# Supplementary material for: Common and personal target genes of the micronutrient vitamin D in primary immune cells from human peripheral blood
Source: Sci Rep. 2020 Dec 3;10:21051. doi: 10.1038/s41598-020-78288-0 (PMC7713372; doi:10.1038/s41598-020-78288-0)
Supplement: Supplementary file 2 — Supplementary Information 2. [file 41598_2020_78288_MOESM2_ESM.xls]

## Sheet: S1
gene name	Ensembl gene ID	Entrez gene ID	gene description	gene biotype	chromosome	start position	end position	avg. FE 1,25D	avg. FE EtOH	FC	log2FC	p-value	expressed?	vitamin D target?	vitamin D supertarget?	FE #1 (1,25D)	FE #1 (EtOH)	FE #2 (1,25D)	FE #2 (EtOH)	FE #3 (1,25D)	FE #3 (EtOH)	FE #4 (EtOH)	FE #4 (1,25D)	FE #5 (1,25D)	FE #5 (EtOH)	FE #6 (1,25D)	FE #6 (EtOH)	FE #7 (1,25D)	FE #7 (EtOH)	FE #8 (1,25D)	FE #8 (EtOH)	FE #9 (1,25D)	FE #9 (EtOH)	FE #10 (1,25D)	FE #10 (EtOH)	FE #11 (1,25D)	FE #11 (EtOH)	FE #12 (1,25D)	FE #12 (EtOH)	Overlap PBMC in vivo?	Overlap THP-1 in vitro?	Overlap monocytes in vitro?
A1BG	ENSG00000121410	1	alpha-1-B glycoprotein	protein coding	19	58345178	58353492	21.0069	22.0852	0.951179	-0.0722118	0.836168	yes	no	no	23.9592	28.7596	30.6579	23.7631	20.9542	23.3058	28.819	17.5376	20.3218	27.1851	22.401	18.802	25.1176	21.634	15.5451	23.3122	25.0073	23.8045	21.9956	18.662	15.3855	13.6476	13.2006	13.3271	yes	no	no
A1CF	ENSG00000148584	29974	APOBEC1 complementation factor	protein coding	10	50799409	50885675	0.376238	0.351245	1.07116	0.099168		no	no	no	0.438115	0.45067	0.53762	0.589532	0.465542	0.334476	0.513616	0.251539	0.331777	0.382526	0.650262	0.273473	0.352516	0.227724	0.135355	0.291222	0.269989	0.38319	0.383344	0.299139	0.215963	0.214055	0.48283	0.255313	no	no	no
A2M	ENSG00000175899	2	alpha-2-macroglobulin	protein coding	12	9067664	9116229	50.2585	59.0724	0.850795	-0.233117	0.339327	yes	no	no	39.5419	63.7752	72.1483	94.9639	49.0478	79.9254	74.548	42.8171	42.7561	45.8968	111.188	89.2584	23.7763	26.4033	40.0523	59.7888	76.6979	53.8398	33.4104	26.1626	29.4995	43.7117	42.1662	50.5949	no	no	no
A2ML1	ENSG00000166535	144568	alpha-2-macroglobulin like 1	protein coding	12	8822621	8887001	1.80758	2.20173	0.820981	-0.284579	0.690246	yes	no	no	2.63321	2.28766	2.58222	2.48536	2.29191	2.26127	1.59451	1.13242	2.31571	2.55663	2.81329	2.14253	1.73468	1.78135	1.40007	1.47575	1.41202	3.20067	0.927977	1.6499	1.29324	3.46401	1.15416	1.52107	no	no	no
A2MP1	ENSG00000256069	3	alpha-2-macroglobulin pseudogene 1	transcribed unprocessed pseudogene	12	9228533	9275817	4.22351	4.1584	1.01566	0.022413	0.978699	yes	no	no	3.87085	3.92417	8.90993	10.6575	2.60929	4.30964	6.55851	3.49358	3.02981	3.13501	8.17191	5.522	3.31381	2.06454	2.73142	3.91095	6.06972	3.54721	2.88761	1.79712	2.99214	1.5077	2.60207	2.96653	no	no	no
A3GALT2	ENSG00000184389	127550	alpha 1,3-galactosyltransferase 2	protein coding	1	33306766	33321098	0.181405	0.0517721	3.50392	1.80897		no	no	no	0	0	0	0	0.574662	0	0	0	0.348154	0.371931	0.621838	0	0.211337	0	0	0	0	0	0	0	0	0.249334	0.420873	0	no	no	no
A4GALT	ENSG00000128274	53947	alpha 1,4-galactosyltransferase (P blood group)	protein coding	22	42692121	42721298	2.13285	1.38726	1.53746	0.620547	0.465424	yes	no	no	2.49212	2.83989	1.72619	1.33586	2.86587	3.45584	0.574268	2.81819	0.788508	1.46946	5.90965	0.724627	0.200752	0.235631	1.99192	0.662022	0.745438	0.271885	3.19073	0	2.66498	3.43264	0.199897	1.645	no	yes	no
A4GNT	ENSG00000118017	51146	alpha-1,4-N-acetylglucosaminyltransferase	protein coding	3	138123713	138132390	0.142022	0.161915	0.877137	-0.189126		no	no	no	0.174695	0	0.0889293	0.335631	0.456987	0.37426	0	0.127438	0	0.0985898	0.109889	0.234696	0	0	0.191852	0.147399	0	0	0	0.358946	0.108221	0	0.446252	0.393463	no	no	no
AAAS	ENSG00000094914	8086	aladin WD repeat nucleoporin	protein coding	12	53307456	53324864	38.8328	38.0034	1.02182	0.0311476	0.822281	yes	no	no	43.4002	40.4193	57.2825	43.9619	40.4047	43.7095	34.6194	41.3346	33.8142	43.4693	44.7121	47.8489	36.6078	35.7249	32.9059	33.2044	50.074	42.2073	34.2034	38.5409	30.4056	26.9005	20.8485	25.4341	no	no	no
AACS	ENSG00000081760	65985	acetoacetyl-CoA synthetase	protein coding	12	125065434	125143333	42.4265	45.3612	0.935305	-0.0964907	0.644009	yes	no	no	46.9915	59.4912	57.832	55.0053	53.1794	54.043	57.6632	34.8743	44.5231	49.8314	56.0231	42.2263	44.8995	49.4664	30.9669	41.08	52.0348	39.5378	29.8328	33.1861	29.9584	29.6368	28.0029	33.1666	no	no	yes
AACSP1	ENSG00000250420	729522	acetoacetyl-CoA synthetase pseudogene 1	transcribed unprocessed pseudogene	5	178764861	178818435	0.52005	0.669079	0.777262	-0.363527	1	yes	no	no	0.655885	1.65849	0.807621	0.688477	0.673065	0.942087	0.878196	0.431945	0.64239	0.515435	0.543227	0.519522	0.955479	0.662933	0.373262	0.547501	0.400952	0.468122	0.208904	0.514593	0.268947	0.162875	0.278917	0.470711	no	no	no
AADAC	ENSG00000114771	13	arylacetamide deacetylase	protein coding	3	151814073	151828488	0	0.0206144	0	#NUM!		no	no	no	0	0	0	0.247373	0	0	0	0	0	0	0	0	0	0	0	0	0	0	0	0	0	0	0	0	no	no	no
AADACL2	ENSG00000197953	344752	arylacetamide deacetylase like 2	protein coding	3	151733916	151761339	0.032329	0.0251386	1.28603	0.362921		no	no	no	0	0	0	0	0.185403	0	0.156036	0	0	0	0	0	0	0	0	0	0.202544	0	0	0.145628	0	0	0	0	no	no	no
AADACL3	ENSG00000188984	126767	arylacetamide deacetylase like 3	protein coding	1	12716110	12728760	0.111084	0.131157	0.846952	-0.239647		no	no	no	0.190333	0.209258	0	0.511945	0.0663859	0.108737	0.0558705	0.166615	0.0804386	0.107415	0.335233	0.102282	0.0976557	0.184222	0.0836102	0	0.0725236	0.132259	0.0486417	0.104287	0.0943269	0.0576068	0.0972398	0	no	no	no
AADACL4	ENSG00000204518	343066	arylacetamide deacetylase like 4	protein coding	1	12644547	12667086	0	0	#NUM!	#NUM!		no	no	no	0	0	0	0	0	0	0	0	0	0	0	0	0	0	0	0	0	0	0	0	0	0	0	0	no	no	no
AADACP1	ENSG00000240602	201651	arylacetamide deacetylase pseudogene 1	transcribed unprocessed pseudogene	3	151770428	151784894	0.0977897	0.0294851	3.31658	1.7297		no	no	no	0	0	0.990038	0	0	0	0	0.183438	0	0	0	0.353821	0	0	0	0	0	0	0	0	0	0	0	0	no	no	no
AADAT	ENSG00000109576	51166	aminoadipate aminotransferase	protein coding	4	170060222	170091699	0.420493	0.464589	0.905085	-0.143875	0.995804	no	no	no	1.57159	0.813669	0.609011	1.21134	0.408689	0.105291	0.546458	0	0	0.335624	0.375503	0.90243	0.188414	0.0904854	0.175394	0	0.287129	0.133046	1.04689	0.207698	0.383294	0.561926	0	0.667105	no	no	no
AAGAB	ENSG00000103591	79719	alpha and gamma adaptin binding protein	protein coding	15	67200667	67255195	28.4505	32.9926	0.862331	-0.213687	0.344197	yes	no	no	26.9172	32.8503	28.5502	32.9136	28.8284	28.5924	34.254	34.9565	32.2955	29.4367	27.4864	36.6903	40.1774	49.7014	20.7457	22.1996	26.4236	44.3402	30.5129	42.4471	20.2274	20.4519	24.2849	22.0334	no	no	no
AAK1	ENSG00000115977	22848	AP2 associated kinase 1	protein coding	2	69457997	69674349	158.564	165.971	0.955374	-0.0658624	0.732254	yes	no	no	182.235	212.239	172.395	195.796	165.738	171.109	198.911	158.841	160.064	159.755	170.7	157.162	194.71	189.488	136.622	162.397	224.638	203.853	137.147	136.29	99.4856	98.0442	100.198	106.61	yes	no	no
AAMDC	ENSG00000087884	28971	adipogenesis associated Mth938 domain containing	protein coding	11	77821109	77918432	32.8421	33.9412	0.96762	-0.0474876	0.883454	yes	no	no	35.1915	39.2648	51.0293	51.0206	40.0444	37.2703	42.6686	29.9034	28.1222	33.1213	38.3954	32.2306	40.1749	36.5111	24.6149	29.529	37.995	22.7399	24.9041	32.9775	31.5675	26.2551	12.1631	23.7052	no	yes	no
AAMP	ENSG00000127837	14	angio associated migratory cell protein	protein coding	2	218264123	218270257	69.1114	72.2003	0.957218	-0.0630803	0.77856	yes	no	no	77.3389	70.6899	74.8861	69.0477	76.8898	85.419	72.831	80.6464	63.6227	91.1064	57.7092	66.8667	74.1655	75.7607	44.1533	78.5484	83.2548	87.9789	83.3995	62.1584	54.8721	42.7031	58.3985	63.2928	no	no	no
AANAT	ENSG00000129673	15	aralkylamine N-acetyltransferase	protein coding	17	76453351	76470117	2.93598	3.21286	0.913821	-0.130017	0.893322	yes	no	no	4.03279	3.41697	3.78446	3.4746	4.66883	6.59328	3.69461	1.84971	2.31007	4.06886	5.44088	3.50816	2.44134	3.04556	0.53232	2.51587	2.14691	1.84094	3.34353	1.91118	2.30485	2.40914	2.37603	2.07515	no	no	no
AAR2	ENSG00000131043	25980	AAR2 splicing factor	protein coding	20	36236459	36270918	23.022	22.9789	1.00188	0.00270856	0.955097	yes	no	no	27.3101	28.45	26.8375	26.574	23.2965	26.0706	23.9066	24.8741	24.1893	22.328	24.0005	25.4196	21.5115	26.2057	19.0165	18.3442	28.409	26.9216	22.2053	21.8463	16.6497	14.556	17.9646	15.1237	no	yes	no
AARD	ENSG00000205002	441376	alanine and arginine rich domain containing protein	protein coding	8	116938207	116944487	2.96806	3.15923	0.939489	-0.0900521	0.953619	yes	no	no	3.95684	3.78962	5.01023	2.23032	2.42585	2.81406	5.5936	5.27063	1.75317	5.23826	1.80863	2.96323	3.82217	3.51116	1.07322	2.01241	3.85028	3.52616	1.70515	1.78488	2.77537	2.48483	2.16523	1.96228	no	no	no
AARS1	ENSG00000090861	16	alanyl-tRNA synthetase 1	protein coding	16	70252298	70289506	59.8073	68.2877	0.875813	-0.191305	0.314792	yes	no	no	78.2781	79.667	84.3822	86.3045	67.8519	83.7383	45.2509	46.7185	50.4731	71.3887	56.677	56.1841	97.0459	87.3637	42.4497	67.3642	77.0698	101.026	56.4943	63.9306	34.8269	35.313	25.4197	41.9209	no	no	no
AARS1P1	ENSG00000249038	106480683	alanyl-tRNA synthetase 1 pseudogene 1	processed pseudogene	4	132592084	132592536	0	0	#NUM!	#NUM!		no	no	no	0	0	0	0	0	0	0	0	0	0	0	0	0	0	0	0	0	0	0	0	0	0	0	0	no	no	no
AARS2	ENSG00000124608	57505	alanyl-tRNA synthetase 2, mitochondrial	protein coding	6	44298731	44313347	18.0576	16.8245	1.07329	0.102046	0.683497	yes	no	no	22.2008	19.6185	25.7234	17.5894	21.6674	19.8304	16.3439	17.5297	15.4919	18.9215	15.8541	15.6991	20.3885	18.9179	14.6809	14.3906	22.8821	21.1253	17.3269	17.6824	12.9973	11.5342	9.94862	10.2407	no	no	no
AARSD1	ENSG00000266967	80755	alanyl-tRNA synthetase domain containing 1	protein coding	17	42950526	42964498	42.6078	40.0943	1.06269	0.0877194	0.614925	yes	no	no	57.6265	51.3198	54.7017	51.7619	39.1582	51.6122	39.2103	41.756	33.7988	37.0271	50.1079	43.551	49.2353	37.6048	40.9995	35.4904	36.9106	42.9052	39.3078	33.8307	32.3767	29.6483	35.3142	27.17	no	no	no
AASDH	ENSG00000157426	132949	aminoadipate-semialdehyde dehydrogenase	protein coding	4	56338287	56387508	17.9335	15.8701	1.13002	0.176345	0.487289	yes	no	no	15.3156	17.5939	22.3564	19.2175	21.2586	16.5069	17.1943	19.5486	15.9938	12.1847	16.2567	17.5107	18.8264	20.2875	17.8085	14.7846	15.7723	14.7888	19.0741	18.6299	12.1507	10.7086	20.8401	11.0337	no	no	no
AASDHPPT	ENSG00000149313	60496	aminoadipate-semialdehyde dehydrogenase-phosphopantetheinyl transferase	protein coding	11	106075501	106098699	41.4226	42.4894	0.974891	-0.0366876	0.936075	yes	no	no	47.5137	37.7921	41.8209	38.6569	39.9921	55.211	54.176	51.1162	49.2469	29.9693	37.0921	39.8563	65.0066	63.2366	33.5813	34.864	45.5058	65.4528	41.09	45.367	19.4872	27.3204	25.6178	17.9707	no	no	no
AASS	ENSG00000008311	10157	aminoadipate-semialdehyde synthase	protein coding	7	122073549	122144255	4.42274	4.30391	1.02761	0.0392909	1	yes	no	no	5.01402	4.18661	4.92828	5.02501	5.97803	5.0613	3.81006	3.68461	4.2829	3.42131	4.5634	4.46857	6.48447	5.80163	3.8731	4.16239	5.72437	6.29417	3.23389	3.55924	3.69695	3.40098	1.60884	2.4557	no	no	no
AATF	ENSG00000275700	26574	apoptosis antagonizing transcription factor	protein coding	17	36948954	37056871	46.0053	47.3831	0.970923	-0.0425719	0.91261	yes	no	no	54.0571	64.6418	48.6335	50.3235	40.659	54.7833	47.702	48.8142	49.4646	41.4022	52.4535	48.892	38.5963	41.7304	40.2192	44.5956	55.3601	53.6246	43.8734	44.9765	36.7578	36.9364	43.1754	38.989	no	yes	no
AATK	ENSG00000181409	9625	apoptosis associated tyrosine kinase	protein coding	17	81110487	81166221	6.47799	10.1027	0.641211	-0.641128	0.144328	yes	no	no	1.08131	1.89295	8.61252	11.7784	0.44524	2.40518	16.1969	6.15698	4.30999	15.3377	16.7296	23.8626	3.20242	2.50008	4.41814	6.49477	5.7558	9.11673	12.3492	14.6339	8.194	4.21063	6.48064	12.8031	yes	no	no
ABAT	ENSG00000183044	18	4-aminobutyrate aminotransferase	protein coding	16	8674596	8784575	21.8988	21.9719	0.996672	-0.00480901	1	yes	no	no	25.9944	25.3187	27.5447	29.1346	18.8147	23.1932	21.9035	17.2292	21.279	22.7278	27.783	24.3707	23.9599	21.6152	16.656	16.6112	27.0417	20.7493	22.6661	21.1494	15.1331	15.2786	18.6839	21.6108	no	no	no
ABBA01000935.2	ENSG00000283544		primase, DNA, polypeptide 2 (58kDa) (PRIM2) pseudogene	unprocessed pseudogene	3	91374236	91513775	0	0	#NUM!	#NUM!		no	no	no	0	0	0	0	0	0	0	0	0	0	0	0	0	0	0	0	0	0	0	0	0	0	0	0	no	no	no
ABBA01006766.1	ENSG00000265233		Bartter syndrome, infantile, with sensorineural deafness (Barttin) (BSND) pseudogene	processed pseudogene	17	22056587	22056755	0	0	#NUM!	#NUM!		no	no	no	0	0	0	0	0	0	0	0	0	0	0	0	0	0	0	0	0	0	0	0	0	0	0	0	no	no	no
ABCA1	ENSG00000165029	19	ATP binding cassette subfamily A member 1	protein coding	9	104781006	104928155	47.2084	45.8734	1.0291	0.0413871	0.859044	yes	no	no	30.1245	42.7371	54.1787	46.4754	39.1606	51.052	74.9835	65.5409	84.1164	68.2982	77.4635	63.4344	3.92531	3.16083	23.8771	28.5635	17.1002	13.8695	69.4437	68.5943	49.7251	46.9578	51.8448	42.3538	no	yes	no
ABCA10	ENSG00000154263	10349	ATP binding cassette subfamily A member 10	protein coding	17	69147214	69244846	2.9158	3.52835	0.826392	-0.275101	0.72093	yes	no	no	4.63502	6.74971	3.30313	5.67642	2.65671	3.82081	3.32029	2.13523	3.2654	4.22298	5.00902	4.28248	3.68306	2.81868	1.2216	2.56875	3.39612	3.35154	2.64141	1.94189	1.31413	2.55542	1.72877	1.0312	no	no	no
ABCA11P	ENSG00000251595	79963	ATP binding cassette subfamily A member 11, pseudogene	transcribed processed pseudogene	4	425435	474129	6.39106	6.66896	0.958329	-0.0614067	1	yes	no	no	11.5365	10.5957	8.41057	8.94548	6.53807	10.6226	3.41649	5.61789	5.99566	4.71351	8.33882	9.64939	8.28201	7.47275	2.64029	4.93718	5.17154	5.15754	5.0589	6.39195	4.01429	4.34895	5.08825	3.77603	no	no	no
ABCA12	ENSG00000144452	26154	ATP binding cassette subfamily A member 12	protein coding	2	214931542	215138626	0.0395073	0.0343406	1.15046	0.202205		no	no	no	0.124701	0.0839898	0.0829624	0.0391389	0.035527	0	0.0457561	0.0297219	0	0.0344905	0.051258	0.0273685	0.0261307	0.049294	0	0.0687548	0	0.0353897	0.0260311	0.0279052	0.057938	0	0.0398181	0	no	no	no
ABCA13	ENSG00000179869	154664	ATP binding cassette subfamily A member 13	protein coding	7	48171458	48647497	1.76399	1.61255	1.09392	0.129502	0.893448	yes	no	no	2.40255	2.15353	2.83016	1.92577	1.86913	2.18794	2.01805	1.6554	1.81266	1.63191	2.62129	1.84204	1.65353	1.31698	1.07545	1.48104	1.77464	1.71286	1.13454	0.670832	1.21541	1.44081	1.12311	0.968783	no	no	no
ABCA17P	ENSG00000238098	650655	ATP binding cassette subfamily A member 17	transcribed unitary pseudogene	16	2339150	2426699	7.51505	7.42186	1.01256	0.0180031	0.971469	yes	no	no	8.34036	5.56832	9.96223	5.74196	5.29565	9.20258	9.71114	4.5671	6.81025	7.66341	8.0341	6.04267	13.2898	11.7046	3.38974	9.79313	15.8	11.0617	3.32824	6.56576	2.65313	3.0499	8.71006	2.9571	no	no	no
ABCA2	ENSG00000107331	20	ATP binding cassette subfamily A member 2	protein coding	9	137007234	137028922	30.093	32.9331	0.91376	-0.130113	0.549493	yes	no	no	33.4882	27	29.2988	37.3071	38.959	32.8439	25.0307	19.7514	16.9666	40.4301	21.5228	27.0228	34.8639	36.337	26.8545	49.2969	53.3857	53.9634	34.8482	21.5372	31.8503	24.8703	19.3263	19.5579	no	no	no
ABCA3	ENSG00000167972	21	ATP binding cassette subfamily A member 3	protein coding	16	2275881	2340746	5.72116	6.23423	0.917702	-0.123902	0.857159	yes	no	no	5.95249	7.39788	6.58825	5.60472	3.91852	7.64551	5.61928	3.38242	7.0775	6.86464	6.72649	4.65753	9.14858	8.696	5.19411	6.16333	11.3861	8.72522	2.96091	6.25394	4.25777	4.34091	2.06078	2.84178	no	no	no
ABCA4	ENSG00000198691	24	ATP binding cassette subfamily A member 4	protein coding	1	93992834	94121148	0.0760699	0.0817477	0.930545	-0.103853		no	no	no	0.568073	0	0.0397572	0	0	0	0	0	0	0	0	0.0524621	0.205257	0.658476	0	0.270034	0	0	0	0	0	0	0.099752	0	no	no	no
ABCA5	ENSG00000154265	23461	ATP binding cassette subfamily A member 5	protein coding	17	69244311	69327244	50.8901	53.6445	0.948654	-0.0760458	0.750624	yes	no	no	61.5146	63.7975	64.9637	73.78	55.1988	75.2519	63.8521	53.5326	60.1166	43.3528	53.784	54.7253	66.3858	52.8612	39.8878	49.1957	60.9904	47.7287	41.7286	50.6444	30.0497	38.8041	22.5281	29.74	yes	yes	no
ABCA6	ENSG00000154262	23460	ATP binding cassette subfamily A member 6	protein coding	17	69078702	69141895	3.02599	4.52596	0.668584	-0.580819	0.277621	yes	no	no	4.1853	6.27797	4.05373	6.19374	5.30116	4.43344	5.69353	3.18515	3.35131	4.5827	2.68155	3.75697	2.6805	2.01514	2.42392	4.6691	2.33489	2.06095	2.78898	7.23231	1.23193	3.43175	2.09344	3.96394	no	no	no
ABCA7	ENSG00000064687	10347	ATP binding cassette subfamily A member 7	protein coding	19	1039997	1065572	84.139	92.7946	0.906723	-0.141266	0.447046	yes	no	no	88.4403	103.364	102.122	101.496	104.301	93.1638	58.8198	50.6056	69.9988	108.773	62.024	81.0045	130.982	133.806	76.8854	67.8753	152.275	137.933	70.3085	102.162	54.6344	69.6485	47.0914	55.4893	no	yes	no
ABCA8	ENSG00000141338	10351	ATP binding cassette subfamily A member 8	protein coding	17	68867289	68955392	2.3953	2.14969	1.11425	0.156076	0.56359	yes	no	no	2.14384	3.71975	3.11928	2.67373	4.22433	4.22649	4.03114	1.08457	2.19449	1.91688	4.3437	1.60724	1.19596	1.87154	1.35886	0.591198	3.13509	1.02167	2.17751	1.65384	2.21784	0.990403	1.54815	1.49244	no	no	no
ABCA9	ENSG00000154258	10350	ATP binding cassette subfamily A member 9	protein coding	17	68974488	69060949	12.0035	12.5715	0.954824	-0.0666927	0.900678	yes	no	no	15.1718	19.7554	18.6732	19.5551	13.6618	15.7882	15.0832	10.7161	13.1903	9.04919	18.3892	14.4744	11.0467	11.0062	7.303	9.84609	11.282	9.36203	11.0227	9.08053	6.12105	10.1617	7.46431	7.6954	no	no	no
ABCB1	ENSG00000085563	5243	ATP binding cassette subfamily B member 1	protein coding	7	87503017	87713323	20.7987	17.5783	1.1832	0.242698	0.34793	yes	no	no	22.6818	14.2598	13.1785	22.6378	16.6904	21.2453	9.91059	13.598	12.9602	14.1734	15.6481	11.6577	44.5775	34.6955	21.2393	14.4985	43.8649	32.8245	17.4956	14.7538	16.1045	13.0204	11.546	7.26262	no	no	no
ABCB10	ENSG00000135776	23456	ATP binding cassette subfamily B member 10	protein coding	1	229516582	229558707	16.6095	18.4302	0.901214	-0.150058	0.603283	yes	no	no	17.9972	23.589	21.2725	20.0481	17.4768	14.223	23.9556	13.0731	18.9883	17.341	22.5907	17.1023	22.1087	26.9253	11.0095	12.2498	15.8713	23.9897	15.0026	19.2024	15.8108	12.0815	8.11262	10.4542	no	yes	yes
ABCB10P1	ENSG00000274099	56476	ABCB10 pseudogene 1	processed pseudogene	15	23179869	23182049	0.011143	0	#NUM!	#NUM!		no	no	no	0	0	7.65036e-08	0	0	0	0	0	0	0	0	0	0	0	0	0	0.133715	0	0	0	0	0	0	0	no	no	no
ABCB10P3	ENSG00000261524	728248	ABCB10 pseudogene 3	processed pseudogene	15	28402868	28405033	0.000467621	0.000251441	1.85976	0.89512		no	no	no	0	0	0	0	0	0	0	0	0	0	0.00561145	0	0	0.00301729	0	0	0	0	0	0	0	0	0	0	no	no	no
ABCB10P4	ENSG00000260053	100132289	ABCB10 pseudogene 4	processed pseudogene	15	28506625	28508808	0.00599035	0.0033582	1.7838	0.834953		no	no	no	0	0	0.0718842	0	0	0	0	0	0	0.0402984	0	0	0	0	0	0	0	0	0	0	0	0	0	0	no	no	no
ABCB11	ENSG00000073734	8647	ATP binding cassette subfamily B member 11	protein coding	2	168915498	169031324	0.254098	0.175179	1.45051	0.536557		no	no	no	0.203937	0.256685	0.414555	0.232762	0.225618	0.259011	0.116512	0.315313	0.239268	0.15003	0.235307	0.10584	0.251926	0.25279	0.24704	0.231884	0.337567	0.113491	0.309494	0.133363	0.162707	0.129318	0.106444	0.12046	no	no	no
ABCB4	ENSG00000005471	5244	ATP binding cassette subfamily B member 4	protein coding	7	87401696	87480435	8.89788	2.79534	3.18312	1.67044	3.13e-05	yes	yes	yes	7.05263	1.02867	15.2696	2.70341	8.91356	6.61	1.48258	5.28929	10.3507	2.51267	15.8732	1.55943	1.29769	2.02479	7.83125	4.90369	4.45702	1.19585	11.0954	5.20331	8.84816	2.40031	10.496	1.91934	no	yes	no
ABCB5	ENSG00000004846	340273	ATP binding cassette subfamily B member 5	protein coding	7	20615207	20777038	1.22584	1.35806	0.902638	-0.14778	0.674966	yes	no	no	1.34076	2.17195	1.85532	1.34868	1.23301	2.20687	1.58133	0.948011	1.52075	1.50671	1.98573	1.29899	1.39056	1.22472	0.706788	0.709622	1.63071	2.13733	0.588684	0.936092	0.588663	0.618653	0.921079	0.555802	no	no	no
ABCB6	ENSG00000115657	10058	ATP binding cassette subfamily B member 6 (Langereis blood group)	protein coding	2	219209772	219218994	11.8294	14.8891	0.794501	-0.331878	0.275491	yes	no	no	18.3569	19.9077	11.2999	18.5597	10.3196	15.6319	13.1811	10.917	11.4172	16.9347	11.7275	9.34478	18.2995	23.5699	12.3459	10.7537	16.4548	24.6116	7.70226	8.45216	4.6832	10.3749	8.42919	7.34706	no	yes	no
ABCB7	ENSG00000131269	22	ATP binding cassette subfamily B member 7	protein coding	X	75051048	75156732	19.6233	18.5111	1.06008	0.084176	0.715947	yes	no	no	15.5267	14.5188	13.7271	14.2395	25.1049	16.1544	22.667	15.8497	27.9525	15.733	17.1829	12.5095	24.345	19.6825	22.5835	21.9253	20.6893	21.6639	26.4276	26.7618	14.9413	19.2534	11.1491	17.0243	no	yes	no
ABCB8	ENSG00000197150	11194	ATP binding cassette subfamily B member 8	protein coding	7	151028422	151047782	48.669	46.046	1.05697	0.0799287	0.624224	yes	no	no	61.9235	54.6344	64.0757	51.3445	60.9906	59.5616	38.5758	42.2699	45.8268	50.517	50.1925	48.8862	54.3338	58.221	34.0132	41.7002	58.2049	50.9528	59.7499	38.5458	27.7579	29.5508	24.6893	30.0614	no	no	no
ABCB9	ENSG00000150967	23457	ATP binding cassette subfamily B member 9	protein coding	12	122920951	122981649	12.9816	13.729	0.94556	-0.0807593	0.831206	yes	no	no	13.8714	17.2775	20.5123	17.5642	16.0904	17.6315	14.4227	9.33206	12.0538	10.4981	16.7898	16.6696	14.6894	15.2164	10.3143	13.132	15.9587	13.3416	9.84046	9.92099	8.30132	8.59688	8.0247	10.4761	no	no	no
ABCC1	ENSG00000103222	4363	ATP binding cassette subfamily C member 1	protein coding	16	15949577	16143074	73.3091	98.9301	0.74102	-0.432416	0.011416	yes	yes	no	115.525	165.564	81.7446	108.048	96.6891	149.115	86.0521	71.8582	74.5916	132.225	65.0547	91.9581	56.8862	59.0887	51.3198	76.846	77.3972	82.2405	70.9428	84.8085	60.5125	67.4944	57.1882	83.7199	no	yes	no
ABCC10	ENSG00000124574	89845	ATP binding cassette subfamily C member 10	protein coding	6	43427366	43450427	58.3897	64.4333	0.906202	-0.142095	0.469316	yes	no	no	67.9698	84.9334	87.6294	79.7741	78.0971	86.7934	65.1574	47.9943	58.0259	70.2104	67.1301	69.5356	61.8241	57.1399	42.0459	53.2155	64.7707	65.9814	47.9256	56.2629	36.5317	42.678	40.7313	41.5182	no	no	no
ABCC11	ENSG00000121270	85320	ATP binding cassette subfamily C member 11	protein coding	16	48166910	48247568	0.831571	1.0605	0.784128	-0.350838	0.739825	yes	no	no	0.445622	1.66917	1.36483	0.241741	1.33414	1.19035	1.55771	0.380513	1.22839	1.46208	0.623365	0.463254	1.49382	1.24736	0.351568	1.02057	1.20654	1.73956	0.726127	0.397055	0.258639	1.03656	0.565291	0.700627	no	no	no
ABCC12	ENSG00000140798	94160	ATP binding cassette subfamily C member 12	protein coding	16	48081006	48156018	0	0.019264	0	#NUM!		no	no	no	0	0	0	0	0	0	0	0	0	0	0	0	0	0	0	0	0	0.231168	0	0	0	0	0	0	no	no	no
ABCC13	ENSG00000243064	150000	ATP binding cassette subfamily C member 13 (pseudogene)	transcribed unprocessed pseudogene	21	14236206	14362754	0.347057	0.436911	0.794343	-0.332166		no	no	no	0.295271	0.427603	0.565908	0.456622	0.310827	0.448464	0.34754	0.326972	0.384922	0.290842	0.530215	0.413704	0.212505	0.482245	0	0.248439	0.486992	0.346076	0.512909	0.468826	0.264991	0.692081	0.273174	0.62049	no	no	no
ABCC2	ENSG00000023839	1244	ATP binding cassette subfamily C member 2	protein coding	10	99782640	99852594	6.20382	4.33288	1.4318	0.517833	0.173853	yes	no	no	6.52475	6.71173	8.76904	5.03845	5.29398	2.49215	4.2948	9.12258	4.39587	1.98122	8.59577	5.99559	5.04909	6.72556	6.22891	3.46412	4.45565	4.7719	5.62537	6.42332	4.48117	1.77292	5.90371	2.32274	no	yes	no
ABCC3	ENSG00000108846	8714	ATP binding cassette subfamily C member 3	protein coding	17	50634777	50692253	47.4261	78.9568	0.600659	-0.735383	0.00533203	yes	yes	no	85.9593	135.192	65.954	96.0334	56.4036	110.209	62.4303	42.3204	61.0296	127.462	61.8736	67.4323	11.4635	15.5797	31.359	65.8377	35.5232	38.9205	44.9967	83.8773	28.9766	55.4535	43.2535	89.0543	no	no	no
ABCC4	ENSG00000125257	10257	ATP binding cassette subfamily C member 4	protein coding	13	95019835	95301475	7.83005	8.07694	0.969433	-0.0447876	0.921912	yes	no	no	9.48338	11.8324	8.74038	9.96907	8.54186	8.08294	14.3815	6.69311	8.61034	9.31522	6.00354	7.39019	6.85747	7.09708	4.8249	2.83369	8.82197	8.17347	12.4184	5.52788	3.74552	5.77786	9.21975	6.54207	no	yes	yes
ABCC5	ENSG00000114770	10057	ATP binding cassette subfamily C member 5	protein coding	3	183919934	184017939	27.3848	37.2909	0.734355	-0.44545	0.0445868	yes	yes	no	38.3144	30.3282	31.6581	39.5214	23.0115	29.3906	55.1479	28.2015	25.0276	42.6083	32.0693	57.3449	31.2973	28.7722	20.2238	34.637	30.9524	35.9719	31.4963	43.9297	19.0523	28.1771	17.3127	21.6612	no	no	no
ABCC6	ENSG00000091262	368	ATP binding cassette subfamily C member 6	protein coding	16	16148928	16223522	1.75505	2.246	0.781412	-0.355844	0.77524	yes	no	no	2.06619	4.67335	3.30884	1.13335	2.27282	4.27595	2.71405	1.41123	0.854515	1.74174	2.30567	3.41929	2.03581	1.85203	1.08994	1.19958	1.48102	1.65946	1.41979	2.00354	1.25992	0.908591	1.55489	1.37108	no	no	no
ABCC6P1	ENSG00000256340	653190	ATP binding cassette subfamily C member 6 pseudogene 1	transcribed unprocessed pseudogene	16	18571162	18598328	0	0.00598792	0	#NUM!		no	no	no	0	0	0	0	0	0.0718551	0	0	0	0	0	0	0	0	0	0	0	0	0	0	0	0	0	0	no	no	no
ABCC6P2	ENSG00000255277	730013	ATP binding cassette subfamily C member 6 pseudogene 2	transcribed unprocessed pseudogene	16	14820792	14824702	0.0349327	0.0789844	0.442273	-1.17699		no	no	no	0	0	0	0	0	0.376864	0	0	0	0	0	0	0	0	0	0.570948	0	0	0	0	0.419192	0	0	0	no	no	no
ABCC8	ENSG00000006071	6833	ATP binding cassette subfamily C member 8	protein coding	11	17392498	17476879	0.0215291	0.037892	0.56817	-0.815606		no	no	no	0	0	0.258349	0	0	0	0	0	0	0	0	0	0	0.454704	0	0	0	0	0	0	0	0	0	0	no	no	no
ABCC9	ENSG00000069431	10060	ATP binding cassette subfamily C member 9	protein coding	12	21797401	21942529	10.1433	10.698	0.948141	-0.0768266	0.851703	yes	no	no	12.2591	15.0072	16.4187	16.4735	14.0641	12.5351	13.2857	7.51376	10.7773	8.29504	14.7794	9.85648	7.96139	7.91575	7.46724	11.7504	8.53	6.93907	7.84377	8.26795	7.92565	10.9461	6.17859	7.10425	no	no	no
ABCD1	ENSG00000101986	215	ATP binding cassette subfamily D member 1	protein coding	X	153724856	153744755	15.9214	18.3467	0.867807	-0.204553	0.464344	yes	no	no	13.4193	19.8959	23.638	21.6873	14.608	18.5937	16.919	20.4571	20.7165	26.9389	18.2338	23.1868	7.73791	8.49937	8.15059	14.2392	10.4011	8.37117	21.1161	22.4566	18.7164	21.0053	13.8625	18.3678	no	no	no
ABCD1P2	ENSG00000215151	26983	ATP binding cassette subfamily D member 1 pseudogene 2	unprocessed pseudogene	10	38601418	38605609	0.0248902	0	#NUM!	#NUM!		no	no	no	0	0	0.298682	0	0	0	0	0	0	0	0	0	0	0	0	0	0	0	0	0	0	0	0	0	no	no	no
ABCD1P5	ENSG00000214330	642762	ATP binding cassette subfamily D member 1 pseudogene 5	unprocessed pseudogene	2	91840601	91843802	0.100385	0.119918	0.837109	-0.256513		no	no	no	0.247166	0	0	0	0	0.345404	0	0	0	0	0.30425	0.343793	0.327216	0	0	0	0	0	0	0	0.325984	0.749823	0	0	no	no	no
ABCD2	ENSG00000173208	225	ATP binding cassette subfamily D member 2	protein coding	12	39550033	39619803	7.3348	7.22311	1.01546	0.0221376	1	yes	no	no	9.13429	8.54752	6.16866	5.62192	6.64404	6.81802	9.49905	8.53852	7.614	5.53059	6.64087	6.62912	11.952	10.7181	4.58722	5.30589	10.8875	11.1236	6.83303	8.23667	4.15152	4.06358	4.86598	4.58328	no	yes	no
ABCD3	ENSG00000117528	5825	ATP binding cassette subfamily D member 3	protein coding	1	94418389	94518666	33.0256	32.908	1.00357	0.00514607	0.935486	yes	no	no	42.2277	38.8302	39.178	36.4815	27.6357	26.5169	38.3436	42.6212	37.3541	29.3351	36.6819	43.0277	41.0742	47.7326	25.7167	31.7333	26.161	26.7611	34.4759	35.1145	21.7498	22.2927	21.4307	18.7267	no	no	no
ABCD4	ENSG00000119688	5826	ATP binding cassette subfamily D member 4	protein coding	14	74285269	74303055	77.0944	77.5339	0.994332	-0.00820002	0.996528	yes	no	no	78.5675	80.89	110.397	83.4054	96.8345	96.9995	71.0753	68.2139	70.5346	76.5208	70.6764	71.5216	108.056	104.8	56.7824	64.1185	101.527	101.531	72.7983	71.2446	50.7988	56.2755	39.9467	52.0248	no	no	no
ABCE1	ENSG00000164163	6059	ATP binding cassette subfamily E member 1	protein coding	4	145098288	145129524	95.2435	89.8977	1.05947	0.0833375	0.572725	yes	no	no	106.782	99.2441	111.65	93.6013	89.8847	107.225	121.363	126.591	107.908	79.2751	110.365	100.395	100.531	101.746	80.2762	86.8141	72.1369	91.0116	102.393	83.5169	51.9369	55.3705	82.4681	59.2086	no	no	no
ABCF1	ENSG00000204574	23	ATP binding cassette subfamily F member 1	protein coding	6	30571393	30597179	66.9123	73.2528	0.913444	-0.130612	0.506894	yes	no	no	75.4531	97.8875	81.3215	86.9684	85.5626	65.0872	57.4462	55.1274	68.0543	69.1578	80.3764	69.6925	64.7909	58.9029	51.0476	99.3095	69.0699	71.5737	56.6657	77.127	63.5346	56.3818	51.9437	69.499	no	no	no
ABCF2	ENSG00000033050	10061	ATP binding cassette subfamily F member 2	protein coding	7	151211484	151227205	42.482	38.6429	1.09935	0.136652	0.433569	yes	no	no	42.1401	38.7731	47.4286	33.9675	42.1987	43.0498	38.3722	49.6717	52.517	50.4652	45.4665	37.6019	46.2469	52.0171	32.6893	41.8314	49.131	33.7858	41.342	40.4498	32.231	22.5024	28.7218	30.8979	no	yes	no
ABCF2P1	ENSG00000242159	344653	ATP binding cassette subfamily F member 2 pseudogene 1	processed pseudogene	3	88317156	88319022	0.013318	0.0181553	0.733562	-0.447009		no	no	no	0	0	0	0	0	0	0	0	0	0	0	0.116452	0	0.101411	0	0	0.159816	0	0	0	0	0	0	0	no	no	no
ABCF2P2	ENSG00000228769	100422059	ATP binding cassette subfamily F member 2 pseudogene 2	unprocessed pseudogene	7	72103181	72104209	0	0	#NUM!	#NUM!		no	no	no	0	0	0	0	0	0	0	0	0	0	0	0	0	0	0	0	0	0	0	0	0	0	0	0	no	no	no
ABCF3	ENSG00000161204	55324	ATP binding cassette subfamily F member 3	protein coding	3	184186023	184194012	76.7054	73.1275	1.04893	0.0689134	0.655849	yes	no	no	77.8511	80.6742	105.963	83.5109	96.8624	93.6355	66.0658	64.8605	63.4018	69.3115	66.8578	72.1491	95.2594	79.0064	61.9964	53.0324	87.5027	101.237	75.1745	66.9922	59.083	60.7134	65.6528	51.2021	no	yes	yes
ABCG1	ENSG00000160179	9619	ATP binding cassette subfamily G member 1	protein coding	21	42199689	42297244	13.386	16.5017	0.811185	-0.301897	0.29345	yes	no	no	11.8038	17.4469	12.1193	11.3564	14.1891	19.2586	16.4567	12.6473	13.743	22.5685	13.0752	21.8184	12.1628	12.3279	17.1151	10.1499	10.1868	9.2545	14.3893	15.8398	15.9814	21.3776	13.2184	20.1655	no	no	no
ABCG2	ENSG00000118777	9429	ATP binding cassette subfamily G member 2 (Junior blood group)	protein coding	4	88090150	88231628	0.986934	0.968432	1.01911	0.0273033	0.992201	yes	no	no	1.37883	0.966784	0.478296	0.228232	5.73498	4.6968	0.809955	0.0990393	0.932377	0.79538	0.203423	0.182395	1.80779	1.13676	0.670943	1.58554	0.323321	0.530664	0.130111	0.278956	0.0841046	0.256819	0	0.152891	no	no	no
ABCG4	ENSG00000172350	64137	ATP binding cassette subfamily G member 4	protein coding	11	119149052	119162653	0.087663	0.0266357	3.29119	1.71861		no	no	no	0.109494	0.0838179	0.149585	0.052591	0.190202	0	0	0	0.0400003	0	0	0	0.562675	0.183219	0	0	0	0	0	0	0	0	0	0	no	no	no
ABCG5	ENSG00000138075	64240	ATP binding cassette subfamily G member 5	protein coding	2	43812472	43838865	0.663899	0.607433	1.09296	0.128239	0.995785	yes	no	no	0.795742	0.530013	1.48801	0.589894	0.94445	1.07208	0.441394	0.524989	0.523386	0.698738	0.737118	0.554614	0.504554	0.723338	0.135513	0.499756	1.03719	0.876109	0.479223	0.424246	0.339382	0.472623	0.45723	0.406388	no	no	no
ABCG8	ENSG00000143921	64241	ATP binding cassette subfamily G member 8	protein coding	2	43831942	43882988	0	0	#NUM!	#NUM!		no	no	no	0	0	0	0	0	0	0	0	0	0	0	0	0	0	0	0	0	0	0	0	0	0	0	0	no	no	no
ABHD1	ENSG00000143994	84696	abhydrolase domain containing 1	protein coding	2	27123789	27130812	10.3332	10.8214	0.95488	-0.0666084	0.883994	yes	no	no	10.288	10.6146	13.6473	14.208	12.3745	7.94971	12.8638	7.38736	9.87331	10.0053	9.35605	15.0589	13.6607	15.9017	11.5833	7.01302	11.8342	16.058	6.62062	9.46322	7.07275	5.75645	10.3002	4.96476	no	no	no
ABHD10	ENSG00000144827	55347	abhydrolase domain containing 10	protein coding	3	111979010	111993368	34.4087	36.7147	0.937191	-0.0935844	0.698189	yes	no	no	33.9892	32.8496	33.6451	40.2614	29.1411	33.895	55.1371	45.1235	34.2153	36.2985	35.2642	39.0849	51.0967	38.6461	20.8785	37.3997	44.1883	37.2383	32.7855	35.066	22.4986	26.0569	30.0786	28.6432	no	no	no
ABHD11	ENSG00000106077	83451	abhydrolase domain containing 11	protein coding	7	73736094	73738867	22.153	21.9795	1.0079	0.0113459	0.993413	yes	no	no	22.2446	22.2622	25.7876	22.2631	21.923	23.5686	27.7902	23.9375	22.3705	25.2968	24.9956	22.724	19.5901	17.074	20.6559	18.4488	27.4183	27.4253	20.8222	23.2417	20.5773	17.2749	15.5134	16.3839	no	no	no
ABHD12	ENSG00000100997	26090	abhydrolase domain containing 12	protein coding	20	25294742	25390835	86.227	98.1495	0.878527	-0.186842	0.520903	yes	no	no	38.906	38.2565	102.257	81.0714	63.5686	75.7568	156.708	113.332	153.518	153.578	100.561	151.469	45.9303	47.406	52.529	53.8912	69.0359	85.0636	123.868	134.841	102.361	120.501	68.8568	79.2519	no	no	yes
ABHD12B	ENSG00000131969	145447	abhydrolase domain containing 12B	protein coding	14	50872053	50904970	11.5035	12.2322	0.940427	-0.0886117	0.838864	yes	no	no	13.7023	11.5724	15.7303	15.8844	14.5394	17.1844	11.4222	8.66697	9.13379	11.6162	13.0698	14.536	8.01088	5.87248	10.2505	10.6559	13.6566	11.5269	9.89499	11.3192	8.93437	11.6313	12.4519	13.5649	no	no	no
ABHD13	ENSG00000139826	84945	abhydrolase domain containing 13	protein coding	13	108218392	108234243	20.9259	19.0988	1.09567	0.131809	0.545976	yes	no	no	21.3478	20.2625	18.1943	18.1509	20.2599	19.7876	26.6245	30.3595	21.7861	14.5881	21.0244	17.5628	26.2418	25.828	16.3992	20.1501	19.7708	19.807	23.3175	19.0148	19.6032	16.8057	12.8068	10.6038	no	no	no
ABHD14A	ENSG00000248487	25864	abhydrolase domain containing 14A	protein coding	3	51971426	51981199	19.1269	18.1842	1.05184	0.0729181	0.694873	yes	no	no	22.2462	23.9596	22.6386	19.5082	22.1231	20.1573	15.5014	19.1458	14.0613	18.279	15.1502	12.6236	25.381	23.8079	14.687	15.4022	28.9516	28.9826	17.5037	16.6374	16.3176	10.4125	11.3161	12.9382	no	no	no
ABHD14A-ACY1	ENSG00000114786	100526760	ABHD14A-ACY1 readthrough	protein coding	3	51974706	51989183	4.69963	2.98623	1.57377	0.654224	0.173924	yes	no	no	4.45787	6.71263	8.67627	2.66735	8.45944	2.54854	1.13752	4.58953	5.735	3.37849	6.61451	2.42609	3.71284	4.57432	2.50488	3.33685	2.04415	1.3501	1.70705	1.28461	2.76504	2.43549	5.12897	3.98271	no	no	no
ABHD14B	ENSG00000114779	84836	abhydrolase domain containing 14B	protein coding	3	51968510	51983409	42.5611	37.0804	1.14781	0.198878	0.298562	yes	no	no	44.1036	37.7801	43.3023	33.3108	46.7365	37.2273	29.384	45.7398	38.1352	35.3641	32.6784	31.1599	53.9978	57.5818	33.3135	32.0992	59.5089	69.9316	50.4555	37.4031	32.9216	22.5475	29.8402	21.1756	no	no	yes
ABHD15	ENSG00000168792	116236	abhydrolase domain containing 15	protein coding	17	29560547	29567037	16.5985	15.7022	1.05709	0.0800924	0.736058	yes	no	no	15.4076	13.5826	14.5373	12.4781	16.4984	13.9892	17.263	14.9641	15.1857	17.1251	14.8712	15.2206	24.1439	23.661	14.3561	12.9634	34.3244	25.5412	15.9695	15.5616	10.3853	10.9699	8.53905	10.0704	no	no	no
ABHD16A	ENSG00000204427	7920	abhydrolase domain containing 16A	protein coding	6	31686955	31703356	48.8851	56.8641	0.859683	-0.218124	0.281523	yes	no	no	53.4766	72.8392	64.0442	62.8405	64.7762	50.9309	69.6232	53.4904	49.4907	73.8996	41.218	57.4951	48.3253	61.7002	34.1679	52.5365	58.2607	49.4452	52.7241	53.5409	34.8607	45.8551	31.7863	31.6627	no	no	no
ABHD16B	ENSG00000183260	140701	abhydrolase domain containing 16B	protein coding	20	63861498	63862988	18.9989	15.0523	1.26219	0.335929	0.18358	yes	no	no	17.9121	16.4595	28.7035	17.3085	18.299	15.8947	16.1783	16.7006	19.037	19.4997	19.6012	14.6663	17.2658	20.3889	13.2694	12.1623	28.6737	17.86	22.0756	12.631	15.8894	9.30289	10.559	8.27551	yes	no	no
ABHD17A	ENSG00000129968	81926	abhydrolase domain containing 17A	protein coding	19	1876810	1885547	76.3002	78.3631	0.973675	-0.0384877	0.893581	yes	no	no	75.1062	64.0782	87.3609	70.1485	73.6899	87.1877	83.9936	82.8587	81.2302	101.564	67.052	64.889	104.215	102.648	57.302	71.1897	117.641	122.349	61.2978	68.3656	59.3522	50.3904	48.4962	53.5533	no	no	no
ABHD17AP1	ENSG00000198658	728917	abhydrolase domain containing 17A pseudogene 1	unprocessed pseudogene	1	148146395	148149566	3.65902	3.286	1.11352	0.155124	0.805284	yes	no	no	3.7056	3.6338	7.06216	2.63762	6.69954	2.25682	3.85879	2.23213	4.37384	6.4905	3.73029	2.22284	2.55751	2.81318	0.823488	4.10965	5.47792	3.7376	4.78878	0.443729	1.58653	4.49714	0.870429	2.73033	no	no	no
ABHD17AP3	ENSG00000250536	648359	abhydrolase domain containing 17A pseudogene 3	unprocessed pseudogene	1	214605470	214608840	0.360278	0.103622	3.47685	1.79778	0.997412	no	no	no	0.176898	0	0.346993	0	0.324162	0.244798	0	0.302432	0.378476	0.122214	0.247367	0.248178	0.455422	0.628273	0.371698	0	1.05708	0	0.433199	0	0.229611	0	0	0	no	no	no
ABHD17AP4	ENSG00000229107	729495	abhydrolase domain containing 17A pseudogene P4	processed pseudogene	22	20667836	20670984	0.150624	0.265071	0.568241	-0.815426	1	no	no	no	0	1.21699	0.591521	0	0	0.429285	0.784086	0	0	0.218158	0	0	0.388903	0	0	0	0	0.532328	0.827063	0	0	0	0	0	no	no	no
ABHD17AP5	ENSG00000263366	91219	abhydrolase domain containing 17A pseudogene 5	processed pseudogene	22	22114844	22118005	0.809561	0.642866	1.2593	0.332622	1	yes	no	no	0.257131	0	1.0085	0.475799	0.857882	2.17864	0.622109	0.418255	0.557766	0.529918	0.344918	0	1.5169	2.82993	1.65652	0	0.987724	0	1.22949	0.679557	0.879645	0	0	0.398436	no	no	no
ABHD17AP9	ENSG00000261536	100132251	abhydrolase domain containing 17A pseudogene 9	unprocessed pseudogene	16	33140850	33143797	0	0	#NUM!	#NUM!		no	no	no	0	0	0	0	0	0	0	0	0	0	0	0	0	0	0	0	0	0	0	0	0	0	0	0	no	no	no
ABHD17B	ENSG00000107362	51104	abhydrolase domain containing 17B	protein coding	9	71862452	71910931	21.2832	21.3592	0.996443	-0.00514078	1	yes	no	no	20.6828	21.8219	22.2815	24.0072	14.6593	18.1884	25.9336	26.0869	24.871	20.5794	21.7923	23.6756	36.5809	35.5349	16.7293	19.9366	26.231	26.4092	18.9803	17.5263	11.9132	11.1091	14.5904	11.5884	no	no	no
ABHD17C	ENSG00000136379	58489	abhydrolase domain containing 17C	protein coding	15	80679684	80755621	3.40319	2.33547	1.45717	0.543174	0.305573	yes	no	no	3.45714	1.86257	1.947	2.0973	1.21875	2.66593	3.65483	2.47788	5.58088	2.06858	4.30872	1.72646	6.04575	2.05971	1.36352	4.33089	4.14994	3.4545	3.66781	0.850361	1.65283	0.789176	4.96801	2.46532	no	yes	no
ABHD18	ENSG00000164074	80167	abhydrolase domain containing 18	protein coding	4	127965306	128039927	30.8201	28.3379	1.08759	0.121139	0.514057	yes	no	no	28.3596	34.898	29.3212	29.8145	30.6442	27.183	26.3594	40.0301	35.3867	21.3661	32.4554	30.3432	59.2332	54.5368	25.3808	31.2515	24.2961	27.5506	27.4492	23.702	22.1268	15.0795	15.1582	17.9705	no	no	no
ABHD2	ENSG00000140526	11057	abhydrolase domain containing 2	protein coding	15	89087459	89202355	155.662	108.194	1.43873	0.524798	0.0627779	yes	no	no	76.4832	71.4965	164.514	82.851	173.4	151.526	84.9408	180.365	170.985	147.009	167.127	99.002	51.3708	60.4858	139.951	116.277	115.08	87.3743	242.084	125.949	162.128	90.2616	224.458	181.156	no	yes	no
ABHD3	ENSG00000158201	171586	abhydrolase domain containing 3	protein coding	18	21650901	21704780	63.3595	65.9281	0.961039	-0.0573338	0.790237	yes	no	no	58.1925	57.4326	52.6857	60.9327	60.7458	52.2025	100.28	79.4791	78.2523	68.7991	67.645	76.1291	64.7386	78.1911	58.3029	59.1239	79.7477	80.0269	65.1638	60.2947	50.4916	54.6204	44.8689	43.1049	no	no	no
ABHD4	ENSG00000100439	63874	abhydrolase domain containing 4	protein coding	14	22598237	22613215	26.0548	32.8809	0.792397	-0.335704	0.129827	yes	no	no	23.5856	51.5774	20.9156	47.3125	22.5684	33.7748	20.9888	19.5643	18.2981	28.2743	29.3186	26.1932	42.6006	40.3898	30.2593	27.0967	44.9012	58.5068	22.3604	22.6243	13.2962	17.6802	24.9888	20.1521	no	no	no
ABHD5	ENSG00000011198	51099	abhydrolase domain containing 5	protein coding	3	43690108	43734371	9.25218	5.25985	1.75902	0.814773	0.0244173	yes	yes	no	6.77762	4.50521	11.2204	5.68828	6.74354	6.34689	9.63402	10.3927	10.0277	8.37167	11.3757	6.01866	6.3626	3.82688	4.49462	3.1764	2.74533	5.94584	18.0888	5.45164	17.5527	2.84215	5.24452	1.31053	no	no	yes
ABHD6	ENSG00000163686	57406	abhydrolase domain containing 6	protein coding	3	58237532	58295693	15.7819	18.0587	0.873924	-0.194421	0.532503	yes	no	no	13.8493	9.34303	22.011	20.9488	15.6331	13.5767	19.4633	15.4616	16.1231	18.7321	21.0726	19.7928	11.64	19.7725	4.1391	15.3151	21.5005	22.9736	18.7694	20.4784	14.9623	21.39	14.2211	14.918	no	no	no
ABHD8	ENSG00000127220	79575	abhydrolase domain containing 8	protein coding	19	17292131	17310236	16.4817	14.0935	1.16946	0.225838	0.391134	yes	no	no	12.0443	12.7065	18.5732	13.5093	16.7871	8.45888	12.6568	18.9483	16.8021	22.5373	18.6617	13.9909	16.1823	15.4801	10.4284	16.9206	20.7722	15.4193	22.7246	15.1975	14.6979	10.0278	11.1585	12.2169	yes	yes	yes
ABI1	ENSG00000136754	10006	abl interactor 1	protein coding	10	26746593	26861087	74.5345	77.3271	0.963886	-0.053066	0.816776	yes	no	no	78.0759	87.379	67.9319	84.5141	73.2792	70.9843	94.0188	81.9118	85.7272	81.8213	96.7582	85.3574	82.734	82.0226	57.7636	82.9526	69.5848	71.9093	79.2079	79.0135	60.1927	56.1804	61.2464	51.7714	no	no	no
ABI2	ENSG00000138443	10152	abl interactor 2	protein coding	2	203328239	203447728	31.4596	27.7008	1.1357	0.183577	0.345682	yes	no	no	32.5969	22.5247	28.9494	25.3462	31.3373	32.9791	36.9006	32.1377	25.2761	27.5951	33.4644	23.8112	48.2671	32.7084	24.6653	27.1418	46.9701	32.4045	30.0001	29.3799	24.2644	18.8637	19.587	22.7537	no	no	no
ABI3	ENSG00000108798	51225	ABI family member 3	protein coding	17	49210411	49223225	21.5387	39.8276	0.540798	-0.886838	0.00044929	yes	yes	no	24.3729	23.107	20.5619	31.9187	20.1397	25.3259	44.1025	21.0753	21.2754	65.9014	20.7351	60.4174	19.4201	21.3784	16.7664	25.2767	36.4145	47.6322	17.1034	47.6408	25.2997	46.2738	15.2997	38.9558	no	no	yes
ABI3BP	ENSG00000154175	25890	ABI family member 3 binding protein	protein coding	3	100749156	100993515	14.6835	16.1828	0.907356	-0.140259	0.692974	yes	no	no	14.013	23.9867	15.9684	18.895	17.73	19.4687	19.9876	14.0563	17.4743	12.3323	24.3923	21.7739	14.6797	13.0354	11.2916	16.1773	15.433	20.6004	12.8624	9.98278	12.0996	11.0874	6.20202	6.86586	no	no	no
ABITRAM	ENSG00000119328	54942	actin binding transcription modulator	protein coding	9	108934400	108950744	10.007	11.2274	0.891303	-0.166013	0.654775	yes	no	no	10.9516	10.9648	7.4036	16.7424	11.9814	9.59728	13.7997	11.4299	11.8861	8.12753	13.3692	14.9793	15.1245	15.0741	5.64265	9.50782	8.14677	12.6537	10.757	12.8792	7.93996	5.48968	5.4509	4.91288	no	no	yes
ABITRAMP1	ENSG00000251106	390403	ABITRAM pseudogene 1	processed pseudogene	13	46270077	46270617	0.198824	0.237914	0.835699	-0.258945	1	no	no	no	0	1.05583	0.391092	0	0.66991	0	0	0	0.811719	0.216789	0	0.516071	0.513172	0.484958	0	0	0	0	0	0	0	0.58132	0	0	no	no	no
ABL1	ENSG00000097007	25	ABL proto-oncogene 1, non-receptor tyrosine kinase	protein coding	9	130713016	130887675	29.4189	29.9978	0.980703	-0.0281117	0.94209	yes	no	no	25.5357	28.4618	30.3562	31.8716	27.6843	23.4403	34.3653	26.1748	37.4757	30.7859	36.5216	34.3839	35.9214	32.5219	20.8037	25.3619	37.8538	42.2209	32.9817	32.7537	23.4649	20.2442	18.2532	23.562	no	yes	no
ABL2	ENSG00000143322	27	ABL proto-oncogene 2, non-receptor tyrosine kinase	protein coding	1	179099330	179229684	28.1051	23.9871	1.17168	0.228576	0.287188	yes	no	no	33.2681	36.9534	30.379	24.2424	31.4854	35.6471	26.5154	29.9546	36.8201	27.4661	36.3207	21.1764	17.7081	17.436	24.6151	28.4572	28.3016	19.7215	27.1762	19.3208	19.8557	13.7546	21.3768	17.1539	no	yes	no
ABLIM1	ENSG00000099204	3983	actin binding LIM protein 1	protein coding	10	114431113	114768061	184.096	185.392	0.993013	-0.0101154	0.990774	yes	no	no	293.131	273.821	186.976	210.656	190.685	184.628	176.017	188.748	123.856	110.985	183.263	169.445	368.969	389.599	141.798	187.299	211.734	207.344	149.248	147.782	82.6121	84.5262	88.1379	82.5997	no	no	no
ABLIM2	ENSG00000163995	84448	actin binding LIM protein family member 2	protein coding	4	7965310	8158832	5.23199	4.16692	1.2556	0.328378	0.523534	yes	no	no	4.57001	3.82726	5.4564	3.29944	11.3205	9.55313	1.40893	2.29368	7.46431	3.12218	5.66876	3.29555	7.74098	7.49347	3.77049	4.81959	7.08402	4.30766	3.78124	3.06011	1.86001	1.1705	1.77345	4.64524	no	no	no
ABLIM3	ENSG00000173210	22885	actin binding LIM protein family member 3	protein coding	5	149141483	149260542	0.0592371	0.244873	0.24191	-2.04746	1	no	no	no	0.0697884	0.0959064	0	0.102953	0.0934518	0.0765347	1.21668	0	0.169851	0.302418	0.0674157	0.311883	0.0687353	0	0	0.0904277	0.144612	0	0.0969913	0.146806	0	0	0	0.594865	no	no	no
ABO	ENSG00000175164	28	ABO, alpha 1-3-N-acetylgalactosaminyltransferase and alpha 1-3-galactosyltransferase	protein coding	9	133250401	133276024	2.72952	2.57855	1.05855	0.0820889	0.846037	yes	no	no	2.13985	2.84007	5.80974	5.32392	2.44708	1.90414	2.37183	1.49043	3.22105	3.4511	3.21549	1.86449	7.53598	4.98379	1.44585	2.01218	1.95995	1.51048	1.35654	1.62451	0.89335	1.72327	1.23893	1.33279	no	no	no
ABR	ENSG00000159842	29	ABR activator of RhoGEF and GTPase	protein coding	17	1003518	1229738	174.912	203.018	0.86156	-0.214977	0.178492	yes	no	no	171.455	218.827	204.847	228.367	171.371	236.297	197.935	179.423	199.977	257.136	253.33	259.346	127.67	146.906	110.745	140.023	195.149	181.999	193.534	208.718	162.291	169.38	129.156	191.286	no	no	no
ABRA	ENSG00000174429	137735	actin binding Rho activating protein	protein coding	8	106759483	106770244	1.43124	1.48512	0.963718	-0.0533171	1	yes	no	no	2.12564	1.34864	1.8921	1.72704	1.44338	1.23961	2.40176	1.90162	1.37294	1.11525	2.1225	2.0848	1.04331	1.25109	1.31876	1.46367	1.03373	1.66636	1.27286	0.903883	0.944399	1.56131	0.703615	1.05804	no	no	no
ABRACL	ENSG00000146386	58527	ABRA C-terminal like	protein coding	6	139028745	139043302	57.5215	62.4276	0.921412	-0.118081	0.569364	yes	no	no	56.293	55.8824	46.396	59.4053	47.0576	43.9068	78.7707	82.8653	68.3084	60.81	48.8812	69.6304	105.373	104.496	40.5423	53.5636	70.4262	104.702	51.9748	57.3076	40.7742	34.3806	31.3661	26.2749	no	no	no
ABRAXAS1	ENSG00000163322	84142	abraxas 1, BRCA1 A complex subunit	protein coding	4	83459517	83523348	49.5333	50.3742	0.983306	-0.0242879	0.973706	yes	no	no	58.9135	58.6296	55.9025	57.4738	47.373	43.2081	62.6332	62.9552	41.6859	36.5458	57.334	46.8438	69.2165	84.5488	46.1934	52.7786	53.2557	67.0268	39.2557	41.8206	33.0343	26.9185	29.2794	26.0629	no	yes	no
ABRAXAS2	ENSG00000165660	23172	abraxas 2, BRISC complex subunit	protein coding	10	124801819	124836667	18.4721	17.8468	1.03503	0.0496791	0.853224	yes	no	no	21.0587	18.8863	16.8099	17.0954	16.7247	19.2747	22.5643	23.9448	22.7198	17.1295	19.7768	21.584	20.6078	20.3348	15.418	16.4337	17.0466	20.5245	18.95	18.3506	12.0657	11.2214	16.5423	10.7628	no	no	no
ABT1	ENSG00000146109	29777	activator of basal transcription 1	protein coding	6	26596953	26600739	22.1867	22.2589	0.996757	-0.00468612	1	yes	no	no	32.4801	29.3211	22.7441	25.366	22.4122	22.7287	23.062	24.8244	17.9806	19.7185	23.6206	24.954	29.6668	30.4898	17.4215	20.501	27.8319	26.6861	20.5913	17.9478	14.7409	12.839	11.9261	13.4927	no	no	no
ABT1P1	ENSG00000250496	100420695	activator of basal transcription 1 pseudogene 1	processed pseudogene	4	99022311	99023131	1.32563	1.48949	0.889989	-0.16814	0.791069	yes	no	no	1.67066	1.48836	1.93209	2.62718	2.4177	1.85614	2.44231	1.42771	0.915396	1.20039	0.817494	0.581987	0.293679	1.8344	3.33021	0.731028	1.65065	0.376278	0.830318	1.4835	0.62165	0	0	3.2523	no	no	no
ABTB1	ENSG00000114626	80325	ankyrin repeat and BTB domain containing 1	protein coding	3	127672935	127680926	75.3508	72.6873	1.03664	0.0519204	0.702243	yes	no	no	72.2108	84.3782	95.8104	78.6107	77.0465	72.6481	62.9464	58.0007	61.5173	65.9383	75.2529	67.3317	115.208	115.623	55.3062	70.1965	120.666	101.305	79.8594	69.4574	57.842	45.4543	35.4896	38.3576	no	no	no
ABTB2	ENSG00000166016	25841	ankyrin repeat and BTB domain containing 2	protein coding	11	34150987	34358010	2.71927	2.75956	0.985399	-0.0212206	0.949551	yes	no	no	5.8885	6.67633	2.78774	3.16771	3.74826	3.53229	2.46314	2.23372	1.83535	2.19331	2.29653	2.88751	3.24786	2.45789	2.45739	2.38486	2.80467	2.09705	2.29493	2.46016	1.5321	1.20301	1.5042	1.59151	no	yes	no
AC000041.1	ENSG00000242156		adaptor-related protein complex 1, beta 1 subunit (AP1B1) pseudogene	unprocessed pseudogene	22	29419155	29423193	0	0	#NUM!	#NUM!		no	no	no	0	0	0	0	0	0	0	0	0	0	0	0	0	0	0	0	0	0	0	0	0	0	0	0	no	no	no
AC000077.1	ENSG00000230485		chromosome 3 open reading frame 38 (C3orf38) pseudogene	processed pseudogene	22	19630750	19633574	0.0434954	0	#NUM!	#NUM!		no	no	no	0.17966	0	0	0	0	0	0	0	0	0	0	0	0	0	0	0	0.342285	0	0	0	0	0	0	0	no	no	no
AC000078.1	ENSG00000232926		ribosomal protein L8 (RPL8) pseudogene	processed pseudogene	22	19887289	19887970	5.97996	5.78921	1.03295	0.0467698	0.889722	yes	no	no	8.84657	9.87818	10.1326	6.63922	5.30335	6.71238	2.02878	3.63009	6.13388	7.17686	6.26041	5.5711	6.73756	7.69291	1.82164	4.66521	10.0073	8.64466	2.82605	3.78689	5.82286	4.18365	4.23718	2.49063	no	no	no
AC000081.1	ENSG00000230194		ribosomal protein L34 (RPL34) pseudogene	processed pseudogene	22	19238443	19238739	0.243261	0.0554219	4.38925	2.13398	0.711024	no	no	no	0	0	1.19979	0	0	0	0	1.71934	0	0.665063	0	0	0	0	0	0	0	0	0	0	0	0	0	0	no	no	no
AC000089.1	ENSG00000235776		ribosomal protein L7a (RPL7A) pseudogene	processed pseudogene	22	19792294	19793094	0.873078	0.915872	0.953275	-0.0690362	0.992185	yes	no	no	1.12478	0.828922	0.47239	0.431827	1.42003	0.660524	1.62896	1.04217	1.49125	0.924442	0.572385	0.609742	1.20887	1.10806	1.54168	0.39341	0.439173	2.4118	0.590555	0.950639	0.573649	0	0	1.04214	no	no	no
AC000093.1	ENSG00000284874		novel transcript	protein coding	22	19717220	19724772	0.0913811	0.0849212	1.07607	0.105771		no	no	no	0.344251	0.000110429	0.262177	0.270241	0.202258	0.245194	0	0	0	0.183222	0	0	0	0.1914	0	0	0	0	0	0	0	0	0.287887	0.128887	no	no	no
AC000095.1	ENSG00000270393		POM121 transmembrane nucleoporin (POM121) pseudogene	processed pseudogene	22	19018043	19018916	0.36877	0.566413	0.651062	-0.619134	1	yes	no	no	0.200082	1.37485	0.814822	0.57661	0.348932	1.7146	0.293662	0.294271	0.211397	0.564586	0	0	1.02658	0.726218	0	0.33764	0.762385	0	0.255666	0	0	0.908364	0.511103	0.300428	no	no	no
AC000095.2	ENSG00000283366		sperm antigen with calponin homology and coiled-coil domains 1-like (SPECC1L) pseudogene	transcribed unprocessed pseudogene	22	19014353	19014506	0	0	#NUM!	#NUM!		no	no	no	0	0	0	0	0	0	0	0	0	0	0	0	0	0	0	0	0	0	0	0	0	0	0	0	no	no	no
AC000111.1	ENSG00000234001		dynein, cytoplasmic, light polypeptide 1 (DNCL1) pseudogene	processed pseudogene	7	117586207	117586416	0	0	#NUM!	#NUM!		no	no	no	0	0	0	0	0	0	0	0	0	0	0	0	0	0	0	0	0	0	0	0	0	0	0	0	no	no	no
AC000111.2	ENSG00000237974		ribosomal protein L32 (RPL32) pseudogene	processed pseudogene	7	117487737	117487929	0	0	#NUM!	#NUM!		no	no	no	0	0	0	0	0	0	0	0	0	0	0	0	0	0	0	0	0	0	0	0	0	0	0	0	no	no	no
AC000362.1	ENSG00000230820		ATP synthase, H+ transporting, mitochondrial F0 complex, subunit c (subunit 9), isoform 2 (ATP5G2) pseudogene	processed pseudogene	7	126980967	126981778	0	0	#NUM!	#NUM!		no	no	no	0	0	0	0	0	0	0	0	0	0	0	0	0	0	0	0	0	0	0	0	0	0	0	0	no	no	no
AC000367.1	ENSG00000224981		tigger transposable element derived 1 (TIGD1) pseudogene	processed pseudogene	7	126868767	126870532	7.91014	7.96968	0.992529	-0.0108181	0.935156	yes	no	no	10.2975	12.4107	8.29279	11.6467	9.18434	8.6392	8.98206	6.52461	8.21374	4.96561	11.153	7.35613	7.08383	6.40269	6.02797	6.01628	7.06884	6.31831	6.65955	7.57272	7.54045	8.83742	6.87508	6.48833	no	no	no
AC000374.1	ENSG00000227249		poly(A) binding protein, cytoplasmic 1 (PABPC1) pseudogene	processed pseudogene	7	126511135	126512879	0	0	#NUM!	#NUM!		no	no	no	0	0	0	0	0	0	0	0	0	0	0	0	0	0	0	0	0	0	0	0	0	0	0	0	no	no	no
AC001226.2	ENSG00000283208		novel protein	protein coding	13	76992078	77129589	27.0008	27.6178	0.977657	-0.0325997	0.934531	yes	no	no	31.1271	31.605	38.5952	33.8738	34.8121	31.8003	40.4841	26.2851	26.5198	22.4627	36.7133	28.081	28.1652	30.0474	15.7938	31.5415	26.7253	16.0976	22.8256	23.7939	19.7986	25.74	16.6478	15.8866	no	no	no
AC002056.1	ENSG00000213683		small nuclear ribonucleoprotein polypeptide A' (SNRPA1) pseudogene	processed pseudogene	22	50754675	50755434	0.168693	0.238218	0.708145	-0.497883		no	no	no	0	0	0	0.418485	0	0	0.703961	0.44259	0	0.0854134	0	0.409474	0.762028	0.334583	0.819698	0.233325	0	0.252758	0	0.420618	0	0	0	0	no	no	no
AC002069.1	ENSG00000207094			snoRNA	7	88449092	88449231	0.0326602	0	#NUM!	#NUM!		no	no	no	0	0	0.144465	0	0.247457	0	0	0	0	0	0	0	0	0	0	0	0	0	0	0	0	0	0	0	no	no	no
AC002069.2	ENSG00000233420		novel transcript	lncRNA	7	88420167	88756725	0.0164603	0	#NUM!	#NUM!		no	no	no	0.197524	0	0	0	0	0	0	0	0	0	0	0	0	0	0	0	0	0	0	0	0	0	0	0	no	no	no
AC002075.1	ENSG00000225898		translin (TSN) pseudogene	processed pseudogene	7	93777839	93778514	0	0	#NUM!	#NUM!		no	no	no	0	0	0	0	0	0	0	0	0	0	0	0	0	0	0	0	0	0	0	0	0	0	0	0	no	no	no
AC002075.2	ENSG00000237729		ribosomal protein S27 (RPS27) pseudogene	processed pseudogene	7	93669826	93670077	1.11163	1.15452	0.962848	-0.0546206	1	yes	no	no	0	0	0	3.86247	7.64079	0	0	0	0	0	0	0	0	0	0	3.76388	0	0	2.86753	6.22794	2.83125	0	0	0	no	no	no
AC002076.2	ENSG00000278388		guanine nucleotide binding protein (G protein), gamma transducing activity polypeptide 1 (GNGT1) pseudogene	unprocessed pseudogene	7	93914987	93915108	0	0	#NUM!	#NUM!		no	no	no	0	0	0	0	0	0	0	0	0	0	0	0	0	0	0	0	0	0	0	0	0	0	0	0	no	no	no
AC002094.3	ENSG00000273171		novel protein, readthrough between VTN and SEBOX	protein coding	17	28364288	28368012	0.0917388	0.292085	0.314082	-1.67079	0.727809	no	no	no	0	2.59006	0.59835	0	0	0	0	1.34986e-05	0	0	0	0	0.304005	0.163783	0	0	0.198497	0.432477	0	0	0	0.318703	0	0	no	no	no
AC002127.1	ENSG00000227979		cytochrome c oxidase subunit VIa polypeptide 1 (COX6A1) pseudogene	processed pseudogene	7	88749470	88749694	0	0	#NUM!	#NUM!		no	no	no	0	0	0	0	0	0	0	0	0	0	0	0	0	0	0	0	0	0	0	0	0	0	0	0	no	no	no
AC002310.4	ENSG00000261459		novel transcript	protein coding	16	30525923	30534852	1.2295	0.565615	2.17373	1.12017	0.443405	yes	no	no	1.07961	0	0	0	0	0	0.893579	0	0	0.726108	0	0	3.05261	0	10.2358	0.0559599	0	1.76833	0	0.194157	0.385941	3.14925	0	0	no	no	no
AC002310.5	ENSG00000278922		novel transcript	TEC	16	30526918	30528294	0.483182	0.387913	1.24559	0.316834	0.993656	no	no	no	3.37244	0	2.94001e-06	1.11147	0	0	0	0	0	0	1.31431	0.785164	0.00827777	0	0	0	0.0361844	2.75832	0.71053	0	0.356437	0	0	0	no	no	no
AC002366.1	ENSG00000232392		glutamic-oxaloacetic transaminase 2, mitochondrial (aspartate aminotransferase 2) (GOT2) pseudogene	processed pseudogene	X	11334233	11335901	0.374273	0.539471	0.693777	-0.527455	1	yes	no	no	0.275088	1.32318	0.420105	1.18915	0.479738	0.785786	0.605623	0	1.01726	0.620989	0.34608	0.554355	0.176427	0	0.906315	0	0.524093	0	0.175755	0.565225	0.170414	0.416296	0	0.413051	no	no	no
AC002381.1	ENSG00000228341		ribosomal protein L37a (RPL37A) pseudogene	processed pseudogene	7	107450083	107450362	1.13	1.79295	0.630249	-0.666006	0.54581	yes	no	no	0	3.78425	5.60695	1.98388	3.6016	1.96641	1.01037	0	0	0.777004	0	3.69936	1.76602	1.66575	0	2.32337	0	1.19589	0.879643	0	1.70582	1.04177	0	2.0673	no	no	no
AC002429.1	ENSG00000231153		histidine triad nucleotide binding protein 1 (HINT1) pseudogene	processed pseudogene	7	95018407	95018554	0	0	#NUM!	#NUM!		no	no	no	0	0	0	0	0	0	0	0	0	0	0	0	0	0	0	0	0	0	0	0	0	0	0	0	no	no	no
AC002456.2	ENSG00000251154		novel pseudogene	unprocessed pseudogene	7	90469787	90488964	0	0	#NUM!	#NUM!		no	no	no	0	0	0	0	0	0	0	0	0	0	0	0	0	0	0	0	0	0	0	0	0	0	0	0	no	no	no
AC002470.2	ENSG00000285314		novel transcript	lncRNA	22	20979462	20998121	0	0	#NUM!	#NUM!		no	no	no	0	0	0	0	0	0	0	0	0	0	0	0	0	0	0	0	0	0	0	0	0	0	0	0	no	no	no
AC002472.2	ENSG00000284060		pseudogene similar to part of tubulin, alpha 3c (TUBA3C)	transcribed unprocessed pseudogene	22	21002895	21009453	2.16387	2.09687	1.03195	0.0453748	0.985396	yes	no	no	3.02637	1.96257	3.99828	3.0866	2.49045	2.29457	1.57198	1.82307	1.69742	1.8086	2.6949	1.19909	3.43456	3.67149	0	2.40986	3.40088	2.48082	2.28098	1.71164	0.663497	2.16111	0.455991	0.804098	no	no	no
AC002472.3	ENSG00000284130		leucine rich repeat containing 74B (LRRC74B) pseudogene	transcribed unprocessed pseudogene	22	21011384	21014217	1.46128	0.712486	2.05096	1.0363	0.290689	yes	no	no	1.3527	2.73261	2.01428	0.60444	2.7433	0	0.586861	2.26182	1.53715	0.215431	0	0.422665	2.66371	1.52254	2.03372	0	1.19877	2.46529	0.926236	0	0	0	0.803658	0	no	no	no
AC002486.1	ENSG00000223866		pseudogene similar to part of pituitary tumor-transforming 1 PTTG1	processed pseudogene	7	20641558	20641948	0	0	#NUM!	#NUM!		no	no	no	0	0	0	0	0	0	0	0	0	0	0	0	0	0	0	0	0	0	0	0	0	0	0	0	no	no	no
AC002486.2	ENSG00000231525		v-ral simian leukemia viral oncogene homolog A (ras related) (RALA) pseudogene	processed pseudogene	7	20588990	20590085	0	0	#NUM!	#NUM!		no	no	no	0	0	0	0	0	0	0	0	0	0	0	0	0	0	0	0	0	0	0	0	0	0	0	0	no	no	no
AC002487.1	ENSG00000270425		sorbitol dehydrogenase, pseudogene	processed pseudogene	7	108720608	108721601	0	0	#NUM!	#NUM!		no	no	no	0	0	0	0	0	0	0	0	0	0	0	0	0	0	0	0	0	0	0	0	0	0	0	0	no	no	no
AC002504.1	ENSG00000214111		platelet-activating factor acetylhydrolase, isoform Ib, beta subunit 30kDa pseudogene	processed pseudogene	X	25029545	25030235	0	0	#NUM!	#NUM!		no	no	no	0	0	0	0	0	0	0	0	0	0	0	0	0	0	0	0	0	0	0	0	0	0	0	0	no	no	no
AC002511.3	ENSG00000283479		free fatty acid receptor 2 (FFAR2) pseudogene	transcribed unprocessed pseudogene	19	35407770	35408493	0.234177	0	#NUM!	#NUM!	0.997413	no	no	no	0	0	0	0	0	0	0	0	0.609631	0	0.725907	0	0	0	0	0	0	0	1.47459	0	0	0	0	0	no	no	no
AC002519.2	ENSG00000261457		zinc finger protein 267 (ZNF267) pseudogene	transcribed processed pseudogene	16	31802947	31807973	0	0.0690834	0	#NUM!		no	no	no	0	0	0	0	0	0.310063	0	0	0	0	0	0.518938	0	0	0	0	0	0	0	0	0	0	0	0	no	no	no
AC002524.1	ENSG00000233247		ubiquitin-conjugating enzyme E2E 3 (UBC4\/5 homolog, yeast) (UBE2E3) pseudogene	processed pseudogene	X	14244382	14244928	0	0	#NUM!	#NUM!		no	no	no	0	0	0	0	0	0	0	0	0	0	0	0	0	0	0	0	0	0	0	0	0	0	0	0	no	no	no
AC002542.1	ENSG00000227532		SMT3 suppressor of mif two 3 homolog 2 (S. cerevisiae) (SUMO2) pseudogene	processed pseudogene	7	117187548	117187740	3.40946	2.87963	1.18399	0.243661	0.827995	yes	no	no	18.5661	8.50507	0	0	0	0	0	0	6.53868	6.98524	0	8.31427	0	0	0	0	0	10.751	0	0	0	0	15.8088	0	no	no	no
AC002543.1	ENSG00000235945		novel pseudogene	processed pseudogene	7	116873454	116876376	5.83724	6.3456	0.919887	-0.120472	0.941469	yes	no	no	6.18901	6.67521	7.01895	6.77313	5.46496	6.58037	8.91378	6.26367	9.0222	6.97315	9.61663	8.84095	3.89509	5.19417	3.0973	5.28811	5.98484	4.76336	5.60593	5.58028	4.41099	5.69071	3.47727	4.87404	no	no	no
AC002545.1	ENSG00000267184		IMP1 inner mitochondrial membrane peptidase-like (S. cerevisiae) (IMMP1L) pseudogene	processed pseudogene	17	69707193	69707373	0	0	#NUM!	#NUM!		no	no	no	0	0	0	0	0	0	0	0	0	0	0	0	0	0	0	0	0	0	0	0	0	0	0	0	no	no	no
AC002558.1	ENSG00000239291		ribosomal protein S2 (RPS2) pseudogene	processed pseudogene	17	47159191	47159993	4.25185	4.24221	1.00227	0.00327582	0.9273	yes	no	no	5.57336	7.05416	7.26166	4.71311	7.38404	4.45594	4.94016	2.28601	6.00229	5.30222	6.45455	4.50271	3.14561	3.59727	2.44845	5.64554	5.09579	2.32322	3.41708	3.66396	1.38149	3.03516	0.571901	1.67306	no	no	no
AC002984.1	ENSG00000267005		ectonucleoside triphosphate diphosphohydrolase 5 (ENTPD5) pseudogene	processed pseudogene	19	36173406	36173853	0.452171	0.47006	0.961943	-0.0559772	0.772194	no	no	no	0.51694	0.710427	1.05261	0	0	0	0	0	0.546175	0.875213	0	0.69449	1.98923	1.87629	0	0	0	0	1.3211	0.708107	0	0	0	0.776199	no	no	no
AC002985.1	ENSG00000268193		novel transcript	protein coding	19	18907013	18934397	2.85079	2.49273	1.14364	0.193636	0.652393	yes	no	no	4.6508	3.87928	2.73544	3.03952	2.85066	1.97416	0	2.70955	6.17064	4.89623	0	2.10982	1.03039	3.696	2.87617	1.24754	8.6803	3.79251	2.50548	2.574	0	0.984283	0	1.71936	no	no	no
AC002996.1	ENSG00000257767		novel protein	protein coding	12	111753890	111791418	21.9458	12.308	1.78305	0.834346	0.104266	yes	no	no	2.21792	0	30.4381	5.54248	15.7005	9.25916	8.0891	18.7844	41.8488	35.4379	21.3767	34.3531	0	0	15.4266	0.00157535	15.6872	0	29.4565	31.7664	42.2985	12.1739	30.1147	11.0728	no	no	no
AC003001.2	ENSG00000276391		galactosidase, beta 1-like (GLB1L) pseudogene	processed pseudogene	X	85207187	85210649	0	0	#NUM!	#NUM!		no	no	no	0	0	0	0	0	0	0	0	0	0	0	0	0	0	0	0	0	0	0	0	0	0	0	0	no	no	no
AC003002.1	ENSG00000268133		novel protein	protein coding	19	57363566	57398584	0.148907	0.132912	1.12035	0.163949	1	no	no	no	0	0	0	0	0	0	0	0	0	0	0	0	0	0	0	0	1.78689	0	0	1.59494	0	0	0	0	no	no	no
AC003002.2	ENSG00000268533		novel protein	protein coding	19	57394183	57438457	10.2267	12.9023	0.792625	-0.335291	0.340378	yes	no	no	6.6977	18.5074	11.7616	20.983	12.6476	15.6027	10.9669	7.08748	10.2873	11.5356	17.1889	8.97334	11.2736	9.43277	12.1213	12.1305	11.1159	13.3724	10.1889	9.15467	6.34661	13.7171	6.00364	10.4517	no	no	no
AC003002.3	ENSG00000269533		novel transcript	protein coding	19	57389884	57419994	1.0686	1.07348	0.995454	-0.00657394	1	yes	no	no	0.409792	0.544075	1.2409	0.679787	1.24645	2.23727	0	0.57694	2.4837	0.447847	0	0	1.47873	2.42	0	0	0.80669	0	1.45659	2.01841	3.12343	0	0	4.5344	no	no	no
AC003005.1	ENSG00000268107		novel transcript	protein coding	19	57487718	57517559	0.0548104	0	#NUM!	#NUM!		no	no	no	0	0	0	0	0	0	0	0	0	0	0	0	0.657725	0	0	0	0	0	0	0	0	0	0	0	no	no	no
AC003006.1	ENSG00000269026		novel protein	protein coding	19	57682045	57753575	2.72077	4.0629	0.669662	-0.578494	0.354648	yes	no	no	4.74019	5.19991	1.7223	3.81025	5.66375	4.52618	5.33529	4.08828	2.13945	5.93321	0	0	6.04155	9.11551	2.22133	2.7617	3.41431	5.84581	0	2.18322	0	1.9884	2.61808	2.05531	no	no	no
AC003071.1	ENSG00000226573		ribosomal protein L36 (RPL36) pseudogene	processed pseudogene	22	30105094	30105408	0.0689098	0.0508205	1.35594	0.439298		no	no	no	0	0	0	0	0	0	0	0	0.241198	0	0	0.306928	0.585719	0.302918	0	0	0	0	0	0	0	0	0	0	no	no	no
AC003080.1	ENSG00000234358		ribosomal protein L8 (RPL8) pseudogene	processed pseudogene	7	111971222	111971988	1.69767	3.50429	0.484454	-1.04557	0.0552171	yes	no	no	1.41895	4.22511	2.88929	2.27179	2.88809	5.40429	2.78053	0.345245	3.24826	6.40321	3.86876	4.76576	0.303347	0	0	3.59173	1.80224	0.410834	1.81314	2.91552	0.58647	6.44197	1.20822	2.84078	no	no	no
AC003669.1	ENSG00000237539		novel pseudogene	processed pseudogene	X	15646167	15646875	0	0	#NUM!	#NUM!		no	no	no	0	0	0	0	0	0	0	0	0	0	0	0	0	0	0	0	0	0	0	0	0	0	0	0	no	no	no
AC003685.2	ENSG00000231619		novel pseudogene	processed pseudogene	X	8856665	8857059	0	0	#NUM!	#NUM!		no	no	no	0	0	0	0	0	0	0	0	0	0	0	0	0	0	0	0	0	0	0	0	0	0	0	0	no	no	no
AC003686.1	ENSG00000257807		starch binding domain 1 (STBD1) pseudogene	processed pseudogene	12	47484689	47485722	0	0	#NUM!	#NUM!		no	no	no	0	0	0	0	0	0	0	0	0	0	0	0	0	0	0	0	0	0	0	0	0	0	0	0	no	no	no
AC003688.1	ENSG00000202251			misc RNA	17	7266055	7266166	0.521604	0.381828	1.36607	0.450034	0.820756	no	no	no	0	0	0	0.935566	0.000212862	1.45921	0	3.05711	0	1.08976	0	0	1.81718	0	0	0.0930773	0.00518063	0	0	1.00432	1.37957	0	0	0	no	no	no
AC003958.1	ENSG00000108516		tumor necrosis factor receptor superfamily, member 13B (TNFRSF13B) pseudogene	unprocessed pseudogene	17	41334632	41335733	0	0	#NUM!	#NUM!		no	no	no	0	0	0	0	0	0	0	0	0	0	0	0	0	0	0	0	0	0	0	0	0	0	0	0	no	no	no
AC003989.1	ENSG00000227948		pseudogene similar to part of argininosuccinate synthetase 1 (ASS1)	processed pseudogene	7	111411319	111411883	6.83112	6.6893	1.0212	0.0302686	0.933721	yes	no	no	12.969	7.42635	7.33551	12.4584	14.4499	13.3777	7.4024	4.20481	6.47062	8.33569	9.51766	6.77577	3.23465	0.435856	5.53885	5.47135	5.49075	1.25166	5.06365	5.92168	4.01708	7.08728	3.681	4.32741	no	no	no
AC003989.2	ENSG00000243621		pseudogene similar to part of adenosine deaminase, tRNA-specific 2, TAD2 homolog (S. cerevisiae) (ADAT2)	processed pseudogene	7	111394875	111395043	13.1974	8.40411	1.57035	0.651086	0.455033	yes	no	no	52.7068	14.4869	10.7323	20.2525	55.1507	15.0557	30.9433	15.3797	11.1375	5.94907	13.2618	14.1619	0	0	0	0	0	0	0	0	0	0	0	0	no	no	no
AC004004.1	ENSG00000270317		folliculogenesis specific basic helix-loop-helix (FIGLA) pseudogene	processed pseudogene	19	22501699	22501948	0	0	#NUM!	#NUM!		no	no	no	0	0	0	0	0	0	0	0	0	0	0	0	0	0	0	0	0	0	0	0	0	0	0	0	no	no	no
AC004006.1	ENSG00000228711		pseudogene similar to part of anterior pharynx defective 1 homolog B (C. elegans) APH1B	processed pseudogene	7	82657035	82657411	0	0	#NUM!	#NUM!		no	no	no	0	0	0	0	0	0	0	0	0	0	0	0	0	0	0	0	0	0	0	0	0	0	0	0	no	no	no
AC004022.1	ENSG00000228751		HERV-FRD provirus ancestral Env polyprotein(ERVFRDE1) pseudogene	processed pseudogene	7	95350164	95351229	0	0.031209	0	#NUM!		no	no	no	0	0	0	0.150599	0	0.223909	0	0	0	0	0	0	0	0	0	0	0	0	0	0	0	0	0	0	no	no	no
AC004022.2	ENSG00000237160		HERV-FRD provirus ancestral Env polyprotein(ERVFRDE1) pseudogene	processed pseudogene	7	95348718	95348910	0	0	#NUM!	#NUM!		no	no	no	0	0	0	0	0	0	0	0	0	0	0	0	0	0	0	0	0	0	0	0	0	0	0	0	no	no	no
AC004024.1	ENSG00000257624		immediate early response 3 interacting protein 1 (IR3IP) pseudogene	processed pseudogene	12	112000739	112000985	1.2522	0.896918	1.39612	0.481419	0.584844	yes	no	no	4.0883	2.80926	2.08117	1.96366	0	0	3.51695	0	2.34045	0	0	0	2.62203	2.47315	0	0	3.89448	0	0	0	0	0	0	0	no	no	no
AC004057.1	ENSG00000196656		ribosomal protein S26 (RPS26) pseudogene	transcribed processed pseudogene	4	113214046	113217170	709.675	697.668	1.01721	0.0246171	0.915195	yes	no	no	1464.43	1286.31	566.331	660.021	472.879	592.912	1177.14	1166.4	858.673	616.311	678.598	549.204	1035.12	1032.77	151.553	180.474	1265.95	1505.74	600.544	460.359	244.007	263.738	11.6108	47.037	no	no	no
AC004062.1	ENSG00000251312		eukaryotic translation elongation factor 1 beta 2 (EEF1B2) pseudogene	processed pseudogene	4	111063583	111064227	0	0	#NUM!	#NUM!		no	no	no	0	0	0	0	0	0	0	0	0	0	0	0	0	0	0	0	0	0	0	0	0	0	0	0	no	no	no
AC004066.1	ENSG00000250522		novel transcript	lncRNA	4	105540190	105552355	0	0.017868	0	#NUM!		no	no	no	0	0	0	0.214416	0	0	0	0	0	0	0	0	0	0	0	0	0	0	0	0	0	0	0	0	no	no	no
AC004069.2	ENSG00000251473		nucleoporin 43kDa (NUP43) pseudogene	processed pseudogene	4	105102891	105104004	0.0180822	0.00699443	2.58523	1.37029		no	no	no	0	0	0	0	0	0	0	0.216986	0	0.0839331	0	0	0	0	0	0	0	0	0	0	0	0	0	0	no	no	no
AC004074.1	ENSG00000237014		leucine rich repeat (in FLII) interacting protein 2 (LRRFIP2) pseudogene	processed pseudogene	X	73237647	73238709	0	0	#NUM!	#NUM!		no	no	no	0	0	0	0	0	0	0	0	0	0	0	0	0	0	0	0	0	0	0	0	0	0	0	0	no	no	no
AC004076.1	ENSG00000268163		novel transcript	protein coding	19	57437970	57477536	1.16214	1.22223	0.950837	-0.0727301	0.662057	yes	no	no	1.7918	2.42629	0.45164	0.603392	0.740113	1.67531	0	1.21322	0.475094	1.17496	0.762549	1.23172	0.856933	2.28744	1.06733	3.20276	1.11235	0	1.79734	1.03955	1.7764	0.0449429	1.90093	0.980397	no	no	no
AC004080.3	ENSG00000257184		HOXA10-HOXA9 readthrough	protein coding	7	27163535	27180013	0	0	#NUM!	#NUM!		no	no	no	0	0	0	0	0	0	0	0	0	0	0	0	0	0	0	0	0	0	0	0	0	0	0	0	no	no	no
AC004129.1	ENSG00000202233			snoRNA	7	25264656	25264882	0.0429029	0	#NUM!	#NUM!		no	no	no	0.225532	0	0	0	0	0	0	0	0	0	0	0	0.289303	0	0	0	0	0	0	0	0	0	0	0	no	no	no
AC004129.2	ENSG00000213798		ribosomal protein L7a (RPL7A) pseudogene	processed pseudogene	7	25212170	25212965	0	0	#NUM!	#NUM!		no	no	no	0	0	0	0	0	0	0	0	0	0	0	0	0	0	0	0	0	0	0	0	0	0	0	0	no	no	no
AC004134.1	ENSG00000267592		transmembrane protein 160 (TMEM160) pseudogene	processed pseudogene	17	35596904	35597128	12.5522	17.5701	0.71441	-0.485175	0.0846105	yes	no	no	11.9345	24.6023	18.226	25.7953	26.0165	25.5682	13.1373	4.35308	12.6095	15.1545	7.50725	12.0252	26.7897	14.4392	13.1067	20.1396	11.3687	20.7327	7.62502	12.261	11.09	13.5456	0	13.44	no	no	no
AC004217.2	ENSG00000257658		DnaJ (Hsp40) homolog, subfamily C, member 2 (DNAJC2) pseudogene	processed pseudogene	12	112321759	112323089	0.430708	0.380588	1.13169	0.178481	0.772436	no	no	no	0	1.36699	0	0.57331	1.0408	0.284131	0.291981	0.580492	1.05094	0.785897	1.50166	0	0.255176	0	0	0	0	0.691188	0	0.272505	0.739434	0.301055	0	0	no	no	no
AC004223.1	ENSG00000243423		ribosomal protein L37 (RPL37) pseudogene	processed pseudogene	17	35076737	35077007	5.01276	7.06123	0.709899	-0.494315	0.321983	yes	no	no	6.04594	12.4633	4.61658	10.1638	5.27189	4.31754	2.21842	2.20523	7.98482	9.38315	11.4093	6.09187	5.81634	12.8009	3.31986	22.9558	5.75931	0	3.86277	2.07044	0	0	3.86104	2.26953	no	no	no
AC004223.3	ENSG00000267618		RAD51L3-RFFL readthrough	protein coding	17	35011349	35121493	0.319311	0.20977	1.52219	0.606151	0.995816	no	no	no	0	0	0	0	0	0	0	0	1.15821	0.0124775	0	0	0.465025	0.763945	0.437692	0	0	1.06218	1.7708	0.67864	0	0	0	0	no	no	no
AC004224.1	ENSG00000240311		ribosomal protein L18 (RPL18) pseudogene	processed pseudogene	16	3496201	3496768	0.747877	0.351425	2.12812	1.08958	0.805452	no	no	no	0.714946	0	1.45611	0.686793	0	0.510559	0	0.521547	0.377689	0	0.449727	0.480251	0.917059	1.29749	0	0	2.7242	1.24201	1.37034	0	0.4429	0	0	0	no	no	no
AC004232.1	ENSG00000262899		novel transcript	lncRNA	16	3307573	3308393	1.8056	3.98831	0.452723	-1.1433	0.515785	yes	no	no	0	0	16.1362	0	0	0	0	0	5.53101	0.630765	0	28.0282	0	19.2008	0	0	0	0	0	0	0	0	0	0	no	no	no
AC004233.2	ENSG00000272079		novel transcript	lncRNA	16	3006120	3007388	0.0213982	0.0191864	1.11528	0.157408		no	no	no	0.0738486	0	0.0751861	0	0	0	0	0.107744	0	0.0416768	0	0.0992128	0	0.0893471	0	0	0	0	0	0	0	0	0	0	no	no	no
AC004383.1	ENSG00000226107		ribosomal protein L36a (RPL36A) pseudogene	processed pseudogene	X	134522702	134522990	1.32065	0.874134	1.51081	0.595326	0.56603	yes	no	no	3.79246	1.73732	1.28705	0	2.20461	0	0	0	1.33565	0	1.5904	3.39669	0	1.52946	0	0	2.40844	0	0	0	0	3.82614	3.22924	0	no	no	no
AC004386.1	ENSG00000213269		ribosomal protein S6 (RPS6) pseudogene	processed pseudogene	X	74376125	74376885	1.05319	1.37162	0.767848	-0.381107	0.750183	yes	no	no	0.955996	0.985076	0.729853	0.918084	0.833359	2.38913	2.45656	1.39568	1.26267	0.945018	1.50295	0.320993	0.919869	2.6028	1.57619	1.20983	0.455204	0.830417	0.305393	1.63643	1.48049	1.44678	1.22068	0.718296	no	no	no
AC004386.2	ENSG00000226515		ribosomal protein L39 (RPL39) pseudogene	processed pseudogene	X	74342713	74342860	0	0	#NUM!	#NUM!		no	no	no	0	0	0	0	0	0	0	0	0	0	0	0	0	0	0	0	0	0	0	0	0	0	0	0	no	no	no
AC004453.1	ENSG00000146677		ribosomal protein L32 (RPL32) pseudogene	processed pseudogene	7	44467897	44468304	4.72044	4.23554	1.11448	0.156377	0.676046	yes	no	no	5.18227	2.71039	6.00139	4.94769	8.69315	4.1561	4.5105	3.2851	1.54444	4.6083	5.82164	3.51597	1.91292	2.59859	4.77861	3.59965	5.62732	2.47696	4.60813	1.95534	5.40969	9.86243	3.78063	5.88451	no	no	no
AC004461.1	ENSG00000206739			misc RNA	22	19045256	19045367	3.87789	3.9365	0.985112	-0.021641	1	yes	no	no	3.10395	8.53146	5.6883	8.34883	5.41311	3.54656	4.55569	2.71717	2.62359	2.80277	3.90499	3.33603	3.98143	2.25322	1.36352	2.09518	5.91359	5.39219	6.346	1.70072	2.30743	1.87891	3.17158	2.7964	no	no	no
AC004486.1	ENSG00000257905		ubiquitin family Domain containing pseudogene	processed pseudogene	12	47593208	47593440	0.545914	0.425837	1.28198	0.358374	0.901762	no	no	no	0	0	0	0	0	3.66275	0	0	0	1.44729	0	0	0	0	0	0	0	0	0	0	0	0	6.55097	0	no	no	no
AC004522.1	ENSG00000199711			misc RNA	7	99936610	99936711	0	0	#NUM!	#NUM!		no	no	no	0	0	0	0	0	0	0	0	0	0	0	0	0	0	0	0	0	0	0	0	0	0	0	0	no	no	no
AC004552.1	ENSG00000225071		ribosomal protein S26 (RPS26) pseudogene	processed pseudogene	X	24429573	24429920	0.159178	0	#NUM!	#NUM!	0.997412	no	no	no	0	0	0	0	0	0	0	0	0	0	1.91014	0	0	0	0	0	0	0	0	0	0	0	0	0	no	no	no
AC004554.1	ENSG00000223418		LIM domain kinase 2 (LIMK2) pseudogene	processed pseudogene	X	11704123	11705590	0.0310962	0.008636	3.60076	1.8483		no	no	no	0.215759	0	0	0.103632	0	0	0	0.157395	0	0	0	0	0	0	0	0	0	0	0	0	0	0	0	0	no	no	no
AC004584.2	ENSG00000262623		ribosomal protein S15a (RPS15A) pseudogene	processed pseudogene	17	56951664	56952404	1.36198	1.40456	0.96968	-0.0444191	1	yes	no	no	1.80593	3.30917	4.29016	0.578274	2.09963	1.71955	0.883528	0.878277	1.90807	1.01919	0.757332	1.61747	0.772156	1.45663	0	1.01584	2.29376	1.04576	1.53842	3.29837	0	0.910986	0	0	no	no	no
AC004678.1	ENSG00000275468		novel pseudogene	processed pseudogene	19	2013728	2014656	1.07435	1.01766	1.0557	0.0782034	0.991665	yes	no	no	0.556228	0.332669	1.32137	0.712433	1.9158	1.75339	0.816379	0.270509	0.587685	0.649973	0.233258	0.24909	0	0.672962	2.25714	1.5644	1.76619	0.400984	1.65842	1.26987	1.37831	2.24467	0.947245	1.5451	no	no	no
AC004690.1	ENSG00000225583		cytochrome c oxidase subunit VIa polypeptide 1 (COX6A1) pseudogene	processed pseudogene	7	123932132	123932459	0	0	#NUM!	#NUM!		no	no	no	0	0	0	0	0	0	0	0	0	0	0	0	0	0	0	0	0	0	0	0	0	0	0	0	no	no	no
AC004691.2	ENSG00000250424		novel protein, MINDY4 and AQP1 readthrough	protein coding	7	30852273	30923812	0.0190222	0.0688372	0.276337	-1.8555		no	no	no	0	0	0	0	0	0	0.165333	0	0.00235897	0.0493714	0	0	0	0	0.225908	0	0	0	0	0.177897	0	0.433445	0	0	no	no	no
AC004692.1	ENSG00000213717		ribosomal protein L18a (RPL18A) pseudogene	processed pseudogene	7	43274159	43274582	0.277739	0.168298	1.65028	0.722712	0.710443	no	no	no	0	0	0.57972	0	0	0	0.838531	1.67074	0	0.322116	0	0	0	0	0	0	1.08241	0	0	0	0	0.85893	0	0	no	no	no
AC004696.1	ENSG00000276578		sulfotransferase family, cytosolic, 2A, dehydroepiandrosterone (DHEA)-preferring, member 1 (SULT2A1) pseudogene	unprocessed pseudogene	19	56485923	56494280	2.9887	2.30588	1.29612	0.374201	0.586405	yes	no	no	4.22369	2.67904	2.97705	0.624211	2.83303	3.71229	1.90743	3.79219	1.37309	1.28351	2.45248	1.30947	8.7517	5.11011	1.42723	3.28963	1.85698	1.69325	4.56675	3.11534	1.61017	2.45839	0	0.487845	no	no	no
AC004706.2	ENSG00000262990		major histocompatibility complex, class I, F (HLA-F) pseudogene	processed pseudogene	17	6749685	6749978	0	0	#NUM!	#NUM!		no	no	no	0	0	0	0	0	0	0	0	0	0	0	0	0	0	0	0	0	0	0	0	0	0	0	0	no	no	no
AC004706.3	ENSG00000282936		novel protein	protein coding	17	6628619	6640456	13.1669	13.2492	0.993787	-0.00899083	0.989523	yes	no	no	12.6326	23.7768	17.3231	14.4622	15.2347	18.943	15.3698	6.95757	10.8145	10.1268	13.2301	16.0474	20.3935	14.3497	13.6635	11.9599	16.0764	9.59627	14.9985	10.4851	7.22646	7.98996	9.45197	5.88355	no	no	no
AC004790.1	ENSG00000277766		ubiquitin specific peptidase 6 (Tre-2 oncogene) (USP6) pseudogene	unprocessed pseudogene	19	16037009	16038455	0	0	#NUM!	#NUM!		no	no	no	0	0	0	0	0	0	0	0	0	0	0	0	0	0	0	0	0	0	0	0	0	0	0	0	no	no	no
AC004801.1	ENSG00000226138		ATPase, H+ transporting, lysosomal 14kDa, V1 subunit F (ATP6V1F) pseudogene	processed pseudogene	12	48085062	48085421	1.62954	1.88219	0.865771	-0.207943	0.588727	yes	no	no	2.30481	5.27914	0.782185	3.69009	1.33982	1.09728	1.13558	1.132	0.821625	1.74463	0.96654	1.03784	3.94184	0	3.3749	3.88939	2.92739	1.33464	1.9634	1.05238	0	2.32528	0	0	no	no	no
AC004801.2	ENSG00000240399		ribosomal protein L37 (RPL37) pseudogene	transcribed processed pseudogene	12	48054813	48055591	6.48786	5.13174	1.26426	0.338295	0.369642	yes	no	no	9.3596	9.18773	5.4452	5.13774	11.659	3.81937	5.88735	9.75394	4.23811	5.28213	5.04645	4.67044	2.67552	11.3239	5.87361	6.76904	10.1896	0.805234	5.12561	3.80962	1.65662	2.10438	6.83109	2.78397	no	no	no
AC004805.1	ENSG00000266076		novel transcript	protein coding	17	65538102	65641033	0.308801	0.490338	0.629773	-0.667096	0.820307	no	no	no	0.382542	3.52181	0	0.458064	0	0	0	0.609394	0	0.0819907	0	0.0770177	1.09175	1.23831	0	0	1.11188	0	0	0.506856	0.510051	3.07602e-06	0	0	no	no	no
AC004805.2	ENSG00000270870		dynactin 6 (DCTN6) pseudogene	processed pseudogene	17	65654914	65655395	0	0.0215834	0	#NUM!		no	no	no	0	0	0	0	0	0	0	0	0	0.259001	0	0	0	0	0	0	0	0	0	0	0	0	0	0	no	no	no
AC004805.3	ENSG00000271587		ribosomal protein S7 (RPS7) pseudogene	processed pseudogene	17	65644308	65644617	0.0934617	0.263698	0.354426	-1.49644	1	no	no	no	0	0	0	0	0	0	1.55798	0	1.12154	0	0	0	0	0	0	0	0	0	0	0	0	1.6064	0	0	no	no	no
AC004812.1	ENSG00000255575		ADP-ribosylation factor-like 2 binding protein pseudogene (ARL2BP)	processed pseudogene	12	120057035	120057180	4.29782	4.06503	1.05727	0.0803397	0.974004	yes	no	no	15.8343	0	16.1211	0	0	0	0	0	0	0	0	21.2728	0	0	0	0	0	27.5075	0	0	19.6184	0	0	0	no	no	no
AC004825.1	ENSG00000258431		transmembrane protein 183A (TMEM183A) pseudogene	processed pseudogene	14	70858844	70859429	0.0284719	0.0782575	0.363823	-1.45869		no	no	no	0.341663	0.93909	0	0	0	0	0	0	0	0	0	0	0	0	0	0	0	0	0	0	0	0	0	0	no	no	no
AC004832.2	ENSG00000230137		solute carrier family 39 (zinc transporter), member 1 (SLC39A1) pseudogene	processed pseudogene	22	30439837	30440318	0.114811	0.16863	0.680842	-0.554608		no	no	no	0	0	0	0	0.800355	0.65547	0.67358	0	0	0	0.577372	0	0	0	0	0	0	0	0	0	0	0.694514	0	0	no	no	no
AC004832.3	ENSG00000249590		novel SEC14-like 2 (S. cerevisiae) (SEC14L2) and mitochondrial protein 18 kDa (MTP18) protein	protein coding	22	30409255	30428990	7.80399	5.13357	1.52019	0.60425	0.140926	yes	no	no	5.54471	1.29963	10.5624	8.66253	5.11071	9.92813	5.08685	17.1203	11.9966	5.6332	5.24967	6.68989	5.56006	2.94709	6.50128	2.09273	10.5906	13.7821	14.9882	1.14827	0	2.38216	0.423465	1.95027	no	no	no
AC004835.2	ENSG00000270625		nudix (nucleoside diphosphate linked moiety X)-type motif 19 (NUDT19) pseudogene	processed pseudogene	X	119222564	119223245	0	0	#NUM!	#NUM!		no	no	no	0	0	0	0	0	0	0	0	0	0	0	0	0	0	0	0	0	0	0	0	0	0	0	0	no	no	no
AC004837.1	ENSG00000106540		akirin 1 (AKIRIN1) pseudogene	processed pseudogene	7	39609717	39610280	0.0372918	0.199397	0.187023	-2.41871	1	no	no	no	0	0	0	0	0	0	0	0	0	0.203838	0	0	0	0	0	0.609506	0	0	0	0.494755	0.447502	0	0	1.08466	no	no	no
AC004840.1	ENSG00000230914		kinesin family member pseudogene	transcribed unitary pseudogene	7	2383698	2388652	1.00068	0.596402	1.67786	0.746626	0.582589	yes	no	no	2.25431	0	2.59061	0.311378	1.3038	0.462955	0.475746	0	0	1.4487	0	0.435473	2.8769	2.35301	1.64209	0.546993	0	0	0.414191	0	0.926281	0	0	1.12257	no	no	no
AC004840.2	ENSG00000271163		neugrin, neurite outgrowth associated (NGRN) pseudogene	processed pseudogene	7	2393847	2394131	0	0	#NUM!	#NUM!		no	no	no	0	0	0	0	0	0	0	0	0	0	0	0	0	0	0	0	0	0	0	0	0	0	0	0	no	no	no
AC004852.1	ENSG00000271526		LYR motif containing 9 (LYRM9) pseudogene	processed pseudogene	7	9084022	9084175	0	0	#NUM!	#NUM!		no	no	no	0	0	0	0	0	0	0	0	0	0	0	0	0	0	0	0	0	0	0	0	0	0	0	0	no	no	no
AC004852.3	ENSG00000278446		ret finger protein-like 4A (RFPL4A) pseudogene	processed pseudogene	7	9170948	9171273	0	0	#NUM!	#NUM!		no	no	no	0	0	0	0	0	0	0	0	0	0	0	0	0	0	0	0	0	0	0	0	0	0	0	0	no	no	no
AC004854.1	ENSG00000230160		mitochondrial ribosomal protein S23 (MRPS23) pseudogene	processed pseudogene	7	44919669	44920329	0.21344	0.283944	0.751695	-0.41178	1	no	no	no	0	0	0.832796	0.785772	0	0	1.20056	0	1.72848	0	0	0	0	0	0	0	0	1.421	0	0	0	0	0	0	no	no	no
AC004858.1	ENSG00000259109		WD repeat-containing protein 62 (WDR62) pseudogene	processed pseudogene	14	73189763	73190004	3.32852	4.03767	0.824368	-0.278639	0.803736	yes	no	no	2.20514	3.0305	4.49015	6.35491	11.5369	0	12.946	0	2.32985	0	5.54844	2.96252	0	2.66793	0	0	0	3.83077	5.63548	0	8.19633	13.3483	0	3.31107	no	no	no
AC004865.1	ENSG00000236274		zinc finger protein pseudogene	processed pseudogene	1	35509742	35511438	1.38338	1.41859	0.97518	-0.0362595	1	yes	no	no	1.35007	1.39154	2.92085	0.810566	0.882916	2.65131	2.97226	1.23108	1.96133	2.00003	2.76003	0.906882	0.432932	1.22505	1.112	1.70869	2.25061	0.879503	0.431282	0.693498	0.83635	1.27693	0.431088	0.50679	no	no	no
AC004866.1	ENSG00000223514		pseudogene similar to part of mediator complex subunit 12 MED12	processed pseudogene	7	81335106	81335183	0	0	#NUM!	#NUM!		no	no	no	0	0	0	0	0	0	0	0	0	0	0	0	0	0	0	0	0	0	0	0	0	0	0	0	no	no	no
AC004866.2	ENSG00000224134		pseudogene similar to part of mediator complex subunit 12 MED12	unprocessed pseudogene	7	81431731	81432796	0	0	#NUM!	#NUM!		no	no	no	0	0	0	0	0	0	0	0	0	0	0	0	0	0	0	0	0	0	0	0	0	0	0	0	no	no	no
AC004870.1	ENSG00000214754		splicing factor, arginine/serine-rich 2B (SFRS2B) pseudogene	processed pseudogene	7	47052793	47053674	0	0	#NUM!	#NUM!		no	no	no	0	0	0	0	0	0	0	0	0	0	0	0	0	0	0	0	0	0	0	0	0	0	0	0	no	no	no
AC004884.1	ENSG00000213361		ribosomal protein L36 (RPL36) pseudogene	processed pseudogene	7	105244652	105244970	1.33711	1.05763	1.26425	0.338279	0.673794	yes	no	no	1.98653	0	4.04501	0.954151	0	2.83725	0	1.44916	1.04944	1.68166	0	1.33441	0	1.20172	0	1.67614	3.7847	0	1.2692	0	2.46126	3.00625	0	0	no	no	no
AC004890.1	ENSG00000239719		ribosomal protein L36a (RPL36A) pseudogene	processed pseudogene	7	149191043	149191223	8.08061	4.11526	1.96357	0.973479	0.276485	yes	no	no	0	11.4111	8.31981	0	0	0	0	0	26.8111	4.96256	0	11.5596	22.4411	10.0331	17.9488	0	0	0	0	11.4168	0	0	21.4465	0	no	no	no
AC004890.2	ENSG00000244560		zinc finger protein pseudogene	transcribed unprocessed pseudogene	7	149285281	149297312	8.56851	8.55877	1.00114	0.00164075	0.96953	yes	no	no	8.91787	9.87612	12.5198	11.0178	10.5996	12.0097	9.45557	7.02066	6.53692	7.34957	8.66582	6.63268	13.1973	12.344	6.00889	9.67142	11.0685	8.81595	7.1216	6.69814	6.62438	5.10559	4.5408	3.7286	no	no	no
AC004893.1	ENSG00000284840		transformation/transcription domain-associated protein (TRRAP) pseudogene	transcribed unprocessed pseudogene	7	99032894	99032940	2.45037	2.25504	1.08662	0.119843	0.83584	yes	no	no	3.20724	3.30577	5.01461	2.42075	2.99639	3.76274	1.84929	2.33966	1.45227	1.61609	2.30568	1.69275	1.61619	2.07875	1.25794	2.70613	1.96405	2.38784	2.48822	1.41213	2.12877	1.73342	2.6334	2.09487	no	no	no
AC004898.1	ENSG00000236018		UBX domain protein 2B (UBXN2B) pseudogene	processed pseudogene	7	157197600	157198511	7.52693	8.52444	0.882982	-0.179544	0.681862	yes	no	no	5.45308	10.7033	10.509	10.3936	13.7113	9.79822	10.1892	4.37856	6.43312	5.20085	13.5429	5.34732	5.04913	6.69646	3.13859	8.83988	7.92637	7.38425	6.23881	8.65314	9.22057	9.09426	4.72172	9.99279	no	no	no
AC004899.1	ENSG00000225705		novel pseudogene similar to CDC14 cell division cycle 14 homolog C (S. cerevisiae) CDC14C	processed pseudogene	7	48846426	48852898	0	0	#NUM!	#NUM!		no	no	no	0	0	0	0	0	0	0	0	0	0	0	0	0	0	0	0	0	0	0	0	0	0	0	0	no	no	no
AC004910.1	ENSG00000228429		ribosomal protein L21 (RPL21) pseudogene	processed pseudogene	7	68640798	68641584	4.87064	5.19986	0.936687	-0.0943609	0.792122	yes	no	no	5.90499	8.33898	3.44669	8.21762	7.91101	5.71081	6.88115	1.92947	5.51884	5.4855	8.49998	7.03049	9.25245	4.00108	1.77749	4.66947	4.96332	3.56121	3.39467	3.1563	4.43027	2.35429	1.41853	2.99143	no	no	no
AC004911.1	ENSG00000226592		cytoskeleton-associated protein 4 (CKAP4) pseudogene	processed pseudogene	7	145269514	145270384	0	0	#NUM!	#NUM!		no	no	no	0	0	0	0	0	0	0	0	0	0	0	0	0	0	0	0	0	0	0	0	0	0	0	0	no	no	no
AC004922.1	ENSG00000284292		novel protein, ARPC1A and ARPC1B readthrough	protein coding	7	99325879	99394653	7.70465	9.35782	0.823337	-0.280444	0.437884	yes	no	no	5.30854	8.522	7.85166	7.72102	8.67946	14.3066	7.81567	15.0198	13.9338	15.6726	7.303	9.5649	7.81227	12.7822	1.63825	7.27868	12.5417	10.4336	5.73825	6.10591	4.06067	5.5752	2.5683	6.51547	no	no	no
AC004923.2	ENSG00000254850		ribosomal protein S24 (RPS24) pseudogene	processed pseudogene	11	67935558	67935926	0.140004	0.189496	0.738824	-0.436697	0.711117	no	no	no	0	0	0	0	0	0	0	0	0.773269	0	0	0	0	0	0	0	0	1.27142	0	1.00253	0.90678	0	0	0	no	no	no
AC004923.3	ENSG00000255230		novel pseudogene (C11orf2)	processed pseudogene	11	67965873	67966227	0	0	#NUM!	#NUM!		no	no	no	0	0	0	0	0	0	0	0	0	0	0	0	0	0	0	0	0	0	0	0	0	0	0	0	no	no	no
AC004938.1	ENSG00000225443		ribosomal protein L36a (RPL36a) pseudogene	processed pseudogene	7	44511025	44511332	0	0	#NUM!	#NUM!		no	no	no	0	0	0	0	0	0	0	0	0	0	0	0	0	0	0	0	0	0	0	0	0	0	0	0	no	no	no
AC004941.2	ENSG00000231397		karyopherin (importin) beta 1 (KPNB1) pseudogene	processed pseudogene	7	149321865	149322092	0	0	#NUM!	#NUM!		no	no	no	0	0	0	0	0	0	0	0	0	0	0	0	0	0	0	0	0	0	0	0	0	0	0	0	no	no	no
AC004945.1	ENSG00000222024		pseudogene similar to part of transmembrane protein 198 TMEM198	processed pseudogene	7	79353410	79354392	0.0293482	0.0211541	1.38735	0.472334		no	no	no	0	0	0.352178	0	0	0	0.253849	0	0	0	0	0	0	0	0	0	0	0	0	0	0	0	0	0	no	no	no
AC004951.2	ENSG00000239556		uroplakin-like protein (UPLP) pseudogene	transcribed unprocessed pseudogene	7	43984995	43990207	9.66624	11.0739	0.872886	-0.196136	0.572779	yes	no	no	9.04572	13.0562	14.1266	10.0191	13.571	13.8735	14.2014	6.48024	11.6125	11.0106	9.40268	14.1702	12.5163	11.5411	6.11743	7.08126	10.9042	11.5198	9.54723	6.4353	8.43935	11.9986	4.23161	7.97961	no	no	no
AC004951.3	ENSG00000241057		RAS p21 protein activator 4 (RASA4) pseudogene	transcribed unprocessed pseudogene	7	43961590	43973323	7.8221	9.86634	0.792807	-0.334959	0.275207	yes	no	no	11.6872	13.0673	10.2386	13.5583	8.41048	12.381	6.14182	7.71888	8.07326	15.0142	8.73288	9.82061	8.41515	9.17491	8.96345	9.34871	4.79003	6.109	7.75305	11.2835	3.88434	4.35398	5.19789	8.14275	no	no	no
AC004965.1	ENSG00000233683		pseudogene similar to part of ribosomal protein L6 RPL6	processed pseudogene	7	101388868	101389080	0	0	#NUM!	#NUM!		no	no	no	0	0	0	0	0	0	0	0	0	0	0	0	0	0	0	0	0	0	0	0	0	0	0	0	no	no	no
AC004975.1	ENSG00000224629		ribosomal protein L36 (RPL36A) pseudogene	processed pseudogene	7	157263022	157263229	7.36821	7.56651	0.973793	-0.0383134	1	yes	no	no	4.32772	17.8427	8.81221	0	7.54731	6.18105	6.35183	6.31408	0	9.76949	5.44459	5.81413	5.55116	10.472	9.50552	7.30308	8.2451	7.51814	5.53	0	16.0858	6.54924	11.055	12.9964	no	no	no
AC004980.1	ENSG00000205485		pseudogene similar to part of postmeiotic segregation increased 2-like 3 PMS2L3	transcribed unprocessed pseudogene	7	76549360	76627982	10.8251	10.8815	0.994811	-0.00750589	1	yes	no	no	13.0163	15.3706	15.0427	13.8697	13.8512	12.7469	10.3554	10.6184	9.96637	12.6348	12.6545	12.2928	11.3816	8.64716	7.22133	7.77522	11.936	12.908	8.66815	7.09136	7.77173	8.63822	7.77271	8.24835	no	no	no
AC004980.2	ENSG00000214243		pseudogene similar to part of RB-associated KRAB zinc finger RBAK	processed pseudogene	7	76650401	76650897	2.94704	2.1509	1.37014	0.454323	0.527047	yes	no	no	3.62038	1.39518	4.84521	4.15082	4.60004	5.02216	2.17536	2.64229	4.26546	1.7511	3.4389	4.18733	3.67889	1.8669	0.775956	1.9155	3.40812	1.53808	2.00106	0	1.3258	0.634039	0.762337	1.17437	no	no	no
AC004980.4	ENSG00000238560			misc RNA	7	76523605	76523706	2.7254	5.93151	0.459479	-1.12193	0.558644	yes	no	no	14.125	57.9615	0	3.63617	8.49533	0	0	0	0	3.03597	10.0845	6.54445	0	0	0	0	0	0	0	0	0	0	0	0	no	no	no
AC004980.5	ENSG00000250778		pseudogene similar to part of postmeiotic segregation increased 2-like 1 PMS2L1	unprocessed pseudogene	7	76521611	76522074	15.5824	16.9457	0.919547	-0.121004	0.642993	yes	no	no	20.5315	22.031	23.4276	22.6427	21.4734	25.2685	10.3554	13.0491	12.9296	18.2447	19.652	20.9257	13.8399	15.2978	7.22133	21.1418	19.9671	17.0976	16.7206	10.1001	10.4036	8.63822	7.77271	11.6048	no	no	no
AC004986.1	ENSG00000227573		v-rel reticuloendotheliosis viral oncogene homolog A (avian) (RELA) pseudogene	processed pseudogene	7	122849746	122850352	0	0.0155245	0	#NUM!		no	no	no	0	0	0	0	0	0	0	0	0	0.186294	0	0	0	0	0	0	0	0	0	0	0	0	0	0	no	no	no
AC004987.1	ENSG00000231198		pseudogene similar to part of pleckstrin homology domain containing, family B (evectins) member 2 PLEKHB2	processed pseudogene	7	39833286	39833793	0	0	#NUM!	#NUM!		no	no	no	0	0	0	0	0	0	0	0	0	0	0	0	0	0	0	0	0	0	0	0	0	0	0	0	no	no	no
AC004987.2	ENSG00000237251		pseudogene similar to part of a member of ANKRD26-like family B	unprocessed pseudogene	7	39816549	39868140	0.0228251	0	#NUM!	#NUM!		no	no	no	0	0	0.273901	0	0	0	0	0	0	0	0	0	0	0	0	0	0	0	0	0	0	0	0	0	no	no	no
AC004997.1	ENSG00000248751		novel protein	protein coding	22	30285238	30299482	1.02895	0.742657	1.38549	0.470399	0.850598	yes	no	no	1.74575	1.63469e-09	0	1.02722	0	1.58286	1.00113	1.09545	0.5108	0	2.2705	0.942684	0.662909	0.970711	0	0	2.88146	0	1.81946	1.52287	0.622028	1.45211	0.738991	0.412293	no	no	no
AC005000.1	ENSG00000228532		small ubiquitin-like modifier 2 (SUMO2) pseudogene	processed pseudogene	X	115718942	115719229	0	0	#NUM!	#NUM!		no	no	no	0	0	0	0	0	0	0	0	0	0	0	0	0	0	0	0	0	0	0	0	0	0	0	0	no	no	no
AC005000.2	ENSG00000270431		PHD finger protein 5A (PHF5A) pseudogene	processed pseudogene	X	115659713	115660022	0	0	#NUM!	#NUM!		no	no	no	0	0	0	0	0	0	0	0	0	0	0	0	0	0	0	0	0	0	0	0	0	0	0	0	no	no	no
AC005002.1	ENSG00000224314		pseudogene similar to part of TCERG1 (transcription elongation regulator 1 (CA150))	processed pseudogene	X	117399452	117400081	0	0	#NUM!	#NUM!		no	no	no	0	0	0	0	0	0	0	0	0	0	0	0	0	0	0	0	0	0	0	0	0	0	0	0	no	no	no
AC005002.2	ENSG00000238066		novel pseudogene	processed pseudogene	X	117397938	117398206	0	0	#NUM!	#NUM!		no	no	no	0	0	0	0	0	0	0	0	0	0	0	0	0	0	0	0	0	0	0	0	0	0	0	0	no	no	no
AC005005.1	ENSG00000214125		small nuclear ribonucleoprotein polypeptide N (SNRPN) pseudogene	processed pseudogene	22	31155966	31156647	0.0506011	0.0408744	1.23796	0.30797		no	no	no	0	0	0	0	0	0	0	0	0	0.156019	0	0	0	0.334474	0.607213	0	0	0	0	0	0	0	0	0	no	no	no
AC005005.2	ENSG00000235573		ribosomal protein S15a (RPS15A) pseudogene	processed pseudogene	22	31113017	31113396	0.0576522	0	#NUM!	#NUM!		no	no	no	0.691826	0	0	0	0	0	0	0	0	0	0	0	0	0	0	0	0	0	0	0	0	0	0	0	no	no	no
AC005008.1	ENSG00000226671		voltage-dependent anion channel 3 (Vdac3) pseudogene	processed pseudogene	7	81191398	81192009	0	0	#NUM!	#NUM!		no	no	no	0	0	0	0	0	0	0	0	0	0	0	0	0	0	0	0	0	0	0	0	0	0	0	0	no	no	no
AC005011.1	ENSG00000235581		ribosomal protein S28 (RPS28) pseudogene	processed pseudogene	7	71942259	71942468	0	0	#NUM!	#NUM!		no	no	no	0	0	0	0	0	0	0	0	0	0	0	0	0	0	0	0	0	0	0	0	0	0	0	0	no	no	no
AC005014.1	ENSG00000224280		ataxin 2-like (ATXN2L) pseudogene	processed pseudogene	7	16583782	16586757	0.0820866	0.0599329	1.36964	0.453798		no	no	no	0.0497695	0	0.0506169	0.0956167	0.347745	0.0710073	0.073138	0.0730494	0.0526791	0.141042	0	0.0669103	0	0.060236	0	0	0.0949249	0	0.127164	0.136414	0.0615975	0	0.127493	0.0748306	no	no	no
AC005019.1	ENSG00000213875		ribosomal protein L26 (RPL26) pseudogene	processed pseudogene	7	13871856	13872513	0.215844	0	#NUM!	#NUM!	0.997413	no	no	no	0	0	0.563734	0	0	0	0	0.810962	0	0	0	0	0	0	1.21543	0	0	0	0	0	0	0	0	0	no	no	no
AC005020.1	ENSG00000224448		ADP-ribosylation factor 6 (ARF6) pseudogene	processed pseudogene	7	99638242	99638767	3.27775	3.47223	0.94399	-0.0831559	1	yes	no	no	7.21333	3.85514	4.07998	3.07968	2.79548	4.00649	2.94085	2.92337	3.81063	4.5232	3.02496	3.76866	3.08417	4.84843	1.76039	1.35251	3.05393	4.87318	2.56035	0.548936	2.97905	6.06449	2.04736	1.80517	no	no	no
AC005020.2	ENSG00000272647		novel protein	protein coding	7	99558695	99607810	0.298364	0.126122	2.36569	1.24226	0.666418	no	no	no	0	0	0.0972299	0	0	0	0	0	0.919172	0	0	0	0	0.823315	1.07745	0	0	0	0	0	0	0	1.48652	0.690145	no	no	no
AC005034.1	ENSG00000221638			snoRNA	2	75627950	75628168	0	0	#NUM!	#NUM!		no	no	no	0	0	0	0	0	0	0	0	0	0	0	0	0	0	0	0	0	0	0	0	0	0	0	0	no	no	no
AC005040.1	ENSG00000226905		tripartite motif-containing 43 (TRIM43) pseudogene	processed pseudogene	2	106963193	106963674	0	0.05138	0	#NUM!		no	no	no	0	0	0	0	0	0	0	0	0	0	0	0.61656	0	0	0	0	0	0	0	0	0	0	0	0	no	no	no
AC005041.1	ENSG00000159239		novel protein	protein coding	2	74393836	74421662	3.46101	3.49368	0.990648	-0.0135554	0.958992	yes	no	no	3.84506	3.84423	5.92691	4.75744	3.87514	4.35417	4.40898	2.98607	3.79237	3.32123	4.29976	3.7615	3.62124	4.42118	2.37426	2.80394	4.26575	2.43052	2.87982	2.77397	1.92433	2.73847	1.74136	2.30851	no	no	no
AC005041.2	ENSG00000234521		novel retinol dehydrogenase pseudogene	transcribed unitary pseudogene	2	74407797	74413603	0.0475633	0.105644	0.450222	-1.15129		no	no	no	0.173172	0.50354	0.176308	0.166353	0	0	0	0	0	0.100604	0	0	0	0	0	0	0	0	0.22128	0.237211	0	0	0	0.260022	no	no	no
AC005042.1	ENSG00000228586		novel transcript	lncRNA	2	158685903	158753775	0.89005	1.20995	0.73561	-0.442986	0.61869	yes	no	no	0.671773	1.23121	1.82384	1.93596	1.56205	0.959456	2.30059	0.653404	0.709764	0.631864	1.69028	1.20333	0.287227	0.541838	0	1.5115	1.27985	1.16701	0.858396	0	0	1.35548	1.14402	1.68114	no	no	no
AC005066.1	ENSG00000273978		zinc finger protein 773 (ZNF773) pseudogene	unprocessed pseudogene	8	87867601	87868607	0	0	#NUM!	#NUM!		no	no	no	0	0	0	0	0	0	0	0	0	0	0	0	0	0	0	0	0	0	0	0	0	0	0	0	no	no	no
AC005070.1	ENSG00000270764		ribosomal protein, large, P1, pseudogene	processed pseudogene	7	105189190	105189814	2.64295	4.15582	0.635964	-0.652982	0.191078	yes	no	no	2.24285	5.13723	0.761158	2.87271	0	9.61004	5.48642	5.45382	4.73939	5.48498	4.70279	3.01319	4.79484	4.5226	0	2.52323	4.27305	2.59753	3.82125	4.09636	0.92628	4.52554	0	0	no	no	no
AC005070.2	ENSG00000271482		peroxiredoxin 3, pseudogene	processed pseudogene	7	105204600	105204859	1.10946	1.68248	0.659419	-0.600732	0.566037	yes	no	no	0	2.35925	3.49558	3.2982	2.99383	4.90374	0	2.50464	0	0	4.31947	0	0	4.15396	0	2.89695	0	0	0	0	0	0	0	2.57767	no	no	no
AC005077.1	ENSG00000213549		GrpE-like 1, mitochondrial (E. coli) (GRPEL1) pseudogene	processed pseudogene	7	76113026	76113400	1.7114	1.47314	1.16173	0.216279	0.895118	yes	no	no	2.32416	0	1.92563	0.681537	1.23728	2.02661	2.0826	1.03511	0.749598	3.13603	0	2.85945	6.29541	2.57511	1.55831	1.19724	0	0	0	0.971841	2.66452	2.14732	2.7468	0	no	no	no
AC005077.2	ENSG00000224273		pseudogene similar to part of RAB guanine nucleotide exchange factor (GEF) 1 RABGEF1	transcribed unprocessed pseudogene	7	76108434	76132187	0.177714	0.267018	0.665549	-0.587383	0.997412	no	no	no	0	0.493489	0	0.61053	0	0.436124	0.51134	0	1.28177	0.178917	0.407948	0	0	0	0	0.538067	0	0	0	0	0.442845	0	0	0.435748	no	no	no
AC005077.3	ENSG00000228829		pseudogene similar to part of GTF2I repeat domain containing 1 GTF2IRD1	transcribed unprocessed pseudogene	7	76173733	76177205	0.243328	0.38894	0.625619	-0.676643	0.817134	no	no	no	0	1.57938	0	0	0	0	0	0	0	0	1.44582	3.0879	1.47412	0	0	0	0	0	0	0	0	0	0	0	no	no	no
AC005077.4	ENSG00000230882		hypothetical protein LOC285908 (LOC285908) pseudogene	processed pseudogene	7	76071469	76074963	0.224925	0.201706	1.11511	0.157184		no	no	no	0.125805	0.172893	0.298862	0.161135	0.438795	0.47915	0.184646	0.183548	0.0443067	0.402327	0.158272	0.112677	0.376531	0.152208	0.460537	0.141532	0.0798941	0.0728499	0.32151	0.287215	0.103913	0.253845	0.107122	0	no	no	no
AC005084.1	ENSG00000271330		signal recognition particle 14kDa (homologous Alu RNA binding protein) (SRP14) pseudogene	processed pseudogene	7	24674309	24674612	0.513051	1.64555	0.311782	-1.68139	0.159627	yes	no	no	2.22491	0	1.1326	3.20595	0	3.17772	1.63276	0	0	0	2.7991	0	0	1.34592	0	1.87728	0	1.93256	0	1.52385	0	5.05051	0	0	no	no	no
AC005086.2	ENSG00000261535		novel transcript, antisense to CUX1	lncRNA	7	102153355	102154463	13.5501	9.9438	1.36267	0.446437	0.222052	yes	no	no	8.44053	19.3329	18.3767	8.10816	11.4925	16.0735	8.25882	12.3146	6.51202	10.6728	30.1675	18.8992	19.8042	4.57616	6.17966	0	6.36118	19.5506	7.19025	9.62889	17.4294	0	18.333	4.22456	no	no	no
AC005086.3	ENSG00000279724			pseudogene	7	102188599	102188828	7.81389	12.5175	0.624238	-0.679833	0.416565	yes	no	no	11.4413	47.4056	0	23.5678	0	10.185	7.18003	4.96894	22.4036	2.48191e-07	7.06341	7.56638	5.66508	0	42.2243	16.3749	0	0	0	16.3049	0	14.5206	0	7.1046	no	no	no
AC005086.4	ENSG00000280004			pseudogene	7	102186819	102187039	19.7176	19.316	1.02079	0.0296879	0.932807	yes	no	no	16.813	40.201	34.4987	37.333	22.7625	36.29	26.7352	32.6948	31.042	16.1821	18.1448	11.5273	18.9043	9.33159	14.1741	5.39665	28.1641	33.3106	19.4124	14.094	0	0	0	1.39002	no	no	no
AC005088.1	ENSG00000278586		ribosomal protein L10 (RPL10) pseudogene	processed pseudogene	7	102264706	102264979	0.431306	1.04079	0.4144	-1.2709	0.279593	yes	no	no	1.46376	0	0	0	0	0	0	0	0	1.65215	1.84151	1.9665	0	0	0	2.4701	0	0	1.8704	2.00506	0	0	0	4.39573	no	no	no
AC005094.1	ENSG00000229949		ribosomal protein L31 (RPL31) pseudogene	processed pseudogene	7	21400920	21401613	0.0613126	0.0346021	1.77193	0.825324		no	no	no	0.735751	0	0	0	0	0	0	0	0	0.415225	0	0	0	0	0	0	0	0	0	0	0	0	0	0	no	no	no
AC005099.1	ENSG00000226624		ribosomal protein L13a (RPL13A) pseudogene	processed pseudogene	7	105819492	105820101	1.06648	1.48516	0.718087	-0.477769	0.550677	yes	no	no	2.90524	0.444076	0.985769	1.24143	0.562925	1.84322	2.84751	0.47191	1.02362	2.36974	0.812766	0	1.24302	1.95407	0.708883	0.544716	2.45923	2.24233	0.824691	0.442042	0.79968	1.95442	0	1.93842	no	no	no
AC005102.1	ENSG00000219039		THO complex 4 (THOC4) pseudogene	processed pseudogene	7	75835663	75836141	0.396032	2.80342	0.141267	-2.8235	0.000840951	yes	no	no	0.463523	4.55478	0	4.97165	0.832484	7.45384	4.15127	0	0.496996	0.790981	0.591267	0.622726	0	0	0	2.3727	0	0	0	4.51823	0	1.40292	2.36811	2.80194	no	no	no
AC005104.2	ENSG00000224232		potassium channel tetramerisation domain containing 5 (KCTD5) pseudogene	processed pseudogene	2	241478316	241478993	0.376256	0.39033	0.963944	-0.0529791	0.997412	no	no	no	0.278671	0	0.283718	0	0.485987	0.398011	0.409008	0	0.294431	0.157269	0.350589	0	0.357451	0.674311	0	0.47026	1.06184	0.968217	0	0.76345	0.690534	0.843438	0.711857	0	no	no	no
AC005105.1	ENSG00000225286		ribosomal protein S2 (RPS2) pseudogene	processed pseudogene	7	28615097	28615888	0.0378078	0.103917	0.363825	-1.45868	1	no	no	no	0.453693	1.24701	0	0	0	0	0	0	0	0	0	0	0	0	0	0	0	0	0	0	0	0	0	0	no	no	no
AC005154.2	ENSG00000244480		pseudogene similar golgi autoantigen, golgin subfamily a, 8A GOLGA8A	transcribed processed pseudogene	7	30523143	30524535	4.71764	6.41599	0.735294	-0.443607	0.298523	yes	no	no	3.47642	3.8221	2.12363	8.01487	2.42508	12.9095	9.00795	2.02882	7.34606	5.86717	8.74718	3.73635	1.78368	5.04722	7.6357	8.2131	5.29858	4.83141	2.66532	1.90481	7.75297	8.41751	5.32825	5.21994	no	no	no
AC005154.3	ENSG00000263683		novel transcript	lncRNA	7	30550217	30551569	9.20386	9.60608	0.958128	-0.0617094	0.901963	yes	no	no	9.90985	11.5532	11.4275	11.4174	10.7908	10.9343	8.38475	7.76935	9.14919	10.3338	14.5064	12.2754	6.34205	4.24362	6.0915	9.10744	9.78866	10.8961	8.43248	7.96548	8.38322	9.55012	7.8553	8.61138	no	no	no
AC005165.2	ENSG00000239622		ubiquitin A-52 residue ribosomal protein fusion product 1 (UBA52) pseudogeneA	processed pseudogene	7	25689580	25689959	0	0	#NUM!	#NUM!		no	no	no	0	0	0	0	0	0	0	0	0	0	0	0	0	0	0	0	0	0	0	0	0	0	0	0	no	no	no
AC005176.1	ENSG00000268153		lectin, galactoside-binding, soluble, 14 (LGALS14) pseudogene	transcribed unprocessed pseudogene	19	39638685	39642401	1.65337	1.5321	1.07915	0.1099	0.889584	yes	no	no	2.09759	1.78627	2.52245	1.53009	0.724946	2.46534	1.92212	0.286685	0.935241	1.76276	3.15101	2.14861	1.69403	0.707716	1.22727	1.01761	2.7519	0.354392	1.56987	1.58471	1.23218	1.81602	1.64726	1.28954	no	no	no
AC005176.2	ENSG00000269519		transmembrane protein 128 (TMEM128) pseudogene	processed pseudogene	19	39631300	39631446	0	0	#NUM!	#NUM!		no	no	no	0	0	0	0	0	0	0	0	0	0	0	0	0	0	0	0	0	0	0	0	0	0	0	0	no	no	no
AC005178.1	ENSG00000251243		DnaJ (Hsp40) homolog, subfamily C, member 24 (DNAJC24) pseudogene	processed pseudogene	5	133720495	133720934	0	0	#NUM!	#NUM!		no	no	no	0	0	0	0	0	0	0	0	0	0	0	0	0	0	0	0	0	0	0	0	0	0	0	0	no	no	no
AC005181.1	ENSG00000271101		SERPINE1 mRNA binding protein 1 (SERBP1) pseudogene	processed pseudogene	17	71011997	71013587	0	0	#NUM!	#NUM!		no	no	no	0	0	0	0	0	0	0	0	0	0	0	0	0	0	0	0	0	0	0	0	0	0	0	0	no	no	no
AC005183.1	ENSG00000271500		SDA1 domain containing 1 (SDAD1) pseudogene	processed pseudogene	12	1695830	1698044	2.14795	2.14894	0.999538	-0.00066647	0.985476	yes	no	no	2.24036	2.70732	2.6742	2.48609	2.0209	2.42742	2.32441	1.85975	2.44869	1.91834	3.35309	2.23143	2.42779	2.89748	1.4423	1.75995	2.13415	2.48281	1.67816	1.64025	1.8186	1.51983	1.67741	1.39198	no	no	no
AC005185.1	ENSG00000270794		melanoma antigen family A, 10 (MAGEA10) pseudogene	processed pseudogene	X	30209423	30210209	0	0	#NUM!	#NUM!		no	no	no	0	0	0	0	0	0	0	0	0	0	0	0	0	0	0	0	0	0	0	0	0	0	0	0	no	no	no
AC005189.1	ENSG00000229497		novel pseudogene similar to LOC203547	processed pseudogene	7	43767290	43767599	1.24152	1.72086	0.721452	-0.471025	0.748807	yes	no	no	1.0615	0	2.16146	1.05204	3.70241	1.51609	3.11595	0	0	0.599065	2.6709	2.85218	0	0	0	1.7913	0	1.84405	1.3564	1.45405	3.94553	6.42558	0	0	no	no	no
AC005191.1	ENSG00000271421		Finkel-Biskis-Reilly murine sarcoma virus (FBR-MuSV) ubiquitously expressed (FAU) pseudogene	processed pseudogene	X	111930735	111931092	0	0	#NUM!	#NUM!		no	no	no	0	0	0	0	0	0	0	0	0	0	0	0	0	0	0	0	0	0	0	0	0	0	0	0	no	no	no
AC005229.1	ENSG00000213209		Huntingtin interacting protein K (HYPK) pseudogene	processed pseudogene	7	148637179	148637587	0	0	#NUM!	#NUM!		no	no	no	0	0	0	0	0	0	0	0	0	0	0	0	0	0	0	0	0	0	0	0	0	0	0	0	no	no	no
AC005229.2	ENSG00000213210		ribosomal protein L32 (RPL32) pseudogene	processed pseudogene	7	148580401	148580799	0	0	#NUM!	#NUM!		no	no	no	0	0	0	0	0	0	0	0	0	0	0	0	0	0	0	0	0	0	0	0	0	0	0	0	no	no	no
AC005229.3	ENSG00000270200		ACOT13 acyl-CoA thioesterase 13, pseudogene	processed pseudogene	7	148649547	148650240	0	0	#NUM!	#NUM!		no	no	no	0	0	0	0	0	0	0	0	0	0	0	0	0	0	0	0	0	0	0	0	0	0	0	0	no	no	no
AC005230.1	ENSG00000258930		tetratricopeptide repeat domain 7B (TTC7B) pseudogene	transcribed processed pseudogene	14	71031686	71031970	4.95016	7.89809	0.626754	-0.674029	0.115158	yes	no	no	6.55929	7.2115	4.00685	3.7806	9.15123	5.62097	6.88253	5.74194	2.7721	11.8457	11.5529	21.1492	6.73087	6.3487	2.8814	2.21377	0	4.55793	5.0289	5.39097	1.62536	9.92631	3.3511	9.84894	no	no	no
AC005232.1	ENSG00000285412		novel transcript, antisense to CPVL	lncRNA	7	29122274	29128172	0	0	#NUM!	#NUM!		no	no	no	0	0	0	0	0	0	0	0	0	0	0	0	0	0	0	0	0	0	0	0	0	0	0	0	no	no	no
AC005237.2	ENSG00000235861		zinc finger CCCH-type containing 12A (ZC3H12A) pseudogene	processed pseudogene	2	241118725	241118943	1.23613	2.19024	0.564383	-0.825255	0.513627	yes	no	no	3.37824	4.64269	0	0	0	0	4.95827	0	7.13859	0	0	0	0	0	0	5.70082	0	5.86869	4.31674	0	0	5.11236	0	0	no	no	no
AC005244.1	ENSG00000263648		dynein, light chain, Tctex-type 1 (DYNLT1) pseudogene	processed pseudogene	17	12115547	12115885	2.89404	3.61556	0.80044	-0.321136	0.60825	yes	no	no	1.73821	5.97203	7.07877	5.84418	4.54702	3.72389	3.82678	3.80404	1.83651	4.41436	4.37359	3.50283	3.3444	1.0515	1.90893	4.39987	1.65581	3.01963	2.2211	2.38101	0	3.94571	2.22011	1.30498	no	no	no
AC005252.1	ENSG00000271184		CTAGE family, member 9 (CTAGE9) pseudogene	processed pseudogene	12	125900421	125901483	0	0	#NUM!	#NUM!		no	no	no	0	0	0	0	0	0	0	0	0	0	0	0	0	0	0	0	0	0	0	0	0	0	0	0	no	no	no
AC005255.1	ENSG00000256210		transmembrane protein 167A (TMEM167A) pseudogene	processed pseudogene	19	14792318	14792533	0	0	#NUM!	#NUM!		no	no	no	0	0	0	0	0	0	0	0	0	0	0	0	0	0	0	0	0	0	0	0	0	0	0	0	no	no	no
AC005258.1	ENSG00000273734		novel protein, readthrough between OAZ1 and SPPL2B	protein coding	19	2269525	2341172	0.0877914	0	#NUM!	#NUM!	0.997413	no	no	no	0	0	0	0	0	0	0	0	0	0	0	0	0	0	1.05343	0	0	0	0	0	0	0	6.67446e-05	0	no	no	no
AC005261.4	ENSG00000268723		PPPDE peptidase domain containing 1 pseudogene	processed pseudogene	19	57317208	57317562	0.566314	0.544804	1.03948	0.0558662	0.992175	yes	no	no	0	0	0	0	1.47813	1.197	0	0	0	0.523834	1.11139	0	1.1957	2.29569	0	0	3.01055	0	0	0	0	1.19567	0	1.32545	no	no	no
AC005262.1	ENSG00000266944		ribosomal protein L35 (RPL35) pseudogene	processed pseudogene	19	3130717	3131398	0.0812241	0.0850717	0.954772	-0.0667712	1	no	no	no	0	0	0	0	0	0	0	0	0	0	0	1.02086	0.974689	0	0	0	0	0	0	0	0	0	0	0	no	no	no
AC005280.2	ENSG00000284930		novel transcript	lncRNA	14	73458850	73466167	0	0	#NUM!	#NUM!		no	no	no	0	0	0	0	0	0	0	0	0	0	0	0	0	0	0	0	0	0	0	0	0	0	0	0	no	no	no
AC005280.3	ENSG00000285006		novel transcript	lncRNA	14	73366897	73463642	0	0	#NUM!	#NUM!		no	no	no	0	0	0	0	0	0	0	0	0	0	0	0	0	0	0	0	0	0	0	0	0	0	0	0	no	no	no
AC005294.1	ENSG00000256835		zinc finger protein 766 (ZNF766) pseudogene	processed pseudogene	12	67978107	67978387	0	0.137452	0	#NUM!	1	no	no	no	0	0	0	0	0	0	0	0	0	0	0	0	0	1.64942	0	0	0	0	0	0	0	0	0	0	no	no	no
AC005296.1	ENSG00000274923		chromosome X open reading frame 40A (CXorf40A) pseudogene	unprocessed pseudogene	X	7896514	7896722	0.614427	0	#NUM!	#NUM!	0.376906	no	no	no	0	0	0	0	7.37312	0	0	0	0	0	0	0	0	0	0	0	0	0	0	0	0	0	0	0	no	no	no
AC005300.1	ENSG00000236325		60S ribosomal protein L32 (RPL32) pseudogene	processed pseudogene	22	17192936	17193308	3.63834	3.88487	0.93654	-0.0945871	0.858922	yes	no	no	0.717053	0.985076	7.2977	2.0665	3.75012	7.16625	7.36977	3.13952	0.757845	2.42882	4.50886	1.92596	1.84067	3.13811	1.57437	2.41918	1.36561	2.49041	6.41142	6.87302	4.44042	8.67785	7.8565	1.07754	no	no	no
AC005324.3	ENSG00000251537		novel tripartite motif-containing 16 (TRIM16) and CMT1A duplicated region transcript 1 (CDRT1) protein	protein coding	17	15571491	15651653	1.1537	1.09203	1.05648	0.0792587	1	yes	no	no	1.50376	1.07601	1.20323	1.72696	1.39109	1.08077	1.76035	1.12137	1.56641	1.02814	1.41184	0.901167	0.954168	0.651206	0.632925	1.00241	0.809952	1.28842	1.08609	0.632576	0.865399	0.694016	1.29819	1.26233	no	no	no
AC005324.4	ENSG00000255104		novel transcript	protein coding	17	15699692	15744778	0.262575	0.212369	1.2364	0.306151	0.997412	no	no	no	1.46953	0.976591	0	0.0168385	0	0.910586	0	0	0.618756	0	0	0	0.56828	0.000366604	0	0	0	0	0	0.553974	0.494327	0.0900778	0	0	no	no	no
AC005324.6	ENSG00000267227		NIMA (never in mitosis gene a)-related kinase 4 (NEK4) pseudogene	processed pseudogene	17	15748703	15749315	0.0421963	0	#NUM!	#NUM!		no	no	no	0.211758	0	0	0	0	0	0	0	0	0	0	0	0	0	0	0	0.294598	0	0	0	0	0	0	0	no	no	no
AC005326.1	ENSG00000226744		pseudogene similar to asparagine synthetase ASNS	processed pseudogene	7	97870167	97870289	0	0	#NUM!	#NUM!		no	no	no	0	0	0	0	0	0	0	0	0	0	0	0	0	0	0	0	0	0	0	0	0	0	0	0	no	no	no
AC005332.2	ENSG00000267731		novel transcript	lncRNA	17	68189884	68192802	0.982969	1.56567	0.627826	-0.671562	0.386138	yes	no	no	1.04293	0.647551	0	2.00372	0.606269	1.56324	4.38625	0.507205	0.38911	0.615294	2.1868	2.40514	0.461591	0.859715	1.52714	1.84916	0.986115	1.86942	1.77688	1.01026	1.42354	1.57828	0.888042	0	no	no	no
AC005336.1	ENSG00000267056		inositol polyphosphate multikinase (IPMK) pseudogene	processed pseudogene	19	15910582	15911824	0.0724388	0.217653	0.332819	-1.58719		no	no	no	0.278674	0.765772	0.134582	0.270887	0	0.600504	0	0.200417	0	0.0769134	0	0.185297	0	0	0	0.231991	0.255593	0.243045	0	0	0	0	0	0.237422	no	no	no
AC005336.2	ENSG00000267218		polymerase (RNA) mitochondrial (DNA directed) (POLRMT) pseudogene	processed pseudogene	19	15902300	15903238	0.0479405	0.0683935	0.700951	-0.512614		no	no	no	0	0	0	0	0	0.261326	0	0	0	0	0	0	0	0	0	0.308763	0.348591	0	0	0.250633	0.226695	0	0	0	no	no	no
AC005341.1	ENSG00000263252		mitogen-activated protein kinase 1 interacting protein 1-like (MAPK1IP1L) pseudogene	processed pseudogene	17	53353427	53354134	0	0	#NUM!	#NUM!		no	no	no	0	0	0	0	0	0	0	0	0	0	0	0	0	0	0	0	0	0	0	0	0	0	0	0	no	no	no
AC005345.1	ENSG00000236160		pseudogene similar to part of adaptor-related protein complex 3, sigma 1 subunit	processed pseudogene	X	26657291	26657507	0	0	#NUM!	#NUM!		no	no	no	0	0	0	0	0	0	0	0	0	0	0	0	0	0	0	0	0	0	0	0	0	0	0	0	no	no	no
AC005351.1	ENSG00000248493		apolipoprotein O-like (APOOL) pseudogene	processed pseudogene	5	145997218	145998003	0.0332932	0.0888941	0.374526	-1.41686		no	no	no	0	0.62967	0	0	0.399518	0	0	0	0	0.129287	0	0.307772	0	0	0	0	0	0	0	0	0	0	0	0	no	no	no
AC005357.1	ENSG00000266906		zinc finger protein pseudogene	processed pseudogene	19	27983032	27983332	0	0	#NUM!	#NUM!		no	no	no	0	0	0	0	0	0	0	0	0	0	0	0	0	0	0	0	0	0	0	0	0	0	0	0	no	no	no
AC005357.2	ENSG00000267623		cyclin Y-like pseudogene	transcribed unprocessed pseudogene	19	27902595	27984743	0.0742385	0.00742314	10.001	3.32207		no	no	no	0.688401	0	0	0	0	0	0	0	0	0.0890777	0	0	0.202461	0	0	0	0	0	0	0	0	0	0	0	no	no	no
AC005363.1	ENSG00000255513		ribosomal protein L26 (RPL26) pseudogene	transcribed processed pseudogene	16	1963745	1964095	5.62713	6.50068	0.865622	-0.208192	0.663954	yes	no	no	1.96888	15.568	12.5224	2.44433	0	4.87299	17.4674	2.52334	0.823766	1.26213	6.64796	7.27229	11.5369	11.5955	4.44139	0	8.60778	0	6.68587	3.13807	8.59691	13.2703	3.17038	1.11719	no	no	no
AC005377.1	ENSG00000270512		ribosomal protein L9, pseudogene	processed pseudogene	7	140282465	140282920	0.144704	0.158532	0.912773	-0.131672	1	no	no	no	1.00402	0	0	0	0	0	0	0.732426	0	0	0	0	0	1.21473	0	0	0	0	0	0.687656	0	0	0	0	no	no	no
AC005412.1	ENSG00000264050		gap junction protein, alpha 4, 37kDa (GJA4) pseudogene	processed pseudogene	17	29197071	29197785	0.0440222	0.118694	0.370887	-1.43095		no	no	no	0	0.356539	0.528266	0.249219	0	0	0.380774	0	0	0	0	0	0	0	0	0.437798	0	0	0	0	0	0	0	0	no	no	no
AC005476.1	ENSG00000259079		PDZ domain-containing protein 11 (PDZD11) pseudogene	processed pseudogene	14	71330342	71330738	3.72078	3.80047	0.979032	-0.0305724	1	yes	no	no	4.46513	7.88965	5.19543	1.83827	6.67452	2.73313	4.68107	1.97156	3.36975	1.84059	8.82743	8.90318	2.7641	2.5	1.40105	4.30569	4.86108	1.10812	3.26033	1.74753	1.85901	4.22728	0	3.83115	no	no	no
AC005480.2	ENSG00000279461		ribosomal protein L41 (RPL41) pseudogene	processed pseudogene	14	74003396	74003470	0	0	#NUM!	#NUM!		no	no	no	0	0	0	0	0	0	0	0	0	0	0	0	0	0	0	0	0	0	0	0	0	0	0	0	no	no	no
AC005515.1	ENSG00000226025		Charcot-Leyden crystal protein pseudogene	transcribed unprocessed pseudogene	19	39679374	39686373	2.7075	2.10403	1.28681	0.363804	0.341343	yes	no	no	2.75788	4.4361	6.84744	3.82565	7.84847	2.90663	2.18785	2.03515	3.17763	1.91739	3.38524	1.97787	1.00649	1.46671	2.10866	2.92565	0.662413	0.603422	1.01807	0.631258	1.19074	1.59382	0.451831	0.776026	no	no	no
AC005518.2	ENSG00000270634		phosphoribosylaminoimidazole carboxylase, phosphoribosylaminoimidazole succinocarboxamide synthetase, pseudogene	processed pseudogene	7	147704294	147704575	0	0	#NUM!	#NUM!		no	no	no	0	0	0	0	0	0	0	0	0	0	0	0	0	0	0	0	0	0	0	0	0	0	0	0	no	no	no
AC005520.1	ENSG00000199472			misc RNA	14	73906316	73906427	3.46466	3.29697	1.05086	0.0715728	1	yes	no	no	2.86846	3.07678	3.20257	4.36871	3.76249	4.64196	3.13221	2.24787	5.47148	3.24236	4.74233	3.77189	2.60822	1.89279	3.72637	3.70153	2.81942	3.15971	4.59652	3.93448	1.89003	2.41966	3.6401	2.22151	no	no	no
AC005520.4	ENSG00000259065		novel transcript, antisense to C14orf43	lncRNA	14	73787355	73803300	0	0	#NUM!	#NUM!		no	no	no	0	0	0	0	0	0	0	0	0	0	0	0	0	0	0	0	0	0	0	0	0	0	0	0	no	no	no
AC005521.1	ENSG00000213296		ribosomal protein S2 (RPS2) pseudogene	processed pseudogene	7	124480524	124481395	0.102791	0.009537	10.7781	3.43003		no	no	no	0	0	0	0	0	0	0	0	0.212202	0.114444	0	0	0.772553	0	0	0	0	0	0	0	0.248731	0	0	0	no	no	no
AC005524.1	ENSG00000283269		SHC SH2-domain binding protein 1 (SHCBP1) pseudogene	transcribed unprocessed pseudogene	19	28683071	28727777	0.0433748	0	#NUM!	#NUM!		no	no	no	0	0	0.520498	0	0	0	0	0	0	0	0	0	0	0	0	0	0	0	0	0	0	0	0	0	no	no	no
AC005531.1	ENSG00000253183		suppression of tumorigenicity 13 (colon carcinoma) (Hsp70 interacting protein) (ST13) pseudogene	processed pseudogene	7	139502453	139503812	5.78582	5.59455	1.03419	0.0484987	1	yes	no	no	7.72487	8.29075	9.6067	8.20937	5.66262	6.29435	7.97461	5.27115	4.66372	4.92155	6.84048	6.22113	6.73884	5.52673	3.45498	4.49174	5.1335	4.38207	3.95871	4.33369	5.57427	4.01273	4.8	2.47591	no	no	no
AC005532.2	ENSG00000244167		pseudogene similar to part of UTP6, small subunit (SSU) processome component, homolog (yeast) (UTP6)	processed pseudogene	7	7177952	7178324	0.705274	0.605207	1.16534	0.220755	1	yes	no	no	0.716788	0	0	0	1.25004	1.02375	1.05204	1.04578	0	0.809046	1.80354	0.962978	0	0	0	0	2.73122	1.24521	0.915917	0	0	2.16946	0	0	no	no	no
AC005534.2	ENSG00000234450		ribosomal protein L26-like 1 (RPL26L1) pseudogene	processed pseudogene	7	156633355	156633787	0.68884	0.579059	1.18959	0.25046	0.828692	yes	no	no	2.1905	0	0	0.52591	0.955399	0	0.804901	0	0.57924	0.619074	0.689368	0.735503	2.10899	3.31182	0	0	1.04303	0.9515	0.699559	0	0	0	0	0	no	no	no
AC005559.1	ENSG00000267036		Rho GTPase activating protein 33 (ARHGAP33) pseudogene	processed pseudogene	19	590430	591300	0.0340981	0.0160863	2.11969	1.08386		no	no	no	0	0	0.409177	0.193036	0	0	0	0	0	0	0	0	0	0	0	0	0	0	0	0	0	0	0	0	no	no	no
AC005587.1	ENSG00000216917		ribosomal protein L15 (RPL15) pseudogene	processed pseudogene	6	131780721	131781312	0.11226	0	#NUM!	#NUM!		no	no	no	0	0	0	0	0	0	0	0.491385	0	0	0.423592	0	0.432148	0	0	0	0	0	0	0	0	0	0	0	no	no	no
AC005588.1	ENSG00000226509		NADH dehydrogenase subunit 6 (ND6) pseudogene	processed pseudogene	7	153968665	153968826	2.20871	0	#NUM!	#NUM!	0.217143	no	no	no	0	0	0	0	0	0	0	0	0	0	0	0	0	0	26.5045	0	0	0	0	0	0	0	0	0	no	no	no
AC005632.3	ENSG00000261596		novel transcript, sense intronic to METTL9	lncRNA	16	21626742	21627569	0	0	#NUM!	#NUM!		no	no	no	0	0	0	0	0	0	0	0	0	0	0	0	0	0	0	0	0	0	0	0	0	0	0	0	no	no	no
AC005670.2	ENSG00000262633		novel protein	protein coding	17	46923133	47049932	27.7864	25.8482	1.07498	0.104315	0.624593	yes	no	no	29.6811	25.7649	31.2129	24.7089	36.5066	31.5438	29.5872	27.5548	24.6627	22.241	31.3057	29.5297	35.2716	33.2058	22.6253	32.0792	32.6936	29.3952	23.1877	17.1054	21.9183	18.2718	16.817	16.7459	no	no	no
AC005697.1	ENSG00000266202		novel protein	protein coding	17	27798806	27893365	0.197096	0.227834	0.865084	-0.209088	1	no	no	no	0	0.792877	0.924076	0	0.716905	1.23101	0.710122	0	0	0	0	0	0	0	0	0	0.724166	0	0	0	0	0	0	0	no	no	no
AC005702.1	ENSG00000267318		novel protein	protein coding	17	59940908	59973101	0.502542	0.468918	1.07171	0.0999086	0.763418	no	no	no	1.4455	0.711946	0.479492	0	0	0.670474	0.675811	0	0.499978	1.32296	1.98532	0	0	0	1.04972	0.792642	0	0.799902	0	0.653278	0.570491	0	0	0	no	no	no
AC005702.2	ENSG00000267526		UDP-N-acetyl-alpha-D-galactosamine:polypeptide N-acetylgalactosaminyltransferase 1 (GalNAc-T1) (GALNT1) pseudogene	processed pseudogene	17	60063004	60064782	1.67224	1.59816	1.04635	0.0653691	0.795531	yes	no	no	1.715	1.71918	1.51457	1.93135	1.60722	1.13594	2.66872	2.28718	2.7721	2.06895	3.08455	1.98953	1.14711	1.07036	1.45897	1.99444	0.658302	0.804135	1.16593	0.913739	1.5238	1.02036	1.13216	1.86124	no	no	no
AC005702.3	ENSG00000274378		double C2-like domains, beta (DOC2B) pseudogene	unprocessed pseudogene	17	60025859	60030746	0	0.027594	0	#NUM!		no	no	no	0	0	0	0	0	0	0	0	0	0.331128	0	0	0	0	0	0	0	0	0	0	0	0	0	0	no	no	no
AC005702.4	ENSG00000275860		tumor necrosis factor receptor superfamily, member 13B (TNFRSF13B) pseudogene	unprocessed pseudogene	17	60021072	60022436	0	0.0486523	0	#NUM!		no	no	no	0	0	0	0	0	0	0.421684	0	0	0.162144	0	0	0	0	0	0	0	0	0	0	0	0	0	0	no	no	no
AC005722.1	ENSG00000230607		TBC1 domain family, member 25 (TBC1D25) pseudogene	processed pseudogene	17	19755244	19756207	0.0377088	0	#NUM!	#NUM!		no	no	no	0	0	0	0	0	0	0	0	0	0	0	0	0	0	0	0	0	0	0	0	0	0	0.452506	0	no	no	no
AC005726.1	ENSG00000258472		novel protein	protein coding	17	28455752	28614185	41.1989	43.0747	0.956451	-0.0642368	0.797457	yes	no	no	56.0477	68.457	74.5242	56.2405	50.8844	48.3206	41.7737	27.0204	37.8599	48.7529	46.3542	40.2784	37.3181	40.3283	28.899	38.8648	54.3288	41.0326	31.0466	35.5559	27.6213	28.0761	22.482	29.2162	no	no	no
AC005730.1	ENSG00000225681		coiled-coil-helix-coiled-coil-helix domain containing 1 (CHCHD1) pseudogene	transcribed processed pseudogene	17	20056287	20056630	0.215936	0.0396351	5.4481	2.44575		no	no	no	0.842769	0	0.858033	0	0	0	0	0	0.890431	0.475621	0	0	0	0	0	0	0	0	0	0	0	0	0	0	no	no	no
AC005740.1	ENSG00000226040		glycine cleavage system protein H (aminomethyl carrier) (GCSH) pseudogene	processed pseudogene	5	141896168	141896689	0	0	#NUM!	#NUM!		no	no	no	0	0	0	0	0	0	0	0	0	0	0	0	0	0	0	0	0	0	0	0	0	0	0	0	no	no	no
AC005740.2	ENSG00000250347		mitochondrial ribosomal protein L11 (MRPL11) pseudogene	processed pseudogene	5	142036707	142037125	0.460813	0.506115	0.910491	-0.135284	0.995876	yes	no	no	0	0	0.589898	1.66977	0	0	0.850395	0	0	0.326989	0.728932	0.778407	0	0.701002	1.27262	0	0	0	0.740367	0	0.717867	0.876824	1.48007	0.86999	no	no	no
AC005741.1	ENSG00000249418		frataxin (FXN) pseudogene	processed pseudogene	5	130598348	130598779	0	0	#NUM!	#NUM!		no	no	no	0	0	0	0	0	0	0	0	0	0	0	0	0	0	0	0	0	0	0	0	0	0	0	0	no	no	no
AC005758.1	ENSG00000267630		ATPase, aminophospholipid transporter, class I, type 8 pseudogene	transcribed unprocessed pseudogene	19	27918943	27929370	0	0.144586	0	#NUM!		no	no	no	0	0.856972	0	0	0	0	0	0	0	0.351917	0	0	0	0	0	0.526143	0	0	0	0	0	0	0	0	no	no	no
AC005771.1	ENSG00000267471		member RAS oncogene family (RAB9) pseudogene	processed pseudogene	17	70628917	70629265	0	0	#NUM!	#NUM!		no	no	no	0	0	0	0	0	0	0	0	0	0	0	0	0	0	0	0	0	0	0	0	0	0	0	0	no	no	no
AC005776.1	ENSG00000270802		ribosomal protein L21 (RPL21) pseudogene	processed pseudogene	19	15338948	15339237	2.3499	4.01225	0.585682	-0.771811	0.195179	yes	no	no	2.50553	1.72166	1.27545	7.22061	2.18475	5.36777	7.35477	1.82777	1.32361	2.12101	1.57607	1.68304	6.42768	4.54704	0	4.22811	4.77349	6.52893	0	1.71604	3.10429	1.89584	3.20015	3.76212	no	no	no
AC005777.1	ENSG00000267148		megakaryocyte-associated tyrosine kinase (MATK) pseudogene	unprocessed pseudogene	19	3775996	3776182	0	0.570559	0	#NUM!	0.405093	yes	no	no	0	0	0	6.84671	0	0	0	0	0	0	0	0	0	0	0	0	0	0	0	0	0	0	0	0	no	no	no
AC005786.1	ENSG00000266959		ribosomal protein S7 (RPS7) pseudogene	processed pseudogene	19	3568120	3568273	0	0	#NUM!	#NUM!		no	no	no	0	0	0	0	0	0	0	0	0	0	0	0	0	0	0	0	0	0	0	0	0	0	0	0	no	no	no
AC005798.1	ENSG00000248188		prefoldin subunit 1 (PFDN1) pseudogene	processed pseudogene	4	15743196	15743582	0.0812828	0.391711	0.207507	-2.26877	0.680568	no	no	no	0	0	0	0	0	0	0	0.975394	0	0.754591	0	0.898162	0	0	0	1.12817	0	0	0	0.915773	0	0	0	1.00383	no	no	no
AC005822.1	ENSG00000235554		splicing factor, arginine/serine-rich 6 (SFRS6) pseudogene	processed pseudogene	17	16616848	16617881	0.787929	0.694627	1.13432	0.181827	0.993724	yes	no	no	0.452229	0	1.0691	0.848432	0	0.29848	0.652017	1.02155	0.758047	1.98092	1.36163	1.2639	0.559281	0.753537	1.41784	0.360382	0.82194	1.48962	0.556046	0	0.842188	0.333439	0.595298	0.354798	no	no	no
AC005828.6	ENSG00000271749		mitochondrially encoded cytochrome c oxidase III (MT-CO3) pseudogene	unprocessed pseudogene	17	63393355	63393586	2.8539	2.5175	1.13363	0.180945	0.852712	yes	no	no	0	7.17691	2.65842	0	4.55367	0	3.83238	0	5.5176	4.42081	3.28499	3.50796	3.34929	3.15912	0	0	4.97468	4.53607	6.67305	3.57674	3.23513	0	0	0	no	no	no
AC005828.7	ENSG00000271919		density-regulated protein (DENR) pseudogene	transcribed processed pseudogene	17	63331984	63332539	0.657962	1.16442	0.565057	-0.823531	0.349483	yes	no	no	0.368851	0.506909	0.378695	0.35709	0	0.52681	2.18631	1.0763	1.16913	0.624489	1.85617	0.500489	0.473125	1.33878	0	1.24488	0.702729	1.28154	0.471321	1.51576	0.456998	1.67457	0.94222	2.21536	no	no	no
AC005829.1	ENSG00000261575		C17orf58 pseudogene	transcribed unprocessed pseudogene	17	46267037	46268694	0.185049	0.166937	1.1085	0.148605		no	no	no	0.228712	0.314317	0.39657	0.219706	0	0.653314	0	0.333687	0.241647	0.129075	0	0	0	0	0	0	0.435738	0	0	0	0	0	0.584238	0.686834	no	no	no
AC005829.2	ENSG00000262539		dead end homolog 1 (zebrafish) (DND1) pseudogene	processed pseudogene	17	46259551	46260606	0.0534261	0.0538886	0.991417	-0.0124354		no	no	no	0	0	0	0	0	0	0.646663	0	0	0	0	0	0	0	0	0	0	0	0.383639	0	0.257474	0	0	0	no	no	no
AC005832.2	ENSG00000256748		chromosome 1 open reading frame 114 (C1orf114) pseudogene	processed pseudogene	12	4601991	4603420	0.0255851	0.0251332	1.01798	0.0257105		no	no	no	0	0	0.11317	0	0.193851	0	0	0	0	0	0	0.149335	0	0	0	0	0	0	0	0.152263	0	0	0	0	no	no	no
AC005832.3	ENSG00000256799		RAB5A, member RAS oncogene family (RAB5A) pseudogene	processed pseudogene	12	4635349	4636140	0.235118	0.238242	0.986884	-0.0190473	0.997412	no	no	no	0.310768	0.845597	0	0	0	0	0	0	0.332036	0.176473	0.389196	0	1.19112	0.77811	0	0.524282	0.598292	0.534447	0	0	0	0	0	0	no	no	no
AC005832.4	ENSG00000272921		novel protein	protein coding	12	4604944	4662643	3.76848	3.35436	1.12346	0.167943	0.70507	yes	no	no	4.09505	3.14759	1.91037	5.30844	0	3.03189	4.12235	4.41407	0	1.20271	5.33664	2.93085	4.0379	1.83181	0	5.85176	6.24067	0	7.34326	3.88773	10.4309	8.93261	1.41287	0.00462063	no	no	no
AC005833.2	ENSG00000256988		new variant	lncRNA	12	4804499	4830747	1.7647	1.79633	0.982389	-0.0256338	0.991131	yes	no	no	0.211051	2.52343	0.117825	1.34543	0	1.61502	2.61065	0.803923	0	0.0834973	7.58749	5.36566	0	0.88672	0	3.14641	0	1.23027	1.26308	0	1.74018	2.74888	9.45279	0	no	no	no
AC005837.2	ENSG00000267168		novel protein	protein coding	17	76732978	76738522	0.810086	0.695197	1.16526	0.220653	1	yes	no	no	0	1.72757	0.795619	0	1.369	3.10975	0	0	0	1.46576	0	1.15094	0.406661	0.888345	0	0	1.30657	0	4.4044	0	0.482372	0	0.956407	0	no	no	no
AC005838.1	ENSG00000223544		pseudogene fragment similar to COX10 homolog, cytochrome c oxidase assembly protein, heme A: farnesyltransferase (yeast) (COX10)	unprocessed pseudogene	17	15588852	15589084	0.974425	1.07775	0.904132	-0.145395	1	yes	no	no	0	0	0	1.17216	0	2.81597	0	0	0	2.19419	0	4.14298	0	0	0	0	11.6931	0	0	0	0	2.60766	0	0	no	no	no
AC005840.1	ENSG00000213942		ribosomal protein L31 (RPL31) pseudogene	processed pseudogene	12	6409637	6410013	0.1327	0.111975	1.18509	0.244994		no	no	no	0.702308	0	0	0	0	0	0	0	0	0.400177	0.890096	0.943524	0	0	0	0	0	0	0	0	0	0	0	0	no	no	no
AC005840.3	ENSG00000256913		plakophilin 2 (PKP2) pseudogene	processed pseudogene	12	6477714	6480207	0.278839	0.329558	0.846099	-0.241102	1	no	no	no	0.576239	0.887406	0.244623	0.511392	0.523774	0.257375	0.0881619	0.43819	0.411618	0.163481	0.302278	1.0828	0.411775	0.363371	0.131934	0.40546	0.22888	0.10435	0.0767551	0	0	0.0909018	0	0	no	no	no
AC005868.1	ENSG00000256125		family with sequence similarity 32, member A (FAM32A) pseudogene	processed pseudogene	12	126458462	126458792	0	0	#NUM!	#NUM!		no	no	no	0	0	0	0	0	0	0	0	0	0	0	0	0	0	0	0	0	0	0	0	0	0	0	0	no	no	no
AC005899.2	ENSG00000264083		novel transcript	lncRNA	17	32430967	32432841	0	0	#NUM!	#NUM!		no	no	no	0	0	0	0	0	0	0	0	0	0	0	0	0	0	0	0	0	0	0	0	0	0	0	0	no	no	no
AC005906.1	ENSG00000255996		eukaryotic translation initiation factor 3, subunit F (EIF3F) pseudogene	processed pseudogene	12	5032388	5032941	0.0397736	0	#NUM!	#NUM!		no	no	no	0	0	0	0	0	0	0	0	0	0	0	0	0.477283	0	0	0	0	0	0	0	0	0	0	0	no	no	no
AC005908.1	ENSG00000243507		ribosomal protein S26 (RPS26) pseudogene	processed pseudogene	12	3468950	3469296	0	0	#NUM!	#NUM!		no	no	no	0	0	0	0	0	0	0	0	0	0	0	0	0	0	0	0	0	0	0	0	0	0	0	0	no	no	no
AC005912.1	ENSG00000227081		ribosomal protein S27 (RPS27) pseudogene	processed pseudogene	12	3211663	3211917	1.47381	0.313402	4.70262	2.23347	0.259956	no	no	no	3.31186	0	0	0	0	0	0	0	0	0	5.59271	0	0	0	0	0	0	3.76083	0	0	0	0	8.7812	0	no	no	no
AC005921.1	ENSG00000201340			misc RNA	17	50696644	50696760	0	0.158952	0	#NUM!	1	no	no	no	0	0	0	0	0	0	1.90743	0	0	0	0	0	0	0	0	0	0	0	0	0	0	0	0	0	no	no	no
AC005943.1	ENSG00000267059		novel transcript, readthrough between UQCR11 and MBD3	protein coding	19	1578339	1605445	1.24741	1.12558	1.10824	0.148266	0.992011	yes	no	no	3.62954	5.19231	0	4.60354	0	0	0	0	0.837667	0	10.5017	3.71111	0	0	0	0	0	0	0	0	0	0	0	0	no	no	no
AC005951.1	ENSG00000263199		myosin, light chain 12-like, regulatory pseudogene	processed pseudogene	17	54702936	54703430	0	0	#NUM!	#NUM!		no	no	no	0	0	0	0	0	0	0	0	0	0	0	0	0	0	0	0	0	0	0	0	0	0	0	0	no	no	no
AC005972.2	ENSG00000272164		high mobility group nucleosomal binding domain 2 (HMGN2) pseudogene	processed pseudogene	17	63004672	63005152	1.15979	1.50079	0.772786	-0.371858	0.811847	yes	no	no	1.64564	3.39239	0.837724	2.37126	1.43496	0	0	1.20048	0	2.78618	4.14068	2.21086	0	1.99101	0	2.77704	1.56763	0	1.05141	0	2.03891	1.24519	0	1.23549	no	no	no
AC005972.3	ENSG00000283538		novel transcript	lncRNA	17	62910021	62968549	0.338114	0.373509	0.905237	-0.143633	0.995865	no	no	no	0.460453	0	0	0.884644	0	0.657641	0	1.34359	0.486494	0.259859	0	0.618602	0.590623	0	0	0	0	0.799902	0	1.26146	0	0	1.17621	0	no	no	no
AC006001.1	ENSG00000177418		novel pseudogene	processed pseudogene	7	66556889	66557362	1.39059	1.59653	0.871007	-0.199245	0.82204	yes	no	no	5.65655	2.59125	0.479917	1.81127	0	1.34649	2.07554	0	2.49019	2.92628	1.77909	0	0.604637	0	0	3.18183	4.49032	2.45665	0.602332	0.645698	0.584028	0	0	2.12336	no	no	no
AC006001.3	ENSG00000229180		RAB guanine nucleotide exchange factor (GEF) 1 (RABGEF1) pseudogene	transcribed unprocessed pseudogene	7	66526088	66592397	46.775	47.5047	0.98464	-0.0223315	0.96864	yes	no	no	55.3338	62.2362	60.3473	48.2664	54.4066	53.3894	50.0426	45.0513	43.0857	46.8263	58.9868	58.9336	50.4432	43.3349	36.5802	47.7958	46.8378	44.511	40.0573	38.3161	31.4499	35.0593	38.7205	41.3446	no	no	no
AC006001.4	ENSG00000275400		translocase of outer mitochondrial membrane 20 homolog (yeast) (TOMM20) pseudogene	processed pseudogene	7	66553805	66554199	1.79123	1.53258	1.16877	0.224991	0.941181	yes	no	no	0	0	0.442921	4.0687	0	0	3.60654	0	5.53186	1.99566	12.3297	8.11974	1.47117	0	0	0	0.936651	0	0	0	0.782453	0	0	0.600285	no	no	no
AC006006.1	ENSG00000271611		mediator complex subunit 1, pseudogene	processed pseudogene	7	140934867	140935010	0	0	#NUM!	#NUM!		no	no	no	0	0	0	0	0	0	0	0	0	0	0	0	0	0	0	0	0	0	0	0	0	0	0	0	no	no	no
AC006011.1	ENSG00000200390		Ribosomal Protein S26 Pseudogene 19 (RPS26P19)	misc RNA	2	127829747	127829852	6.61823	3.98692	1.65998	0.731169	0.327383	yes	no	no	0	0.513064	2.34811	0	0	0	4.63249	6.80141	11.3879	6.78104	13.7277	0	1.48953	0	4.55747	0	20.2084	7.07254	0	0.669763	6.69234	11.8903	12.2059	16.2839	no	no	no
AC006020.1	ENSG00000226636		tetratricopeptide repeat domain 14 (TTC14) pseudogene	processed pseudogene	7	122159300	122162243	0.0559686	0.049153	1.13866	0.187337		no	no	no	0.249057	0	0	0	0	0.118572	0	0	0	0.0468522	0	0	0	0	0	0.280191	0.316333	0.144221	0.106233	0	0	0	0	0	no	no	no
AC006022.1	ENSG00000223419		indolethylamine N-methyltransferase (INMT) pseudogene	processed pseudogene	7	30742431	30742818	0	0.093565	0	#NUM!	1	no	no	no	0	0	0	0	0	0	0	0	0	0	0	0	0	0	0	1.12278	0	0	0	0	0	0	0	0	no	no	no
AC006023.1	ENSG00000199273		HIG1 Hypoxia Inducible Domain Family, Member 1A (HIGD1A) Pseudogene	misc RNA	7	40128121	40128232	3.13696	2.62124	1.19674	0.259116	0.612871	yes	no	no	0	2.38872	3.53925	1.6697	6.06246	7.44751	0	5.07186	3.67289	1.96186	2.18672	2.33514	8.91807	0	3.81771	0	0	3.01952	2.22102	4.76184	2.15352	5.26075	0	2.60987	no	no	no
AC006026.1	ENSG00000224785		ATP-binding cassette, sub-family E (OABP), member 1 (ABCE1) pseudogene	processed pseudogene	7	23562459	23564261	0.0107812	0.00993608	1.08506	0.117775		no	no	no	0	0.119233	0	0	0	0	0	0	0.129375	0	0	0	0	0	0	0	0	0	0	0	0	0	0	0	no	no	no
AC006026.2	ENSG00000228953		riboflavin kinase (RFK) pseudogene	processed pseudogene	7	23655682	23655861	0	0	#NUM!	#NUM!		no	no	no	0	0	0	0	0	0	0	0	0	0	0	0	0	0	0	0	0	0	0	0	0	0	0	0	no	no	no
AC006028.1	ENSG00000231357		prefoldin subunit 4 (PFDN4) pseudogene	processed pseudogene	7	2835621	2836022	2.58506	3.10307	0.833064	-0.2635	0.686554	yes	no	no	0	0	1.26973	1.79706	6.52487	1.78123	4.57612	0	3.95303	3.51917	0.784501	2.51324	1.59971	2.26333	5.47853	6.31372	3.56406	5.41637	2.39042	3.4167	3.86296	2.831	1.5929	2.80894	no	no	no
AC006030.1	ENSG00000264324		novel protein	protein coding	2	74211604	74363377	1.5474	1.63303	0.947565	-0.0777038	0.914588	yes	no	no	1.60679	2.69133	1.48942	1.86725	4.38729	4.06217	1.7643	0.785074	0.918352	1.26509	1.93374	1.11517	1.53796	1.62957	1.24257	1.56046	1.65112	1.50075	1.03805	0.774821	1.14967	1.05618	0.82877	0.309257	no	no	no
AC006033.1	ENSG00000231916		coiled-coil-helix-coiled-coil-helix domain containing 10 (CHCHD10) pseudogene	processed pseudogene	7	38311383	38311808	0.338118	0.925271	0.365426	-1.45235	0.518579	yes	no	no	0.562984	0.773704	0	1.08163	0	2.41224	0.860728	0	0.601978	0.971625	0	0	1.48818	2.09725	0	0.95004	0	1.95603	0	0	1.40427	0	0	0	no	no	no
AC006042.3	ENSG00000234141		novel transcript	lncRNA	7	7949853	7950709	4.78694	5.73839	0.834194	-0.261544	0.587759	yes	no	no	5.72814	5.79864	4.49968	6.83439	6.39167	7.69796	8.85993	4.89514	7.97246	5.37562	5.01776	3.20008	5.13342	5.64292	4.49855	6.00293	4.31279	7.30329	3.44357	3.98681	3.0718	4.1117	2.47826	4.04646	no	no	no
AC006065.1	ENSG00000255853		novel pseudogene	processed pseudogene	12	126510910	126511711	0	0	#NUM!	#NUM!		no	no	no	0	0	0	0	0	0	0	0	0	0	0	0	0	0	0	0	0	0	0	0	0	0	0	0	no	no	no
AC006065.2	ENSG00000255900		riboflavin kinase (RFK) pseudogene	processed pseudogene	12	126616344	126616554	0	0	#NUM!	#NUM!		no	no	no	0	0	0	0	0	0	0	0	0	0	0	0	0	0	0	0	0	0	0	0	0	0	0	0	no	no	no
AC006077.1	ENSG00000270892		ribosomal protein L31 (RPL31) pseudogene	processed pseudogene	5	134863091	134863433	2.10973	1.77791	1.18664	0.246879	0.673259	yes	no	no	1.69582	2.33055	6.90612	2.44356	4.43611	4.84408	2.48896	3.71126	0	1.91408	2.13346	1.13913	0	1.02586	0	1.43085	0	0	2.16693	1.16147	2.10108	1.28316	2.16596	1.27316	no	no	no
AC006116.1	ENSG00000200646			misc RNA	19	56316524	56316636	0.142391	0.279775	0.508947	-0.974412		no	no	no	0.279231	0.671553	0.0715417	0.270978	0.122325	0.10019	0.309089	0.103632	0	0.278956	0	0.0942789	0	0	0.154797	0.117801	0.265993	0	0.446004	0.66936	0.0868436	0.633849	0.178322	0.211246	no	no	no
AC006116.2	ENSG00000266907		glycerol-3-phosphate dehydrogenase 2 (mitochondrial), pseudogene	processed pseudogene	19	56319790	56322310	0.28581	0.36019	0.793497	-0.333704	1	no	no	no	1.03132	0.236223	0.350001	0	0.299762	0	1.2614	0.255897	0.181608	0.0975286	0.216247	1.15462	0.881919	0	0	0	0	0.298604	0	0.235452	0.212964	0.780363	0	0.258093	no	no	no
AC006116.3	ENSG00000266932		NADH dehydrogenase (ubiquinone) complex I, assembly factor 1, pseudogene	transcribed processed pseudogene	19	56342432	56343419	0.361366	0.252818	1.42935	0.51536	0.995251	no	no	no	0	1.05003	0	0	0	0	1.1214	0	0	0.86239	0	0	0.980044	0	3.35635	0	0	0	0	0	0	0	0	0	no	no	no
AC006116.7	ENSG00000267429		novel transcript, sense intronic to ZSCAN5A	lncRNA	19	56347081	56348183	0.377784	0.0491529	7.68589	2.94221	0.295872	no	no	no	0	0	0	0	0	0	0.586131	0	0	0	0	0	0	0	2.29692	0	0	0	0	0.00370425	0	0	2.23649	0	no	no	no
AC006122.1	ENSG00000213970		ribosomal protein S15 (RPS15) pseudogene	transcribed processed pseudogene	12	4323724	4324811	3.49657	2.96668	1.17861	0.237091	0.799648	yes	no	no	3.88266	4.10217	7.46925	4.4118	3.71659	1.52302	4.76584	1.57257	2.51568	6.01852	2.79593	0	7.46225	0.840616	1.17556	2.27321	4.79785	2.28689	1.67909	2.92639	4.8914	2.42554	0	4.02615	no	no	no
AC006130.2	ENSG00000267398		ribosomal protein L35a (RPL35A) pseudogene	processed pseudogene	19	2874950	2875592	0	0	#NUM!	#NUM!		no	no	no	0	0	0	0	0	0	0	0	0	0	0	0	0	0	0	0	0	0	0	0	0	0	0	0	no	no	no
AC006144.1	ENSG00000233433		E-cadherin binding protein E7 (HAKAI) pseudogene	processed pseudogene	X	121024964	121026563	1.48098	1.45859	1.01535	0.0219793	0.900438	yes	no	no	1.63054	2.41187	1.75341	0.723017	0.843759	2.07992	2.21041	1.53905	1.90012	1.41198	2.23672	1.75549	2.92295	0.630498	0.882758	1.41094	1.60418	0.756591	0.93342	1.85307	0.955802	1.33576	0.569097	0.92356	no	no	no
AC006158.1	ENSG00000275310		testis specific protein, Y-linked 1 (TSPY1) pse	processed pseudogene	Y	9325799	9326047	0	0	#NUM!	#NUM!		no	no	no	0	0	0	0	0	0	0	0	0	0	0	0	0	0	0	0	0	0	0	0	0	0	0	0	no	no	no
AC006160.2	ENSG00000283219		mitochondrially encoded cytochrome b (MT-CYB) pseudogene	unprocessed pseudogene	4	17557892	17558045	0	0	#NUM!	#NUM!		no	no	no	0	0	0	0	0	0	0	0	0	0	0	0	0	0	0	0	0	0	0	0	0	0	0	0	no	no	no
AC006195.1	ENSG00000238090		RAB3A interacting protein (rabin3)-like 1 (RAB3IL1) pseudogene	processed pseudogene	7	33379964	33380886	0.576239	0.617479	0.933212	-0.0997228	1	yes	no	no	0.373809	1.02745	1.33203	1.25681	0.977853	0.266946	0.822963	0.272691	0.592424	0.949324	0.940557	0.502198	0.479484	0.22613	0.410522	0.630806	0.356087	0.649382	0.238828	0.512045	0.46314	0.565693	0.477442	0	no	no	no
AC006197.1	ENSG00000257128		tetratricopeptide repeat domain 5 (TTC5) pseudogene	processed pseudogene	12	41911256	41912212	0.0405177	0.0783678	0.51702	-0.951708		no	no	no	0.486213	0	0	0	0	0	0	0	0	0.274397	0	0	0	0	0	0	0	0	0	0.666017	0	0	0	0	no	no	no
AC006199.1	ENSG00000257629		microtubule-associated protein 1 light chain 3 alpha (MAP1LC3A) pseudogene	processed pseudogene	12	89027757	89028522	0	0	#NUM!	#NUM!		no	no	no	0	0	0	0	0	0	0	0	0	0	0	0	0	0	0	0	0	0	0	0	0	0	0	0	no	no	no
AC006210.1	ENSG00000223391		pseudogene similar to part of radixin (RDX)	processed pseudogene	X	27517771	27517881	0	0	#NUM!	#NUM!		no	no	no	0	0	0	0	0	0	0	0	0	0	0	0	0	0	0	0	0	0	0	0	0	0	0	0	no	no	no
AC006210.2	ENSG00000238247		pseudogene similar to part of radixin (RDX)	processed pseudogene	X	27517884	27519759	0.0109365	0.0245168	0.446081	-1.16462		no	no	no	0	0.141081	0	0	0	0	0.153121	0	0	0	0.131238	0	0	0	0	0	0	0	0	0	0	0	0	0	no	no	no
AC006236.1	ENSG00000262961		glioblastoma amplified sequence (GBAS) pseudogene	processed pseudogene	17	5730289	5731085	0.0240518	0.0463887	0.518482	-0.947633		no	no	no	0	0	0	0.216151	0	0	0	0	0	0	0	0	0.288621	0	0	0	0	0	0	0	0	0.340514	0	0	no	no	no
AC006254.1	ENSG00000243696		novel MUSTN1-ITIH4 readthrough	protein coding	3	52813282	52835729	5.16006	5.17609	0.996903	-0.00447543	0.977689	yes	no	no	7.85094	8.21171	8.08087	8.35579	8.40544	5.37117	3.37347	3.73569	1.83443	4.16769	6.59524	6.29292	3.72871	3.98201	2.49775	5.83396	8.88603	4.04245	4.66693	2.86525	4.13089	5.15849	1.50782	4.45821	no	no	no
AC006254.2	ENSG00000270941		Adenylate kinase isoenzyme 4, mitochondrial, pseudogene	processed pseudogene	3	52734735	52735013	2.68865	3.87685	0.693515	-0.528	0.373895	yes	no	no	2.78114	1.91105	4.24726	9.35068	2.42507	1.98607	6.12284	4.05764	2.93842	3.92387	8.74718	1.86818	3.56736	8.41203	0	2.3466	0	2.4157	1.77688	1.90481	1.72288	2.10438	0	4.17595	no	no	no
AC006254.3	ENSG00000271137		AKT interacting protein, pseudogene	processed pseudogene	3	52753526	52754690	1.28533	1.0463	1.22846	0.296849	0.871995	yes	no	no	0.197244	1.62642	2.40979	1.13686	0.687965	0.281713	1.75773	1.43888	1.46764	1.22447	2.9929	0.794969	1.28177	1.19728	0.433231	1.33968	0	1.71326	1.52161	0	0.977522	0.298493	2.01541	1.18467	no	no	no
AC006270.2	ENSG00000264529		DnaJ (Hsp40) homolog, subfamily B, member 6 (DNAJB6) pseudogene	transcribed processed pseudogene	17	63182166	63182817	0.65849	0.581319	1.13275	0.17983	1	yes	no	no	0.881968	0.808054	0.897941	1.97689	1.0254	0	0.86298	0.428926	0.931846	0.497743	0.73972	1.57985	0.754199	0	0	0	0	0	0.375662	0.805416	0.364246	0.4449	1.50197	0	no	no	no
AC006270.3	ENSG00000272383		zinc finger protein 329 (ZNF329) pseudogene	processed pseudogene	17	63088162	63089197	0.729947	0.702646	1.03885	0.0549928	0.582853	yes	no	no	0.811301	0.891971	0.330398	0.311741	1.41486	0.926989	1.19075	0.236735	1.02862	0.641006	0.40827	0.435981	1.04065	0.981567	1.42557	0.821447	0.61827	0.563758	0.414674	0.444529	0.201036	0.491103	0.828978	0.730913	no	no	no
AC006272.2	ENSG00000269483		novel zinc finger protein pseudogene	transcribed unprocessed pseudogene	19	51842878	51843315	0.746363	1.98544	0.375918	-1.41151	0.36501	yes	no	no	0	7.65957	0	0	0	7.91225	8.2535	0	8.95636	0	0	0	0	0	0	0	0	0	0	0	0	0	0	0	no	no	no
AC006326.1	ENSG00000230785		heterogeneous nuclear ribonucleoprotein A1 (HNRNPA1) pseudogene	processed pseudogene	7	117262918	117264888	0	0	#NUM!	#NUM!		no	no	no	0	0	0	0	0	0	0	0	0	0	0	0	0	0	0	0	0	0	0	0	0	0	0	0	no	no	no
AC006328.1	ENSG00000233619		novel pseudogene	processed pseudogene	Y	25487284	25487662	0	0	#NUM!	#NUM!		no	no	no	0	0	0	0	0	0	0	0	0	0	0	0	0	0	0	0	0	0	0	0	0	0	0	0	no	no	no
AC006338.1	ENSG00000278197		tripartite motif containing 60 (TRIM60) pseudogene	unprocessed pseudogene	Y	25009700	25010769	0	0	#NUM!	#NUM!		no	no	no	0	0	0	0	0	0	0	0	0	0	0	0	0	0	0	0	0	0	0	0	0	0	0	0	no	no	no
AC006338.2	ENSG00000278602		tripartite motif containing 60 (TRIM60) pseudogene	unprocessed pseudogene	Y	24977176	24978317	0	0	#NUM!	#NUM!		no	no	no	0	0	0	0	0	0	0	0	0	0	0	0	0	0	0	0	0	0	0	0	0	0	0	0	no	no	no
AC006349.1	ENSG00000258513		SMT3 suppressor of mif two 3 homolog 2 (S. cerevisiae) (SUMO2) pseudogene	transcribed processed pseudogene	14	74192589	74192823	1.51833	0.579954	2.61801	1.38847	0.282234	yes	no	no	4.95128	0	0	0	0	0	3.63352	0	0	0	3.11453	3.32593	0	0	5.43756	0	4.71655	0	0	0	0	0	0	0	no	no	no
AC006355.1	ENSG00000229110		heterogeneous nuclear ribonucleoprotein A1-like 3 (HNRPA1L3) pseudogene	processed pseudogene	7	79124739	79125750	0	0	#NUM!	#NUM!		no	no	no	0	0	0	0	0	0	0	0	0	0	0	0	0	0	0	0	0	0	0	0	0	0	0	0	no	no	no
AC006362.1	ENSG00000261778		mitochondrially encoded NADH dehydrogenase 5 (MT-ND5) pseudogene	processed pseudogene	7	141173043	141173216	0	0	#NUM!	#NUM!		no	no	no	0	0	0	0	0	0	0	0	0	0	0	0	0	0	0	0	0	0	0	0	0	0	0	0	no	no	no
AC006363.1	ENSG00000270611		eukaryotic translation elongation factor 1 alpha 1, pseudogene	processed pseudogene	7	9850924	9851386	0	0	#NUM!	#NUM!		no	no	no	0	0	0	0	0	0	0	0	0	0	0	0	0	0	0	0	0	0	0	0	0	0	0	0	no	no	no
AC006366.1	ENSG00000244000		zinc finger protein pseudogene	processed pseudogene	Y	23017063	23017821	0	0	#NUM!	#NUM!		no	no	no	0	0	0	0	0	0	0	0	0	0	0	0	0	0	0	0	0	0	0	0	0	0	0	0	no	no	no
AC006380.1	ENSG00000271027		guanine monphosphate synthetase, pseudogene	processed pseudogene	7	31330711	31330896	0	0	#NUM!	#NUM!		no	no	no	0	0	0	0	0	0	0	0	0	0	0	0	0	0	0	0	0	0	0	0	0	0	0	0	no	no	no
AC006386.1	ENSG00000274899		tripartite motif containing 60 (TRIM60) pseudogene	processed pseudogene	Y	25174520	25175237	0	0	#NUM!	#NUM!		no	no	no	0	0	0	0	0	0	0	0	0	0	0	0	0	0	0	0	0	0	0	0	0	0	0	0	no	no	no
AC006386.2	ENSG00000279115		ribosomal protein L41 (RPL41) pseudogene	processed pseudogene	Y	25307729	25307803	0	0	#NUM!	#NUM!		no	no	no	0	0	0	0	0	0	0	0	0	0	0	0	0	0	0	0	0	0	0	0	0	0	0	0	no	no	no
AC006390.1	ENSG00000251638		novel pseudogene	processed pseudogene	4	24768049	24768331	0	0	#NUM!	#NUM!		no	no	no	0	0	0	0	0	0	0	0	0	0	0	0	0	0	0	0	0	0	0	0	0	0	0	0	no	no	no
AC006427.1	ENSG00000248851		fibroblast growth factor binding protein 1 (FGFBP1) pseudogene	processed pseudogene	4	16307456	16308167	0.0768391	0.0820033	0.937024	-0.0938422		no	no	no	0	0	0.26562	0.250621	0	0	0.382917	0	0	0	0.656449	0.350502	0	0	0	0	0	0	0	0	0	0	0	0	no	no	no
AC006441.2	ENSG00000265428		ribosomal protein L36 (RPL36) pseudogene	processed pseudogene	17	38996323	38996624	0	0	#NUM!	#NUM!		no	no	no	0	0	0	0	0	0	0	0	0	0	0	0	0	0	0	0	0	0	0	0	0	0	0	0	no	no	no
AC006445.1	ENSG00000242209		ribosomal protein L32 (RPL32) pseudogene	processed pseudogene	4	13647697	13648400	0.191854	0	#NUM!	#NUM!		no	no	no	0.615296	0	0	0	0	0	0	0.897708	0	0	0	0	0.789239	0	0	0	0	0	0	0	0	0	0	0	no	no	no
AC006445.2	ENSG00000249148		ribosomal protein L21 (RPL21) pseudogene	processed pseudogene	4	13631820	13632599	0.902533	1.14154	0.790629	-0.338928	1	yes	no	no	1.42379	1.9567	0.483193	2.27997	0.827671	0	1.39314	2.07879	1.50431	1.33921	1.19415	0	1.82629	1.7226	0	0.80122	0.904194	0.824472	0	1.95032	0.588014	0.718218	0	0.71262	no	no	no
AC006453.3	ENSG00000283196		lymphocyte-specific protein 1 (LSP1) pseudogene	transcribed unprocessed pseudogene	2	89542842	89585652	0	0	#NUM!	#NUM!		no	no	no	0	0	0	0	0	0	0	0	0	0	0	0	0	0	0	0	0	0	0	0	0	0	0	0	no	no	no
AC006455.2	ENSG00000227545		solute carrier family 25 (mitochondrial carrier; citrate transporter), member 1 (SLC25A1) pseudogene	processed pseudogene	7	63349154	63350059	0.0604597	0	#NUM!	#NUM!		no	no	no	0	0	0	0	0	0	0	0.279061	0.202075	0	0	0	0	0	0	0	0	0	0.244381	0	0	0	0	0	no	no	no
AC006455.3	ENSG00000227923		TP53 target 3 (TP53TG3) pseudogene	processed pseudogene	7	63354033	63354365	0	0	#NUM!	#NUM!		no	no	no	0	0	0	0	0	0	0	0	0	0	0	0	0	0	0	0	0	0	0	0	0	0	0	0	no	no	no
AC006455.6	ENSG00000232165		vomeronasal 1 receptor family pseudogene	processed pseudogene	7	63345840	63346732	0	0	#NUM!	#NUM!		no	no	no	0	0	0	0	0	0	0	0	0	0	0	0	0	0	0	0	0	0	0	0	0	0	0	0	no	no	no
AC006455.7	ENSG00000236638		gem (nuclear organelle) associated protein 7 (GEMIN7) pseudogene	processed pseudogene	7	63263065	63263456	0	0	#NUM!	#NUM!		no	no	no	0	0	0	0	0	0	0	0	0	0	0	0	0	0	0	0	0	0	0	0	0	0	0	0	no	no	no
AC006457.1	ENSG00000230132		gem (nuclear organelle) associated protein 7 (GEMIN7) pseudogene	processed pseudogene	7	63480598	63480989	0	0	#NUM!	#NUM!		no	no	no	0	0	0	0	0	0	0	0	0	0	0	0	0	0	0	0	0	0	0	0	0	0	0	0	no	no	no
AC006463.1	ENSG00000225795		pseudogene similar to part of dedicator of cytokinesis 1 (DOCK1)	processed pseudogene	7	122676580	122676811	0	0	#NUM!	#NUM!		no	no	no	0	0	0	0	0	0	0	0	0	0	0	0	0	0	0	0	0	0	0	0	0	0	0	0	no	no	no
AC006466.1	ENSG00000232887		novel pseudogene	processed pseudogene	7	31119284	31119572	0	0	#NUM!	#NUM!		no	no	no	0	0	0	0	0	0	0	0	0	0	0	0	0	0	0	0	0	0	0	0	0	0	0	0	no	no	no
AC006480.1	ENSG00000201565			misc RNA	7	67297653	67297754	3.61322	3.28304	1.10057	0.13825	0.692915	yes	no	no	7.68657	4.80163	4.26861	2.68505	8.53042	1.99606	4.10241	4.07803	2.95319	0.85114	6.1538	3.75513	0	5.91801	3.06963	4.71678	3.9939	2.42784	0.892904	2.87157	1.73154	3.17243	0	2.09847	no	no	no
AC006483.1	ENSG00000228974		S100 calcium binding protein A11 (S100A11) pseudogene	processed pseudogene	7	5560743	5561055	0.0928292	0.148503	0.625098	-0.677845	1	no	no	no	0	0	0	0	0	0	0	0	1.11395	0	0	0	0	0	0	1.78204	0	0	0	0	0	0	0	0	no	no	no
AC006484.1	ENSG00000223841		novel pseudogene (KIAA0733)	processed pseudogene	10	57955295	57957178	0	0	#NUM!	#NUM!		no	no	no	0	0	0	0	0	0	0	0	0	0	0	0	0	0	0	0	0	0	0	0	0	0	0	0	no	no	no
AC006486.1	ENSG00000268643		novel protein	protein coding	19	42234583	42255132	13.4809	18.3332	0.735327	-0.443543	0.195761	yes	no	no	15.1052	21.5624	12.3503	17.9939	10.075	11.901	15.635	21.3915	33.0126	31.6407	15.9012	25.7209	16.5052	32.079	0	3.24552	14.7884	25.1054	15.8024	10.8301	3.87705	10.7673	2.96204	13.5175	no	no	no
AC006499.1	ENSG00000248777		developmental pluripotency associated 4 (DPPA4) pseudogene	processed pseudogene	4	10199823	10200672	0.0565792	0.0825611	0.685302	-0.545189		no	no	no	0.207238	0.569612	0.210992	0	0	0	0.304165	0	0	0.116956	0.260721	0	0	0	0	0	0	0	0	0	0	0	0	0	no	no	no
AC006499.2	ENSG00000250074		novel beta-tubulin pseudogene	processed pseudogene	4	10267895	10268231	0.127905	0.110125	1.16145	0.215931	1	no	no	no	0	0	0	0	1.53486	0	0	0	0	0	0	0	0	0	0	0	0	0	0	0	0	0	0	1.3215	no	no	no
AC006499.3	ENSG00000250505		novel myxovirus (influenza virus) resistance protein pseudogene	processed pseudogene	4	10284961	10285708	0.0207345	0.0290872	0.712838	-0.488354		no	no	no	0	0	0.248814	0	0	0.349047	0	0	0	0	0	0	0	0	0	0	0	0	0	0	0	0	0	0	no	no	no
AC006499.4	ENSG00000250573		pseudogene similar to part of myxovirus (influenza virus) resistance 1, interferon-inducible protein p78 (mouse) (MX1)	processed pseudogene	4	10259445	10260138	0.0525258	0.0272234	1.92943	0.948177		no	no	no	0	0	0	0	0	0	0	0	0.285284	0	0	0	0	0.326681	0	0	0	0	0.345025	0	0	0	0	0	no	no	no
AC006499.5	ENSG00000251278		pseudogene similar to part of myxovirus (influenza virus) resistance 1, interferon-inducible protein p78 (mouse) (MX1)	processed pseudogene	4	10292195	10292708	0.08874	0.112466	0.789039	-0.341831	1	no	no	no	0	0	0	0	0	0	0	0	0	0.234261	0	1.11533	1.06488	0	0	0	0	0	0	0	0	0	0	0	no	no	no
AC006499.6	ENSG00000251296		novel developmental pluripotency associated 4 (DPPA4) pseudogene	processed pseudogene	4	10167159	10167765	0.103003	0	#NUM!	#NUM!		no	no	no	0	0	0	0	0	0	0	0	0	0	0	0	0.833496	0	0	0	0	0	0	0	0.402542	0	0	0	no	no	no
AC006499.7	ENSG00000251338		pseudogene similar to part of myxovirus (influenza virus) resistance 1, interferon-inducible protein p78 (mouse) (MX1)	processed pseudogene	4	10294463	10295579	0.0622177	0.0356027	1.74756	0.805339		no	no	no	0.444745	0	0.301867	0.427232	0	0	0	0	0	0	0	0	0	0	0	0	0	0	0	0	0	0	0	0	no	no	no
AC006499.8	ENSG00000271544		myxovirus (influenza virus) resistance 1, interferon-inducible protein p78 (mouse) (MX1) pseudogene	processed pseudogene	4	10238213	10238235	0	0	#NUM!	#NUM!		no	no	no	0	0	0	0	0	0	0	0	0	0	0	0	0	0	0	0	0	0	0	0	0	0	0	0	no	no	no
AC006504.3	ENSG00000267264		vomeronasal receptor pseudogene	processed pseudogene	19	27803538	27804060	3.6722	3.62622	1.01268	0.0181778	0.86582	yes	no	no	2.42541	2.77769	3.29245	3.49486	2.11489	9.23756	2.3732	2.94887	4.69806	2.96572	5.59413	3.80152	2.07405	2.93443	2.66362	4.77506	5.39099	3.5112	6.19842	2.76862	1.50251	2.44695	5.16304	2.42788	no	no	no
AC006504.6	ENSG00000267768		ubiquitin specific peptidase 24 (USP24) pseudogene	processed pseudogene	19	27908356	27908554	0	0	#NUM!	#NUM!		no	no	no	0	0	0	0	0	0	0	0	0	0	0	0	0	0	0	0	0	0	0	0	0	0	0	0	no	no	no
AC006509.1	ENSG00000224058		novel pseudogene	processed pseudogene	2	47731402	47732035	8.19105	8.99396	0.910728	-0.134908	0.760732	yes	no	no	8.29903	16.6638	14.9343	14.6908	10.22	7.79199	6.80763	5.60551	6.91831	9.72925	13.5443	9.98874	9.67859	6.95638	5.38172	4.27612	9.24461	8.09589	3.8174	6.6625	3.39251	8.06821	7.25635	8.19622	no	no	no
AC006509.2	ENSG00000224443		non-metastatic cells 2, protein (NM23B) expressed in (NME2) pseudogene	processed pseudogene	2	47705468	47705979	0.0664692	0	#NUM!	#NUM!		no	no	no	0	0	0	0	0	0	0	0	0	0	0	0	0	0	0	0	0	0	0	0	0.79763	0	0	0	no	no	no
AC006511.2	ENSG00000240739		ribosomal protein S20 (RPS20) pseudogene	unprocessed pseudogene	12	7994770	7995084	0.0668128	0.0562519	1.18774	0.248223		no	no	no	0	0.397307	0.295141	0.277716	0.506613	0	0	0	0	0	0	0	0	0	0	0	0	0	0	0	0	0	0	0	no	no	no
AC006511.5	ENSG00000282080		novel transcript	lncRNA	12	8014093	8019007	0	0	#NUM!	#NUM!		no	no	no	0	0	0	0	0	0	0	0	0	0	0	0	0	0	0	0	0	0	0	0	0	0	0	0	no	no	no
AC006512.1	ENSG00000239701		ribosomal protein L37 (RPL37) pseudogene	processed pseudogene	12	7032108	7032398	0.109317	0.331174	0.330088	-1.59908	0.763145	no	no	no	0	0	0	0	0	0	0	0	1.3118	0	0	0	0	0	0	2.09518	0	0	0	0	0	1.87891	0	0	no	no	no
AC006512.2	ENSG00000257078		zinc finger protein 655 (ZNF655) pseudogene	processed pseudogene	12	7041156	7041641	0.125121	0.209847	0.596247	-0.746018	1	no	no	no	0.452954	0	0.461158	1.30535	0	0	0.664804	0	0	0	0	0	0.587339	0.548015	0	0	0	0	0	0	0	0	0	0	no	no	no
AC006517.1	ENSG00000199912			misc RNA	12	7800361	7800467	0	0	#NUM!	#NUM!		no	no	no	0	0	0	0	0	0	0	0	0	0	0	0	0	0	0	0	0	0	0	0	0	0	0	0	no	no	no
AC006518.1	ENSG00000256651		taste receptor, type 2 pseudogene	unprocessed pseudogene	12	10831074	10832016	0.430014	0.397583	1.08157	0.113129	0.997412	no	no	no	0.910059	0.166758	1.05008	0.582815	0.317418	0.34661	0.623326	0.35407	0.192305	0.342397	0.534296	0.489052	0.155644	0.22021	0.266517	0.614293	0.231177	0.210794	0.387626	0.166214	0.451016	0.826326	0.309962	0.182197	no	no	no
AC006518.2	ENSG00000256682		taste receptor, type 2, member 12 pseudogene	transcribed processed pseudogene	12	10894943	10896952	0.992745	0.850454	1.16731	0.223191	0.835771	yes	no	no	1.16973	1.29321	1.24026	0.877669	0.981315	0.782947	0.804579	1.14623	0.830063	0.886751	1.76246	2.37415	0.503865	0.510594	0.463472	1.01793	0.348132	0.317438	0.501943	0.166869	0.958609	0.645232	2.00687	0.528067	no	no	no
AC006529.1	ENSG00000240579		pseudogene similar to part of CD2 (cytoplasmic tail) binding protein 2 (CD2BP2)	processed pseudogene	7	127857852	127858488	2.28839	2.74689	0.833084	-0.263467	0.66485	yes	no	no	1.832	4.17259	1.54558	1.45831	3.17695	4.77005	2.67373	2.65784	2.95774	3.09483	2.29184	1.6316	1.94725	1.46935	2.66749	1.53707	4.13592	4.74701	1.55186	3.74307	1.145	2.29736	1.55117	1.36767	no	no	no
AC006530.1	ENSG00000258587		methyltransferase like 5 (METTL5) pseudogene	processed pseudogene	14	74873684	74874254	0.142921	0.115354	1.23898	0.309148		no	no	no	0.354737	0	0	0.340768	0	0.506652	0	0	0	0	0.45201	0	0.455021	0	0	0	0	0	0.453286	0	0	0.536831	0	0	no	no	no
AC006538.2	ENSG00000267001		novel protein	protein coding	19	2717769	2740048	0.162488	0.0217826	7.45953	2.89908	0.997412	no	no	no	0	0	0	0	0	0	0	0	0	0.261391	1.68895	0	0	0	0	0	0	0	0	0	0.260903	0	0	0	no	no	no
AC006539.1	ENSG00000240673		ribosomal protein S8 (RPS8) pseudogene	processed pseudogene	19	20079818	20080539	0.419674	0.704222	0.59594	-0.74676	0.779984	yes	no	no	0	0	0.43981	0	1.50736	0.616793	0.634489	0.631138	0.456901	0.79242	0.543745	0.580179	0.554928	2.61243	0	0.729268	0.902208	0	0	1.18311	0	0.653533	0	0.64844	no	no	no
AC006539.2	ENSG00000268070		BCL2/adenovirus E1B 19kDa interacting protein 3 (BNIP3) pseudogene	processed pseudogene	19	20033444	20034332	2.36928	1.55212	1.52648	0.610209	0.375791	yes	no	no	4.24601	1.94509	2.5217	3.05911	4.93654	3.53754	1.03865	0.516239	2.61692	0.998441	2.6709	2.37682	3.6309	1.71237	0.777171	1.7913	2.02236	0.614683	0.904265	0.484684	0.876785	0.535465	2.71158	0.531291	no	no	no
AC006539.3	ENSG00000274033		novel zinc finger protein pseudogene	unprocessed pseudogene	19	20056466	20056594	0	0	#NUM!	#NUM!		no	no	no	0	0	0	0	0	0	0	0	0	0	0	0	0	0	0	0	0	0	0	0	0	0	0	0	no	no	no
AC006548.1	ENSG00000225480		N-acetylated alpha-linked acidic dipeptidase 2 (NAALAD2) pseudogene	processed pseudogene	22	16897445	16897546	0	0	#NUM!	#NUM!		no	no	no	0	0	0	0	0	0	0	0	0	0	0	0	0	0	0	0	0	0	0	0	0	0	0	0	no	no	no
AC006548.2	ENSG00000270226		interleukin 9 receptor (IL9R) pseudogene	processed pseudogene	22	17012404	17012932	0	0	#NUM!	#NUM!		no	no	no	0	0	0	0	0	0	0	0	0	0	0	0	0	0	0	0	0	0	0	0	0	0	0	0	no	no	no
AC006557.2	ENSG00000267324		protein phosphatase 6, regulatory subunit 2 (PPP6R2) pseudogene	processed pseudogene	18	14143596	14151139	0	0	#NUM!	#NUM!		no	no	no	0	0	0	0	0	0	0	0	0	0	0	0	0	0	0	0	0	0	0	0	0	0	0	0	no	no	no
AC006557.5	ENSG00000270469		non-SMC element 4 homolog A (S. cerevisiae), pseudogene	processed pseudogene	18	14053951	14054761	0.211444	0.248303	0.851554	-0.231831	0.725524	no	no	no	0.66008	1.20952	0	1.05681	0.383714	0	0.322935	0	0.935568	0.124173	0.27681	0	0	0.266203	0	0	0	0	0.281152	0	0	0	0	0	no	no	no
AC006600.1	ENSG00000261882		phosphatase and tensin homologphosphatase and tensin homologphosphatase and tensin homolog (PTEN) pseudogene	processed pseudogene	17	56368063	56368215	0	0	#NUM!	#NUM!		no	no	no	0	0	0	0	0	0	0	0	0	0	0	0	0	0	0	0	0	0	0	0	0	0	0	0	no	no	no
AC006924.1	ENSG00000275314		nudix (nucleoside diphosphate linked moiety X)-type motif 19 (NUDT19) pseudogene	unprocessed pseudogene	X	36794500	36795460	0	0	#NUM!	#NUM!		no	no	no	0	0	0	0	0	0	0	0	0	0	0	0	0	0	0	0	0	0	0	0	0	0	0	0	no	no	no
AC006927.1	ENSG00000255977		clathrin, light chain A (CLTA) pseudogene	processed pseudogene	12	7606834	7607331	0.123131	0.134742	0.913829	-0.130004	1	no	no	no	0	1.19815	0	0.41875	0	0	0	0	0.929157	0	0.548413	0	0	0	0	0	0	0	0	0	0	0	0	0	no	no	no
AC006927.2	ENSG00000284327		mitochondrially encoded cytochrome c oxidase II (MT-CO2) pseudogene	processed pseudogene	12	7619872	7620260	0.0551813	0.074134	0.744346	-0.425955		no	no	no	0.662176	0	0	0	0	0	0	0	0	0	0	0.889608	0	0	0	0	0	0	0	0	0	0	0	0	no	no	no
AC006927.3	ENSG00000284522		mitochondrially encoded NADH dehydrogenase 2 (MT-ND2) pseudogene	processed pseudogene	12	7626103	7626486	0.189782	0.0807347	2.35069	1.23308		no	no	no	0	0	0.690612	0	0	0.968817	0	0	0.716688	0	0	0	0.870088	0	0	0	0	0	0	0	0	0	0	0	no	no	no
AC006927.4	ENSG00000284591		mitochondrially encoded cytochrome c oxidase I (MT-CO1) pseudogene	processed pseudogene	12	7620542	7621450	0	0	#NUM!	#NUM!		no	no	no	0	0	0	0	0	0	0	0	0	0	0	0	0	0	0	0	0	0	0	0	0	0	0	0	no	no	no
AC006946.1	ENSG00000235328		ribosomal protein L31 (RPL31) pseudogene	processed pseudogene	22	17093612	17093939	10.3317	14.8141	0.697424	-0.519892	0.0789588	yes	no	no	12.1325	16.6736	9.5017	14.3443	13.0205	21.327	9.58835	8.16974	12.8186	19.4877	12.9153	15.0457	10.7739	14.6787	6.14956	12.5992	12.4463	12.9702	15.503	11.5056	5.78148	15.5357	4.76801	14.0133	no	no	no
AC006960.1	ENSG00000201432			misc RNA	7	36337667	36337778	1.20026	4.44659	0.269928	-1.88935	0.2263	yes	no	no	0	0	14.4031	13.5898	0	0	20.7635	0	0	0	0	19.0058	0	0	0	0	0	0	0	0	0	0	0	0	no	no	no
AC006965.1	ENSG00000224341		aldo-keto reductase family 7, member A2 (aflatoxin aldehyde reductase) (AKR7A2) pseudogene	processed pseudogene	X	118877886	118879185	0	0	#NUM!	#NUM!		no	no	no	0	0	0	0	0	0	0	0	0	0	0	0	0	0	0	0	0	0	0	0	0	0	0	0	no	no	no
AC006967.1	ENSG00000229365		adenosylmethionine decarboxylase 1 (AMD1) pseudogene	processed pseudogene	7	157087955	157088543	0	0	#NUM!	#NUM!		no	no	no	0	0	0	0	0	0	0	0	0	0	0	0	0	0	0	0	0	0	0	0	0	0	0	0	no	no	no
AC006970.1	ENSG00000233028		ribonuclease T2 (RNASET2) pseudogene	processed pseudogene	7	56175634	56176412	0.0561808	0	#NUM!	#NUM!		no	no	no	0	0	0.674169	0	0	0	0	0	0	0	0	0	0	0	0	0	0	0	0	0	0	0	0	0	no	no	no
AC006971.1	ENSG00000218586		Rho GTPase activating protein 5 (ARHGAP5) pseudogene	processed pseudogene	7	54933699	54938184	0.016686	0.0108481	1.53816	0.621201		no	no	no	0.0331695	0	0.0346045	0	0	0	0.0532858	0	0	0.0191396	0.0432944	0	0.0443481	0	0	0.0577514	0	0	0.0448156	0	0	0	0	0	no	no	no
AC006978.1	ENSG00000235859		proteasome (prosome, macropain) 26S subunit, ATPase, 5 (PSMC5) pseudogene	processed pseudogene	7	30371508	30372741	30.1173	36.2903	0.829898	-0.268993	0.208053	yes	no	no	44.8146	65.03	29.7912	33.1737	35.3992	43.4866	40.819	28.0766	35.5117	38.3089	30.8431	29.395	33.6448	29.8208	19.6864	28.2482	34.4031	39.155	27.2848	33.5824	20.7399	30.319	21.212	24.1453	no	no	no
AC006978.2	ENSG00000281593		novel protein, ZNRF2-LINC01176 readthrough	protein coding	7	30362400	30412502	9.83106	12.0144	0.818272	-0.289348	0.354187	yes	no	no	19.8564	35.4315	8.00367	6.96891	8.5737	11.192	11.0655	7.78795	14.9356	8.50592	10.8769	12.8597	8.42485	7.28262	10.2007	5.11978	4.93536	8.07675	4.57569	10.6778	7.85193	12.1961	11.95	14.7965	no	no	no
AC006986.1	ENSG00000274445		testis specific protein, Y-linked 1 (TSPY1) pseudogene	processed pseudogene	Y	9868462	9868702	0	0	#NUM!	#NUM!		no	no	no	0	0	0	0	0	0	0	0	0	0	0	0	0	0	0	0	0	0	0	0	0	0	0	0	no	no	no
AC006989.1	ENSG00000224518		cytochrome c, somatic (CYCS) pseudogene	processed pseudogene	Y	14941746	14942715	0	0	#NUM!	#NUM!		no	no	no	0	0	0	0	0	0	0	0	0	0	0	0	0	0	0	0	0	0	0	0	0	0	0	0	no	no	no
AC006994.1	ENSG00000279317		novel transcript	lncRNA	2	210171518	210233976	2.65192	3.13862	0.844932	-0.243093	0.761624	yes	no	no	2.52831	4.34329	2.5741	4.04792	2.93949	2.70828	4.02005	4.30356	3.33912	3.44825	3.18079	2.54751	1.62153	3.05892	1.38831	3.911	2.00704	2.56211	4.51503	2.88607	2.34938	2.23192	1.07641	1.89816	no	no	no
AC007000.1	ENSG00000201959			misc RNA	7	77041647	77041748	1.90063	2.27299	0.836182	-0.258112	0.707891	yes	no	no	4.06338	2.57613	2.3116	1.66224	1.86449	5.58733	1.01378	3.49209	0.335717	2.4427	3.03761	4.11999	1.82095	2.87955	0.993262	0	1.58665	0	2.14391	1.77024	0	2.19916	1.15793	3.02476	no	no	no
AC007000.2	ENSG00000213542		ribosomal protein L7a (RPL7A) pseudogene	processed pseudogene	7	77115399	77116192	7.35863	7.76594	0.947552	-0.0777226	0.879608	yes	no	no	5.4178	11.7889	10.5722	11.71	6.2989	8.38278	9.27704	5.92837	14.3105	5.09594	11.928	4.85241	4.05382	6.55483	4.95825	4.5713	7.74143	3.9216	4.61527	8.65822	6.71253	9.56535	5.76651	8.81288	no	no	no
AC007012.1	ENSG00000259963		ring finger protein 39 (RNF39) pseudogene	processed pseudogene	16	6721786	6721960	0	0	#NUM!	#NUM!		no	no	no	0	0	0	0	0	0	0	0	0	0	0	0	0	0	0	0	0	0	0	0	0	0	0	0	no	no	no
AC007016.1	ENSG00000249930		pseudogene similar to part of glyceraldehyde-3-phosphate dehydrogenase (GAPDH)	processed pseudogene	4	15492729	15492972	0.178157	0.171143	1.04099	0.0579551	1	no	no	no	2.13789	0	0	2.05371	0	0	0	0	0	0	0	0	0	0	0	0	0	0	0	0	0	0	0	0	no	no	no
AC007040.2	ENSG00000258881		novel protein	protein coding	2	70939318	70995336	5.58958	6.01899	0.928658	-0.10678	0.896014	yes	no	no	7.64965	9.87568	8.55097	4.84821	10.7797	8.96348	6.66175	5.55781	4.13972	6.38613	9.90943	7.69123	5.2732	5.45037	4.08043	5.56304	4.89633	4.55957	2.51817	3.60719	2.24874	3.33649	1.47085	5.28469	no	no	no
AC007064.1	ENSG00000237358		tripartite motif-containing 43 (TRIM43) pseudogene	processed pseudogene	22	16876552	16876902	0	0	#NUM!	#NUM!		no	no	no	0	0	0	0	0	0	0	0	0	0	0	0	0	0	0	0	0	0	0	0	0	0	0	0	no	no	no
AC007064.3	ENSG00000237835		Zinc finger protein pseudogene	processed pseudogene	22	16855804	16856162	0	0	#NUM!	#NUM!		no	no	no	0	0	0	0	0	0	0	0	0	0	0	0	0	0	0	0	0	0	0	0	0	0	0	0	no	no	no
AC007064.4	ENSG00000283535		novel pseudogene	unprocessed pseudogene	22	16844399	16846357	0	0	#NUM!	#NUM!		no	no	no	0	0	0	0	0	0	0	0	0	0	0	0	0	0	0	0	0	0	0	0	0	0	0	0	no	no	no
AC007066.1	ENSG00000213216		ribosomal protein S25 (RPS25) pseudogene	processed pseudogene	9	123029373	123029753	3.70435	5.14848	0.719504	-0.474925	0.29268	yes	no	no	5.53201	12.4196	4.9446	3.32719	4.84308	3.98944	8.37905	4.16484	5.26871	4.76952	6.13535	3.75885	4.56059	10.3249	1.53295	4.70596	1.32275	4.85024	0.88743	0	1.71775	3.165	3.54216	2.09198	no	no	no
AC007068.1	ENSG00000213443		nucleophosmin (nucleolar phosphoprotein B23, numatrin) (NPM1) pseudogene	processed pseudogene	12	9695384	9696227	79.6236	79.7833	0.997999	-0.00289025	0.97188	yes	no	no	117.944	113.832	93.7674	106.197	83.3109	88.9908	42.2739	40.609	58.7656	67.6131	59.4431	85.3196	157.771	121.199	63.8828	79.7473	138.398	122.356	44.4774	53.7089	44.6409	34.45	52.473	41.7116	no	no	no
AC007098.1	ENSG00000231609		novel transcript, antisense to EHBP1	lncRNA	2	62957326	63048640	0.883811	0.836725	1.05627	0.0789831	1	yes	no	no	0	1.01651	3.0133	0.710538	2.58173	5.28211	1.08561	0	0.781495	0.835305	0.930551	0	0	0	0	0	1.4092	0	0	0	0	0	1.88945	1.11063	no	no	no
AC007115.1	ENSG00000258148		GABA(A) receptor-associated protein (GABARAP) pseudogene	processed pseudogene	12	91193709	91193942	0	0	#NUM!	#NUM!		no	no	no	0	0	0	0	0	0	0	0	0	0	0	0	0	0	0	0	0	0	0	0	0	0	0	0	no	no	no
AC007136.1	ENSG00000267180		ribosomal protein L36a (RPL36A) pseudogene	transcribed processed pseudogene	19	2030853	2031051	0	0	#NUM!	#NUM!		no	no	no	0	0	0	0	0	0	0	0	0	0	0	0	0	0	0	0	0	0	0	0	0	0	0	0	no	no	no
AC007151.1	ENSG00000262516		developmental pluripotency associated 3 (DPPA3) pseudogene	processed pseudogene	16	3840528	3841010	7.40609	7.41592	0.998674	-0.00191392	1	yes	no	no	7.77621	5.65771	7.91705	7.03059	10.3704	7.18646	10.7418	6.67375	7.62896	9.29338	10.934	7.98892	9.38779	11.0685	1.0047	4.63145	15.6866	7.94639	2.9225	5.01265	6.23411	8.99898	2.33695	3.43417	no	no	no
AC007160.1	ENSG00000176043		ribosomal protein L36 (RPL36) pseudogene	processed pseudogene	14	72929612	72929930	0.619062	0.566884	1.09204	0.12703	0.992856	yes	no	no	1.98653	1.36503	1.01125	0.954151	1.7322	0	0	1.44916	0	0.560553	1.2496	0	0	1.20172	0	0	0	0	0	2.72115	0	0	0	0	no	no	no
AC007161.1	ENSG00000234718		ribosomal protein L23a (RPL23A) pseudogene	transcribed processed pseudogene	7	7738524	7742574	1.20092	1.4242	0.843223	-0.246014	1	yes	no	no	0	0	1.27836	1.50444	5.4388	0.594909	0.726316	1.07744	0.46882	1.46884	0.244687	3.96634	0.230127	0	0	2.50527	0	0.869809	0.0410338	0.978623	1.83938	2.24667	3.79235	2.22916	no	no	no
AC007161.2	ENSG00000270314		5-azacytidine induced 2 (AZI2) pseudogene	processed pseudogene	7	7735743	7736851	2.2463	2.1451	1.04718	0.0665037	1	yes	no	no	2.24285	3.49331	4.11025	1.72363	3.91141	2.34912	2.63348	2.18153	3.47555	1.77207	3.38601	3.01319	1.91794	1.80904	1.9705	1.26161	0.569739	2.59753	0.955312	1.02409	1.85256	2.9416	0.381954	1.12257	no	no	no
AC007179.3	ENSG00000270447		LSM6 homolog, U6 small nuclear RNA associated (S. cerevisiae) (LSM6) pseudogene	processed pseudogene	2	59514890	59515124	0	0	#NUM!	#NUM!		no	no	no	0	0	0	0	0	0	0	0	0	0	0	0	0	0	0	0	0	0	0	0	0	0	0	0	no	no	no
AC007182.2	ENSG00000242951		ribosomal protein S24 (RPS24) pseudogene	processed pseudogene	14	75595805	75596206	2.68935	6.36264	0.422678	-1.24237	0.00501387	yes	yes	yes	1.94519	3.64187	0	3.72426	5.9195	4.07075	12.6682	2.10379	9.73914	8.93291	4.16325	9.7453	0.893022	2.47663	1.49813	5.75673	2.57393	3.58157	1.7508	6.46072	0	9.23962	1.68542	6.05309	no	no	no
AC007192.1	ENSG00000268173		novel protein, readthrough between PIK3R2 and IFI30	protein coding	19	18153158	18178117	0.368894	0.4164	0.885913	-0.174762	0.815383	no	no	no	0.635093	0	0.72451	1.5077	0	0	0	0	0	0	0.660139	2.4262	2.40699	0	0	1.0629	0	0	0	0	0	0	0	0	no	no	no
AC007204.1	ENSG00000273791		BCL2/adenovirus E1B 19kDa interacting protein 3 (BNIP3) pseudogene	unprocessed pseudogene	19	19908268	19909146	0.782392	0.40179	1.94727	0.961451	0.993753	no	no	no	1.1095	1.01651	0.753061	0	2.57987	1.05642	0	0.53958	0.478313	0.445554	0	0.496856	0	0.447448	1.9184	0	0	0	0.472574	0	0.59268	0	0.944726	1.35869	no	no	no
AC007204.2	ENSG00000274800		vomeronasal 1 receptor 3 (VN1R3) pseudogene	unprocessed pseudogene	19	19978190	19979610	0.0505203	0	#NUM!	#NUM!		no	no	no	0	0	0	0	0	0	0	0	0	0	0	0	0	0	0	0	0.606244	0	0	0	0	0	0	0	no	no	no
AC007207.1	ENSG00000242444		ribosomal protein L18 (RPL18) pseudogene	transcribed processed pseudogene	12	4109661	4118132	0.537153	0.844572	0.636007	-0.652886	0.83466	yes	no	no	0.739665	0.508257	1.64068	1.90331	1.40518	1.67901	0	0	0	0.946749	0.548413	1.57935	0.559148	0	0	1.24819	0	0	0.472574	1.61032	1.08018	0.65968	0	0	no	no	no
AC007215.1	ENSG00000242329		ribosomal protein L37a (RPL37A) pseudogene	processed pseudogene	12	12840804	12841079	1.91497	1.4502	1.32049	0.401076	0.728995	yes	no	no	0	0	2.91908	0	2.50008	4.095	2.10407	0	3.0293	2.42714	0	0	1.83884	0	6.29748	0	2.73122	2.49041	3.66367	1.96372	0	2.16946	0	2.15255	no	no	no
AC007224.1	ENSG00000260764		cytochrome c oxidase subunit VIc (COX6C) pseudogene	processed pseudogene	16	8731416	8731559	0	0	#NUM!	#NUM!		no	no	no	0	0	0	0	0	0	0	0	0	0	0	0	0	0	0	0	0	0	0	0	0	0	0	0	no	no	no
AC007225.1	ENSG00000260782		nuclear factor (erythroid-derived 2)-like 3 (NFE2L3) pseudogene	processed pseudogene	16	46789898	46792040	0.365971	0.447236	0.818296	-0.289306		no	no	no	0.671367	0	0.0854408	0.725547	0.292707	0.359579	0.98537	0.244879	0.354668	0.292476	0.527893	0.554767	0.430581	0.507666	0.552978	0.283235	0.319769	0.437363	0.527655	0.459821	0.383715	0.634996	0	0.126009	no	no	no
AC007225.2	ENSG00000261725		origin recognition complex, subunit 3 (ORC3) pseudogene	processed pseudogene	16	46850999	46851254	0	0	#NUM!	#NUM!		no	no	no	0	0	0	0	0	0	0	0	0	0	0	0	0	0	0	0	0	0	0	0	0	0	0	0	no	no	no
AC007229.1	ENSG00000267544		chromosome 11 open reading frame 73 (C11orf73) pseudogene	processed pseudogene	19	10841839	10842250	0.13447	0.530126	0.253658	-1.97905	0.214899	yes	no	no	0.962975	0	0.65067	0.771596	0	0	2.35151	0	0	1.01566	0	0	0	0	0	0	0	0	0	0	0	1.0733	0	1.14944	no	no	no
AC007237.1	ENSG00000226230		ubiquitin-fold modifier conjugating enzyme 1 (UFC1) pseudogene	processed pseudogene	7	78486530	78487028	0	0	#NUM!	#NUM!		no	no	no	0	0	0	0	0	0	0	0	0	0	0	0	0	0	0	0	0	0	0	0	0	0	0	0	no	no	no
AC007238.1	ENSG00000231043		IK cytokine, down-regulator of HLA II (IK) pseudogene	processed pseudogene	2	58460292	58462032	0.0426738	0.0126625	3.3701	1.75279		no	no	no	0.113371	0	0.118724	0	0	0	0	0	0	0	0.279991	0	0	0	0	0	0	0	0	0.15195	0	0	0	0	no	no	no
AC007241.1	ENSG00000278391			misc RNA	Y	18336960	18337049	0	0	#NUM!	#NUM!		no	no	no	0	0	0	0	0	0	0	0	0	0	0	0	0	0	0	0	0	0	0	0	0	0	0	0	no	no	no
AC007253.1	ENSG00000235653		zinc finger protein 19 (ZNF19) pseudogene	processed pseudogene	2	39929110	39929998	0	0	#NUM!	#NUM!		no	no	no	0	0	0	0	0	0	0	0	0	0	0	0	0	0	0	0	0	0	0	0	0	0	0	0	no	no	no
AC007255.2	ENSG00000270196		general transcription factor IIIC, polypeptide 6, alpha 35kDa, pseudogene	processed pseudogene	7	29551521	29552151	0	0	#NUM!	#NUM!		no	no	no	0	0	0	0	0	0	0	0	0	0	0	0	0	0	0	0	0	0	0	0	0	0	0	0	no	no	no
AC007262.1	ENSG00000271656		ribosomal protein L17 (RPL17) pseudogene	processed pseudogene	14	81003325	81003645	0.0816062	0.0987325	0.826538	-0.274847	1	no	no	no	0.979274	0	0	0	0	0	0	0	0	0	0	0	0	1.18479	0	0	0	0	0	0	0	0	0	0	no	no	no
AC007274.2	ENSG00000236690		testis specific protein, Y-linked 1 (TSPY1) pseudogene	unprocessed pseudogene	Y	7690511	7692678	0	0	#NUM!	#NUM!		no	no	no	0	0	0	0	0	0	0	0	0	0	0	0	0	0	0	0	0	0	0	0	0	0	0	0	no	no	no
AC007274.3	ENSG00000275280		testis specific protein, Y-linked 1 (TSPY1) pseudogene	processed pseudogene	Y	7656968	7657352	0	0	#NUM!	#NUM!		no	no	no	0	0	0	0	0	0	0	0	0	0	0	0	0	0	0	0	0	0	0	0	0	0	0	0	no	no	no
AC007275.1	ENSG00000278854		tripartite motif containing 60 (TRIM60) pseudogene	processed pseudogene	Y	7845485	7846454	0	0	#NUM!	#NUM!		no	no	no	0	0	0	0	0	0	0	0	0	0	0	0	0	0	0	0	0	0	0	0	0	0	0	0	no	no	no
AC007279.1	ENSG00000230799		ribosomal protein pseudogene	processed pseudogene	2	201762737	201763573	1.74063	1.63019	1.06775	0.0945732	0.987357	yes	no	no	1.268	2.32346	3.2274	1.62409	1.84276	2.41468	1.55087	2.77498	2.67941	2.5046	1.06349	1.41959	1.35538	1.78998	0.928353	2.13976	2.81839	1.10138	1.62026	1.73691	1.30918	0.639628	0	0.317321	no	no	no
AC007312.1	ENSG00000224946		pseudogene similar to part of ubiquitin specific peptidase 22 (USP22)	processed pseudogene	7	33276834	33277091	1.72065	0.809843	2.12467	1.08724	0.335692	yes	no	no	1.76013	0	0	0	0	2.5139	0	2.56801	1.85968	0	8.8575	0	0	2.12953	0	0	3.35338	0	2.24911	2.41104	0	2.66365	0	0	no	no	no
AC007318.1	ENSG00000172974		voltage-dependent anion channel 2 (VDAC2) pseudogene	processed pseudogene	2	65205108	65205988	0.506097	0.661958	0.764545	-0.387326	0.723967	yes	no	no	0	0	0	3.07388	0	0	0	0	0.970975	0	0	0	1.54035	3.54859	0	0	3.56184	0	0	1.32103	0	0	0	0	no	no	no
AC007318.2	ENSG00000272025			snoRNA	2	65158662	65158860	0.0805004	0	#NUM!	#NUM!		no	no	no	0	0	0	0	0.966005	0	0	0	0	0	0	0	0	0	0	0	0	0	0	0	0	0	0	0	no	no	no
AC007322.3	ENSG00000237968		testis specific protein, Y-linked 1 (TSPY1) pseudogene	unprocessed pseudogene	Y	21940012	21941593	0	0	#NUM!	#NUM!		no	no	no	0	0	0	0	0	0	0	0	0	0	0	0	0	0	0	0	0	0	0	0	0	0	0	0	no	no	no
AC007322.4	ENSG00000251618		testis specific protein, Y-linked 1 (TSPY1) pseudogene	unprocessed pseudogene	Y	21895394	21897559	0	0	#NUM!	#NUM!		no	no	no	0	0	0	0	0	0	0	0	0	0	0	0	0	0	0	0	0	0	0	0	0	0	0	0	no	no	no
AC007326.1	ENSG00000271275		POM121 transmembrane nucleoporin (POM121) pseudogene	processed pseudogene	22	18997138	18997595	0	0	#NUM!	#NUM!		no	no	no	0	0	0	0	0	0	0	0	0	0	0	0	0	0	0	0	0	0	0	0	0	0	0	0	no	no	no
AC007326.5	ENSG00000284294		novel transcript	lncRNA	22	18936411	18947741	71.2444	78.4893	0.907696	-0.139718	0.462444	yes	no	no	96.3358	118.044	85.3105	103.937	84.869	95.7508	81.1284	61.1289	73.349	73.7738	89.9696	78.5661	79.6236	78.7208	45.8663	71.142	87.2661	75.9752	56.4248	63.5164	47.3704	54.174	47.4192	47.1429	no	no	no
AC007327.1	ENSG00000228770		pseudogene similar to part of mitochondrially encoded NADH dehydrogenase 2 MT-ND2	processed pseudogene	7	36228621	36228884	0.451743	0.638044	0.708012	-0.498154	1	yes	no	no	0	0	1.66557	1.57152	0	0	2.40109	0	1.72846	0.923253	0	0	0	0	0	2.76067	0	0	0	0	2.02689	0	0	0	no	no	no
AC007342.2	ENSG00000259962		golgin A6 family-like 2 (GOLGA6L2) pseudogene	unprocessed pseudogene	16	53362019	53363678	0	0	#NUM!	#NUM!		no	no	no	0	0	0	0	0	0	0	0	0	0	0	0	0	0	0	0	0	0	0	0	0	0	0	0	no	no	no
AC007342.3	ENSG00000260078		u3 small nucleolar ribonucleoprotein protein MPP10-like [Source:NCBI gene;Acc:643802]	transcribed unprocessed pseudogene	16	53364982	53373083	4.59136	3.38087	1.35804	0.441528	0.363555	yes	no	no	4.48292	4.08329	6.61659	5.14545	4.18989	3.62896	3.46662	4.41909	5.40339	2.92821	7.6965	4.51782	3.85635	3.42518	3.07325	3.85395	3.95319	3.36748	3.68053	2.21404	4.3146	2.09102	3.41002	1.84838	no	no	no
AC007346.1	ENSG00000260258		novel pseudogene (KIAA1191)	transcribed processed pseudogene	16	52942139	52943464	0.0171482	0	#NUM!	#NUM!		no	no	no	0	0	0.205778	0	0	0	0	0	0	0	0	0	0	0	0	0	0	0	0	0	0	0	0	0	no	no	no
AC007346.2	ENSG00000260939		mitochondrial carrier 2 (MTCH2) pseudogene	processed pseudogene	16	53010395	53011286	0	0	#NUM!	#NUM!		no	no	no	0	0	0	0	0	0	0	0	0	0	0	0	0	0	0	0	0	0	0	0	0	0	0	0	no	no	no
AC007347.2	ENSG00000280454			pseudogene	16	54114697	54114878	9.68079	7.30337	1.32552	0.406561	0.584117	yes	no	no	0	16.0154	0	0	0	0	0	12.4123	0.507222	9.61759	0	12.1552	33.5953	13.4904	0	0	4.47333	0	28.7633	3.94619	22.6903	20.8189	13.7277	11.5968	no	no	no
AC007363.1	ENSG00000270677		guanine nucleotide binding protein (G protein), beta polypeptide 2-like 1 (GNB2L1) pseudogene	processed pseudogene	2	36656322	36656941	0	0	#NUM!	#NUM!		no	no	no	0	0	0	0	0	0	0	0	0	0	0	0	0	0	0	0	0	0	0	0	0	0	0	0	no	no	no
AC007365.2	ENSG00000227791		ribosomal protein S10 (RPS10) pseudogene	processed pseudogene	2	64665607	64666064	0.612179	0.654477	0.935372	-0.0963876	0.992193	yes	no	no	0	0	2.54056	0.479104	0	0	0	0	1.05614	1.12938	2.50937	2.67984	0	1.21075	0	0.842525	0	0	0	0	1.24008	1.51212	0	0	no	no	no
AC007368.1	ENSG00000255595		novel transcript	lncRNA	12	126191151	126434227	0	0	#NUM!	#NUM!		no	no	no	0	0	0	0	0	0	0	0	0	0	0	0	0	0	0	0	0	0	0	0	0	0	0	0	no	no	no
AC007375.1	ENSG00000201384			snoRNA	14	77201026	77201140	0	0	#NUM!	#NUM!		no	no	no	0	0	0	0	0	0	0	0	0	0	0	0	0	0	0	0	0	0	0	0	0	0	0	0	no	no	no
AC007375.2	ENSG00000259164		novel protein	protein coding	14	77098311	77225462	0.0687022	0.114602	0.599486	-0.738201	1	no	no	no	0	0	0	0	0	1.03868e-05	0	0.372848	0	0	0.19626	0	0.160063	1.37521	0	0	0	0	0.0952548	0	0	0	0	0	no	no	no
AC007376.1	ENSG00000258566		H1 histone family, member O, oocyte-specific (H1FOO) pseudogene	processed pseudogene	14	76690139	76690742	0.0475505	0	#NUM!	#NUM!		no	no	no	0	0	0	0	0.570606	0	0	0	0	0	0	0	0	0	0	0	0	0	0	0	0	0	0	0	no	no	no
AC007383.1	ENSG00000227946		novel transcript	lncRNA	2	206084605	206086564	0.0369953	0	#NUM!	#NUM!		no	no	no	0	0	0	0	0	0	0	0.443943	0	0	0	0	0	0	0	0	0	0	0	0	0	0	0	0	no	no	no
AC007386.1	ENSG00000227394		ribosomal protein L11 (RPL11) pseudogene	processed pseudogene	2	64960053	64960634	1.38712	2.12566	0.65256	-0.615817	0.448436	yes	no	no	1.38022	2.37103	3.16173	3.31467	3.00878	1.47847	4.05151	2.01372	2.91655	1.55787	0.868207	2.78141	1.7704	2.50482	0	1.16457	0.657392	1.79829	0.440913	1.89063	0.427514	0.522178	0	2.07243	no	no	no
AC007389.2	ENSG00000223739		ribosomal protein S15a (RPS15A) pseudogene	processed pseudogene	2	65511771	65512076	0	0	#NUM!	#NUM!		no	no	no	0	0	0	0	0	0	0	0	0	0	0	0	0	0	0	0	0	0	0	0	0	0	0	0	no	no	no
AC007389.4	ENSG00000237979		DnaJ (Hsp40) homolog, subfamily B, member 12 (DNAJB12) pseudogene	processed pseudogene	2	65500993	65502138	0	0	#NUM!	#NUM!		no	no	no	0	0	0	0	0	0	0	0	0	0	0	0	0	0	0	0	0	0	0	0	0	0	0	0	no	no	no
AC007390.1	ENSG00000272054		novel transcript	lncRNA	2	37208875	37212677	0	0	#NUM!	#NUM!		no	no	no	0	0	0	0	0	0	0	0	0	0	0	0	0	0	0	0	0	0	0	0	0	0	0	0	no	no	no
AC007395.1	ENSG00000231386		pseudogene similar to part of MOB1, Mps One Binder kinase activator-like 3 (yeast) (MOBKL3)	processed pseudogene	2	70810798	70811474	0	0.109068	0	#NUM!	1	no	no	no	0	1.15123	0	0	0	0	0	0	0	0.157585	0	0	0	0	0	0	0	0	0	0	0	0	0	0	no	no	no
AC007424.1	ENSG00000257501		platelet-activating factor acetylhydrolase 1b, catalytic subunit 2 (30kDa) (PAFAH1B2) pseudogene	transcribed processed pseudogene	12	97713412	97761859	2.11058	2.11018	1.00019	0.000269346	0.906921	yes	no	no	3.06395	3.26129	3.04641	2.2075	2.66866	2.75714	2.58524	1.28634	2.36518	1.49919	2.55544	2.56417	2.09332	2.10325	1.729	2.95206	3.21467	0.981397	1.14433	1.88412	1.20365	1.42708	0.955995	1.09978	no	no	no
AC007435.1	ENSG00000277948			misc RNA	2	175092401	175092587	0.65197	0.19497	3.34395	1.74155	0.37371	no	no	no	0	0.809766	1.19979	0	0	0	0.864809	0	0.622547	0.665063	0	0	0.755797	0	0	0	0	0	0	0	0.730035	0	4.51547	0	no	no	no
AC007448.1	ENSG00000207410			snoRNA	17	67271469	67271607	0	0	#NUM!	#NUM!		no	no	no	0	0	0	0	0	0	0	0	0	0	0	0	0	0	0	0	0	0	0	0	0	0	0	0	no	no	no
AC007450.3	ENSG00000277705		ovostatin (OVOS) pseudogene	processed pseudogene	12	11507162	11507408	0.872123	1.55344	0.561415	-0.832862	0.501467	yes	no	no	0	5.61852	2.08117	1.96366	0	0	0	0	0	0	0	5.49247	0	2.47315	4.48982	0	3.89448	0	0	0	0	3.09345	0	0	no	no	no
AC007450.4	ENSG00000278654		IQ motif and Sec7 domain 3 (IQSEC3) pseudogene	processed pseudogene	12	11500499	11501022	0.0429198	0.186445	0.230201	-2.11904	1	no	no	no	0	0	0	0.774384	0	0	0	0	0	0	0	0	0	1.46296	0	0	0	0	0.515038	0	0	0	0	0	no	no	no
AC007458.1	ENSG00000256708		mitochondrial ribosomal protein L21 (MRPL21) pseudogene	processed pseudogene	12	68143318	68143690	0.681288	0.94678	0.719584	-0.474765	0.715884	yes	no	no	0.716788	1.97015	0.72977	2.75425	1.25004	1.02375	0	1.04578	0.757325	1.21357	1.84474	0.962978	0	0	0	1.20959	0	1.24521	0	0.98186	0	0	1.83101	0	no	no	no
AC007494.1	ENSG00000260012		proteasome (prosome, macropain) subunit, beta type, 5 (PSMB5) pseudogene	processed pseudogene	16	47262741	47263500	1.81215	2.33804	0.775074	-0.367595	0.622587	yes	no	no	3.11143	3.21185	3.56913	3.90857	2.92178	3.07654	2.45897	1.74597	2.27589	1.75595	1.20443	2.25082	1.49889	1.44785	0	2.42334	1.66972	0.831567	0.746588	2.40102	1.77922	2.53539	1.22278	1.7546	no	no	no
AC007536.1	ENSG00000255356		Nanog homeobox (NANOG) pseudogene	processed pseudogene	12	7896608	7896956	0	0	#NUM!	#NUM!		no	no	no	0	0	0	0	0	0	0	0	0	0	0	0	0	0	0	0	0	0	0	0	0	0	0	0	no	no	no
AC007537.1	ENSG00000242405		ribosomal protein L21 (RPL21) pseudogene	processed pseudogene	12	12155262	12155772	0.216815	0.473638	0.457766	-1.12732	1	no	no	no	0	1.29732	1.17144	0.904769	0	0	0	0	0.787403	0.336578	0.642943	0	0	0.573713	0	0	0	0	0	0	0	1.86006	0	0.711218	no	no	no
AC007547.1	ENSG00000213155		zinc finger, CCHC domain containing 10 (ZCCHC10) pseudogene	processed pseudogene	3	181866351	181867154	0	0	#NUM!	#NUM!		no	no	no	0	0	0	0	0	0	0	0	0	0	0	0	0	0	0	0	0	0	0	0	0	0	0	0	no	no	no
AC007547.2	ENSG00000239805		proteasome (prosome, macropain) assembly chaperone 3 (PSMG3) pseudogene	processed pseudogene	3	181847526	181847885	0	0	#NUM!	#NUM!		no	no	no	0	0	0	0	0	0	0	0	0	0	0	0	0	0	0	0	0	0	0	0	0	0	0	0	no	no	no
AC007551.1	ENSG00000232736		glycine cleavage system protein H (aminomethyl carrier) (GCSH) pseudogene	processed pseudogene	7	35768122	35768640	0.384215	0.517731	0.742114	-0.430288	1	yes	no	no	0.817982	0.562073	0.416398	0.392886	0.713257	0.58414	1.20056	0.596712	0	0	1.54362	0	0	0.98965	0	0.690176	0	0	0.522612	0.560238	0	0.618935	0	0.61411	no	no	no
AC007551.2	ENSG00000274328		gem (nuclear organelle) associated protein 7 (GEMIN7) pseudogene	processed pseudogene	7	35847038	35847426	5.09218	5.53334	0.920271	-0.119869	0.840706	yes	no	no	5.29741	5.46014	5.39335	4.45271	8.08358	8.51175	7.77504	1.93221	4.89737	6.72664	4.16533	1.77922	3.39749	8.01146	8.72651	4.46971	2.52313	4.60134	5.92293	3.62821	7.38378	6.01251	3.38302	4.97137	no	no	no
AC007552.1	ENSG00000256450		glutamic-oxaloacetic transaminase 2, mitochondrial (aspartate aminotransferase 2) (GOT2) pseudogene	processed pseudogene	12	16513445	16514371	0.130875	0.0232618	5.62619	2.49216		no	no	no	0	0	0.189272	0	0.324208	0	0	0	0.589256	0	0.467764	0	0	0	0	0	0	0	0	0	0	0	0	0.279141	no	no	no
AC007559.1	ENSG00000235993		thioredoxin domain containing 17 (TXNDC17) pseudogene	processed pseudogene	2	229701794	229702148	0	0	#NUM!	#NUM!		no	no	no	0	0	0	0	0	0	0	0	0	0	0	0	0	0	0	0	0	0	0	0	0	0	0	0	no	no	no
AC007560.1	ENSG00000238165		chromosome 20 open reading frame 30 (C20orf30) pseudogene	processed pseudogene	2	50829442	50829678	0.255711	0	#NUM!	#NUM!	0.533991	no	no	no	0	0	0	0	0	0	0	0	0	0	0	0	3.06853	0	0	0	0	0	0	0	0	0	0	0	no	no	no
AC007566.2	ENSG00000270453		coiled-coil-helix-coiled-coil-helix domain containing 4, pseudogene	processed pseudogene	7	92442077	92442489	0.844845	0.255689	3.30419	1.7243	0.250158	no	no	no	0	0	1.81507	1.14172	0	0	0.8722	0	0	0.335374	1.49524	0	4.57354	0.718977	0	0	0	0	0	0	0.736274	0	1.51802	0	no	no	no
AC007568.1	ENSG00000224136		splicing factor, arginine/serine-rich 3 (SFRS3) pseudogene	processed pseudogene	7	117882859	117883675	0	0	#NUM!	#NUM!		no	no	no	0	0	0	0	0	0	0	0	0	0	0	0	0	0	0	0	0	0	0	0	0	0	0	0	no	no	no
AC007599.1	ENSG00000259866		Rho GTPase activating protein 20 (ARHGAP20) pseudogene	processed pseudogene	16	47561307	47562480	1.84101	1.70031	1.08275	0.114704	0.899131	yes	no	no	2.09634	3.45717	2.56116	2.14804	2.43726	1.19763	3.69217	1.01951	1.9905	2.41176	2.2857	2.44083	2.86823	0.84543	1.22785	1.1792	1.3313	0.728353	2.14297	0.191438	0.346308	1.69196	1.78501	0.419694	no	no	no
AC007603.3	ENSG00000283365		nuclear receptor coactivator 5-like pseudogene	unitary pseudogene	16	49954985	49968730	0	0	#NUM!	#NUM!		no	no	no	0	0	0	0	0	0	0	0	0	0	0	0	0	0	0	0	0	0	0	0	0	0	0	0	no	no	no
AC007618.1	ENSG00000203648		ribosomal protein S6 (RPS6) pseudogene	processed pseudogene	12	2659937	2660969	0.0106672	0.123568	0.0863266	-3.53405		no	no	no	0	0.172789	0.128007	0	0	0	0.184534	0	0	0	0	0	0	0.304268	0	0.21217	0	0.436836	0	0.172225	0	0	0	0	no	no	no
AC007619.2	ENSG00000271370		adaptor-related protein complex 3, sigma 1 subunit (AP3S1) pseudogene	processed pseudogene	12	12452103	12452481	0.968323	1.40047	0.691429	-0.532347	0.668082	yes	no	no	1.04293	2.38881	0.707877	0.333953	1.81881	0.993037	2.55119	1.01441	1.11377	1.17716	1.74944	0.934089	0.44592	2.94421	1.52714	0.58665	1.32464	2.4157	0.44422	1.42861	0.43072	1.05219	0	0	no	no	no
AC007620.1	ENSG00000239255		pseudogene similar to part of guanine nucleotide binding protein (G protein), beta polypeptide 1GNB1	processed pseudogene	3	179452395	179452419	0	0	#NUM!	#NUM!		no	no	no	0	0	0	0	0	0	0	0	0	0	0	0	0	0	0	0	0	0	0	0	0	0	0	0	no	no	no
AC007621.1	ENSG00000270857		ubiquitin-conjugating enzyme E2 variant 2 (UBE2V2) pseudogene	processed pseudogene	12	12248991	12249427	0.094748	0.0665334	1.42407	0.510016		no	no	no	0	0	0.277873	0	0	0	0.798401	0	0	0	0	0	0.345675	0	0	0	0.513428	0	0	0	0	0	0	0	no	no	no
AC007622.1	ENSG00000240441		ribosomal protein L17 (RPL17) pseudogene	processed pseudogene	12	107719599	107720133	1.07423	1.15065	0.933584	-0.0991488	0.88043	yes	no	no	1.17183	0.536811	0.795367	3.00182	0.681201	2.78943	1.1466	1.13979	0.8254	0.881769	1.47424	1.57431	1.00207	1.41776	0.857944	0.659157	2.97673	0.678568	0.998247	0.535058	0.967911	0	0	0.58651	no	no	no
AC007679.2	ENSG00000225610		novel transcript, antisense to INO80D	lncRNA	2	205989585	206000858	1.56358	1.18991	1.31403	0.393994	0.489635	yes	no	no	1.18346	0	1.50612	1.98951	4.12779	1.26771	0.868489	0.863327	1.56299	1.33579	3.34999	1.58994	0.759013	0.715917	1.29969	1.99711	2.25471	1.02796	0.756119	0.810557	1.09971	1.34322	0	1.33275	no	no	no
AC007683.1	ENSG00000224415		ribosomal protein L19 (RPL19) pseudogene	processed pseudogene	7	103141349	103141939	1.06796	0.998567	1.0695	0.0969321	0.851478	yes	no	no	1.85846	0.232308	1.72224	2.27206	0.588848	0.723501	0.748568	0.988984	1.43525	0.957696	1.0637	0.680879	1.24591	2.46306	0.372313	0.573318	1.60939	0.880368	1.07905	0.925658	0.419316	0.256599	0.43211	1.26879	no	no	no
AC007685.1	ENSG00000182888		ribosomal protein S27a (RPS27A) pseudogene	processed pseudogene	X	3717149	3717600	0	0.124295	0	#NUM!		no	no	no	0	0	0	0	0	0	0.7476	0	0	0	0	0.743939	0	0	0	0	0	0	0	0	0	0	0	0	no	no	no
AC007686.1	ENSG00000243225		ribosomal protein, large, P1 (RPLP1) pseudogene	processed pseudogene	14	76968683	76969145	0.987155	0.423123	2.33302	1.2222	0.391171	no	no	no	0	0	1.99495	0.470356	0.854826	0	0	0.716309	2.07173	0.554427	0	2.63292	2.51676	0.593504	2.1509	0.826268	0.933362	0	0	0	0.607026	0	0	0	no	no	no
AC007688.1	ENSG00000221611			snoRNA	12	12972053	12972143	0.982836	0.99488	0.987895	-0.0175711	0.850365	yes	no	no	1.20128	0.993596	2.2105	0.692349	2.94391	0.689074	0.356421	0.355278	0.514137	1.6566	0.907798	1.61874	0.312427	0.88152	0	1.22899	0	2.1038	1.23403	0.990195	1.49763	0	0.617047	0.727274	no	no	no
AC007690.1	ENSG00000233565		ribosomal protein L29 (RPL29) pseudogene	processed pseudogene	3	186922286	186922753	0.0986347	0.0262406	3.75886	1.9103		no	no	no	0.481166	0	0	0	0	0	0	0.702451	0	0.314887	0	0	0	0	0	0	0	0	0	0	0	0	0	0	no	no	no
AC007718.1	ENSG00000278256		peroxisomal membrane protein 2, 22k (PXMP2) pseudogene	unprocessed pseudogene	8	5363371	5363650	0	0	#NUM!	#NUM!		no	no	no	0	0	0	0	0	0	0	0	0	0	0	0	0	0	0	0	0	0	0	0	0	0	0	0	no	no	no
AC007731.2	ENSG00000215493		kelch-like 12 (Drosophila) (KLH12) pseudogene	processed pseudogene	22	20450122	20451824	4.08663	4.13502	0.988298	-0.0169827	1	yes	no	no	3.6373	5.05095	3.95926	4.63213	5.16967	5.8151	4.63558	2.77131	2.65493	2.99244	2.53039	4.84718	5.76733	4.67594	2.92145	2.88963	9.05759	5.02953	4.64712	4.04987	2.7469	2.40491	3.17629	2.59696	no	no	no
AC007731.5	ENSG00000277971		novel protein	protein coding	22	20429241	20446620	0.712241	0.689135	1.03353	0.0475792	1	yes	no	no	1.12166	0	0.504486	1.11702	0.689154	2.17958	0.285994	0	0.492484	0	2.0554	1.47255	2.11878	0.790262	0	0	0.315224	1.89194	0.485801	0.532276	0	0	0.763907	0	no	no	no
AC007738.1	ENSG00000229087		ribosomal protein S26 (RPS26) pseudogene	processed pseudogene	2	15397435	15397782	0.53979	0.962504	0.560818	-0.834396	0.620422	yes	no	no	0	1.1308	0	0	1.43496	1.17519	1.20766	0	0.869356	0.464364	2.07034	1.10543	0	0	0	0	0	2.85882	2.10282	1.12711	0	1.24519	0	1.23549	no	no	no
AC007742.1	ENSG00000225896		transcription elongation factor B (SIII), polypeptide 1 (15kDa, elongin C) (TCEB1) pseudogene	processed pseudogene	Y	17726752	17727080	0	0	#NUM!	#NUM!		no	no	no	0	0	0	0	0	0	0	0	0	0	0	0	0	0	0	0	0	0	0	0	0	0	0	0	no	no	no
AC007751.1	ENSG00000254644		mediator complex subunit 21 (MED21) pseudogene	processed pseudogene	8	103568603	103568978	0.0608844	0.0790261	0.770434	-0.376256		no	no	no	0	0	0.730613	0	0	0	0	0	0	0	0	0.948313	0	0	0	0	0	0	0	0	0	0	0	0	no	no	no
AC007785.2	ENSG00000268053		solute carrier family 30 (zinc transporter), member 5 (SLC30A5) pseudogene	processed pseudogene	19	46111079	46113863	0	0	#NUM!	#NUM!		no	no	no	0	0	0	0	0	0	0	0	0	0	0	0	0	0	0	0	0	0	0	0	0	0	0	0	no	no	no
AC007834.2	ENSG00000256351		chromosome 8 open reading frame 59 (C8orf59) pseudogene	processed pseudogene	12	109859767	109860420	1.99189	3.46711	0.57451	-0.799595	0.193138	yes	no	no	3.39163	3.49582	0.863265	5.70164	2.95741	1.21102	2.48896	1.23709	0.895861	5.26373	0	5.69566	3.26283	5.12929	0	4.29256	8.0771	5.89196	2.16693	1.16147	1.05054	0	0	1.27316	no	no	no
AC007842.1	ENSG00000269069		protein associated with topoisomerase II homolog 1 (yeast) (PATL1) pseudogene	processed pseudogene	19	40023384	40025502	2.18333	2.18532	0.999088	-0.00131655	1	yes	no	no	3.36428	3.44194	2.25773	2.62135	3.20304	2.09737	2.48217	1.64437	1.78574	1.60976	3.38601	2.46077	2.2164	2.6808	1.81485	1.89906	1.92913	2.46765	1.62403	1.7456	1.34311	1.70329	1.63127	1.01412	no	no	no
AC007846.1	ENSG00000284837		novel transcript	lncRNA	17	5772234	5930696	0	0	#NUM!	#NUM!		no	no	no	0	0	0	0	0	0	0	0	0	0	0	0	0	0	0	0	0	0	0	0	0	0	0	0	no	no	no
AC007846.2	ENSG00000285471		novel protein	protein coding	17	5772926	6080792	0	0	#NUM!	#NUM!		no	no	no	0	0	0	0	0	0	0	0	0	0	0	0	0	0	0	0	0	0	0	0	0	0	0	0	no	no	no
AC007849.2	ENSG00000244381		succinate dehydrogenase complex, subunit D, integral membrane protein (SDHD) pseudogene	processed pseudogene	3	169709295	169709765	0.0458548	0.0604564	0.758478	-0.398822		no	no	no	0	0.725477	0.550258	0	0	0	0	0	0	0	0	0	0	0	0	0	0	0	0	0	0	0	0	0	no	no	no
AC007906.2	ENSG00000277639		novel protein	protein coding	16	53035690	53052873	13.1532	12.1194	1.08531	0.118102	0.628678	yes	no	no	12.6222	17.9034	22.4798	15.8081	12.0582	10.926	17.467	13.4951	16.5849	9.45073	9.5388	11.1878	14.511	17.867	10.4443	8.45159	18.6807	11.2177	4.43197	3.77552	12.4364	10.633	10.5551	10.7444	no	no	no
AC007919.1	ENSG00000224611		pseudogene similar to part of TBP-like 1 TBPL1	processed pseudogene	3	172522228	172522444	5.07492	10.1629	0.499358	-1.00185	0.0239257	yes	yes	yes	3.52771	9.69621	3.5916	10.1664	6.15213	10.0769	10.3553	13.5869	8.45077	5.97264	4.43811	9.47869	4.52499	25.6084	7.74835	0	0	0	4.50773	19.3291	4.37075	10.6771	0	10.5939	no	no	no
AC007919.2	ENSG00000231384		nucleosome assembly protein 1-like 5 (NAP1L5) pseudogene	processed pseudogene	3	172680714	172681224	1.8206	1.92343	0.946536	-0.0792704	1	yes	no	no	0.837692	0.575617	1.2793	2.41412	0.730444	2.99108	2.45897	1.22218	1.77013	2.1274	2.10775	1.68811	1.07451	0.506749	0.919964	2.12042	0.797978	0.727621	2.67602	1.14747	4.15152	4.43694	4.27972	1.88672	no	no	no
AC007923.2	ENSG00000266448		myelin transcription factor 1-like (MYT1L) pseudogene	processed pseudogene	17	31709568	31709859	2.01186	2.22499	0.904212	-0.145267	0.934526	yes	no	no	2.57377	3.17559	3.68756	2.22747	2.38233	3.02816	4.17198	1.71543	2.4675	1.6679	3.20621	1.96389	1.99857	2.71028	1.16791	1.6168	2.37594	1.82351	1.23926	1.56958	0.796749	0.891611	0.531126	1.85312	no	no	no
AC007923.3	ENSG00000266877		novel transcript	lncRNA	17	31583162	31637543	0	0.0985108	0	#NUM!	1	no	no	no	0	0	0	1.18213	0	0	0	0	0	0	0	0	0	0	0	0	0	0	0	0	0	0	0	0	no	no	no
AC007954.1	ENSG00000258510		ATP-binding cassette, sub-family G (WHITE), member 2 (ABCG2) pseudogene	processed pseudogene	14	77359423	77359916	1.82015	1.94725	0.934729	-0.0973806	1	yes	no	no	2.6487	3.64009	3.59557	2.96847	1.53973	0	3.88752	1.28814	3.26491	1.49481	2.77688	2.96536	1.1325	1.06819	0	1.4899	1.68209	0.76689	0.564089	2.4188	1.09389	2.00417	2.25535	0.662849	no	no	no
AC007956.1	ENSG00000222604			snoRNA	14	74711936	74712045	5.12153	4.85023	1.05594	0.0785229	0.929412	yes	no	no	3.83077	5.2646	5.85022	7.72784	3.34032	7.65979	3.37347	6.14794	7.28535	3.89144	5.30132	3.60255	2.94823	6.02514	7.5726	3.23223	8.02815	3.9929	5.87398	4.19792	3.32236	4.05803	1.95712	5.1768	no	no	no
AC007967.1	ENSG00000173357		RNA binding motif protein, Y-linked, family 1, member A1 (RBMY1A1) pseudogene	transcribed unprocessed pseudogene	Y	8906224	8916073	0	0	#NUM!	#NUM!		no	no	no	0	0	0	0	0	0	0	0	0	0	0	0	0	0	0	0	0	0	0	0	0	0	0	0	no	no	no
AC007967.3	ENSG00000230025		testis specific protein, Y-linked 1 (TSPY1) pseudogene	unprocessed pseudogene	Y	8971751	8974095	0	0	#NUM!	#NUM!		no	no	no	0	0	0	0	0	0	0	0	0	0	0	0	0	0	0	0	0	0	0	0	0	0	0	0	no	no	no
AC007967.4	ENSG00000273731		testis specific protein, Y-linked 1 (TSPY1) pseudogene	processed pseudogene	Y	8931069	8931454	0	0	#NUM!	#NUM!		no	no	no	0	0	0	0	0	0	0	0	0	0	0	0	0	0	0	0	0	0	0	0	0	0	0	0	no	no	no
AC007969.1	ENSG00000234061		ubiquitin-fold modifier 1 (UFM1) pseudogene	processed pseudogene	2	171492905	171493095	0.745674	0.664245	1.12259	0.16683	0.991439	yes	no	no	1.49716	0	0	1.40597	0	0	0	1.59073	1.11765	1.89423	0	0	1.49356	3.39636	0	0	2.04039	0	1.2086	1.27438	0	0	0	0	no	no	no
AC007991.1	ENSG00000253790		nuclear transcription factor Y, beta (NFYB) pseudogene	processed pseudogene	8	39997869	39998499	0.0654898	0	#NUM!	#NUM!		no	no	no	0	0	0	0	0	0	0	0	0	0	0	0	0	0	0	0	0	0	0	0	0	0	0.785878	0	no	no	no
AC007992.1	ENSG00000183663		glyceraldehyde-3-phosphate dehydrogenase (GAPDH) pseudogene	processed pseudogene	8	96068729	96069681	0	0.0226569	0	#NUM!		no	no	no	0	0	0	0	0	0	0	0	0	0	0	0	0	0	0	0	0	0	0	0	0	0.271883	0	0	no	no	no
AC007992.2	ENSG00000271349		tubulin, beta class I (TUBB) pseudogene	processed pseudogene	8	96126967	96127801	0	0	#NUM!	#NUM!		no	no	no	0	0	0	0	0	0	0	0	0	0	0	0	0	0	0	0	0	0	0	0	0	0	0	0	no	no	no
AC007998.1	ENSG00000239683		ribosomal protein L7a (RPL7A) pseudogene	processed pseudogene	18	35383354	35384025	0	0	#NUM!	#NUM!		no	no	no	0	0	0	0	0	0	0	0	0	0	0	0	0	0	0	0	0	0	0	0	0	0	0	0	no	no	no
AC007998.2	ENSG00000267140		novel protein	protein coding	18	35443871	35497940	0.142412	0.107734	1.32188	0.40259	0.997413	no	no	no	0.55443	0	0	0	0	0	0	0	0	0.575282	0	0	0	0	1.15451	0	0	0	0	0.717529	0	0	0	0	no	no	no
AC008013.1	ENSG00000212533			snoRNA	12	31076867	31077016	36.2099	33.4259	1.08329	0.115417	0.531158	yes	no	no	31.9165	52.449	56.4238	44.3185	38.817	40.5178	40.6892	35.6026	38.2603	32.3478	43.5382	32.6321	24.3543	25.6469	36.7243	29.3128	44.0996	33.6077	33.02	24.5217	24.6816	19.7112	27.0809	25.3567	no	no	no
AC008013.2	ENSG00000226472		tetraspanin family pseudogene	transcribed unprocessed pseudogene	12	30978308	31006010	1.73515	1.57533	1.10145	0.139409	0.901449	yes	no	no	2.3973	3.2946	3.3509	1.58084	4.30487	6.90364	0	0	1.66352	0.464364	4.14068	0	1.05543	0	1.80727	0	0	4.28823	0	1.12711	0	1.24519	2.10188	0	no	no	no
AC008013.3	ENSG00000256984		mitochondrially encoded cytochrome c oxidase I (MT-CO1) pseudogene	transcribed processed pseudogene	12	31012503	31015806	0.858798	1.05567	0.813512	-0.297765	0.877058	yes	no	no	1.12143	1.15588	0.948966	2.91833	2.44463	2.00209	0.714084	0	0	0.665782	0.352709	0.543149	1.43845	0.339195	0	1.41931	0.534131	0.694812	2.05439	1.1521	0.69471	1.06328	0.716163	0	no	no	no
AC008015.1	ENSG00000258578		ubiquitin-conjugating enzyme E2L 3 (UBE2L3) pseudogene	processed pseudogene	14	76013679	76014143	0.349919	0.278005	1.25868	0.331913		no	no	no	0	0.668199	0.990038	0	0.847928	0	0	0	0.51371	0.548793	0	0.653209	0.623665	0	0	0	0	0	0.621287	0	0.602406	0.735796	0	0.730061	no	no	no
AC008026.1	ENSG00000239246		ribosomal protein S10 (RPS10) pseudogene	processed pseudogene	17	62516321	62516767	2.58232	2.42913	1.06306	0.0882249	0.845502	yes	no	no	1.24007	2.55273	0.5661	1.29448	2.79124	2.5578	5.08154	8.89401	4.09725	3.47959	3.06574	5.68396	4.22201	5.95153	2.69617	0.914727	1.02827	0	0	0	2.38694	0	0	1.63323	no	no	no
AC008026.2	ENSG00000239809		ribosomal protein, large, P2 (RPLP2) pseudogene	processed pseudogene	17	62381668	62382015	0.10004	0.0829588	1.2059	0.270109	0.997412	no	no	no	0	0	0	0	0	0	0	1.20048	0	0	0	0	0	0.995506	0	0	0	0	0	0	0	0	0	0	no	no	no
AC008033.1	ENSG00000256075		proteasome (prosome, macropain) 26S subunit, ATPase, 6 (PSMC6) pseudogene	processed pseudogene	12	68473741	68474902	0.0493079	0.0483509	1.01979	0.0282761		no	no	no	0	0.390162	0	0	0	0	0	0.416427	0	0	0	0.190049	0	0	0	0	0	0	0	0	0.175268	0	0	0	no	no	no
AC008033.2	ENSG00000256917		chromosome 5 open reading frame 62 (C5orf62) pseudogene	processed pseudogene	12	68487687	68487863	0.953767	0	#NUM!	#NUM!	0.309459	no	no	no	0	0	0	0	0	0	0	0	0	0	0	0	11.4452	0	0	0	0	0	0	0	0	0	0	0	no	no	no
AC008038.1	ENSG00000283041		eukaryotic translation elongation factor 1 gamma (	processed pseudogene	7	133034607	133035920	4.0372	3.67561	1.09838	0.135373	0.767675	yes	no	no	3.62597	2.18612	6.32305	5.40461	5.31646	8.88311	3.76027	4.91933	3.74462	2.52125	10.533	3.56598	0.637026	0.587031	1.9754	4.94456	1.60033	1.52618	2.76291	0	7.00834	7.92659	0	2.80161	no	no	no
AC008040.2	ENSG00000242583		SET domain containing (lysine methyltransferase) 8 (SETD8) pseudogene	processed pseudogene	3	170062244	170062951	0.0373834	0.452384	0.0826365	-3.59708	0.510262	no	no	no	0	0	0	0.714726	0	0	1.14105	0	0.448601	0.2532	0	0	0	2.1061	0	0.443592	0	0	0	0	0	0.521052	0	0.248889	no	no	no
AC008040.3	ENSG00000244039		family with sequence similarity 20, member B (FAM20B) pseudogene	processed pseudogene	3	169931998	169933229	0.154015	0.0908287	1.69566	0.761851		no	no	no	0	0.181486	0.268899	0	0.230302	0.188611	0	0	0.139526	0	0.498415	0	0.16939	0.159773	0.290055	0	0.251594	0	0	0.361787	0	0	0	0.198288	no	no	no
AC008040.4	ENSG00000244193		four and a half LIM domains 1 (FHL1) pseudogene	transcribed processed pseudogene	3	169945987	169946754	0.18417	0.18602	0.990054	-0.0144203	1	no	no	no	0.94436	0	0	0	0.411728	0	0	0	0.249442	0	0	1.26871	0.302832	0.285638	0	0	0	0	0.301677	0.323397	0	0	0	0.354495	no	no	no
AC008055.1	ENSG00000257580		family with sequence similarity 60, member A (Fam60a) pseudogene	processed pseudogene	12	98317741	98318349	0.115838	0.131742	0.879281	-0.185603		no	no	no	0	0	0	0	0.563971	0.923756	0.474639	0	0	0.182506	0	0	0	0	0	0	0	0	0	0	0	0	0.826086	0	no	no	no
AC008066.1	ENSG00000253793		lysophosphatidylglycerol acyltransferase 1 (LPGAT1) pseudogene	processed pseudogene	8	30983459	30984321	0.0467598	0	#NUM!	#NUM!		no	no	no	0	0	0	0	0	0	0	0.297857	0	0	0	0	0.263261	0	0	0	0	0	0	0	0	0	0	0	no	no	no
AC008069.1	ENSG00000224604		tubulin, beta 2C (TUBB2C) pseudogene	processed pseudogene	2	16853820	16855284	0	0	#NUM!	#NUM!		no	no	no	0	0	0	0	0	0	0	0	0	0	0	0	0	0	0	0	0	0	0	0	0	0	0	0	no	no	no
AC008072.1	ENSG00000228681		ribosomal protein S27a (RPS27A) pseudogene	processed pseudogene	2	224294930	224295753	17.0834	19.0821	0.895259	-0.159623	0.609317	yes	no	no	15.509	24.1496	31.1024	26.867	24.1216	23.3686	22.6355	15.7655	19.1319	15.9007	20.3371	18.7081	13.3367	13.4171	12.8865	19.3682	13.0578	11.963	12.9597	20.2485	13.4397	14.3888	13.3528	17.9697	no	no	no
AC008073.3	ENSG00000276087		novel transcript	protein coding	2	24124366	24190436	2.21939	2.56092	0.86664	-0.206495	0.730757	yes	no	no	2.40078	3.44495	4.06857	3.34655	2.75561	2.36398	4.24568	1.58578	2.03113	2.36194	2.86552	3.05537	2.20281	2.63441	1.77235	2.4932	2.33272	1.72676	1.61394	2.17442	1.32149	1.48058	1.68201	1.40314	no	no	no
AC008074.2	ENSG00000260101		novel transcript	lncRNA	2	64522187	64524093	0.245996	0.133301	1.84542	0.883948	0.719212	no	no	no	0	0.764419	0	0	0	0	0	0.811528	0	0	0	0	2.14042	0	0	0	0	0	0	0	0	0	0	0.83519	no	no	no
AC008121.1	ENSG00000199740			misc RNA	12	50939927	50940026	1.37922	2.00045	0.689453	-0.536477	0.381896	yes	no	no	0	0	0	1.5009	0	4.46307	2.29319	0	1.65079	4.40882	3.9313	4.19813	2.00413	0	0	2.63662	2.97671	0	1.99648	2.14022	0	2.36446	3.99118	0	no	no	no
AC008126.1	ENSG00000258204		Mdm2 p53 binding protein homolog (mouse) (MDM2) pseudogene	processed pseudogene	12	98794485	98794964	0	0.056742	0	#NUM!		no	no	no	0	0	0	0	0	0	0	0	0	0	0	0	0	0.680904	0	0	0	0	0	0	0	0	0	0	no	no	no
AC008127.2	ENSG00000257572		Sjogren syndrome antigen B (autoantigen La) (SSB) pseudogene	processed pseudogene	12	45071769	45072843	0	0.0156473	0	#NUM!		no	no	no	0	0	0	0	0	0	0	0	0	0	0	0	0	0.187768	0	0	0	0	0	0	0	0	0	0	no	no	no
AC008132.1	ENSG00000161103		POM121 transmembrane nucleoporin (POM121) pseudogene	transcribed processed pseudogene	22	18846811	18861049	1.4866	1.4928	0.995842	-0.00601164	0.905616	yes	no	no	1.16355	2.18491	1.7304	1.7384	1.54362	1.45611	1.5437	1.47438	1.99797	1.74997	1.92906	2.39778	1.79422	1.55469	1.54378	1.12666	2.2411	1.45881	0.976581	0.863727	0.705172	0.671943	0.739321	1.16695	no	no	no
AC008132.2	ENSG00000239989		immunoglobulin superfamily, member 3 (IGSF3) pseudogene	transcribed processed pseudogene	22	18794414	18794804	0	0	#NUM!	#NUM!		no	no	no	0	0	0	0	0	0	0	0	0	0	0	0	0	0	0	0	0	0	0	0	0	0	0	0	no	no	no
AC008134.1	ENSG00000234594		pseudogene similar to part of mitochondrially encoded cytochrome c oxidase I MT-CO1	processed pseudogene	3	171534423	171534615	0	0	#NUM!	#NUM!		no	no	no	0	0	0	0	0	0	0	0	0	0	0	0	0	0	0	0	0	0	0	0	0	0	0	0	no	no	no
AC008147.3	ENSG00000257531		40S ribosomal protein S26 (RPS26) pseudogene	transcribed processed pseudogene	12	50217662	50218343	0.152354	0.0994275	1.53232	0.615714	1	no	no	no	0	0	0.809002	0	0	0	0	0	0	0	0	0	1.01925	0	0	0	0	0	0	0	0	0	0	1.19313	no	no	no
AC008147.4	ENSG00000278842		novel pseudogene	processed pseudogene	12	50286244	50289231	0.829663	1.01641	0.816267	-0.292887	0.72339	yes	no	no	1.08532	2.23732	0.966856	0.390969	1.41956	0	2.3894	0.989668	0.573351	0.842197	0.51203	1.09357	2.43625	1.96965	0	0.68681	0.775401	0.471357	0.346708	1.30084	0.504258	0	0.346553	0.81482	no	no	no
AC008155.1	ENSG00000213238		ribosomal protein S17 (RPS17) pseudogene	processed pseudogene	7	138298088	138298484	0.277362	0.802373	0.345677	-1.5325	0.298459	yes	no	no	0	0	0	0	0	0	1.36581	1.35853	1.96981	1.05991	0	1.24817	0	0	0	3.14652	0	0	0	0	0	1.40867	0	1.39939	no	no	no
AC008162.1	ENSG00000271346		coiled-coil domain containing 58 (CCDC58) pseudogene	processed pseudogene	X	120876552	120876805	0.098705	0.106158	0.92979	-0.105023	1	no	no	no	0	1.2739	0	0	0	0	0	0	0	0	0	0	0	0	0	0	0	0	1.18446	0	0	0	0	0	no	no	no
AC008162.2	ENSG00000278646		novel protein similar to cancer/testis antigen family 47, member A12 (CT47A12)	protein coding	X	120877496	120878924	0	0.09939	0	#NUM!	1	no	no	no	0	0	0	1.19268	0	0	0	0	0	0	0	0	0	0	0	0	0	0	0	0	0	0	0	0	no	no	no
AC008163.1	ENSG00000233491		novel pseudogene containing cadherin repeats	transcribed unitary pseudogene	7	81489204	81691406	0.0292938	0.0262627	1.11541	0.15758		no	no	no	0.0664708	0.0913503	0.242424	0.0638533	0	0	0.159949	0	0	0	0	0	0.042631	0	0	0	0	0	0	0	0	0	0	0	no	no	no
AC008171.1	ENSG00000223890		pseudogene similar to part of CAP-GLY domain containing linker protein 2 CLIP2	processed pseudogene	2	205253304	205253503	0	0	#NUM!	#NUM!		no	no	no	0	0	0	0	0	0	0	0	0	0	0	0	0	0	0	0	0	0	0	0	0	0	0	0	no	no	no
AC008264.1	ENSG00000224545		ribosomal protein L31 (RPL31) pseudogene	processed pseudogene	7	131520137	131520503	0.495527	0.277933	1.7829	0.834228	0.995801	no	no	no	0	0	0	0.710538	1.28993	0	0	1.07916	0.781495	0.834867	0.930551	0	0.948766	1.78979	0	0	0	0	0	0	0.916426	0	0	0	no	no	no
AC008267.1	ENSG00000179342		guanine nucleotide binding protein (G protein), alpha 11 (Gq class) (GNA11) pseudogene	processed pseudogene	7	66505155	66506223	0.173308	0.189869	0.912772	-0.131673		no	no	no	0.156244	0.429449	0.337136	0.31132	0	0.223154	0	0	0	0.0881769	0.393132	0.419815	0.400827	0	0	0.263663	0	0.542855	0.199649	0	0.193582	0	0.39912	0	no	no	no
AC008267.2	ENSG00000230189		RAB guanine nucleotide exchange factor 1 (RABGEF1) pseudogene	transcribed unprocessed pseudogene	7	66427949	66453634	5.82106	6.76844	0.860029	-0.217542	0.666996	yes	no	no	7.90057	10.7906	6.74252	8.94042	7.31691	9.831	6.03048	4.0842	5.60772	5.45916	9.22473	8.89674	5.2436	5.03393	3.47193	6.13376	8.55593	7.56963	4.46122	3.64596	4.36283	5.90932	2.88051	2.98026	no	no	no
AC008267.4	ENSG00000236928		GrpE-like 1, mitochondrial (E. coli) (GRPEL1) pseudogene	processed pseudogene	7	66434634	66435154	2.39822	2.50389	0.957795	-0.0622111	1	yes	no	no	3.14061	7.823	0.966241	4.29647	4.25452	1.16145	1.19354	2.37289	3.00716	3.70993	1.02306	2.73125	0.564459	1.96773	2.67919	0.68614	4.64787	3.53173	1.03911	1.11392	2.5031	0	2.58039	1.83156	no	no	no
AC008267.6	ENSG00000244510		general transcription factor II, i (GTF2I) pseudogene	transcribed unprocessed pseudogene	7	66480394	66490108	10.0485	6.75125	1.4884	0.573761	0.0991371	yes	no	no	9.70155	6.44085	26.3393	7.76627	5.63965	9.23747	4.74634	16.5135	8.54184	4.5626	10.171	4.34455	12.4442	3.91253	3.55145	16.3715	3.08054	2.80893	6.19836	11.0744	6.00999	4.89385	12.3912	4.85571	no	no	no
AC008267.7	ENSG00000244657		general transcription factor II, i (GTF2I) pseudogene	transcribed unprocessed pseudogene	7	66485095	66486532	4.01668	3.86175	1.04012	0.056747	0.992199	yes	no	no	17.566	0	0	0	30.6341	25.0885	0	0	0	0	0	0	0	21.2525	0	0	0	0	0	0	0	0	0	0	no	no	no
AC008277.2	ENSG00000270893		elongation factor Tu GTP binding domain containing 1 (EFTUD1) pseudogene	processed pseudogene	2	159444117	159444913	0.992648	1.51371	0.655773	-0.608731	0.519893	yes	no	no	0.675034	0.927693	1.83269	1.94536	0.784814	1.28549	1.9815	0.984864	1.66416	1.65082	2.26464	1.81376	0.577243	0.544468	0.98844	1.51883	1.28606	1.56356	0.575042	1.54111	0.278783	1.70257	0	1.6893	no	no	no
AC008280.1	ENSG00000241114		ribosomal protein S26 (RPS26) pseudogene	processed pseudogene	2	54079974	54080280	1.9732	2.48338	0.794562	-0.331768	0.718822	yes	no	no	4.77851	5.74391	4.25334	3.43986	0	5.11436	2.63534	0.872039	1.26379	2.16348	3.00332	0.801793	2.59969	1.44556	1.31085	1.00766	1.13703	3.11035	0.762609	1.63503	3.69717	1.80633	0	0.896829	no	no	no
AC008280.2	ENSG00000272156		novel transcript	lncRNA	2	54082554	54085066	0.878597	1.07837	0.814747	-0.295575	0.91591	yes	no	no	0.228825	8.45632	0	1.91985	2.25848	0	0	0	0	0	2.66807	0	0	0	1.12048	0	3.89669	0.596898	0.370618	1.96734	0	0	0	0	no	no	no
AC008379.1	ENSG00000241187		ribosomal protein L21 (RPL21) pseudogene	processed pseudogene	5	154729231	154729694	0.409958	1.36231	0.300929	-1.73251	0.213035	yes	no	no	0	0	0	0.468706	0	2.09061	4.29673	1.42373	1.03103	0.826078	0.613837	0	0	1.18064	0	0.823368	0	0.847615	0	0.668354	0.60452	2.21513	1.24638	2.93049	no	no	no
AC008385.1	ENSG00000270904		ATPase, H+ transporting, lysosomal 13kDa, V1 subunit G1 (ATP6V1G1) pseudogene	processed pseudogene	5	151319422	151319776	0.793587	0.817706	0.970504	-0.043194	1	yes	no	no	0	0	0.804406	0.758984	1.37788	1.12845	0	1.15274	1.66956	0.891789	0.993998	0	0	1.91182	0	2.66659	1.50528	1.37256	2.01918	1.08228	0	0	0	0	no	no	no
AC008393.2	ENSG00000252202			misc RNA	5	179847035	179847130	53.374	56.7323	0.940803	-0.0880354	0.84248	yes	no	no	25.1281	26.5357	76.6985	22.1586	80.0174	106.866	68.4381	111.261	50.8248	119.579	3.09502	7.89797	83.7985	51.5089	6.85639	48.7376	48.6843	73.4411	83.9767	74.656	38.5582	16.8335	31.5882	64.1354	no	no	no
AC008397.1	ENSG00000284797		novel protein	protein coding	19	18249950	18255419	0.0602017	0.0968281	0.621738	-0.685622		no	no	no	0	0	0	0	0	0	0	0.38792	0	0	0.3345	0.357204	0	0	0	0	0	0	0	0	0	0.804733	0	0	no	no	no
AC008403.1	ENSG00000268465		novel protein	protein coding	19	48465837	48472431	2.85316	1.54523	1.84643	0.884738	0.478568	yes	no	no	0	0	0	0	4.26142	0	0	10.3124	0	12.3549	0	0	0	0	8.08214	0	0	0	3.76006	0.00311585	0	0	7.82184	6.18473	no	no	no
AC008410.1	ENSG00000253261		cytochrome c oxidase subunit VIIa polypeptide 2 like (COX7A2L) pseudogene	processed pseudogene	5	154993598	154994445	0	0.103442	0	#NUM!	1	no	no	no	0	0	0	0	0	1.2413	0	0	0	0	0	0	0	0	0	0	0	0	0	0	0	0	0	0	no	no	no
AC008413.1	ENSG00000248293		SIN3 homolog A, transcription regulator (yeast) (SIN3A) pseudogene	unprocessed pseudogene	5	174926541	174926717	0	0	#NUM!	#NUM!		no	no	no	0	0	0	0	0	0	0	0	0	0	0	0	0	0	0	0	0	0	0	0	0	0	0	0	no	no	no
AC008417.1	ENSG00000249068		cancer/testis antigen family 45, member A5 pseudogene	processed pseudogene	5	109840128	109840692	5.80779	6.5253	0.890043	-0.168054	0.70057	yes	no	no	9.00628	10.3969	9.90294	6.92131	9.42387	12.3487	8.45989	3.67921	3.42562	4.47281	4.53222	5.32382	7.85559	6.53785	3.16506	6.6872	9.60882	1.25166	3.68265	3.94779	3.57074	7.08728	1.8405	4.86834	no	no	no
AC008427.1	ENSG00000200334			misc RNA	5	149940030	149940131	0	0	#NUM!	#NUM!		no	no	no	0	0	0	0	0	0	0	0	0	0	0	0	0	0	0	0	0	0	0	0	0	0	0	0	no	no	no
AC008429.2	ENSG00000253785		pyrophosphatase (inorganic) 1 (PPA1) pseudogene	processed pseudogene	5	172975511	172976374	0.127984	0.14052	0.910794	-0.134803		no	no	no	0	0.311123	0.242913	0	0.401787	0.33168	0	0	0	0	0.294183	0.630315	0	0	0	0.413117	0	0	0.293194	0	0.303736	0	0	0	no	no	no
AC008429.4	ENSG00000254328		coiled-coil domain containing 72 (CCDC72) pseudogene	processed pseudogene	5	172986680	172987198	7.14301	5.91905	1.20678	0.271165	0.703884	yes	no	no	7.99073	0	8.61566	15.3521	0	11.4127	0	11.6583	16.8853	9.01921	20.1058	0	10.2497	9.66772	0	13.4844	0	0	10.2106	0	0	12.0925	0	0	no	no	no
AC008432.1	ENSG00000273569		novel zinc finger protein pseudogene	processed pseudogene	5	163855140	163856642	0.0101561	0	#NUM!	#NUM!		no	no	no	0.121873	0	0	0	0	0	0	0	0	0	0	0	0	0	0	0	0	0	0	0	0	0	0	0	no	no	no
AC008446.1	ENSG00000253600		ribosomal protein S15 (RPS15) pseudogene	processed pseudogene	5	164601002	164601452	0.243415	0.151775	1.60379	0.681483	1	no	no	no	0	0	0	0	0	0	0	0.747818	0.541942	0.578322	0	0	0.656433	1.24298	0	0	0.974789	0	0	0	0	0	0	0	no	no	no
AC008481.1	ENSG00000213303		ribosomal protein S12 (RPS12) pseudogene	processed pseudogene	19	11523436	11523831	6.38223	4.23387	1.50742	0.592085	0.154454	yes	no	no	3.20968	2.64777	9.59031	4.3286	6.72876	2.7542	7.6784	7.67931	4.48758	4.13406	8.08169	5.18508	4.99756	6.33419	8.52375	1.09198	4.90224	4.46906	4.94571	4.41781	5.20453	3.89653	8.2357	3.86876	no	no	no
AC008481.2	ENSG00000213304		ribosomal protein L18a (RPL18A) pseudogene	processed pseudogene	19	11521968	11522498	4.73039	3.03903	1.55655	0.638348	0.141339	yes	no	no	5.13563	2.71456	4.42423	5.69238	4.13365	3.94958	4.0587	4.61263	3.33912	4.90484	4.47299	3.18439	5.06727	3.34654	4.33847	1.77374	9.7843	3.4314	5.55275	1.62342	4.89455	1.19567	1.00914	0.593175	no	no	no
AC008481.3	ENSG00000267477		novel protein	protein coding	19	11466240	11505698	0.0328997	0.00481381	6.83445	2.77283		no	no	no	0	0	0	0	0	0	0	0	0	0	0	0.0577657	0	0	0	0	0	0	0	0	0.394797	0	0	0	no	no	no
AC008489.1	ENSG00000253946		ribosomal protein L21 (RPL21) pseudogene	processed pseudogene	5	165905126	165905608	0	0	#NUM!	#NUM!		no	no	no	0	0	0	0	0	0	0	0	0	0	0	0	0	0	0	0	0	0	0	0	0	0	0	0	no	no	no
AC008494.1	ENSG00000243304		ribosomal protein S2 (RPS2) pseudogene	processed pseudogene	5	115264669	115265464	1.04215	1.17794	0.884724	-0.176701	0.864672	yes	no	no	0.676191	0.619558	0.917831	1.29901	0.786086	1.93169	1.98607	1.31549	1.66734	1.37744	0.283539	2.72555	0.289123	0.818489	1.98008	0.380501	1.71753	0	1.15195	0.926308	0.838014	0.71581	0.882611	1.35482	no	no	no
AC008496.1	ENSG00000238254		ribosomal protein L10 (RPL10) pseudogene	processed pseudogene	5	79849552	79849846	0	0	#NUM!	#NUM!		no	no	no	0	0	0	0	0	0	0	0	0	0	0	0	0	0	0	0	0	0	0	0	0	0	0	0	no	no	no
AC008498.1	ENSG00000276945		protocadherin 19 (PCDH19) pseudogene	unprocessed pseudogene	5	61145846	61146376	1.30547	1.25665	1.03885	0.0549872	1	yes	no	no	1.58019	3.80038	0.402203	2.65644	1.37788	0.564226	1.73944	0.576369	2.08695	1.33768	1.988	1.06146	2.02691	0.955912	0.867693	0	0.752639	0.686279	1.00959	1.08228	0.97891	1.19567	2.01828	0	no	no	no
AC008507.1	ENSG00000266910		TAF9 RNA polymerase II, TATA box binding protein (TBP)-associated factor, 32kDa (TAF9) pseudogene	processed pseudogene	19	30037423	30038181	6.82232	5.94566	1.14745	0.198426	0.619254	yes	no	no	9.64061	9.55524	5.85829	6.71477	6.27175	5.87616	6.72968	4.95616	6.07949	4.76791	11.1602	6.44199	6.15062	5.55052	8.9522	6.06879	7.76516	4.165	2.75723	5.58306	5.39159	5.21486	6.88455	4.67994	no	no	no
AC008514.2	ENSG00000253966		tubulin, epsilon 1 (TUBE1) pseudogene	processed pseudogene	5	170896929	170904461	0.0766746	0.0437302	1.75336	0.81012		no	no	no	0.120084	0	0	0.115355	0	0	0	0	0	0.0677698	0	0.161328	0.154031	0	0.263755	0	0.228781	0	0.153444	0	0	0	0	0.180309	no	no	no
AC008521.1	ENSG00000267611		MAD2 mitotic arrest deficient-like 1 (yeast) (MAD2L1) pseudogene	processed pseudogene	19	33051515	33051701	0	0	#NUM!	#NUM!		no	no	no	0	0	0	0	0	0	0	0	0	0	0	0	0	0	0	0	0	0	0	0	0	0	0	0	no	no	no
AC008521.2	ENSG00000267725		ribosomal protein S26 (RPS26) pseudogene	processed pseudogene	19	33067175	33067433	0	0.194595	0	#NUM!	0.716303	no	no	no	0	0	0	0	0	0	0	0	0	0	0	2.33514	0	0	0	0	0	0	0	0	0	0	0	0	no	no	no
AC008537.1	ENSG00000268797		novel protein	protein coding	19	40801297	40898282	0.0733558	0.0450837	1.6271	0.702307		no	no	no	0	0.541004	0.211258	0	0	0	0	0	0	0	0	0	0	0	0	0	0.669012	0	0	0	0	0	0	0	no	no	no
AC008550.1	ENSG00000234259		mitochondrial ribosomal protein L10 pseudogene	processed pseudogene	5	119680197	119681080	0	0	#NUM!	#NUM!		no	no	no	0	0	0	0	0	0	0	0	0	0	0	0	0	0	0	0	0	0	0	0	0	0	0	0	no	no	no
AC008555.4	ENSG00000271109		novel transcript	lncRNA	19	34849046	34860747	0.498605	0.17216	2.89617	1.53414	0.995794	no	no	no	0.357473	0	1.09184	1.03019	0.623413	0	0	0.521547	1.13307	0	0.899453	0	0	0.432495	0	0.603239	0	0	0.913563	0	0.4429	0	0	0	no	no	no
AC008555.7	ENSG00000280106		TEC	TEC	19	34949038	34951205	0.775402	1.00298	0.7731	-0.371273	1	yes	no	no	0	1.4191	1.0513	0.330647	0.600266	1.96641	0.505185	0	0.363666	0.971256	1.29909	0	2.64903	0.832874	0.75601	1.74252	0	1.19589	0.879643	0.471487	1.70582	2.08354	0	0.516826	no	no	no
AC008562.1	ENSG00000253512		CDGSH iron sulfur domain 1 (CISD1) pseudogene	processed pseudogene	5	165782805	165783134	0	0	#NUM!	#NUM!		no	no	no	0	0	0	0	0	0	0	0	0	0	0	0	0	0	0	0	0	0	0	0	0	0	0	0	no	no	no
AC008565.1	ENSG00000251135		serum response factor binding protein 1 (SRFBP1) pseudogene	processed pseudogene	5	121040090	121044032	10.8517	11.3786	0.953695	-0.0684001	0.859462	yes	no	no	7.2357	13.0095	11.6527	15.4255	12.4347	10.752	14.4991	11.7176	13.8273	9.08985	13.3611	8.5888	10.6469	8.03945	8.93261	16.516	14.4631	9.95771	8.08382	9.50107	9.13107	12.9557	8.73375	8.20829	no	no	no
AC008567.1	ENSG00000260112		actin, beta (ACTB) pseudogene	processed pseudogene	19	9518150	9519341	3.48006	3.25727	1.0684	0.0954478	0.920952	yes	no	no	3.12734	5.20043	5.60836	2.9152	3.97793	2.91805	5.50781	5.26989	4.73151	3.23869	3.87249	3.75679	4.49108	3.07464	2.49937	2.58257	1.9783	1.24681	1.82225	3.96301	2.27206	3.19489	2.11014	1.48838	no	no	no
AC008571.1	ENSG00000242080		ribosomal protein L36a (RPL36A) pseudogene	processed pseudogene	5	152495718	152496017	0	0	#NUM!	#NUM!		no	no	no	0	0	0	0	0	0	0	0	0	0	0	0	0	0	0	0	0	0	0	0	0	0	0	0	no	no	no
AC008575.1	ENSG00000258864		novel protein	protein coding	5	112827213	112867582	0	0.15443	0	#NUM!		no	no	no	0	0.939867	0	0	0	0	0	0	0	0.913295	0	0	0	0	0	0	0	0	0	0	0	0	0	0	no	no	no
AC008592.3	ENSG00000251409		novel transcript	lncRNA	5	95835943	95852721	5.01099	4.71021	1.06386	0.0893047	0.928784	yes	no	no	2.90914	8.37468	4.96113	2.23567	7.74175	5.24334	2.64446	8.23794	7.38434	4.23904	8.55318	4.93001	4.83626	5.69246	1.44817	5.11006	5.70748	4.61089	4.46617	4.85546	1.92453	2.77388	1.96184	5.8126	no	no	no
AC008608.1	ENSG00000271128		chromosome 7 open reading frame 73 (C7orf73) pseudogene	processed pseudogene	5	134081914	134082040	0	0	#NUM!	#NUM!		no	no	no	0	0	0	0	0	0	0	0	0	0	0	0	0	0	0	0	0	0	0	0	0	0	0	0	no	no	no
AC008620.1	ENSG00000241870		ribosomal protein L13 (RPL13) pseudogene	processed pseudogene	5	181065086	181065677	0	0	#NUM!	#NUM!		no	no	no	0	0	0	0	0	0	0	0	0	0	0	0	0	0	0	0	0	0	0	0	0	0	0	0	no	no	no
AC008620.2	ENSG00000248560		transmembrane and tetratricopeptide repeat containing 4 (TMTC4) pseudogne	processed pseudogene	5	181114106	181115674	0.00833675	0	#NUM!	#NUM!		no	no	no	0.100041	0	0	0	0	0	0	0	0	0	0	0	0	0	0	0	0	0	0	0	0	0	0	0	no	no	no
AC008622.1	ENSG00000269014		heterogeneous nuclear ribonucleoprotein A1-like 2 (HNRNPA1L2) pseudogene	processed pseudogene	19	46826895	46828440	0	0	#NUM!	#NUM!		no	no	no	0	0	0	0	0	0	0	0	0	0	0	0	0	0	0	0	0	0	0	0	0	0	0	0	no	no	no
AC008622.3	ENSG00000275862		heterogeneous nuclear ribonucleoprotein M (HNRNPM) pseudogene	processed pseudogene	19	46809583	46810182	0	0	#NUM!	#NUM!		no	no	no	0	0	0	0	0	0	0	0	0	0	0	0	0	0	0	0	0	0	0	0	0	0	0	0	no	no	no
AC008628.1	ENSG00000249433		high-mobility group box 1-like 1 pseudogene	processed pseudogene	5	115493557	115493821	0	0	#NUM!	#NUM!		no	no	no	0	0	0	0	0	0	0	0	0	0	0	0	0	0	0	0	0	0	0	0	0	0	0	0	no	no	no
AC008628.2	ENSG00000249944		COX assembly mitochondrial protein homolog (S. cerevisiae) pseudogene	processed pseudogene	5	115489634	115489931	0	0.0549562	0	#NUM!		no	no	no	0	0	0	0	0	0	0	0	0	0.659474	0	0	0	0	0	0	0	0	0	0	0	0	0	0	no	no	no
AC008629.2	ENSG00000250678		N-acetylneuraminic acid phosphatase (NANP) pseudogene	processed pseudogene	5	119010060	119010542	0.102843	0.310164	0.331575	-1.59259	0.690291	no	no	no	0	0	0	1.31824	0	0	0	0.667375	0	0.25815	0	0	0	0	0	0.771908	0	0	0	0	0.566737	0	0	1.37367	no	no	no
AC008629.3	ENSG00000250928		cation channel, sperm associated 2 (CATSPER2) pseudogene	processed pseudogene	5	119011471	119012056	0.107477	0.124417	0.863848	-0.21115		no	no	no	0	0	0	0	0	0.975958	0	0	0	0	0.429837	0	0	0	0	0	0	0	0.43658	0	0.423312	0.517046	0	0	no	no	no
AC008638.1	ENSG00000248831		developmental pluripotency associated 2 (DPPA2) pseudogene	processed pseudogene	4	77350370	77351235	0.0424414	0.206834	0.205195	-2.28493	1	no	no	no	0	0.278173	0	0.194441	0	0	0	0	0	0.228464	0.509297	1.08773	0	0	0	0.341572	0	0.351631	0	0	0	0	0	0	no	no	no
AC008638.2	ENSG00000250006		developmental pluripotency associated 2 (DPPA2) pseudogene	processed pseudogene	4	77311397	77312111	0.214869	0.322017	0.667262	-0.583676	0.997412	no	no	no	0.259435	0.356539	1.32067	0.498437	0	0.370536	0.380774	0	0	0.146413	0	0	0.998329	0	0	0.875597	0	0.450691	0	0	0	0.785216	0	0	no	no	no
AC008638.3	ENSG00000270669		ferritin, light polypeptide (FTL) pseudogene	processed pseudogene	4	77216416	77216878	0.350567	0.195668	1.79164	0.84128	0.997413	no	no	no	0.489637	0.672904	0	0	0	0	0	0.714373	0.517328	0.276329	0	0.657809	0.628057	0	0	0	0	0	0	0	0.606648	0.740978	1.25076	0	no	no	no
AC008677.1	ENSG00000213414		cell division cycle 37 homolog (S. cerevisiae) (CDC37 ) pseudogene	processed pseudogene	5	157986146	157987706	0.0314427	0.0170459	1.84458	0.883295		no	no	no	0.10062	0	0	0	0	0	0.147681	0.147466	0	0.0568703	0	0	0.129226	0	0	0	0	0	0	0	0	0	0	0	no	no	no
AC008677.2	ENSG00000244331		ribosomal protein, large, P2 (RPLP2) pseudogene	processed pseudogene	5	157931258	157931563	0.0928975	0.181936	0.510606	-0.969718	1	no	no	no	0	0	1.11477	0	0	1.56466	0	0	0	0.61857	0	0	0	0	0	0	0	0	0	0	0	0	0	0	no	no	no
AC008677.3	ENSG00000253422		latexin (LXN) pseudogene	processed pseudogene	5	158078099	158078764	0.0522635	0	#NUM!	#NUM!		no	no	no	0	0	0	0	0	0	0	0	0	0	0	0	0	0	0.627162	0	0	0	0	0	0	0	0	0	no	no	no
AC008687.1	ENSG00000267335		novel protein	protein coding	19	49022953	49036895	0.0707967	0.16358	0.432795	-1.20824		no	no	no	0	0	0.140542	0.110034	0.199759	0.421427	0.168118	0	0	0.31989	0.144105	0.153886	0.146926	0.451394	0	0	0.218228	0.338213	0	0	0	0	0	0	no	no	no
AC008687.4	ENSG00000268655		novel protein	protein coding	19	49017496	49020523	0.760062	0.914424	0.831192	-0.266747	1	yes	no	no	0.134801	0.947712	0.650423	3.01191	0.772317	1.68233	0.962534	0.155346	0	0.793033	0.803723	0.594961	1.51089	1.54586	3.0915	0.718714	1.41999	0.554909	0.136055	0	0.173708	0.161132	0.271988	0	no	no	no
AC008687.6	ENSG00000269706		neurotrophin 4 (NTF4) pseudogene	unprocessed pseudogene	19	49050217	49050846	0.0329579	0	#NUM!	#NUM!		no	no	no	0	0	0	0	0	0	0	0	0	0	0	0	0.395495	0	0	0	0	0	0	0	0	0	0	0	no	no	no
AC008687.7	ENSG00000283251		novel pseudogene	transcribed unprocessed pseudogene	19	49056088	49058761	0.065999	0.029211	2.25939	1.17593		no	no	no	0	0	0	0.017764	0	0	0	0	0.396548	0	0	0	0	0.140847	0	0	0.0207604	0	0	0	0.37468	0.0794845	0	0.112437	no	no	no
AC008687.8	ENSG00000283663		novel transcript	protein coding	19	49055793	49065076	0.0476635	0	#NUM!	#NUM!		no	no	no	0	0	0	0	0	0	0	0.129307	0	0	0	0	0	0	0	0	0.442655	0	0	0	0	0	0	0	no	no	no
AC008694.1	ENSG00000253798		SRY (sex determining region Y)-box 30 (Sox30) pseudogene	transcribed unprocessed pseudogene	5	157682985	157690878	0.137608	0.151029	0.911136	-0.134261		no	no	no	0	0	0.369649	0.174388	0.633179	0.259279	0	0.264859	0.383606	0.102451	0	0.243887	0	0.219635	0	0	0	0.315366	0	0.497339	0	0	0	0	no	no	no
AC008694.2	ENSG00000254336		pseudogene similar to part of ribosomal protein S3A RPS3A	processed pseudogene	5	157604707	157605637	0.876842	1.38945	0.631074	-0.664119	0.562329	yes	no	no	0	0	0	2.14213	0	0	0	0	6.46391	2.06277	0	3.02837	0	1.43875	2.58067	5.98754	0	2.01378	0	0	1.47753	0	0	0	no	no	no
AC008695.1	ENSG00000273217		novel protein	protein coding	5	131425891	131796983	0.730581	2.10852	0.34649	-1.52912	0.1461	yes	no	no	4.9823	6.05585	0.000322276	4.40972	2.5775e-08	4.02945e-05	0	0	0	5.0223	0.000499771	7.85988	0	0	0.0186585	1.8068	0	0.14457	4.92774e-08	0.00013626	3.76518	0.00109292	7.95669e-06	0.0018717	no	no	no
AC008696.1	ENSG00000225869		TNF receptor-associated factor (TNF) pseudogene	processed pseudogene	5	143752090	143752704	0	0	#NUM!	#NUM!		no	no	no	0	0	0	0	0	0	0	0	0	0	0	0	0	0	0	0	0	0	0	0	0	0	0	0	no	no	no
AC008716.1	ENSG00000213488		ribosomal protein L9 (RPL9) pseudogene	processed pseudogene	5	144522140	144522988	0.729353	0.423157	1.7236	0.785425	0.805967	no	no	no	0.416338	0.57217	0.423878	0.399944	1.45214	1.18927	0.611062	0.607431	1.75953	0.234962	0.523783	0.559334	1.06828	1.51114	0.914455	0	1.5864	0	0	0	0	0	0	0	no	no	no
AC008723.1	ENSG00000250114		lin-28 homolog B (C. elegans) (LIN28B) pseudogene	unprocessed pseudogene	5	163416525	163416731	0	0	#NUM!	#NUM!		no	no	no	0	0	0	0	0	0	0	0	0	0	0	0	0	0	0	0	0	0	0	0	0	0	0	0	no	no	no
AC008725.1	ENSG00000270442		peptidylprolyl isomerase G (cyclophilin G) (PPIG) pseudogene	processed pseudogene	5	155491336	155493598	0.011404	0	#NUM!	#NUM!		no	no	no	0	0	0.136848	0	0	0	0	0	0	0	0	0	0	0	0	0	0	0	0	0	0	0	0	0	no	no	no
AC008737.2	ENSG00000269419		transmembrane protein 38A (TMEM38A) pseudogene	processed pseudogene	19	16712317	16712434	0	0	#NUM!	#NUM!		no	no	no	0	0	0	0	0	0	0	0	0	0	0	0	0	0	0	0	0	0	0	0	0	0	0	0	no	no	no
AC008739.2	ENSG00000269373		novel zinc finger protein pseudogene	unprocessed pseudogene	19	20838515	20847417	0	0	#NUM!	#NUM!		no	no	no	0	0	0	0	0	0	0	0	0	0	0	0	0	0	0	0	0	0	0	0	0	0	0	0	no	no	no
AC008739.3	ENSG00000271598		novel pseudogene	processed pseudogene	19	21025915	21026041	0	0	#NUM!	#NUM!		no	no	no	0	0	0	0	0	0	0	0	0	0	0	0	0	0	0	0	0	0	0	0	0	0	0	0	no	no	no
AC008745.1	ENSG00000271150		major histocompatibility complex, class I, F (HLA-F) pseudogene	processed pseudogene	19	47794650	47794920	0	0	#NUM!	#NUM!		no	no	no	0	0	0	0	0	0	0	0	0	0	0	0	0	0	0	0	0	0	0	0	0	0	0	0	no	no	no
AC008749.1	ENSG00000268593		Vomeronasal type-1 receptor 1, pseudogene	processed pseudogene	19	55707550	55707855	0.299626	0	#NUM!	#NUM!	0.450139	no	no	no	1.44598	0	0	0	0	0	0	0	0	0	0	0	0	0	0	0	0	0	0	0	0	0	2.14953	0	no	no	no
AC008750.8	ENSG00000269403		novel protein	protein coding	19	51350373	51368099	0.442678	0.447179	0.989934	-0.0145953	1	no	no	no	0.783676	0	1.47129	1.3138	0	0	2.80892	0	0	1.24343	1.65707	0	0	0	0	0	0	0	1.4001	0	0	0	0	0	no	no	no
AC008751.1	ENSG00000268293		NADH dehydrogenase (ubiquinone) 1 alpha subcomplex, 12 (CTD-2623H2.7) pseudogene	processed pseudogene	19	58136713	58137054	2.06749	1.52867	1.35247	0.4356	0.588049	yes	no	no	0	1.17242	0	0.819517	4.46333	1.21845	0	1.24467	0.901357	0.481457	1.07327	1.14612	3.28285	5.16075	1.87379	1.43963	3.25066	4.44608	6.54066	1.16859	0	1.29103	2.17924	0	no	no	no
AC008751.2	ENSG00000269236		zinc finger protein family pseudogene	processed pseudogene	19	58166166	58167145	0	0.0419164	0	#NUM!		no	no	no	0	0	0	0	0	0	0	0	0	0	0	0	0	0.210038	0	0.292959	0	0	0	0	0	0	0	0	no	no	no
AC008752.3	ENSG00000267289		novel transcript	lncRNA	19	9834079	9835013	12.5633	29.1522	0.430954	-1.2144	0.463125	yes	no	no	26.396	21.8758	7.82433	27.8047	4.12693	5.30215	8.90877	8.15249	5.69217	4.15789	4.8738	7.19822	81.64	255.776	1.14607	4.45407	4.11356	4.75167	2.74836	5.4971	2.68177	1.59094	1.36354	2.50927	no	no	no
AC008753.1	ENSG00000238150		ribosomal protein, large, P1 (RPLP1) pseudogene	processed pseudogene	19	53775599	53775882	0.144772	0.334314	0.433043	-1.20742	0.784738	no	no	no	0	0	0	0	0	0	0	0	0	0.754729	0	0	1.73727	3.25704	0	0	0	0	0	0	0	0	0	0	no	no	no
AC008758.1	ENSG00000196826		novel zinc finger protein	protein coding	19	12461559	12551474	2.64391	2.76133	0.957478	-0.0626892	1	yes	no	no	3.18128	4.33728	2.11392	2.11804	1.36782	3.42919	1.4441	5.2192	4.0097	2.00196	2.29787	3.12488	3.23662	4.18045	3.47299	4.62815	4.57742	2.74221	0.422225	3.87056	1.82787	1.11507	2.17901e-06	0.144042	no	no	no
AC008758.3	ENSG00000248406		novel pseudogene similar to zinc finger protein 799 (ZNF799)	transcribed unprocessed pseudogene	19	12379746	12383687	0	0	#NUM!	#NUM!		no	no	no	0	0	0	0	0	0	0	0	0	0	0	0	0	0	0	0	0	0	0	0	0	0	0	0	no	no	no
AC008758.4	ENSG00000268744		novel transcript	lncRNA	19	12379189	12401274	1.4605	1.32396	1.10313	0.141602	0.7771	yes	no	no	1.57433	2.05102	1.28757	1.61149	1.1649	1.54002	1.69785	1.09597	2.07614	1.0592	1.40814	0.958224	1.85423	1.68917	1.40781	0.983694	2.72721	1.06146	1.56462	1.7024	0.99818	0.785596	0.366904	0.747404	no	no	no
AC008758.5	ENSG00000268870		novel zinc finger protein	protein coding	19	12391949	12441082	0.236153	0.114046	2.07069	1.05011	0.719212	no	no	no	0	0	0	0	0	0	0	0	0	0.518145	0	0	2.83384	0	0	0.304364	0	0.160584	0	0	0	0.385457	0	0	no	no	no
AC008758.6	ENSG00000269755		novel transcript	protein coding	19	12433103	12484816	10.9633	13.6186	0.805024	-0.312896	0.311504	yes	no	no	10.449	12.8508	21.3139	18.6364	7.5112	18.2021	14.51	12.4579	11.5326	12.0641	12.8919	13.3457	14.3244	23.3993	8.05043	13.3586	13.9538	9.90382	7.82853	11.5695	6.17773	10.4828	5.06781	5.09957	no	no	no
AC008759.1	ENSG00000267490		zinc finger protein 562 (ZNF562) pseudogene	unprocessed pseudogene	19	9724008	9725086	0.057667	0.0344308	1.67487	0.744045		no	no	no	0	0	0.176089	0.166146	0.301626	0.247024	0	0	0	0	0	0	0	0	0	0	0	0	0	0	0.214289	0	0	0	no	no	no
AC008763.2	ENSG00000268400		novel transcript	protein coding	19	7629796	7643048	20.2108	16.3131	1.23893	0.309097	0.502753	yes	no	no	3.64807	1.67328	22.3862	6.06483	31.7679	20.7137	10.4795	46.4448	21.9048	38.1381	18.5672	6.52867	20.2552	1.89715	29.6948	25.547	8.86064	23.384	1.68307e-05	8.63878	13.4201	15.5031	25.5801	37.1889	no	no	no
AC008763.3	ENSG00000269711		novel protein	protein coding	19	7678501	7682854	0.958734	2.04586	0.468623	-1.0935	0.57413	yes	no	no	3.3172	2.80136e-06	0	0	7.1889e-09	0	0	0	2.90506e-09	0	8.18761	3.44545	0	0	0	6.37864e-09	0	0	5.37821e-09	0	0	14.9338	0	6.17101	no	no	no
AC008764.1	ENSG00000141979		novel protein	protein coding	19	16479067	16628204	0.0272548	0.12564	0.216927	-2.20472		no	no	no	0	0.425113	0	0.208632	0	0	0	0	0	0.246886	0	0	0	0	0	0	0	0.246021	0.188259	0	0.138799	0.16056	0	0.220473	no	no	no
AC008764.4	ENSG00000268790		novel protein	protein coding	19	16577642	16660115	3.46317	2.67202	1.29609	0.374162	0.800809	yes	no	no	2.55006	7.57716	4.67387	4.49983	0.0026335	0	1.43877	3.7485	2.68093	1.42143	1.43183	11.9641	0.813367	0	0.258937	2.08708	4.15553	2.00373	1.09848	1.07212	2.80595	0	17.3379	0	no	no	no
AC008770.1	ENSG00000257355		novel protein	protein coding	19	12017888	12052967	0.0252917	0.0483098	0.52353	-0.933655		no	no	no	0	0	0	0	0.3035	0	0	0	0	0	0	0	0	0	0	0	0	0	0	0	0	0.579718	0	0	no	no	no
AC008770.2	ENSG00000267179		novel protein	protein coding	19	11925075	11979290	4.49284	4.41468	1.01771	0.0253196	0.977904	yes	no	no	3.82512	6.04215	8.38907	3.43718	6.73941	4.7865	3.27959	4.84255	4.25703	3.67897	3.20665	2.13595	4.79803	8.19393	4.30979	5.8751	2.03231	6.76147	5.823	4.16931	2.25151	1.78751	3.43964	2.8285	no	no	no
AC008782.1	ENSG00000270779		DEAD (Asp-Glu-Ala-Asp) box polypeptide 4 (DDX4) pseudogene	processed pseudogene	5	110908284	110908713	0.0461677	0	#NUM!	#NUM!		no	no	no	0.554012	0	0	0	0	0	0	0	0	0	0	0	0	0	0	0	0	0	0	0	0	0	0	0	no	no	no
AC008798.1	ENSG00000267433		microtubule associated serine/threonine kinase 2 (MAST2) pseudogene	unprocessed pseudogene	19	29901696	29901869	0	0	#NUM!	#NUM!		no	no	no	0	0	0	0	0	0	0	0	0	0	0	0	0	0	0	0	0	0	0	0	0	0	0	0	no	no	no
AC008799.1	ENSG00000240388		ribosomal protein S18 (RPS18) pseudogene	processed pseudogene	5	91354478	91354934	0.0440719	0.158015	0.278909	-1.84213	1	no	no	no	0	0	0	0	0	0	0	0	0.528863	0	0	0	0	1.211	0	0	0	0	0	0.685183	0	0	0	0	no	no	no
AC008802.1	ENSG00000254170		ribosomal protein S3A (RPS3A) pseudogene	processed pseudogene	5	78708734	78716082	0.46623	0.285554	1.63272	0.707276	0.995798	no	no	no	0.681837	0.312309	0.231415	0.436659	0	0.324727	1.00284	1.3288	0.240484	0.700412	0.28606	0.305626	1.97165	0	0	0	0	0	0.290417	0	0.564093	0.344078	0	0	no	no	no
AC008805.1	ENSG00000267245		glial cells missing homolog 1 (Drosophila) pseudogene	processed pseudogene	19	32824142	32824505	0.182777	0.181397	1.0076	0.0109273	1	no	no	no	0	0	0	0	0	1.07355	1.10322	2.19332	0	0	0	0	0	0	0	0	0	0	0	0	0	0	0	0	no	no	no
AC008813.1	ENSG00000255875		poly(A) binding protein, nuclear 1 (PABPN1) pseudogene	processed pseudogene	19	52809824	52810708	2.28866	1.83144	1.24965	0.321527	0.513339	yes	no	no	1.7747	1.35573	2.77989	2.2085	4.13119	1.68788	2.3263	2.88366	1.88058	1.89684	1.48677	2.64614	2.78306	2.90619	0.865235	0.997139	4.12779	1.36867	1.51269	1.89214	1.22578	1.80446	2.01256	0.887242	no	no	no
AC008814.1	ENSG00000271257		prenyl (decaprenyl) diphosphate synthase, subunit 2 (PDSS2) pseudogene	processed pseudogene	5	58503295	58503700	0.225056	0.456316	0.493201	-1.01975	0.774061	no	no	no	0	0	0	0	0	0	0	0	1.94169	1.03715	0	1.64597	0	0	0	1.03374	0	0	0	0.839122	0.758979	0	0	0.919813	no	no	no
AC008817.1	ENSG00000251478		t-complex 1 (TCP1) pseudogene	processed pseudogene	5	41585882	41587787	0	0	#NUM!	#NUM!		no	no	no	0	0	0	0	0	0	0	0	0	0	0	0	0	0	0	0	0	0	0	0	0	0	0	0	no	no	no
AC008825.2	ENSG00000270495		PQ loop repeat containing 1 (PQLC1) pseudogene	processed pseudogene	5	28808538	28809255	0.14968	0.0325353	4.60055	2.20181		no	no	no	0	0	0	0	0.899842	0	0	0	0	0	0	0	0	0	0.566657	0	0	0	0.329662	0	0	0.390423	0	0	no	no	no
AC008833.1	ENSG00000276214		endogenous retrovirus group V, member pseudogene	processed pseudogene	5	59314110	59314800	0.569775	0.423682	1.34482	0.42741	1	no	no	no	0.543191	1.11975	1.10606	1.5654	0.947295	1.16372	0.398623	0	0.286955	0	0.683374	0.364878	0.348375	0	1.19308	0	1.03488	0.471817	0.694094	0	0	0	0	0	no	no	no
AC008834.1	ENSG00000249101		selenophosphate synthetase 1 (SEPHS1) pseudogene	processed pseudogene	5	98025965	98026139	0	0	#NUM!	#NUM!		no	no	no	0	0	0	0	0	0	0	0	0	0	0	0	0	0	0	0	0	0	0	0	0	0	0	0	no	no	no
AC008837.1	ENSG00000248236		Centromere protein O (CENP-O) pseudogene	processed pseudogene	5	99594329	99594740	0	0	#NUM!	#NUM!		no	no	no	0	0	0	0	0	0	0	0	0	0	0	0	0	0	0	0	0	0	0	0	0	0	0	0	no	no	no
AC008837.2	ENSG00000248928		Centromere protein O (CENP-O) pseudogene	processed pseudogene	5	99594880	99595297	0	0	#NUM!	#NUM!		no	no	no	0	0	0	0	0	0	0	0	0	0	0	0	0	0	0	0	0	0	0	0	0	0	0	0	no	no	no
AC008850.1	ENSG00000200884		Ribosomal Protein S20 (RPS20) Pseudogene	misc RNA	5	96962656	96962757	4.93335	5.29962	0.930888	-0.10332	0.79467	yes	no	no	3.79937	6.26573	0.773636	6.56957	9.27624	1.08529	4.46109	1.10917	11.2399	4.28839	0.955976	5.10431	5.84813	8.27413	5.00702	7.69377	8.68619	6.60028	8.73875	5.20439	3.76586	6.9075	0	1.14097	no	no	no
AC008868.1	ENSG00000248288		ribosomal protein L5 (RPL5) pseudogene	processed pseudogene	5	65209921	65210948	0.297802	0.100613	2.95988	1.56554		no	no	no	0.747618	0.342482	0.253719	0	0.434847	0	0	0	0	0.563199	0	0	0.640516	0.301674	0.547362	0	0.949566	0	0	0	0	0	0	0	no	no	no
AC008878.1	ENSG00000267952		novel transcript	protein coding	19	7507052	7519622	0.541172	0.81027	0.667892	-0.582314	0.739968	yes	no	no	1.14739	0	0	0	0	0	3.00978	0	0	2.22155	0	0	3.42186	2.78913	0	0	0	0	0	1.70278	0	0	1.92482	0	no	no	no
AC008878.2	ENSG00000268614		novel transcript	protein coding	19	7533595	7540059	0.219793	0.222985	0.985684	-0.0208023	1	no	no	no	0	0	0	0	0	0	0.632462	0	1.12127	0.761111	0	0	0.573232	0	0.943015	0	0	0	0	0	0	0	0	1.28225	no	no	no
AC008885.1	ENSG00000248105		pancreatic progenitor cell differentiation and proliferation factor homolog (zebrafish) pseudogene	processed pseudogene	5	82824884	82825184	0	0	#NUM!	#NUM!		no	no	no	0	0	0	0	0	0	0	0	0	0	0	0	0	0	0	0	0	0	0	0	0	0	0	0	no	no	no
AC008897.1	ENSG00000242198		ribosomal protein S26 (RPS26) pseudogene	processed pseudogene	5	75374463	75374809	1.29829	1.6926	0.767037	-0.382631	0.91948	yes	no	no	3.03394	4.84688	3.87964	1.09224	0	1.95614	0.784412	0	0.638302	1.75444	1.54424	0	6.43098	0	0	0	0	4.33737	0	2.11561	0.0523193	1.53927	0	1.8848	no	no	no
AC008953.1	ENSG00000242602		ribosomal protein L35a (RPL35A) pseudogene	processed pseudogene	5	72878868	72879185	9.31011	10.3478	0.899722	-0.152449	0.63836	yes	no	no	12.0049	15.1234	12.2223	9.61016	8.72329	17.146	14.6831	5.83833	20.0827	9.04131	10.0687	10.7521	7.69934	3.63109	10.9866	10.1516	7.62385	13.9033	3.83499	9.59256	4.96979	3.02788	7.66655	7.5107	no	no	no
AC008958.1	ENSG00000251648		PRAME family pseudogene	processed pseudogene	5	65732973	65733654	0.66183	0.847496	0.780925	-0.356745	0.830404	yes	no	no	0.55291	0.37993	1.97023	1.59341	0.482122	0.394846	0.405755	0.403344	2.00672	1.40417	0.695601	0.371407	0.354608	0.334474	0.607213	0	0.526697	0.480259	0	1.89345	0.342521	0.836731	0	2.07552	no	no	no
AC008962.1	ENSG00000271299		adenosylmethionine decarboxylase 1 (AMD1) pseudogene	processed pseudogene	19	41073804	41074107	0	0	#NUM!	#NUM!		no	no	no	0	0	0	0	0	0	0	0	0	0	0	0	0	0	0	0	0	0	0	0	0	0	0	0	no	no	no
AC008967.1	ENSG00000251099		high-mobility group nucleosome binding domain 1 (HMGN1) pseudogene	processed pseudogene	5	111572236	111572398	0	0	#NUM!	#NUM!		no	no	no	0	0	0	0	0	0	0	0	0	0	0	0	0	0	0	0	0	0	0	0	0	0	0	0	no	no	no
AC008982.1	ENSG00000268083		novel protein	protein coding	19	38817471	38840178	1.38833	1.51783	0.914684	-0.128655	0.883895	yes	no	no	0	0	3.09202	0	0	4.08168	1.25971	1.76415	0.442393	6.40655	0	0	9.08274	0	0	0	1.89461	6.46599	0	0	0	0	0.384067	0	no	no	no
AC009022.2	ENSG00000241183		ribosomal protein S10 (RPS10) pseudogene	processed pseudogene	16	70079129	70079624	0.34848	0	#NUM!	#NUM!	0.475861	no	no	no	0.501464	0	0	0	0	0	0	0	0	0	2.04981	0	0	0	0	0	0	0	0	0	1.63049	0	0	0	no	no	no
AC009027.1	ENSG00000271129		deoxyuridine triphosphatase (DUT) pseudogene	processed pseudogene	16	69025860	69026643	0.780269	1.38864	0.561893	-0.831633	0.387716	yes	no	no	1.39057	2.54806	1.41575	0.445271	0	2.6481	2.04095	2.02882	0.979474	0.523183	0.583146	1.24545	1.18912	1.1216	0	0.7822	0	3.22094	0.592293	0	0	0	1.18406	2.08798	no	no	no
AC009053.1	ENSG00000207525			misc RNA	16	74463888	74463988	54.3301	56.9989	0.953179	-0.0691809	0.765806	yes	no	no	58.6179	75.2696	77.5198	65.7629	63.7685	79.2327	58.491	48.4367	44.0738	47.6085	73.2437	63.517	55.9676	61.791	45.4093	55.8493	69.8138	56.1304	46.3893	52.1582	35.7146	36.3963	33.0065	31.7794	no	no	no
AC009053.4	ENSG00000261170		novel transcript, antisense to CLEC18B	lncRNA	16	74422120	74441937	0	0	#NUM!	#NUM!		no	no	no	0	0	0	0	0	0	0	0	0	0	0	0	0	0	0	0	0	0	0	0	0	0	0	0	no	no	no
AC009060.2	ENSG00000261145		phospholipase A2, group X (PLA2G10) pseudogene	processed pseudogene	16	70202354	70202459	0	0	#NUM!	#NUM!		no	no	no	0	0	0	0	0	0	0	0	0	0	0	0	0	0	0	0	0	0	0	0	0	0	0	0	no	no	no
AC009075.2	ENSG00000261774		c-myc binding protein (MYCBP)	processed pseudogene	16	72278268	72278568	0.331294	0.505215	0.655749	-0.608785	1	yes	no	no	0	0	0	1.09493	3.97553	0	0	0	0	0	0	1.53129	0	0	0	0	0	0	0	0	0	1.7249	0	1.71146	no	no	no
AC009078.1	ENSG00000213318		ribosomal protein S4, Y-linked 2 (RPS4Y2) pseudogene	processed pseudogene	16	75192465	75193247	0.0383711	0	#NUM!	#NUM!		no	no	no	0.460453	0	0	0	0	0	0	0	0	0	0	0	0	0	0	0	0	0	0	0	0	0	0	0	no	no	no
AC009078.2	ENSG00000240338		chymotrypsinogen B (CTRB) pseudogene	transcribed unprocessed pseudogene	16	75226074	75228197	0.255444	0.339221	0.753032	-0.409217	1	no	no	no	0.134742	1.16773	0.283295	0.42144	0	0	0.29324	0.796765	0.1426	0.305042	0.189947	0.397816	0.369042	0.34316	0	0.232433	0.628399	0.481046	0	0	0.166301	0.220124	0.354239	0.208624	no	no	no
AC009086.1	ENSG00000260514		ribosomal protein S10 (RPS10) pseudogene	processed pseudogene	16	29624517	29624825	0	0	#NUM!	#NUM!		no	no	no	0	0	0	0	0	0	0	0	0	0	0	0	0	0	0	0	0	0	0	0	0	0	0	0	no	no	no
AC009086.2	ENSG00000279583		novel transcript	TEC	16	29595130	29596137	0	0	#NUM!	#NUM!		no	no	no	0	0	0	0	0	0	0	0	0	0	0	0	0	0	0	0	0	0	0	0	0	0	0	0	no	no	no
AC009088.4	ENSG00000263343		filamin B, beta (FLNB) pseudogene	processed pseudogene	16	31165648	31165927	0	0	#NUM!	#NUM!		no	no	no	0	0	0	0	0	0	0	0	0	0	0	0	0	0	0	0	0	0	0	0	0	0	0	0	no	no	no
AC009093.3	ENSG00000260908		phospholipase A2, group X (PLA2G10) pseudogene	transcribed unprocessed pseudogene	16	29053732	29108108	5.63673	5.17944	1.08829	0.122062	0.842325	yes	no	no	5.19391	8.09181	7.77166	5.58538	6.66689	6.09206	6.26687	4.55034	4.90106	5.61768	7.14189	3.96884	3.74673	5.47231	3.65693	3.0183	13.7405	5.59194	4.44832	4.15524	2.71585	4.46286	3.10667	3.83	no	no	no
AC009093.9	ENSG00000284671		RRN3 RNA polymerase I transcription factor homolog (S. cerevisiae) (RRN3) pseudogene	transcribed unprocessed pseudogene	16	29075022	29104162	13.2599	10.9976	1.20572	0.269892	0.309907	yes	no	no	9.63861	12.7224	9.06416	12.6743	14.8693	9.6152	16.5182	13.128	17.7123	7.70584	14.8333	5.51414	15.0359	10.3582	8.63878	13.9458	21.1295	12.563	12.124	10.1965	11.094	10.2713	11.8514	9.88573	no	no	no
AC009094.1	ENSG00000261278		NOP58 ribonucleoprotein homolog (yeast) (NOP58) pseudogene	processed pseudogene	16	60024578	60025141	0	0	#NUM!	#NUM!		no	no	no	0	0	0	0	0	0	0	0	0	0	0	0	0	0	0	0	0	0	0	0	0	0	0	0	no	no	no
AC009101.1	ENSG00000260068		myosin, light chain 6B, alkali, smooth muscle and non-muscle (MYL6B) pseudogene	processed pseudogene	16	64738323	64738564	0	0	#NUM!	#NUM!		no	no	no	0	0	0	0	0	0	0	0	0	0	0	0	0	0	0	0	0	0	0	0	0	0	0	0	no	no	no
AC009108.1	ENSG00000243697		ribosomal protein L7a (RPL7A) pseudogene	processed pseudogene	16	86525457	86526252	0.857283	0.730019	1.17433	0.231838	0.820255	yes	no	no	0	0.619601	2.06546	1.08284	0	0.643784	1.80508	0.658776	0.715256	0.636576	1.98524	0	0.289143	0.818439	0.990541	0.760648	1.28815	0.391714	0.863961	0.308721	0.279438	0	1.15143	1.69282	no	no	no
AC009117.1	ENSG00000259873		ribosomal protein L21 (RPL21) pseudogene	processed pseudogene	16	82434828	82435381	0	0	#NUM!	#NUM!		no	no	no	0	0	0	0	0	0	0	0	0	0	0	0	0	0	0	0	0	0	0	0	0	0	0	0	no	no	no
AC009119.2	ENSG00000260932		novel transcript, antisense to MLYCD - OSGIN1 readthrough	lncRNA	16	83929796	83931223	3.59663	3.82928	0.939245	-0.0904272	0.853639	yes	no	no	3.63226	3.10048	4.2008	3.23415	5.22103	8.18356	1.78444	1.56959	3.72301	5.48659	7.84776	8.18099	1.79666	2.95045	0.500702	1.28229	7.2827	3.11172	3.3304	2.71738	1.64127	3.0706	2.41337	2.8487	no	no	no
AC009120.1	ENSG00000239763		ribosomal protein L21 (RPL21) pseudogene	processed pseudogene	16	74312609	74313390	12.1559	17.2019	0.706662	-0.500908	0.0721272	yes	no	no	13.7165	14.9504	13.4834	20.4461	14.0225	21.6171	22.2144	6.21067	16.9909	16.0158	11.9009	22.8756	9.70711	13.7339	12.4664	19.9541	12.6157	13.1467	18.1314	20.0847	9.37623	10.0208	7.24932	11.3631	no	no	no
AC009127.2	ENSG00000263311		coiled-coil domain-containing 25 (CCDC25) pseudogene	unprocessed pseudogene	16	72004239	72004803	0.119027	0	#NUM!	#NUM!		no	no	no	0	0	0.632033	0	0	0	0	0	0	0	0	0	0.796286	0	0	0	0	0	0	0	0	0	0	0	no	no	no
AC009133.6	ENSG00000280893		novel transcript	protein coding	16	29812261	29820092	0.0941292	0.199636	0.471505	-1.08466	1	no	no	no	0	0	0	0	1.12955	0	0	0	0	0	0	0	0	0	0	0	0	1.79597	0	0	0	0.599659	0	0	no	no	no
AC009153.1	ENSG00000240861		ribosomal protein S10 (RPS10) pseudogene	processed pseudogene	16	74552251	74552746	4.30647	3.89996	1.10424	0.143048	0.721596	yes	no	no	3.00878	7.23731	4.01949	3.79467	5.35506	3.13261	3.21916	3.20003	7.41558	6.18907	5.12453	2.94665	4.5014	3.71509	2.89049	2.96101	6.6859	4.57231	4.48424	2.40354	1.63049	5.31073	3.36167	1.31733	no	no	no
AC009161.1	ENSG00000237901		ribosomal protein L32 (RPL32) pseudogene	processed pseudogene	16	62357371	62357746	0	0	#NUM!	#NUM!		no	no	no	0	0	0	0	0	0	0	0	0	0	0	0	0	0	0	0	0	0	0	0	0	0	0	0	no	no	no
AC009163.2	ENSG00000252122			snoRNA	16	75409332	75409466	0	0.00925842	0	#NUM!		no	no	no	0	0	0	0.111101	0	0	0	0	0	0	0	0	0	0	0	0	0	0	0	0	0	0	0	0	no	no	no
AC009163.4	ENSG00000261476		novel transcript	lncRNA	16	75458252	75460017	1.6769	3.09034	0.542625	-0.881973	0.499183	yes	no	no	2.44914	4.15842	0	1.45661	0	1.58966	0	0	0	0	2.09047	1.7894	0.737294	0	1.46869	3.50033	1.33133	0	0	1.52154	1.52713	16.5733	10.5187	6.49485	no	no	no
AC009163.5	ENSG00000261717		novel TMEM170A-CFDP1 readthrough protein	protein coding	16	75412684	75464706	0.975226	1.38184	0.705744	-0.502784	0.673212	yes	no	no	0.703605	4.96177	2.30842	3.48052	0	1.40707	0	0.442974	0.51192	0.832405	1.82868	2.33024	0	1.67055	0	0.817631	2.70632	0.622443	1.76147	0	1.43932	0.459471	0	0	no	no	no
AC009171.1	ENSG00000262471		diazepam binding inhibitor (GABA receptor modulator, acyl-CoA binding protein) (DBI) pseudogene	processed pseudogene	16	4130555	4130820	0.340243	0	#NUM!	#NUM!	0.506411	no	no	no	0	0	0	0	0	0	0	0	0	0	0	0	0	0	0	0	0	0	0	0	0	0	4.08292	0	no	no	no
AC009220.1	ENSG00000228360		ribosomal protein L37a (RPL37A) pseudogene	processed pseudogene	7	139227537	139227828	0	0	#NUM!	#NUM!		no	no	no	0	0	0	0	0	0	0	0	0	0	0	0	0	0	0	0	0	0	0	0	0	0	0	0	no	no	no
AC009220.2	ENSG00000239254		Male-specific lethal-3 homolog 1 (Msl3l1) pseudogene	processed pseudogene	7	139172516	139174266	1.54763	2.01338	0.76867	-0.379564	0.50552	yes	no	no	2.65139	2.2073	2.82937	2.52032	1.53764	2.27444	2.66166	0.151389	0.927741	1.65913	2.91622	3.22683	0.937383	1.39862	1.19169	1.70155	1.36417	2.0081	1.73957	1.08217	1.08717	1.48866	1.2378	1.93183	no	no	no
AC009220.3	ENSG00000271537		FCF1 small subunit (SSU) processome component homolog (S. cerevisiae), pseudogene	processed pseudogene	7	139198557	139199142	0.313071	0.15934	1.9648	0.97438	0.997413	no	no	no	0.683327	0	0	0	0	0	0	0	0	0	0.859674	0.459012	0.438251	0	0	0	0	0	0	0.936024	0	0.517046	1.7756	0	no	no	no
AC009233.1	ENSG00000274837		heat shock transcription factor, Y-linked 1 (HSFY1) pseudogene	processed pseudogene	Y	19932130	19932500	0	0	#NUM!	#NUM!		no	no	no	0	0	0	0	0	0	0	0	0	0	0	0	0	0	0	0	0	0	0	0	0	0	0	0	no	no	no
AC009237.10	ENSG00000237308		pseudogene similar to part of tripartite motif-containing family protein	processed pseudogene	2	95496022	95496531	0.0350093	0	#NUM!	#NUM!		no	no	no	0.420112	0	0	0	0	0	0	0	0	0	0	0	0	0	0	0	0	0	0	0	0	0	0	0	no	no	no
AC009237.11	ENSG00000238162		pseudogene similar to part of tripartite motif-containing family protein	processed pseudogene	2	95485541	95485805	0	0	#NUM!	#NUM!		no	no	no	0	0	0	0	0	0	0	0	0	0	0	0	0	0	0	0	0	0	0	0	0	0	0	0	no	no	no
AC009237.12	ENSG00000270193		cAMP responsive element binding protein 1 (CREB1) pseudogene	processed pseudogene	2	95616492	95617233	0	0	#NUM!	#NUM!		no	no	no	0	0	0	0	0	0	0	0	0	0	0	0	0	0	0	0	0	0	0	0	0	0	0	0	no	no	no
AC009237.3	ENSG00000229689		Ankyrin repeat domain-containing protein pseudogene	transcribed unprocessed pseudogene	2	95525345	95532405	1.98132	1.96059	1.01058	0.0151786	1	yes	no	no	2.3842	2.29289	1.42645	2.15596	3.74397	2.49244	1.04466	1.74237	1.02294	1.19641	0.972041	1.19441	4.34483	6.10392	2.16971	0.874317	1.65233	2.47059	1.50232	1.65013	1.21643	0.735025	1.59832	1.31632	no	no	no
AC009237.4	ENSG00000230083		pseudogene similar to part of tripartite motif-containing family protein	processed pseudogene	2	95590969	95591206	0	0	#NUM!	#NUM!		no	no	no	0	0	0	0	0	0	0	0	0	0	0	0	0	0	0	0	0	0	0	0	0	0	0	0	no	no	no
AC009237.5	ENSG00000233037		pseudogene similar to part of tripartite motif-containing family protein	processed pseudogene	2	95542730	95543230	0.219848	0	#NUM!	#NUM!	0.69566	no	no	no	0.431854	0	0	0	0	0	0	0	0	0	0	0	0	0	0	0	0	0	0	0	0	0	2.20632	0	no	no	no
AC009237.6	ENSG00000235959		pseudogene similar to part of Cdon homolog (mouse) (CDON)	processed pseudogene	2	95640181	95640604	0	0	#NUM!	#NUM!		no	no	no	0	0	0	0	0	0	0	0	0	0	0	0	0	0	0	0	0	0	0	0	0	0	0	0	no	no	no
AC009237.7	ENSG00000236026		pseudogene similar to part of tripartite motif-containing family protein	processed pseudogene	2	95606924	95607152	0	0	#NUM!	#NUM!		no	no	no	0	0	0	0	0	0	0	0	0	0	0	0	0	0	0	0	0	0	0	0	0	0	0	0	no	no	no
AC009237.8	ENSG00000236431		pseudogene similar to part of tripartite motif-containing family protein	processed pseudogene	2	95536117	95536495	0.338274	0.541262	0.624973	-0.678134	1	yes	no	no	1.39057	0.955524	0	0.667906	0	0	0	0	0	0	0	0	0.89184	0.841203	0	1.1733	0	0	1.77688	2.85721	0	0	0	0	no	no	no
AC009237.9	ENSG00000236750		pseudogene similar to part of Cdon homolog (mouse) (CDON)	processed pseudogene	2	95641634	95641980	0	0	#NUM!	#NUM!		no	no	no	0	0	0	0	0	0	0	0	0	0	0	0	0	0	0	0	0	0	0	0	0	0	0	0	no	no	no
AC009238.1	ENSG00000227120		pseudogene similar to part of Cdon homolog (mouse) (CDON)	processed pseudogene	2	95436133	95436556	0	0	#NUM!	#NUM!		no	no	no	0	0	0	0	0	0	0	0	0	0	0	0	0	0	0	0	0	0	0	0	0	0	0	0	no	no	no
AC009238.2	ENSG00000233275		pseudogene similar to part of Cdon homolog (mouse) (CDON)	processed pseudogene	2	95434759	95435113	0	0	#NUM!	#NUM!		no	no	no	0	0	0	0	0	0	0	0	0	0	0	0	0	0	0	0	0	0	0	0	0	0	0	0	no	no	no
AC009238.3	ENSG00000248821		novel pseudogene	unprocessed pseudogene	2	95413456	95414296	0.827437	1.13505	0.728986	-0.456037	0.851146	yes	no	no	0	7.71525	0	0	2.24276	0	0	0	0	0	0	0	0	0	0	0	4.54239	0	0	0	0	0	3.14409	5.90537	no	no	no
AC009244.1	ENSG00000238072		cell division cycle 26 homolog (S. cerevisiae) (CDC26) pseudogene	processed pseudogene	7	129410113	129410370	4.06377	2.77814	1.46277	0.548699	0.635576	yes	no	no	0.00036298	0	0	0	15.6096	0	0	0	0	0	0	0	0	0	2.24841	13.2704	0	0	15.6839	13.979	15.223	6.08831	0	0	no	no	no
AC009245.1	ENSG00000230383		ribosomal protein L6 (RPL6) pseudogene	processed pseudogene	7	137721985	137722846	0.36404	0.3016	1.20703	0.271458	1	no	no	no	0.815939	0.727117	0	0.497453	0	0.386504	1.23967	0	0.569643	0.299994	0	0	0.349007	0	0.619398	0.468466	0.526391	0	0	0	0	0	1.4881	0	no	no	no
AC009248.1	ENSG00000257738		carbonyl reductase 3 (CBR3) pseudogene	processed pseudogene	12	45200817	45201551	0.533031	0.645064	0.826323	-0.275222	1	yes	no	no	0.750307	0	0.763896	1.44152	0.436165	0.714415	0.734154	0	1.05699	0.988026	0.629294	0.336003	0.641612	0.302591	0.549331	0.844101	0	0.868958	0.639165	0	0.929612	1.13546	0	0.375535	no	no	no
AC009263.1	ENSG00000234639		protein phosphatase 2, regulatory subunit B', gamma isoform (PPP2R5C) pseudogene	processed pseudogene	7	138022458	138024339	0.0378377	0	#NUM!	#NUM!		no	no	no	0.262372	0	0	0	0	0	0	0.19168	0	0	0	0	0	0	0	0	0	0	0	0	0	0	0	0	no	no	no
AC009268.1	ENSG00000259505		Sjogren syndrome antigen B (autoantigen La) (SSB) pseudogene	processed pseudogene	15	33990686	33992048	0.910254	1.05937	0.859237	-0.218871	1	yes	no	no	1.35798	1.30638	0.691286	1.69586	2.13141	0	1.99311	1.38689	0.286955	0.919658	2.39181	1.27707	0.69675	0.65719	0	1.1458	0.776159	0.707725	0.173523	0.558049	0.3365	0.616517	0.693783	1.83513	no	no	no
AC009269.1	ENSG00000259452		ribosomal protein L29 (RPL29) pseudogene	processed pseudogene	15	70791013	70791486	0	0	#NUM!	#NUM!		no	no	no	0	0	0	0	0	0	0	0	0	0	0	0	0	0	0	0	0	0	0	0	0	0	0	0	no	no	no
AC009296.1	ENSG00000228085		ribosomal protein L39 (RPL39) pseudogene	processed pseudogene	7	50843578	50843732	0	0	#NUM!	#NUM!		no	no	no	0	0	0	0	0	0	0	0	0	0	0	0	0	0	0	0	0	0	0	0	0	0	0	0	no	no	no
AC009299.1	ENSG00000225813		novel pseudogene	processed pseudogene	2	161281902	161282618	0.949119	0.751145	1.26356	0.337498	0.561596	yes	no	no	4.13552	1.42085	3.68412	1.98634	0.450758	1.47664	0.379358	0	0	0.291738	0.975522	0.69449	0	0.312715	0	0.872342	0.492433	0.449015	0.990825	0.354054	0	0	0.660254	0.776199	no	no	no
AC009299.2	ENSG00000235724		novel transcript, antisense to TANK	lncRNA	2	161222785	161308389	0.177859	0.0849933	2.09262	1.06531	1	no	no	no	0	0	0.69921	0	0	0	1.01992	0	0	0	0	0	0	0	0	0	0	0	0	0	0	0	1.4351	0	no	no	no
AC009302.1	ENSG00000233868		chromosome 12 open reading frame 31 (C12orf31) pseudogene	processed pseudogene	2	221944223	221944612	0.893308	9.062e-07	985774	19.9109	0.326297	no	no	no	0	0	0	0	0	0	0	0	10.7197	0	0	0	0	0	0	1.08744e-05	0	0	0	0	0	0	0	0	no	no	no
AC009303.1	ENSG00000224967		nuclear factor (erythroid-derived 2)-like 2 (NFE2L2) pseudogene	processed pseudogene	2	117934025	117934789	5.49414	4.68355	1.17307	0.230293	0.577199	yes	no	no	4.82278	8.83722	6.54684	3.08858	4.20533	3.44406	4.71896	8.2091	7.6433	3.17539	5.66517	3.23961	10.3103	3.88996	1.76548	8.1385	4.59414	6.9818	3.08129	2.20209	4.97943	4.86561	4.10655	3.62077	no	no	no
AC009310.1	ENSG00000225911		pseudogene similar to part of mitochondrially encoded cytochrome c oxidase I (MT-CO1)	processed pseudogene	2	220048822	220049272	0	0	#NUM!	#NUM!		no	no	no	0	0	0	0	0	0	0	0	0	0	0	0	0	0	0	0	0	0	0	0	0	0	0	0	no	no	no
AC009313.2	ENSG00000232337		DEAD (Asp-Glu-Ala-Asp) box polypeptide 18 (DDX18) pseudogene	processed pseudogene	2	161048606	161050546	0.0275985	0.0557969	0.494624	-1.0156		no	no	no	0.15784	0	0	0.0758123	0	0.338151	0	0	0	0	0	0	0	0	0.173342	0	0	0.1371	0	0	0	0	0	0.1185	no	no	no
AC009314.1	ENSG00000271081		chromosome 11 open reading frame 73 (C11orf73) pseudogene	processed pseudogene	8	30754236	30754539	1.14223	1.13619	1.00532	0.00765119	1	yes	no	no	0	6.11535	0	2.1373	0	1.58886	0	1.62306	1.17537	0.62782	2.7991	1.49454	1.42694	0	2.44342	0	4.23886	0	0	0	0	0	0	1.67038	no	no	no
AC009319.1	ENSG00000236182		enolase-phosphatase 1 (ENOPH1) pseudogene	processed pseudogene	3	188989382	188990135	0.658935	0.512538	1.28563	0.362478	0.994659	yes	no	no	1.45103	1.32942	0.492436	0.23433	0.843504	1.03621	0.354948	0.73067	0.258123	0.411683	1.53843	0.974701	0.313362	0	1.06236	0.408104	0	0	0.618045	0.662542	0.599263	0.375393	0	0.363126	no	no	no
AC009362.1	ENSG00000233287		ribosomal protein L27 (RPL27) pseudogene	processed pseudogene	7	131242590	131242995	0.937523	0.161702	5.79785	2.53552	0.181063	no	no	no	0.613056	0	0	0	0	0.874923	0	0	3.24163	0	1.54135	0	0.788154	0	0	0	3.50126	1.0655	0	0	0	0	1.56483	0	no	no	no
AC009413.1	ENSG00000207218			misc RNA	2	41857271	41857372	0.144663	0.157933	0.915978	-0.126616		no	no	no	0	0	0	0.607472	0	0	0.930522	0.924576	0	0.357204	0	0	0.811383	0	0	0	0	0	0	0	0	0	0	0	no	no	no
AC009474.1	ENSG00000224071		DNA (cytosine-5-)-methyltransferase 3 alpha (DNMT3A) pseudogene	processed pseudogene	2	66820684	66822570	0	0	#NUM!	#NUM!		no	no	no	0	0	0	0	0	0	0	0	0	0	0	0	0	0	0	0	0	0	0	0	0	0	0	0	no	no	no
AC009474.2	ENSG00000230355		novel pseudogene	processed pseudogene	2	66881087	66881222	0	0	#NUM!	#NUM!		no	no	no	0	0	0	0	0	0	0	0	0	0	0	0	0	0	0	0	0	0	0	0	0	0	0	0	no	no	no
AC009477.1	ENSG00000225448		nitric oxide synthase 2A (NOS2) pseudogene	processed pseudogene	2	131181153	131181369	0	0	#NUM!	#NUM!		no	no	no	0	0	0	0	0	0	0	0	0	0	0	0	0	0	0	0	0	0	0	0	0	0	0	0	no	no	no
AC009480.2	ENSG00000229143		ribosomal protein L26 (RPL26) pseudogene	processed pseudogene	2	147810346	147810777	0	0	#NUM!	#NUM!		no	no	no	0	0	0	0	0	0	0	0	0	0	0	0	0	0	0	0	0	0	0	0	0	0	0	0	no	no	no
AC009487.2	ENSG00000251621		novel transcript	lncRNA	2	161424015	161428774	0.273296	0.344795	0.792634	-0.335273	1	no	no	no	0.238464	0.377484	0.864423	1.13251	0.0852732	0.179064	0	0.179146	0.122618	0.0995228	0.319836	0.258781	1.24915	1.04013	0	0.0898478	0	0.195444	0.0778687	0.672341	0	0.0924109	0.142774	0	no	no	no
AC009494.1	ENSG00000216844		novel pseudogene	processed pseudogene	Y	20843256	20843710	0	0	#NUM!	#NUM!		no	no	no	0	0	0	0	0	0	0	0	0	0	0	0	0	0	0	0	0	0	0	0	0	0	0	0	no	no	no
AC009500.1	ENSG00000236748		ribosomal protein L9 (RPL9) pseudogene	processed pseudogene	7	8938787	8939369	0	0	#NUM!	#NUM!		no	no	no	0	0	0	0	0	0	0	0	0	0	0	0	0	0	0	0	0	0	0	0	0	0	0	0	no	no	no
AC009501.2	ENSG00000270437		BAI1-associated protein 2-like 1 (BAIAP2L1) pseudogene	processed pseudogene	2	63083008	63087322	0	0.15136	0	#NUM!	1	no	no	no	0	0	0	0	0	0	0	0	0	0	0	0	0	0	0	0	0	1.81632	0	0	0	0	0	0	no	no	no
AC009506.2	ENSG00000224152		novel transcript, antisense to BAZ2B	lncRNA	2	159615296	159617082	0.106292	0.0676611	1.57095	0.651642	0.997413	no	no	no	0	0	0	0	0	0	0	0	0	0	0	0	0	0	0	0	0	0	0	0	0	0	1.27551	0.811933	no	no	no
AC009509.3	ENSG00000256504		novel transcript	lncRNA	12	27704568	27708365	0.465354	0.0824575	5.64356	2.49661	0.351201	no	no	no	1.03005	0	0	0.98949	0	0	0	0	0	0	2.59176	0	0	0	0	0	1.96244	0	0	0	0	0	0	0	no	no	no
AC009517.1	ENSG00000224469		ribosomal protein L18 (RPL18) pseudogene	processed pseudogene	7	137164043	137164612	0	0.0445007	0	#NUM!		no	no	no	0	0	0	0	0	0	0	0	0	0	0	0	0	0	0	0	0	0	0	0	0	0	0	0.534009	no	no	no
AC009518.2	ENSG00000236386		capping protein (actin filament) muscle Z-line, alpha 1 (CAPZA1) pseudogene	processed pseudogene	7	131893822	131894074	0	0	#NUM!	#NUM!		no	no	no	0	0	0	0	0	0	0	0	0	0	0	0	0	0	0	0	0	0	0	0	0	0	0	0	no	no	no
AC009533.1	ENSG00000111788		DEAD/H (Asp-Glu-Ala-Asp/His) box polypeptide like pseudogene	unprocessed pseudogene	12	9277235	9313241	4.14902	4.04523	1.02566	0.0365497	0.978964	yes	no	no	3.94108	3.25364	4.88204	4.87693	10.3452	11.7627	4.70829	3.1555	1.84361	2.64697	3.14699	2.58576	4.04127	3.4416	4.39596	3.96592	5.57386	4.44706	3.94753	3.27079	1.60698	1.39234	2.90828	2.19079	no	no	no
AC009533.2	ENSG00000212440			snoRNA	12	9286673	9286822	0.623725	0.839094	0.743332	-0.427922	0.683631	yes	no	no	0.628072	1.83754	1.97418	0.572251	0.99425	2.84254	0	0	0	0	1.71935	2.84884	0	0	0	0	0	0.933868	0	0	0.423312	1.03409	1.74554	0	no	no	no
AC009542.2	ENSG00000276067		solute carrier family 23 (ascorbic acid transporter), member 1 (SLC23A1) pseudogene	transcribed unprocessed pseudogene	7	135246113	135317752	1.00985	1.00831	1.00152	0.00219783	1	yes	no	no	1.58685	2.00886	1.14737	0.758449	0.828634	1.14308	1.43933	0.232473	1.693	0.989966	1.20407	0.60578	1.22582	0.191623	0.695959	0.798452	0.906099	1.12493	0.610634	0.874531	0	1.44779	1.98727	0.716944	no	no	no
AC009567.2	ENSG00000249692		pseudogene similar to part of ribosomal protein L19 (RPL19)	processed pseudogene	4	154770568	154770916	0	0	#NUM!	#NUM!		no	no	no	0	0	0	0	0	0	0	0	0	0	0	0	0	0	0	0	0	0	0	0	0	0	0	0	no	no	no
AC009597.2	ENSG00000270328		impact RWD domain protein (IMPACT) pseudogene	processed pseudogene	8	56776283	56776874	0	0	#NUM!	#NUM!		no	no	no	0	0	0	0	0	0	0	0	0	0	0	0	0	0	0	0	0	0	0	0	0	0	0	0	no	no	no
AC009643.1	ENSG00000254725		mannosidase, alpha, class 1B, member 1 (MAN1B1) pseudogene	processed pseudogene	11	43065686	43066076	0	0	#NUM!	#NUM!		no	no	no	0	0	0	0	0	0	0	0	0	0	0	0	0	0	0	0	0	0	0	0	0	0	0	0	no	no	no
AC009643.2	ENSG00000271028		MAN1B1 mannosidase, alpha, class 1B, member 1, pseudogene	processed pseudogene	11	43063637	43065932	0.00929708	0	#NUM!	#NUM!		no	no	no	0	0	0.111565	0	0	0	0	0	0	0	0	0	0	0	0	0	0	0	0	0	0	0	0	0	no	no	no
AC009646.1	ENSG00000250494		histone acetyltransferase 1 (HAT1) pseudogene	processed pseudogene	8	53162339	53162987	0	0	#NUM!	#NUM!		no	no	no	0	0	0	0	0	0	0	0	0	0	0	0	0	0	0	0	0	0	0	0	0	0	0	0	no	no	no
AC009690.1	ENSG00000260729		novel protein	protein coding	15	72284727	72375981	1.8438	1.8437	1.00006	8.18993e-05	0.986984	yes	no	no	1.51829	1.70991	3.27222	2.29843	2.43616	2.87644	1.2091	0.661281	1.26869	1.82801	2.16651	2.38009	1.60037	1.42558	0.32089	1.65518	3.95506	1.83367	2.55113	1.93884	1.61557	1.86897	0.759485	1.10018	no	no	no
AC009690.3	ENSG00000273025		novel transcript	protein coding	15	72266746	72319946	8.71306e-05	0.0311883	0.0027937	-8.48361		no	no	no	0	0	0	0	1.72116e-08	0	0	0	0.00104555	0	0	0	0	0	0	0	0	0	0	0	0	0.374259	0	0	no	no	no
AC009712.1	ENSG00000261281		small nuclear ribonucleoprotein polypeptide F (SNRPF) pseudogene	transcribed processed pseudogene	15	72682266	72682904	0	0	#NUM!	#NUM!		no	no	no	0	0	0	0	0	0	0	0	0	0	0	0	0	0	0	0	0	0	0	0	0	0	0	0	no	no	no
AC009729.1	ENSG00000257281		apolipoprotein B mRNA editing enzyme, catalytic polypeptide-like 3G (APOBEC3G) pseudogene	processed pseudogene	12	108281103	108282235	0.237447	0.117955	2.01303	1.00937		no	no	no	0.145762	0	0.149616	0.140702	0	0	0.216788	0.42705	0	0.330945	0.183379	0	0.747874	0	0	0	0.277703	0.506437	0.374145	0	0.543834	0.220585	0	0	no	no	no
AC009779.1	ENSG00000257384		inositol polyphosphate-1-phosphatase (INPP1) pseudogene	processed pseudogene	12	55732366	55732648	1.34224	1.39264	0.963811	-0.0531782	1	yes	no	no	0	0	4.08391	5.13774	2.3318	1.90969	0	0	0	0.754591	1.68215	0	0	0	2.93681	2.25635	0	4.64558	0	0	1.65662	0	3.41555	2.00767	no	no	no
AC009779.3	ENSG00000258056		novel transcript, antisense to CD63	lncRNA	12	55729104	55730852	7.04928	7.90963	0.891227	-0.166135	0.666953	yes	no	no	5.3711	7.98779	9.80208	12.7673	6.71229	7.41817	7.90901	6.16301	8.18872	7.49761	8.83314	8.04716	7.50965	9.83617	6.20659	8.02893	9.96733	7.10716	5.64235	5.86955	4.58264	7.30715	5.61246	5.13963	no	no	no
AC009779.4	ENSG00000258311		novel protein	protein coding	12	55716036	55724703	0.0740901	0	#NUM!	#NUM!		no	no	no	0	0	0.327721	0	0.56136	0	0	0	0	0	0	0	0	0	0	0	0	0	0	0	0	0	0	0	no	no	no
AC009779.6	ENSG00000258921		novel transcript, antisense to ITGA7	lncRNA	12	55638912	55659795	0	0	#NUM!	#NUM!		no	no	no	0	0	0	0	0	0	0	0	0	0	0	0	0	0	0	0	0	0	0	0	0	0	0	0	no	no	no
AC009779.7	ENSG00000270458		ribosomal protein S4, X-linked (RPS4X) pseudogene	processed pseudogene	12	55662337	55662501	0	0	#NUM!	#NUM!		no	no	no	0	0	0	0	0	0	0	0	0	0	0	0	0	0	0	0	0	0	0	0	0	0	0	0	no	no	no
AC009784.1	ENSG00000236503		transient receptor potential cation channel, subfamily C, member 6 (TRPC6) pseudogene	processed pseudogene	7	136262558	136263017	0.0412387	0.216183	0.190759	-2.39018		no	no	no	0.494865	0	0	0	0	0.706788	0.851813	0	0	0.292543	0	0	0	0	0	0	0	0	0	0	0	0	0	0.743052	no	no	no
AC009800.1	ENSG00000248911		ring finger protein 2 (RNF2) pseudogene	processed pseudogene	8	52975111	52976116	0.0140122	0.0188248	0.744345	-0.425957		no	no	no	0.168146	0	0	0	0	0	0	0	0	0	0	0.225898	0	0	0	0	0	0	0	0	0	0	0	0	no	no	no
AC009804.1	ENSG00000274879		zinc finger protein 717 (ZNF717) pseudogene	processed pseudogene	12	114929757	114929935	0	0	#NUM!	#NUM!		no	no	no	0	0	0	0	0	0	0	0	0	0	0	0	0	0	0	0	0	0	0	0	0	0	0	0	no	no	no
AC009812.2	ENSG00000253760		OCIA domain containing 2 (OCIAD2) pseudogene	processed pseudogene	8	80568050	80568506	0	0	#NUM!	#NUM!		no	no	no	0	0	0	0	0	0	0	0	0	0	0	0	0	0	0	0	0	0	0	0	0	0	0	0	no	no	no
AC009831.2	ENSG00000266105		epsin- like pseudogene	processed pseudogene	18	31966960	31967545	0	0	#NUM!	#NUM!		no	no	no	0	0	0	0	0	0	0	0	0	0	0	0	0	0	0	0	0	0	0	0	0	0	0	0	no	no	no
AC009879.1	ENSG00000253623		TAF9 RNA polymerase II, TATA box binding protein (TBP)-associated factor, 32kDa (TAF9) pseudogene	processed pseudogene	8	66480648	66481486	5.90616	6.85099	0.862089	-0.214091	0.668134	yes	no	no	6.48393	6.88532	11.3537	7.35377	4.26604	8.92116	9.55039	4.0479	7.41543	6.53279	7.97269	6.87624	8.42665	8.13938	5.32478	5.79752	4.40536	4.68662	3.61228	6.89569	3.8429	5.45763	3.72231	5.11535	no	no	no
AC009884.2	ENSG00000253335		novel transcript	lncRNA	8	18989279	19000952	0.233624	0.0767708	3.04313	1.60556	0.997412	no	no	no	0	0	0.976382	0.92125	0	0	0	0	0	0	0	0	0	0	0	0	1.8271	0	0	0	0	0	0	0	no	no	no
AC009901.1	ENSG00000248978		glucosamine-phosphate N-acetyltransferase 1 (GNPNAT1) pseudogene	unprocessed pseudogene	8	84828573	84829479	0.032591	0	#NUM!	#NUM!		no	no	no	0	0	0.391092	0	0	0	0	0	0	0	0	0	0	0	0	0	0	0	0	0	0	0	0	0	no	no	no
AC009901.2	ENSG00000254212		extra spindle pole bodies homolog 1 (S. cerevisiae) (ESPL1) pseudogene	processed pseudogene	8	84864668	84864907	0	0	#NUM!	#NUM!		no	no	no	0	0	0	0	0	0	0	0	0	0	0	0	0	0	0	0	0	0	0	0	0	0	0	0	no	no	no
AC009902.1	ENSG00000254014		ribosomal protein L17 (RPL17) pseudogene	processed pseudogene	8	81244156	81244338	0	0	#NUM!	#NUM!		no	no	no	0	0	0	0	0	0	0	0	0	0	0	0	0	0	0	0	0	0	0	0	0	0	0	0	no	no	no
AC009927.1	ENSG00000250031		protein tyrosine phosphatase, non-receptor type 11 (PTPN11) pseudogene	processed pseudogene	8	58424588	58426685	3.70124	3.04524	1.21542	0.281451	0.745378	yes	no	no	3.3026	4.42864	3.54563	3.26121	3.34566	3.73385	3.32519	2.78963	3.87115	2.08118	4.59227	3.03579	5.05163	2.85063	4.96321	4.6932	3.82201	3.17061	2.89353	2.15462	2.90736	2.10438	3.33016	1.70359	no	no	no
AC009945.1	ENSG00000234356		CDK2-associated protein 2 (CDK2AP2) pseudogene	processed pseudogene	7	10476581	10476878	0	0	#NUM!	#NUM!		no	no	no	0	0	0	0	0	0	0	0	0	0	0	0	0	0	0	0	0	0	0	0	0	0	0	0	no	no	no
AC009948.2	ENSG00000270277		novel transcript, antisense to titin	lncRNA	2	178548884	178550681	0.485707	0.456193	1.0647	0.0904422	0.994676	no	no	no	1.04873	1.09836	0	0.258288	0.454134	0.371924	0.386944	0.393786	0	0.452854	0.660736	1.45989	0	0.326506	0.581881	0	1.00745	0	0	0.713411	0.322637	0	1.35913	0.406138	no	no	no
AC009950.2	ENSG00000283451		novel pseudogene	unitary pseudogene	2	230138601	230138783	0	0	#NUM!	#NUM!		no	no	no	0	0	0	0	0	0	0	0	0	0	0	0	0	0	0	0	0	0	0	0	0	0	0	0	no	no	no
AC009961.2	ENSG00000227055		centrosomal protein 57kDa (CEP57) pseudogene	processed pseudogene	2	159812234	159814009	2.95364	3.83056	0.771071	-0.375064	0.623147	yes	no	no	11.5859	2.65374	0	7.4198	0	5.51585	11.3365	0	0	1.08976	4.85864	2.59421	0	0	4.24127	3.25856	7.35777	3.35452	2.46743	0	0	5.84441	4.93265	2.89943	no	no	no
AC009963.2	ENSG00000233494		pseudogene similar to part of plasminogen (PLG)	processed pseudogene	2	107902997	107903134	0	0	#NUM!	#NUM!		no	no	no	0	0	0	0	0	0	0	0	0	0	0	0	0	0	0	0	0	0	0	0	0	0	0	0	no	no	no
AC009965.2	ENSG00000235951		novel pseudogene similar to part of a zinc finger protein	processed pseudogene	2	204065706	204067363	0.0184307	0	#NUM!	#NUM!		no	no	no	0	0	0	0	0	0	0	0	0	0	0.221168	0	0	0	0	0	0	0	0	0	0	0	0	0	no	no	no
AC009967.1	ENSG00000206961			snoRNA	2	169727872	169728003	5.9596	4.94595	1.20494	0.268967	0.483474	yes	no	no	6.82946	7.32576	8.16774	5.88446	9.06972	4.31237	6.18415	6.64174	6.80352	7.8253	9.08816	6.22459	6.28604	5.44715	2.07085	0.641063	6.74294	4.06562	2.82717	3.91095	3.42326	3.86139	3.56458	3.66861	no	no	no
AC009969.1	ENSG00000234932		makorin, ring finger protein 1 (MKRN1) pseudogene	processed pseudogene	2	152850653	152850824	0	0	#NUM!	#NUM!		no	no	no	0	0	0	0	0	0	0	0	0	0	0	0	0	0	0	0	0	0	0	0	0	0	0	0	no	no	no
AC009977.1	ENSG00000267793		ADAM metallopeptidase domain (ADAM) pseudogene	transcribed processed pseudogene	Y	19598188	19598757	3.4952	2.73247	1.27913	0.355166	0.635109	yes	no	no	0	0	0	0	9.92358	9.43011	0	0	5.63636	3.92623	0	0	11.4046	9.8965	0	0	2.71027	3.70696	6.81667	4.22787	0	0	5.4509	1.60203	no	no	no
AC009994.1	ENSG00000271779		G protein-coupled receptor 128 (GPR128) pseudogene	processed pseudogene	17	64572829	64573081	3.87697	2.83833	1.36594	0.44989	0.501506	yes	no	no	0	0	5.73882	1.80492	3.27672	5.36709	11.0308	2.7413	1.98517	1.06037	4.72761	2.52425	9.6403	0	4.12689	3.17068	7.15934	6.5281	0	2.57374	2.32793	0	4.79962	0	no	no	no
AC009997.1	ENSG00000259369		ribosomal protein L19 (RPL19) pseudogene	processed pseudogene	15	55746639	55746767	0	0	#NUM!	#NUM!		no	no	no	0	0	0	0	0	0	0	0	0	0	0	0	0	0	0	0	0	0	0	0	0	0	0	0	no	no	no
AC010095.1	ENSG00000233648		cytochrome c oxidase subunit VIIb (COX7B) pseudogene	processed pseudogene	2	108694750	108694893	0	0	#NUM!	#NUM!		no	no	no	0	0	0	0	0	0	0	0	0	0	0	0	0	0	0	0	0	0	0	0	0	0	0	0	no	no	no
AC010099.1	ENSG00000213291		ribosomal protein L31 (RPL31) pseudogene	processed pseudogene	7	125300504	125300878	0.341573	0.220767	1.54721	0.629674	0.994683	no	no	no	0	0	0	0	0	1.0133	0	1.03597	1.5046	0.403399	0	0	0	0	1.55831	0	0	1.2325	0	0	0	0	0	0	no	no	no
AC010099.2	ENSG00000234071		metaxin 2 (MTX2) pseudogene	processed pseudogene	7	125344969	125345377	0	0	#NUM!	#NUM!		no	no	no	0	0	0	0	0	0	0	0	0	0	0	0	0	0	0	0	0	0	0	0	0	0	0	0	no	no	no
AC010132.2	ENSG00000234983		serine/threonine kinase receptor associated protein (STRAP) pseudogene	processed pseudogene	7	42918741	42920084	0.000233554	0	#NUM!	#NUM!		no	no	no	0	0	0	0	0	0	0	0	0	0	0.00280265	0	0	0	0	0	0	0	0	0	0	0	0	0	no	no	no
AC010132.3	ENSG00000256646		novel PSMA2 and C7orf25 readthrough	protein coding	7	42909273	42932174	9.73157	10.8437	0.897443	-0.156108	0.65075	yes	no	no	12.7981	11.2117	8.38907	11.2702	12.2435	9.46021	11.5202	10.5683	11.3063	11.7297	7.13786	12.2834	12.9996	18.2435	8.91147	7.37198	9.35703	15.0616	10.489	12.861	6.39141	3.37049	6.18721	5.74015	no	no	no
AC010133.1	ENSG00000274282		endogenous retrovirus group FRD, member 1 (ERVFRD-1) pseudogene	processed pseudogene	Y	19253960	19260875	0	0	#NUM!	#NUM!		no	no	no	0	0	0	0	0	0	0	0	0	0	0	0	0	0	0	0	0	0	0	0	0	0	0	0	no	no	no
AC010149.2	ENSG00000283202		Novel Sp100-like protein pseudogene	unitary pseudogene	2	230584815	230586715	0	0	#NUM!	#NUM!		no	no	no	0	0	0	0	0	0	0	0	0	0	0	0	0	0	0	0	0	0	0	0	0	0	0	0	no	no	no
AC010153.1	ENSG00000240566		zinc finger protein pseudogene	processed pseudogene	Y	24650808	24651534	0.0488043	0.0593972	0.821658	-0.283389		no	no	no	0.256449	0	0	0	0	0.362422	0	0	0	0	0	0	0.329202	0	0	0	0	0	0	0.350345	0	0	0	0	no	no	no
AC010182.1	ENSG00000257611		thyroid hormone receptor interactor 11 (TRIP11) pseudogene	processed pseudogene	12	106170004	106172437	0.0449508	0.0130458	3.4456	1.78476		no	no	no	0.1244	0.0865205	0.126184	0	0	0	0	0	0.13146	0.0700297	0.157366	0	0	0	0	0	0	0	0	0	0	0	0	0	no	no	no
AC010186.2	ENSG00000256594		C-type lectin domain family 2 (CLEC2) pseudogene	transcribed unprocessed pseudogene	12	9648047	9658412	95.7512	108.629	0.881451	-0.182047	0.297583	yes	no	no	104.713	122.269	101.007	118.515	89.2038	129.659	130.217	83.6549	84.103	88.7716	115.212	109.144	157.981	149.6	81.8478	108.109	131.875	129.67	80.1577	91.6065	57.6092	67.1775	61.6506	58.8104	no	no	no
AC010200.1	ENSG00000257803		phosphatidylinositol glycan anchor biosynthesis, class A (PIGA) pseudogene	processed pseudogene	12	100578744	100580197	1.0921	2.07255	0.526934	-0.924307	0.158914	yes	no	no	0.327193	0	0.777277	2.51447	0.95101	1.40194	3.88519	1.9532	1.61325	2.40049	2.19537	3.71227	0	0.263907	0.479103	0.920235	0.831149	1.7052	1.1149	3.13733	2.02692	2.14564	0.835804	2.78397	no	no	no
AC010200.2	ENSG00000271177		MAP/microtubule affinity-regulating kinase 2 (MARK2) pseudogene	processed pseudogene	12	100525186	100525420	0	0	#NUM!	#NUM!		no	no	no	0	0	0	0	0	0	0	0	0	0	0	0	0	0	0	0	0	0	0	0	0	0	0	0	no	no	no
AC010202.1	ENSG00000257254		NADH dehydrogenase (ubiquinone) 1 alpha subcomplex, 2, 8kDa (NDUFA2) pseudogene	processed pseudogene	12	102513251	102513655	0	0	#NUM!	#NUM!		no	no	no	0	0	0	0	0	0	0	0	0	0	0	0	0	0	0	0	0	0	0	0	0	0	0	0	no	no	no
AC010203.1	ENSG00000257489		TBC1 domain family, member 2B (TBC1D2B) pseudogene	transcribed unprocessed pseudogene	12	100173196	100199783	9.12323	8.40557	1.08538	0.1182	0.739258	yes	no	no	12.0666	12.8673	15.1206	11.3214	7.61863	7.10559	9.60791	9.80751	4.44445	5.08477	7.74585	6.14245	13.2319	11.7022	6.78747	10.738	11.9417	9.42007	7.58258	7.63813	6.20238	4.59511	6.92913	4.6438	no	no	no
AC010240.1	ENSG00000202417			misc RNA	5	132945342	132945454	0	0.0568764	0	#NUM!		no	no	no	0	0.682517	0	0	0	0	0	0	0	0	0	0	0	0	0	0	0	0	0	0	0	0	0	0	no	no	no
AC010240.2	ENSG00000229738		putative nucleic acid binding protein RY-1 (RY1) pseudogene	processed pseudogene	5	132987652	132988110	3.66947	4.59576	0.798447	-0.324732	0.562786	yes	no	no	3.25327	5.77767	5.38483	5.46926	2.83763	3.87272	4.78681	2.37825	4.59062	4.8301	6.48214	4.73733	3.48507	4.59708	3.2787	5.26455	2.0667	3.76877	3.63855	4.27141	3.8658	4.10702	2.77208	3.6664	no	no	no
AC010255.3	ENSG00000250803		zinc finger protein 474-like [Source:NCBI gene;Acc:100505841]	protein coding	5	122129622	122183949	0.222369	0.399678	0.556372	-0.845879	1	no	no	no	0.974698	0	0	0.797856	0.283303	1.35866	0.238429	0	0.171637	0.275038	0	0.218245	0	0	0	0	0	0.282208	0.207579	0.890097	0.201271	0.491677	0.829946	0.243922	no	no	no
AC010265.1	ENSG00000248350		heat shock factor binding protein 1 (HSBP1) pseudogene	processed pseudogene	5	112363456	112363666	0	0.505089	0	#NUM!	0.427	yes	no	no	0	0	0	0	0	0	0	0	0	0	0	0	0	0	0	0	0	0	0	0	0	0	0	6.06107	no	no	no
AC010285.2	ENSG00000249876		DnaJ (Hsp40) homolog, subfamily B, member 6 (DNAJB6) pseudogene	processed pseudogene	5	179939457	179940132	0.343836	0.50142	0.685725	-0.544297	1	yes	no	no	0	0	0	0.806325	0	0	0.821307	1.22464	0.592097	0.473707	0.703999	1.50356	0	0.338512	0	0	0.533056	0	0.357521	0.383261	0	1.27025	0.714722	0.420116	no	no	no
AC010287.1	ENSG00000260865		chromosome 10 open reading frame 57 (C10orf57) pseudogene	transcribed processed pseudogene	16	58597589	58597945	3.65138	4.76447	0.766377	-0.383874	0.413686	yes	no	no	3.12488	6.44174	4.7722	10.5064	1.3624	2.23154	5.733	3.41936	9.90479	3.08619	5.89698	2.09908	3.0062	4.72586	0	6.59157	4.46509	6.78568	3.99299	4.28047	3.87164	0	0	4.69208	no	no	no
AC010301.1	ENSG00000241179		ribosomal protein L34 (RPL34) pseudogene	processed pseudogene	5	134804778	134805132	1.74077	2.08785	0.833762	-0.262293	0.769489	yes	no	no	1.58019	5.42911	1.60881	2.27695	1.37788	3.38535	1.15963	2.30548	2.50434	1.78358	3.97599	2.12293	1.01395	0.955912	0	3.99989	1.50528	2.74512	4.03836	0	0.97891	1.19567	0	0	no	no	no
AC010307.1	ENSG00000240611		ribosomal protein L6 (RPL6) pseudogene	processed pseudogene	5	133172218	133173053	0	0	#NUM!	#NUM!		no	no	no	0	0	0	0	0	0	0	0	0	0	0	0	0	0	0	0	0	0	0	0	0	0	0	0	no	no	no
AC010319.1	ENSG00000254503		high-mobility group box 3 (HMGB3) pseudogene	processed pseudogene	19	17417031	17418288	15.4957	15.111	1.02546	0.0362691	0.867061	yes	no	no	17.8783	18.9913	21.4232	18.8118	26.0638	14.4795	18.8545	13.7837	15.9037	15.3799	19.0243	19.2085	16.7757	15.264	10.1857	10.2432	19.4015	15.396	9.48176	16.1015	8.58901	8.66762	7.43793	9.93434	no	no	no
AC010319.2	ENSG00000269035		novel protein	protein coding	19	17436611	17460804	0.0165469	0	#NUM!	#NUM!		no	no	no	0	0	0.198563	0	0	0	0	0	0	0	0	0	0	0	0	0	0	0	0	0	0	0	0	0	no	no	no
AC010320.5	ENSG00000269535		novel transcript, antisense to ZNF480 and ZNF610	lncRNA	19	52300693	52345229	0.233709	0.291783	0.800969	-0.320181	1	no	no	no	0	0.769033	0	0.53755	0.975885	0	0	0.408213	0	0	0.703999	0.375891	0.358889	1.01554	0	0	0	0	0.357521	0.383261	0	0	0	0.420116	no	no	no
AC010323.1	ENSG00000167774		novel transcript	protein coding	19	8308283	8321379	2.58322	0.609776	4.23635	2.08282	0.0153897	yes	yes	yes	1.90099	1.49076	5.51722	1.21371	2.40603	0	0	2.67968	5.30652	2.20251	3.70221	0	1.18351	0.948044	0.0409376	0	2.36851	0	5.89308	1.46229	0	0	0	0	no	no	no
AC010323.2	ENSG00000268884		ribosomal protein L17 (RPL17) pseudogene	processed pseudogene	19	8346517	8347687	0.219555	0.260587	0.842539	-0.247184	0.997412	no	no	no	0	0.460494	0	0	0	0	0.493241	0.489607	0	0.189412	0.422317	0.450945	1.72273	0	0	0.566478	0	0	0	0.45899	0	0.50748	0	0	no	no	no
AC010325.1	ENSG00000261341		novel protein	protein coding	19	50776141	50793142	6.28398	7.79541	0.806112	-0.310948	0.407809	yes	no	no	9.60138	12.9845	7.65366	15.6619	8.76903	4.64624	5.21182	5.13029	8.30493	7.39264	14.4995	10.3749	8.46195	9.85122	1.29582	4.0316	3.19466	5.67977	2.70345	5.32603	3.8755	9.14937	1.91759	3.23489	no	no	no
AC010326.1	ENSG00000243234		ribosomal protein L19 (RPL19) pseudogene	processed pseudogene	19	57953158	57953759	0.0344648	0.0375257	0.918432	-0.122756		no	no	no	0	0	0	0	0	0	0	0	0	0	0.413578	0	0	0	0	0	0	0	0	0.450309	0	0	0	0	no	no	no
AC010326.2	ENSG00000269476		novel transcript	protein coding	19	57876765	57916591	1.56668	1.54475	1.0142	0.0203359	0.988205	yes	no	no	0.501651	1.96049	1.44261	1.19021	1.8607	2.26478	1.767	3.56974	2.21306	1.33327	0.55068	1.32669	3.21711	3.67091	0.992242	1.53812	2.51139	0.83015	1.30788	1.92116	0.633042	0	0	0.734182	no	no	no
AC010326.4	ENSG00000270804		ubiquitin-conjugating enzyme E2C (UBE2C) pseudogene	transcribed processed pseudogene	19	57867885	57868834	16.8956	16.4324	1.02819	0.0401113	0.870554	yes	no	no	21.8559	20.8922	22.1613	16.3339	21.1551	16.732	14.6519	16.1955	15.9275	15.3477	14.9814	14.6992	21.7306	20.6102	9.45041	17.0192	16.4287	20.1709	15.7167	18.6368	10.6872	11.1835	16.4574	10.9109	no	no	no
AC010327.1	ENSG00000239137			snoRNA	19	55167171	55167274	0	0	#NUM!	#NUM!		no	no	no	0	0	0	0	0	0	0	0	0	0	0	0	0	0	0	0	0	0	0	0	0	0	0	0	no	no	no
AC010327.2	ENSG00000267110		novel transcript	protein coding	19	55154757	55160671	0.745869	0.547681	1.36187	0.445587	0.336855	yes	no	no	0.453181	0.618462	0	1.2969	2.35444	0.642743	0.660501	1.31315	0	0.761917	2.26464	0.604588	0	0.551924	0	0.759417	0.857375	0	1.15008	0	0.557567	0	0	0.67572	no	no	no
AC010328.2	ENSG00000268282		actin related protein 2/3 complex, subunit 1A, 41kDa pseudogene	processed pseudogene	19	53004040	53005150	0	0.0217613	0	#NUM!		no	no	no	0	0	0	0	0	0	0	0	0	0	0	0	0	0	0	0	0	0.261136	0	0	0	0	0	0	no	no	no
AC010329.2	ENSG00000269779		zinc finger protein 85 pseudogene	unprocessed pseudogene	19	20691336	20697615	1.85888	1.80145	1.03188	0.0452777	0.986625	yes	no	no	2.32143	2.40377	2.50786	2.17118	1.84627	2.42464	1.85012	2.07915	2.35637	1.55973	2.60188	2.10519	2.30005	2.74395	1.32823	0.735617	0.993259	1.13057	1.22838	1.8075	1.45163	1.38345	1.2921	1.30169	no	no	no
AC010329.5	ENSG00000280171		novel zinc finger pseudogene	unprocessed pseudogene	19	20674923	20696533	0.0131542	0.00735732	1.7879	0.838269		no	no	no	0.0700774	0	0	0.0671487	0	0	0	0	0	0.0211392	0.0877729	0	0	0	0	0	0	0	0	0	0	0	0	0	no	no	no
AC010332.2	ENSG00000278543		novel zinc finger pseudogene	unprocessed pseudogene	19	52473336	52475239	0.295796	0.351448	0.84165	-0.248707		no	no	no	0.645841	0.332356	0.246218	0.232315	0.562336	0.23027	0.473263	0.471491	0.0851967	0.138064	0.101591	0.217707	0.62153	0.879133	0	0.544139	0	0.560163	0.103236	0	0.300269	0.609965	0.411846	0	no	no	no
AC010338.1	ENSG00000276332		peroxiredoxin 4 (PRDX4) pseudogene	processed pseudogene	5	38197432	38198148	0	0	#NUM!	#NUM!		no	no	no	0	0	0	0	0	0	0	0	0	0	0	0	0	0	0	0	0	0	0	0	0	0	0	0	no	no	no
AC010342.1	ENSG00000226432		AKT interacting protein (AKTIP) pseudogene	processed pseudogene	5	24170370	24171246	0.210307	0.430624	0.488378	-1.03393	1	no	no	no	0	0	0	0.315977	0.518668	0.54076	0	0	0	0	0	0.525798	0	0	0	0.601541	0	0	2.00502	2.59547	0	0.587939	0	0	no	no	no
AC010343.1	ENSG00000240376		ribosomal protein S8 (RPS8) pseudogene	processed pseudogene	5	33162179	33162807	0.831177	0.68671	1.21038	0.275455	0.668949	yes	no	no	0.311346	0.857445	0.966717	1.4995	0.543647	1.33983	0.960873	1.91641	2.05668	0.906861	0.393283	0.847917	0	0.387849	1.38705	0	1.19438	0	1.20461	0	0	1.44024	0	0	no	no	no
AC010343.2	ENSG00000250672		tripartite motif-containing 28 (TRIM28) pseudogene	processed pseudogene	5	33090126	33090349	0	0	#NUM!	#NUM!		no	no	no	0	0	0	0	0	0	0	0	0	0	0	0	0	0	0	0	0	0	0	0	0	0	0	0	no	no	no
AC010350.1	ENSG00000250847		Rho GTPase activating protein 5 (ARHGAP5) pseudogene	unprocessed pseudogene	5	121195980	121196210	0	0	#NUM!	#NUM!		no	no	no	0	0	0	0	0	0	0	0	0	0	0	0	0	0	0	0	0	0	0	0	0	0	0	0	no	no	no
AC010368.1	ENSG00000250886		glyceraldehyde-3-phosphate dehydrogenase (GAPDH) pseudogene	processed pseudogene	5	35081223	35081992	0.0536607	0	#NUM!	#NUM!		no	no	no	0	0	0	0	0	0	0	0	0	0	0	0	0.643928	0	0	0	0	0	0	0	0	0	0	0	no	no	no
AC010374.1	ENSG00000233787		piggyBac transposable element derived 3 (PGBD3) pseudogene	processed pseudogene	5	29881709	29882945	0	0	#NUM!	#NUM!		no	no	no	0	0	0	0	0	0	0	0	0	0	0	0	0	0	0	0	0	0	0	0	0	0	0	0	no	no	no
AC010374.2	ENSG00000249744		zinc finger, CCHC domain containing 10 (ZCCHC10) pseudogene	processed pseudogene	5	29848684	29849218	0	0	#NUM!	#NUM!		no	no	no	0	0	0	0	0	0	0	0	0	0	0	0	0	0	0	0	0	0	0	0	0	0	0	0	no	no	no
AC010376.1	ENSG00000253801		DnaJ (Hsp40) homolog, subfamily C, member 15 (DNAJC15) pseudogene	processed pseudogene	5	68087161	68087494	0	0	#NUM!	#NUM!		no	no	no	0	0	0	0	0	0	0	0	0	0	0	0	0	0	0	0	0	0	0	0	0	0	0	0	no	no	no
AC010378.1	ENSG00000207020			misc RNA	5	139554900	139555001	6.52094	6.62445	0.984375	-0.0227207	1	yes	no	no	9.11849	4.17715	6.18909	6.56957	7.95107	9.76758	2.23054	5.54322	8.83132	3.85955	6.69183	10.2086	9.74689	7.35478	5.00702	7.69377	11.5816	6.60028	1.94195	7.28615	5.64879	6.8996	0	6.84582	no	no	no
AC010385.1	ENSG00000226400		striatin, calmodulin binding protein (STRN) pseudogene	processed pseudogene	5	28927029	28927284	0	0.25609	0	#NUM!	0.580394	no	no	no	0	0	0	0	0	0	0	0	0	0	0	0	0	0	0	0	0	0	0	0	0	3.07308	0	0	no	no	no
AC010385.2	ENSG00000271035		developmental pluripotency associated 3 (DPPA3) pseudogene	processed pseudogene	5	28897785	28898274	0.177573	0.103276	1.7194	0.781909	0.997412	no	no	no	0	0	0	0	1.55953	0.638609	0	0	0	0	0	0.6007	0	0	0	0	0	0	0.571344	0	0	0	0	0	no	no	no
AC010385.3	ENSG00000277878		ankyrin repeat domain 36C (ANKRD36C) pseudogene	processed pseudogene	5	28927298	28927459	0	0	#NUM!	#NUM!		no	no	no	0	0	0	0	0	0	0	0	0	0	0	0	0	0	0	0	0	0	0	0	0	0	0	0	no	no	no
AC010395.2	ENSG00000251627		integrin alpha FG-GAP repeat containing 2 (ITFG2) pseudogene	processed pseudogene	5	110983563	110984466	0	0	#NUM!	#NUM!		no	no	no	0	0	0	0	0	0	0	0	0	0	0	0	0	0	0	0	0	0	0	0	0	0	0	0	no	no	no
AC010409.1	ENSG00000213663		ribosomal protein L21 (RPL21) pseudogene	processed pseudogene	5	119547131	119547606	0.234522	0.105791	2.21685	1.14851	0.997412	no	no	no	0	0	0.95337	0	0	0	0	1.36621	0.494684	0	0	0	0	0.566467	0	0	0	0	0	0	0	0	0	0.703022	no	no	no
AC010409.2	ENSG00000250895		tubulin, alpha 1c pseudogene	processed pseudogene	5	119652523	119653000	0	0	#NUM!	#NUM!		no	no	no	0	0	0	0	0	0	0	0	0	0	0	0	0	0	0	0	0	0	0	0	0	0	0	0	no	no	no
AC010422.3	ENSG00000269242		novel transcript	protein coding	19	12643831	12648397	6.77652	9.00754	0.752316	-0.41059	0.48275	yes	no	no	9.96991	13.5016	12.5449	18.7109	9.75201	5.61887	8.26973	3.92202	7.70632	7.61313	13.3542	36.5126	0	0	0	2.91069	6.74633	5.42877	3.88391	1.5328	9.99332	7.99141	3.44528	0	no	no	no
AC010422.5	ENSG00000269590		novel protein	protein coding	19	12664828	12669397	8.9372	12.9549	0.68987	-0.535603	0.449637	yes	no	no	0	12.3797	0	10.5718	6.65375	0.597591	14.6894	13.6063	26.9296	32.9773	9.18224e-07	6.80818	7.40601	1.94705	0	15.1216	0	19.4368	5.59103	7.50292	32.5158	26.7497	14.5439	6.67673	no	no	no
AC010422.6	ENSG00000269693		novel transcript	protein coding	19	12525720	12580975	5.64171	5.37734	1.04916	0.0692402	0.887449	yes	no	no	6.6	4.15971	7.77701	5.82874	7.55672	4.16143	5.91268	4.22911	4.30913	5.1627	5.14321	5.1616	6.45678	5.79571	4.55401	5.54889	7.07826	8.21297	4.5205	6.06155	4.38133	4.29674	5.09448	4.22536	no	no	no
AC010424.1	ENSG00000249577		ARP3 actin-related protein 3 homolog (yeast) pseudogene	processed pseudogene	5	127465822	127466118	0	0	#NUM!	#NUM!		no	no	no	0	0	0	0	0	0	0	0	0	0	0	0	0	0	0	0	0	0	0	0	0	0	0	0	no	no	no
AC010442.2	ENSG00000214278		mitochondrial translational initiation factor 3 (MTIF3) pseudogene	processed pseudogene	5	403731	404546	1.54838	2.75992	0.561021	-0.833872	0.226253	yes	no	no	1.9647	1.20003	0.66676	2.09704	1.52281	2.8287	2.57949	2.22947	1.85669	2.71037	4.11955	1.17311	0	0.264114	0	2.57868	2.0795	1.89616	1.11578	3.28931	1.35234	5.94644	1.67292	6.55565	no	no	no
AC010442.3	ENSG00000250645		family with sequence similarity 136, member A (FAM136A) pseudogene	processed pseudogene	5	418703	419109	2.92576	6.31956	0.462969	-1.11101	0.026398	yes	yes	yes	3.04949	4.19089	0.620945	7.03059	6.38178	12.1952	5.37092	3.55933	4.51074	15.1448	3.83648	5.73563	0.782316	0.737897	0	1.02921	4.64787	2.11904	0.779333	6.68354	2.26695	3.69189	4.67391	11.9051	no	no	no
AC010460.1	ENSG00000206912			misc RNA	5	23299155	23299262	0	0	#NUM!	#NUM!		no	no	no	0	0	0	0	0	0	0	0	0	0	0	0	0	0	0	0	0	0	0	0	0	0	0	0	no	no	no
AC010460.2	ENSG00000249289		non-SMC condensin I complex, subunit G (NCAPG) pseudogene	processed pseudogene	5	23329427	23329892	0	0	#NUM!	#NUM!		no	no	no	0	0	0	0	0	0	0	0	0	0	0	0	0	0	0	0	0	0	0	0	0	0	0	0	no	no	no
AC010460.3	ENSG00000250319		zinc finger CCCH-type containing 14 (ZC3H14) pseudogene	processed pseudogene	5	23262159	23263185	0	0	#NUM!	#NUM!		no	no	no	0	0	0	0	0	0	0	0	0	0	0	0	0	0	0	0	0	0	0	0	0	0	0	0	no	no	no
AC010463.1	ENSG00000269307		novel transcript	protein coding	19	17267418	17282966	0	0	#NUM!	#NUM!		no	no	no	0	0	0	0	0	0	0	0	0	0	0	0	0	0	0	0	0	0	0	0	0	0	0	0	no	no	no
AC010468.1	ENSG00000249318		novel transcript	lncRNA	5	111265809	111270089	0.486517	0.24699	1.96979	0.97804	1	no	no	no	0.704624	0.735464	0.834102	0	0	0	0	1.26374	0	0.490322	0.336817	0.359563	0.742655	1.00195	0.589421	0	0	0	0	0.376576	0.671736	0	0.695109	0	no	no	no
AC010469.1	ENSG00000224282		ribosomal protein L9 (RPL9) pseudogene	processed pseudogene	5	31822561	31823136	0.192053	0.250778	0.765829	-0.384906	1	no	no	no	0	0	0.714333	0	0	1.0023	0.517012	0	0.371665	0	0	0.471422	0	0.4259	0.770408	0.592697	0	0	0.448227	0	0	0	0	0	no	no	no
AC010469.2	ENSG00000241739		ribosomal protein L21 (RPL21) pseudogene	processed pseudogene	5	31840492	31840971	0.0894034	0.0370173	2.41518	1.27213		no	no	no	0	0	0	0.444208	0	0	0	0	0.490312	0	0.582529	0	0	0	0	0	0	0	0	0	0	0	0	0	no	no	no
AC010476.1	ENSG00000253646		ribosomal protein L6 (RPL6) pseudogene	processed pseudogene	5	155111184	155112324	0.0172442	0	#NUM!	#NUM!		no	no	no	0.20693	0	0	0	0	0	0	0	0	0	0	0	0	0	0	0	0	0	0	0	0	0	0	0	no	no	no
AC010493.1	ENSG00000213655		SMT3 suppressor of mif two 3 homolog 1 (S. cerevisiae) (SUMO1) pseudogene	processed pseudogene	5	123236079	123236370	0	0.0985108	0	#NUM!	1	no	no	no	0	0	0	1.18213	0	0	0	0	0	0	0	0	0	0	0	0	0	0	0	0	0	0	0	0	no	no	no
AC010503.3	ENSG00000268203		novel transcript, antisense to TUBB4A	lncRNA	19	6494320	6494805	0	0	#NUM!	#NUM!		no	no	no	0	0	0	0	0	0	0	0	0	0	0	0	0	0	0	0	0	0	0	0	0	0	0	0	no	no	no
AC010507.1	ENSG00000282051		novel pseudogene	transcribed processed pseudogene	19	197961	200775	4.52377	4.24495	1.06568	0.0917764	0.985836	yes	no	no	3.72443	0	7.32045	3.02049	0.640791	5.02477	2.67811	0	5.91897	5.22889	7.31348	12.4903	8.7516	16.0921	0	0	20.6155	6.40476	0	0	0	0	0	0	no	no	no
AC010507.2	ENSG00000282339		novel pseudogene	transcribed processed pseudogene	19	200499	201174	4.65986	4.35288	1.07052	0.0983172	0.891882	yes	no	no	1.33665	4.63436	12.4469	1.00079	1.79452	9.89945	0.120575	1.91539	6.78573	7.34554	6.4165	8.77534	2.75703	6.35826	3.21254	5.51407	11.2861	6.76773	7.96702	1.81847	0	0	0	0	no	no	no
AC010522.1	ENSG00000268750		novel protein	protein coding	19	57819719	57858941	17.4073	15.5393	1.12021	0.163776	0.521218	yes	no	no	26.2421	36.2528	29.4564	22.0013	25.5852	20.5607	13.3319	15.7084	11.3107	18.5206	21.5034	14.1393	16.051	9.33589	10.949	10.1076	19.3171	16.7748	9.24628	9.64916	13.0339	13.2636	10.4846	2.53369	no	no	no
AC010525.2	ENSG00000267689		Diphosphoinositol polyphosphate phosphohydrolase 2, pseudogene	processed pseudogene	19	55705978	55706172	0.118178	0.065434	1.80606	0.852843	0.997412	no	no	no	0	0.785208	0	0	0	0	0	0	1.41813	0	0	0	0	0	0	0	0	0	0	0	0	0	0	0	no	no	no
AC010531.1	ENSG00000131152		novel protein	protein coding	16	87302876	87334273	0.378111	0.511008	0.739932	-0.434535	0.817737	yes	no	no	0	0	0	0.377292	0	2.04292	0	0.0223602	0.464974	0.306669	0.906511	0	0	0	0	0.590214	2.44446	2.815	0.69903	0	0	0	0	0	no	no	no
AC010531.2	ENSG00000243705		ribosomal protein L39 (RPL39) pseudogene	processed pseudogene	16	87268185	87268337	0	0	#NUM!	#NUM!		no	no	no	0	0	0	0	0	0	0	0	0	0	0	0	0	0	0	0	0	0	0	0	0	0	0	0	no	no	no
AC010542.3	ENSG00000260851		novel protein	protein coding	16	66469812	66517312	0.475361	0.741049	0.64147	-0.640547	0.600439	yes	no	no	0.682566	0.774389	0.416489	0.42451	0.929148	2.35914	1.14484	1.83073	0.386418	0.552482	0	1.68241	0	0.46692	0	0	0	0	0	0.891371	0.4875	0	0.971473	0.596531	no	no	no
AC010546.1	ENSG00000260332		developmental pluripotency associated 3 (DPPA3) pseudogene	processed pseudogene	16	62808222	62808706	0	0	#NUM!	#NUM!		no	no	no	0	0	0	0	0	0	0	0	0	0	0	0	0	0	0	0	0	0	0	0	0	0	0	0	no	no	no
AC010547.4	ENSG00000261611		novel transcript	protein coding	16	71447600	71489311	0.15754	0.0381868	4.1255	2.04457		no	no	no	0	0	0.55328	0	0	0	0	0	0.17683	0.136244	0	0.321998	0.617615	0	0	0	0	0	0	0	0	0	0.542752	0	no	no	no
AC010547.5	ENSG00000262008		chemokine (C-C motif) ligand 17 (CCL17) pseudogene	unprocessed pseudogene	16	71443055	71443856	0	0.623958	0	#NUM!	0.37982	yes	no	no	0	0	0	0	0	0	0	0	0	0	0	0	0	7.4875	0	0	0	0	0	0	0	0	0	0	no	no	no
AC010547.6	ENSG00000262120		60S ribosomal protein pseudogene (RPL) pseudogene	unprocessed pseudogene	16	71420483	71421518	0	0	#NUM!	#NUM!		no	no	no	0	0	0	0	0	0	0	0	0	0	0	0	0	0	0	0	0	0	0	0	0	0	0	0	no	no	no
AC010587.1	ENSG00000249904		chromosome 1 open reading frame 146 pseudogene	processed pseudogene	5	125886285	125886753	0.0399589	0	#NUM!	#NUM!		no	no	no	0.479507	0	0	0	0	0	0	0	0	0	0	0	0	0	0	0	0	0	0	0	0	0	0	0	no	no	no
AC010587.2	ENSG00000249950		ribosomal protein S3a pseudogene	processed pseudogene	5	125862746	125863193	0	0	#NUM!	#NUM!		no	no	no	0	0	0	0	0	0	0	0	0	0	0	0	0	0	0	0	0	0	0	0	0	0	0	0	no	no	no
AC010591.1	ENSG00000271477		oligonucleotide/oligosaccharide-binding fold containing 1 (OBFC1) pseudogene	processed pseudogene	5	155397291	155398353	0	0	#NUM!	#NUM!		no	no	no	0	0	0	0	0	0	0	0	0	0	0	0	0	0	0	0	0	0	0	0	0	0	0	0	no	no	no
AC010598.1	ENSG00000251374		ribosomal protein S23 pseudogene 5	processed pseudogene	5	82265157	82265259	0	0	#NUM!	#NUM!		no	no	no	0	0	0	0	0	0	0	0	0	0	0	0	0	0	0	0	0	0	0	0	0	0	0	0	no	no	no
AC010615.1	ENSG00000213976		zinc finger protein pseudogene	unprocessed pseudogene	19	21382865	21387177	3.28665	3.23848	1.01487	0.0212999	1	yes	no	no	3.23755	3.17	3.00891	4.61941	3.57304	2.54601	2.96162	2.75424	4.31478	3.4796	3.01904	3.32215	5.21659	4.02958	3.38194	3.03797	3.57854	3.27088	2.63007	3.25627	3.11147	3.01091	1.61363	2.15739	no	no	no
AC010615.3	ENSG00000268731		iron-sulfur cluster assembly 1 homolog (S. cerevisiae) (ISCA1) pseudogene	processed pseudogene	19	21381220	21381921	0.725015	0.947908	0.764858	-0.386736	0.721352	yes	no	no	0.663922	1.98985	2.02981	0.668877	0	0	0	1.06113	0.811037	1.61918	0	0	0.959332	2.58587	0	1.15918	1.34138	2.43326	0.907324	0.918679	0.926247	0	0	0	no	no	no
AC010615.4	ENSG00000269237		novel transcript	protein coding	19	21405159	21491266	0.293174	0.431387	0.679608	-0.557224	0.995783	no	no	no	0.650687	0.728606	0	0.576526	0	1.46201	0	0	0	0.951782	0.672122	0	2.19528	0.792908	0	0	0	0	0	0.664809	0	0	0	0	no	no	no
AC010618.1	ENSG00000243771		ribosomal protein L21 (RPL21) pseudogene	processed pseudogene	19	17589595	17590071	0	0	#NUM!	#NUM!		no	no	no	0	0	0	0	0	0	0	0	0	0	0	0	0	0	0	0	0	0	0	0	0	0	0	0	no	no	no
AC010619.1	ENSG00000207073			misc RNA	19	49566672	49566772	0.229319	1.30225	0.176094	-2.50558	0.0536326	yes	no	no	1.91068	0	0	1.62551	0	2.55084	5.72956	0	0	0.713289	0	1.53517	0	1.45516	0	0	0	0	0	0	0.84115	0	0	2.01748	no	no	no
AC010620.1	ENSG00000268892		novel zinc finger protein pseudogene	unprocessed pseudogene	19	21221645	21222746	0.159483	0.23385	0.681989	-0.55218		no	no	no	0.151288	0.214149	0.160671	0	0.268635	0.224389	0.968548	0.934566	0	0.0923513	0	0	0.204974	0.733029	0	0	0	0.573735	0	0	0.193664	0	0	0	no	no	no
AC010620.2	ENSG00000269839		zinc finger protein 738 (ZNF738) pseudogene	unprocessed pseudogene	19	21225098	21245241	0	0	#NUM!	#NUM!		no	no	no	0	0	0	0	0	0	0	0	0	0	0	0	0	0	0	0	0	0	0	0	0	0	0	0	no	no	no
AC010624.4	ENSG00000269540		novel zinc finger protein pseudogene	processed pseudogene	19	50058882	50060232	0.0244921	0.0522253	0.468969	-1.09243		no	no	no	0	0.163059	0.120798	0.113977	0	0	0	0.173107	0	0	0	0	0	0.14355	0	0	0	0.206118	0	0	0	0	0	0	no	no	no
AC010625.1	ENSG00000248867		DnaJ (Hsp40) homolog family pseudogene	processed pseudogene	5	109448349	109449063	0	0	#NUM!	#NUM!		no	no	no	0	0	0	0	0	0	0	0	0	0	0	0	0	0	0	0	0	0	0	0	0	0	0	0	no	no	no
AC010627.1	ENSG00000248791		pleckstrin homology domain containing, family A (phosphoinositide binding specific) member 1 (PLEKHA1) pseudogene	processed pseudogene	5	14620020	14621313	3.07751	4.50691	0.682843	-0.550375	0.334532	yes	no	no	1.99544	5.65602	2.4125	3.95352	1.08748	4.27496	8.23701	5.09479	3.82127	4.57492	6.27601	4.69139	3.19943	2.71599	2.19141	3.99869	2.85125	2.59986	1.75298	5.29588	4.01748	4.15214	2.23006	3.93251	no	no	no
AC010631.1	ENSG00000242292		ribosomal protein L39 (RPL39) pseudogene	processed pseudogene	5	36588506	36588661	0	0	#NUM!	#NUM!		no	no	no	0	0	0	0	0	0	0	0	0	0	0	0	0	0	0	0	0	0	0	0	0	0	0	0	no	no	no
AC010642.1	ENSG00000269794		zinc finger protein family pseudogene	processed pseudogene	19	58319277	58320489	0.689548	0.574969	1.19928	0.262168	0.995844	yes	no	no	0.537938	0.554463	0.821521	0.387566	0.469067	0.384154	1.1843	0.392422	0.99463	0.75897	0.507573	0.542024	1.03502	0.976251	0.886155	0.907776	0.256217	0.467254	0.34369	0.73687	0.999738	0	1.03061	0	no	no	no
AC010646.1	ENSG00000269095		novel protein	protein coding	19	17235940	17255448	0.198792	0.274596	0.723944	-0.46605	1	no	no	no	0.751501	0	0.519791	0	1.11421	1.47597	0	0	0	0	0	0.777648	0	0	0	0	0	1.04153	0	0	0	0	0	0	no	no	no
AC010653.3	ENSG00000283057		parathymosin (PTMS) pseudogene	processed pseudogene	16	71777603	71777834	4.48301	2.60971	1.71782	0.780576	0.405714	yes	no	no	20.8891	14.3538	7.97527	0	0	3.72934	0	3.8096	5.5176	4.42081	3.28499	0	3.34929	0	5.73515	8.81262	0	0	0	0	3.23513	0	0	0	no	no	no
AC010655.1	ENSG00000228700		ribosomal protein L37 (RPL37) pseudogene	processed pseudogene	7	128433422	128433713	0.102549	0.0578743	1.77193	0.825322	0.997412	no	no	no	1.23059	0	0	0	0	0	0	0	0	0.694491	0	0	0	0	0	0	0	0	0	0	0	0	0	0	no	no	no
AC010655.3	ENSG00000272601		EF-hand calcium binding domain 3 (EFCAB3) pseudogene	transcribed unprocessed pseudogene	7	128466563	128469171	1.18226	1.29004	0.916448	-0.125875	0.989307	yes	no	no	1.02625	0.705184	1.04484	0.49292	1.78972	0	2.25935	2.24593	1.08429	1.43633	1.2911	0.689364	0	1.24163	1.12704	1.73181	1.95519	1.78281	2.6227	2.81152	0	2.32957	0	0	no	no	no
AC010677.1	ENSG00000232383		ribosomal protein L23 (RPL23) pseudogene	processed pseudogene	7	26276195	26276606	0	0.200653	0	#NUM!		no	no	no	0	0	0	0	0	0	0	0	0	0.680789	0	0	0	0	0	0	0	0	0	0.819633	0	0.907416	0	0	no	no	no
AC010678.1	ENSG00000273863		tripartite motif containing 60 (TRIM60) pseudogene	processed pseudogene	Y	7905536	7907303	0	0	#NUM!	#NUM!		no	no	no	0	0	0	0	0	0	0	0	0	0	0	0	0	0	0	0	0	0	0	0	0	0	0	0	no	no	no
AC010683.1	ENSG00000241281		ribosomal protein L31 (RPL31) pseudogene	processed pseudogene	4	147425974	147426351	0	0.121025	0	#NUM!	1	no	no	no	0	0	0	0	0	0	0	0	0	0.39482	0	0	0	0	0	0	0	0	0	0	0	1.05748	0	0	no	no	no
AC010731.1	ENSG00000207319			misc RNA	2	206701065	206701185	0.0173734	0.0493753	0.351865	-1.50691		no	no	no	0.208481	0.286514	0	0	0	0	0.305989	0	0	0	0	0	0	0	0	0	0	0	0	0	0	0	0	0	no	no	no
AC010733.1	ENSG00000267520		novel transcript	lncRNA	2	60925909	60931610	7.86488	9.93236	0.791844	-0.336712	0.288235	yes	no	no	4.49221	13.6924	8.66563	7.38269	10.2727	10.2851	14.656	11.7385	7.79251	10.6659	7.54015	7.03841	6.97631	8.76305	4.27058	6.61825	13.8482	8.03743	4.98324	13.4124	8.84727	11.8127	4.95128	6.82403	no	no	no
AC010768.3	ENSG00000255106		ribosomal protein L7a (RPL7A) pseudogene	processed pseudogene	11	44539778	44540693	0	0	#NUM!	#NUM!		no	no	no	0	0	0	0	0	0	0	0	0	0	0	0	0	0	0	0	0	0	0	0	0	0	0	0	no	no	no
AC010867.1	ENSG00000259619		intraflagellar transport 80 homolog (Chlamydomonas) (IFT80) pseudogene	processed pseudogene	15	54048588	54050876	1.57023	1.64818	0.952706	-0.0698973	0.910585	yes	no	no	2.0285	2.63174	2.89359	1.65413	1.78956	1.67845	1.92268	0.909092	1.63741	1.84408	1.60054	2.05799	2.17656	1.71228	0.984203	1.20805	1.6572	1.42803	0.899777	1.02483	1.49398	1.77338	0.772337	0.8425	no	no	no
AC010878.1	ENSG00000225402		serine/threonine kinase receptor associated protein (STRAP) pseudogene	processed pseudogene	2	37816915	37817961	0.0707113	0.100514	0.7035	-0.507378		no	no	no	0	0	0	0.153895	0	0	0	0.234552	0	0.181433	0.20315	0.215228	0.206123	0.195608	0	0	0	0	0.20471	0.219448	0	0	0	0.24055	no	no	no
AC010881.1	ENSG00000227623		pseudogene similar to part of zinc finger, CCHC domain containing 2 ZCCHC2	processed pseudogene	2	103275904	103276138	0	0	#NUM!	#NUM!		no	no	no	0	0	0	0	0	0	0	0	0	0	0	0	0	0	0	0	0	0	0	0	0	0	0	0	no	no	no
AC010886.1	ENSG00000224414		ATPase, H+/K+ transporting, nongastric, alpha polypeptide (ATP12A) pseudogene	processed pseudogene	2	217693895	217696763	1.26592	1.73512	0.729586	-0.45485	0.527813	yes	no	no	1.22294	1.99846	2.73075	2.05438	1.1598	2.55826	2.32948	0.57766	1.57843	2.52162	1.50061	1.08041	1.27014	0.69914	0.991398	1.45857	1.22559	0.96053	1.10236	1.06257	0.89372	1.72539	0.93763	2.37262	no	no	no
AC010894.1	ENSG00000179997		replication protein A3, 14kDa (RPA3) pseudogene	processed pseudogene	2	174501952	174502312	0.563234	0.62254	0.904735	-0.144432	0.851043	yes	no	no	0.764049	2.10005	0.777887	0.751128	1.33246	0	0	0	0	0	2.88369	1.02647	1.00072	0	0	1.28934	0	0	0	0	0	1.15625	0	1.14724	no	no	no
AC010900.1	ENSG00000270664		chromosome 18 open reading frame 32 (C18orf32) pseudogene	processed pseudogene	2	202995194	202995403	1.51029	1.41945	1.064	0.0894927	1	yes	no	no	1.74288	1.88196	2.855	2.24618	1.51974	2.02947	2.18457	1.16406	1.13919	1.64351	1.87943	2.34149	1.727	0.602473	0.820308	0.461138	1.89743	0.865068	1.35426	0.852645	1.38818	0.616433	0.63602	1.30849	no	no	no
AC010904.1	ENSG00000213774		CDK2-associated protein 1 (CDK2AP1) pseudogene	processed pseudogene	2	7324748	7325062	0	0.636814	0	#NUM!	0.156834	yes	no	no	0	0	0	0	0	4.38105	0	0	0	0	0	0	0	0	0	1.72544	0	0	0	0	0	0	0	1.53528	no	no	no
AC010928.1	ENSG00000267382		glutamate decarboxylase 1-like pseudogene	transcribed unprocessed pseudogene	18	60611773	60654623	0	0	#NUM!	#NUM!		no	no	no	0	0	0	0	0	0	0	0	0	0	0	0	0	0	0	0	0	0	0	0	0	0	0	0	no	no	no
AC010928.2	ENSG00000267400		dynein, light chain, roadblock-type 2 (DYNLRB2) pseudogene	processed pseudogene	18	60495868	60496336	0	0	#NUM!	#NUM!		no	no	no	0	0	0	0	0	0	0	0	0	0	0	0	0	0	0	0	0	0	0	0	0	0	0	0	no	no	no
AC010928.3	ENSG00000267687		testis derived transcript (3 LIM domains) pseudogene	processed pseudogene	18	60525616	60526156	0	0	#NUM!	#NUM!		no	no	no	0	0	0	0	0	0	0	0	0	0	0	0	0	0	0	0	0	0	0	0	0	0	0	0	no	no	no
AC010967.3	ENSG00000232668		keratin associated protein 5-11 (KRTAP5-11) pseudogene	processed pseudogene	2	52883243	52883455	0	0	#NUM!	#NUM!		no	no	no	0	0	0	0	0	0	0	0	0	0	0	0	0	0	0	0	0	0	0	0	0	0	0	0	no	no	no
AC010970.1	ENSG00000225840		RNA, 18S ribosomal pseudogene	processed pseudogene	Y	10197256	10199103	45211.6	46143.9	0.979797	-0.0294449	0.987349	yes	no	no	2186.17	1611.97	702.618	2417.83	141.959	703.04	759.761	2843.87	315.409	4563.21	221.379	7542.22	276.262	2789.53	150481	78358.3	10540.2	844.845	1506.57	3226.53	170361	222079	202963	228830	no	no	no
AC010980.1	ENSG00000200822		novel transcript (lncRNA)	misc RNA	2	222404985	222405095	6.81481	8.05513	0.846021	-0.241235	0.630265	yes	no	no	7.21261	6.85529	6.84974	8.40499	6.95575	8.29735	12.6507	5.12571	11.0103	11.5416	10.0876	10.9555	5.01785	2.48631	4.94288	5.79898	3.3439	5.99684	8.5465	8.60376	8.47688	7.86098	4.20794	7.20918	no	no	no
AC010997.1	ENSG00000223428		peroxiredoxin 5 (PRDX5) pseudogene	transcribed processed pseudogene	10	75288333	75288682	0	0	#NUM!	#NUM!		no	no	no	0	0	0	0	0	0	0	0	0	0	0	0	0	0	0	0	0	0	0	0	0	0	0	0	no	no	no
AC011005.1	ENSG00000230626		novel protein similar to mitogen-activated protein kinase kinase 2 MAP2K2	protein coding	7	129126518	129130793	0.168674	0.346618	0.486627	-1.03911	0.712467	no	no	no	0.295426	0	0.316627	0	0.265475	0.220536	0.453776	0.229694	0.156604	1.14573	0	1.21781	0.19873	0	0	0	0	0	0.190192	0.206708	0	0.914857	0.371338	0	no	no	no
AC011005.2	ENSG00000241102		pseudogene similar to part of vomeronasal 1 receptor 2 (VN1R2)	processed pseudogene	7	129095301	129095811	0	0.0884742	0	#NUM!	1	no	no	no	0	1.06169	0	0	0	0	0	0	0	0	0	0	0	0	0	0	0	0	0	0	0	0	0	0	no	no	no
AC011005.3	ENSG00000241573		zinc finger pseudogene	processed pseudogene	7	129096027	129096735	0.0685525	0.22987	0.298223	-1.74554	0.720823	no	no	no	0	0	0	0	0	2.75844	0	0	0	0	0	0	0	0	0	0	0	0	0.82263	0	0	0	0	0	no	no	no
AC011037.1	ENSG00000241961		ribosomal protein L17 (RPL17) pseudogene	processed pseudogene	8	67406515	67407072	0	0	#NUM!	#NUM!		no	no	no	0	0	0	0	0	0	0	0	0	0	0	0	0	0	0	0	0	0	0	0	0	0	0	0	no	no	no
AC011092.1	ENSG00000254765		glutamate-ammonia ligase (GLUL) pseudogene	processed pseudogene	11	9958744	9959790	0	0	#NUM!	#NUM!		no	no	no	0	0	0	0	0	0	0	0	0	0	0	0	0	0	0	0	0	0	0	0	0	0	0	0	no	no	no
AC011193.2	ENSG00000265614		progesterone receptor membrane component 2 (PGRMC2) pseudogene	processed pseudogene	17	34331862	34332228	0	0	#NUM!	#NUM!		no	no	no	0	0	0	0	0	0	0	0	0	0	0	0	0	0	0	0	0	0	0	0	0	0	0	0	no	no	no
AC011195.1	ENSG00000212195			snoRNA	17	58631641	58631836	0	0	#NUM!	#NUM!		no	no	no	0	0	0	0	0	0	0	0	0	0	0	0	0	0	0	0	0	0	0	0	0	0	0	0	no	no	no
AC011195.2	ENSG00000266561		ribosomal protein L36a-like (RPL36AL) pseudogene	processed pseudogene	17	58675286	58675462	0.0184664	0	#NUM!	#NUM!		no	no	no	0	0	0.108321	0	0	0	0	0	0.113276	0	0	0	0	0	0	0	0	0	0	0	0	0	0	0	no	no	no
AC011225.1	ENSG00000225253		C15orf40 pseudogene	processed pseudogene	18	41819053	41819421	0	0	#NUM!	#NUM!		no	no	no	0	0	0	0	0	0	0	0	0	0	0	0	0	0	0	0	0	0	0	0	0	0	0	0	no	no	no
AC011233.1	ENSG00000232089		SMT3 suppressor of mif two 3 homolog 3 (S. cerevisiae) (SUMO3) pseudogene	processed pseudogene	2	221162771	221163053	0	0	#NUM!	#NUM!		no	no	no	0	0	0	0	0	0	0	0	0	0	0	0	0	0	0	0	0	0	0	0	0	0	0	0	no	no	no
AC011242.1	ENSG00000229695		zinc finger protein 106 homolog (mouse) (ZFP106) pseudogene	processed pseudogene	2	43680465	43681622	0.111454	0.0643564	1.73183	0.792294		no	no	no	0.428051	0	0.144612	0	0	0.202868	0	0	0	0.161066	0	0.192195	0.182194	0	0.31198	0	0.270612	0	0	0	0	0.216148	0	0	no	no	no
AC011270.1	ENSG00000259413		RWD domain containing 1 (RWDD1) pseudogene	processed pseudogene	15	78382573	78383155	0	0	#NUM!	#NUM!		no	no	no	0	0	0	0	0	0	0	0	0	0	0	0	0	0	0	0	0	0	0	0	0	0	0	0	no	no	no
AC011290.2	ENSG00000236015		thioredoxin domain containing 1 (TXNDC1) pseudogene	processed pseudogene	7	39569376	39570198	5.13227	4.95102	1.03661	0.0518739	0.97656	yes	no	no	4.75039	4.83342	5.71578	6.0153	6.84066	4.93435	5.1025	3.78041	3.21663	2.80277	5.16138	2.9009	8.89982	7.61108	5.76793	7.08048	5.34794	6.00175	3.58687	5.61977	4.04322	3.26767	4.47627	3.2422	no	no	no
AC011298.2	ENSG00000274977		galactose-3-O-sulfotransferase 4 (GAL3ST4) pseudogene	processed pseudogene	2	240701204	240701685	0	0	#NUM!	#NUM!		no	no	no	0	0	0	0	0	0	0	0	0	0	0	0	0	0	0	0	0	0	0	0	0	0	0	0	no	no	no
AC011298.3	ENSG00000276949		galactose-3-O-sulfotransferase 1 (GAL3ST1) pseudogene	processed pseudogene	2	240672530	240672812	0	0	#NUM!	#NUM!		no	no	no	0	0	0	0	0	0	0	0	0	0	0	0	0	0	0	0	0	0	0	0	0	0	0	0	no	no	no
AC011352.2	ENSG00000249518		formyl peptide receptor 3 pseudogene	processed pseudogene	5	147851644	147852659	0	0	#NUM!	#NUM!		no	no	no	0	0	0	0	0	0	0	0	0	0	0	0	0	0	0	0	0	0	0	0	0	0	0	0	no	no	no
AC011406.1	ENSG00000248696		Transmembrane protein pseudogene	processed pseudogene	5	150014785	150015154	3.13484	4.48269	0.69932	-0.515975	0.324457	yes	no	no	2.91219	5.00274	3.70616	3.49689	0	2.07966	3.20568	0	3.96767	3.3374	6.41155	5.09635	2.80159	1.76168	6.3964	2.45717	1.38706	3.7943	3.72121	5.98369	6.31423	11.0177	0	6.55908	no	no	no
AC011411.1	ENSG00000249363		transient receptor potential cation channel family (TRPC7) pseudogene	processed pseudogene	5	145728360	145729349	0.191638	0.110856	1.72872	0.789702		no	no	no	0	0	0	0.191652	0.695861	0.284946	0.585638	0	0.843163	0	0.250995	0.268031	0	0	0	0	0	0	0	0	0	0	0.509637	0	no	no	no
AC011416.1	ENSG00000250080		RNA binding motif protein 15B pseudogene	processed pseudogene	5	127170535	127172266	0	0.0174225	0	#NUM!		no	no	no	0	0.123055	0	0.0860149	0	0	0	0	0	0	0	0	0	0	0	0	0	0	0	0	0	0	0	0	no	no	no
AC011416.2	ENSG00000250956		eukaryotic translation elongation factor 1 alpha-like 3 pseudogene	processed pseudogene	5	127179756	127179900	0	0.756205	0	#NUM!	0.346278	yes	no	no	0	0	0	0	0	0	0	0	0	9.07446	0	0	0	0	0	0	0	0	0	0	0	0	0	0	no	no	no
AC011444.4	ENSG00000267589		ribosomal protein L32 (RPL32) pseudogene	processed pseudogene	19	6072823	6073527	0.305009	0.369564	0.825321	-0.276972	1	no	no	no	0	1.048	0	1.67782	0	0	1.70895	0	0	0	0	0	0	0	0	0	2.21698	0	0	0	1.44313	0	0	0	no	no	no
AC011447.1	ENSG00000224864		ribosomal protein S16 (RPS16) pseudogene	transcribed processed pseudogene	19	20125044	20125484	0.0642447	0.009998	6.42575	2.68387		no	no	no	0	0	0	0	0.549718	0	0	0	0	0	0	0	0	0	0.221218	0	1.8043e-08	0	0	0	0	0	0	0.119976	no	no	no
AC011447.2	ENSG00000267220		zinc finger (ZNF) pseudogene	transcribed unprocessed pseudogene	19	20131894	20151908	0.115433	0.134808	0.856277	-0.22385	1	no	no	no	1.3852	0	0	0	0	0	0	0	0	0	0	0	0	1.6177	0	0	0	0	0	0	0	0	0	0	no	no	no
AC011447.4	ENSG00000267771		zinc finger protein (ZNF) pseudogene	unprocessed pseudogene	19	20206844	20206954	0	0	#NUM!	#NUM!		no	no	no	0	0	0	0	0	0	0	0	0	0	0	0	0	0	0	0	0	0	0	0	0	0	0	0	no	no	no
AC011447.5	ENSG00000274612		BCL2/adenovirus E1B 19kDa interacting protein 3 (BNIP3) pseudogene	processed pseudogene	19	20087013	20087576	0.288392	0.28933	0.99676	-0.00468228	0.997413	no	no	no	0.722374	0.496376	0.367728	0.693928	0	0.515864	0.530117	0	0	0.203838	0	0.485241	0.463294	0	1.90731	0	0	0	0	0	0	0.546592	0	0	no	no	no
AC011448.1	ENSG00000258674		novel protein	protein coding	19	19516227	19536076	6.75824	6.52294	1.03607	0.0511254	0.89412	yes	no	no	8.02782	13.0999	9.3654	7.26609	7.31518	7.46681	9.05373	6.25541	6.86435	5.33867	7.7414	7.77551	7.83796	4.36471	1.65214	3.79628	7.21095	6.5684	8.94804	5.73738	5.30059	4.94194	4.57962	2.86578	no	no	no
AC011451.2	ENSG00000270614		UBX domain protein 2A (UBXN2A) pseudogene	processed pseudogene	19	9348106	9348703	3.37833	3.55938	0.949134	-0.075316	0.90344	yes	no	no	2.9869	3.19268	4.73044	2.23167	1.15755	5.21404	5.3581	3.87364	3.15582	2.24756	3.83703	4.01279	4.25699	3.21223	2.18684	2.80024	3.79373	7.65785	4.24076	2.27304	1.23357	3.51567	5.08664	0.996647	no	no	no
AC011452.1	ENSG00000221125			snoRNA	19	49949316	49949527	0.758099	0.295243	2.56772	1.36049	0.4993	no	no	no	0	0	0	0	0	2.24515	0	0	0	0	0	0	0	0	0	0	4.54843	1.29776	4.54876	0	0	0	0	0	no	no	no
AC011455.2	ENSG00000269547		novel protein	protein coding	19	38915404	38949855	0	0	#NUM!	#NUM!		no	no	no	0	0	0	0	0	0	0	0	0	0	0	0	0	0	0	0	0	0	0	0	0	0	0	0	no	no	no
AC011458.1	ENSG00000270402		ankyrin repeat domain 26 (ANKRD26) pseudogene	processed pseudogene	19	19708965	19710465	5.96765	6.08225	0.981159	-0.0274408	0.983831	yes	no	no	4.76222	10.4715	7.11109	6.0996	4.42936	5.89474	10.2513	5.09521	6.70873	5.196	4.79298	3.4122	10.5881	10.7551	6.97324	5.35753	7.86318	6.06683	7.70793	5.65354	3.14682	1.92181	2.43299	1.90683	no	no	no
AC011458.2	ENSG00000271283		iron-sulfur cluster assembly 1 homolog (S. cerevisiae) (ISCA1) pseudogene	processed pseudogene	19	19699203	19699409	3.53226	0.590836	5.97841	2.57976	0.0689579	yes	no	no	13.2915	7.09003	0	0	7.72656	0	0	12.9281	0	0	0	0	0	0	0	0	8.44092	0	0	0	0	0	0	0	no	no	no
AC011462.1	ENSG00000255730		novel protein	protein coding	19	41350853	41425001	24.3493	15.0187	1.62127	0.697124	0.00392068	yes	yes	no	15.6823	9.21427	27.5751	12.2481	21.7836	14.0584	12.7294	25.729	22.4164	14.9394	21.3647	18.1594	15.4699	7.84928	22.7516	16.0015	37.5997	21.7501	42.4467	23.7742	22.5706	21.7724	16.8027	7.72793	no	no	no
AC011467.4	ENSG00000269025		testis expressed 264 (TEX264) pseudogene	transcribed processed pseudogene	19	22605739	22608211	0	0	#NUM!	#NUM!		no	no	no	0	0	0	0	0	0	0	0	0	0	0	0	0	0	0	0	0	0	0	0	0	0	0	0	no	no	no
AC011467.5	ENSG00000271149		SWI5 recombination repair homolog (yeast) (SWI5) pseudogene	unprocessed pseudogene	19	22595479	22596163	0	0	#NUM!	#NUM!		no	no	no	0	0	0	0	0	0	0	0	0	0	0	0	0	0	0	0	0	0	0	0	0	0	0	0	no	no	no
AC011468.4	ENSG00000270248		transmembrane protein 50B (TMEM50B) pseudogene	processed pseudogene	19	52110318	52110726	0.483595	1.16629	0.414642	-1.27006	0.571243	yes	no	no	0	0.83089	0.624432	1.74236	0	0.863511	0.902614	0.882095	0	1.73854	0.760625	0.829139	2.38413	2.19444	0	0	1.15186	3.15092	0	0.828177	0	0.914947	0	0	no	no	no
AC011471.1	ENSG00000267415		acyl-CoA synthetase bubblegum family member 2 (ACSBG2) pseudogene	transcribed processed pseudogene	19	6176256	6176442	0	0	#NUM!	#NUM!		no	no	no	0	0	0	0	0	0	0	0	0	0	0	0	0	0	0	0	0	0	0	0	0	0	0	0	no	no	no
AC011473.4	ENSG00000269741		novel transcript	protein coding	19	50996018	51009581	0	0	#NUM!	#NUM!		no	no	no	0	0	0	0	0	0	0	0	0	0	0	0	0	0	0	0	0	0	0	0	0	0	0	0	no	no	no
AC011475.1	ENSG00000271010		LSM2 homolog, U6 small nuclear RNA associated (S. cerevisiae) (LSM2) pseudogene	processed pseudogene	19	10598001	10598965	4.84229	5.54242	0.873677	-0.194828	0.840678	yes	no	no	7.81501	10.86	6.15697	4.96554	5.80255	4.29767	6.8265	4.25029	4.42243	6.49466	5.08891	5.4129	4.15724	3.99512	3.16959	4.9804	6.10117	4.04545	3.02905	5.19406	5.5954	6.49138	2.51884	2.94541	no	no	no
AC011476.1	ENSG00000243494		ribosomal protein L36a (RPL36A) pseudogene	processed pseudogene	19	54973817	54974417	0.0970475	0.400914	0.242066	-2.04653	0.622349	no	no	no	0	1.49646	0	0	0	0	0	0	1.16457	0	0	0	0	0	0	0	0	0	0	0	0	3.31451	0	0	no	no	no
AC011477.1	ENSG00000267481		novel transcript, sense intronic to ZNF506	lncRNA	19	19788755	19790531	18.7099	17.2862	1.08236	0.11418	0.631515	yes	no	no	26.5548	27.7395	22.2066	21.3739	20.8682	19.922	24.4424	19.9803	15.2346	12.8586	16.249	14.3534	26.6652	20.9962	10.8461	13.6391	25.8096	17.8802	23.5696	12.0372	9.34397	13.0901	7.19105	9.10214	no	no	no
AC011477.5	ENSG00000271499		sorting nexin 18 (SNX18) pseudogene	processed pseudogene	19	19750618	19752544	1.27577	1.55774	0.818986	-0.288089	0.93367	yes	no	no	0	0	0	5.00911	0	4.965	2.55109	0	0	1.96186	6.56015	0	0	4.20586	0	0	0	0	4.44204	0	4.30705	0	0	0	no	no	no
AC011477.6	ENSG00000275540		ubiquitin specific peptidase 6 (Tre-2 oncogene) (USP6) pseudogene	unprocessed pseudogene	19	19740884	19750127	0.222792	0.21852	1.01955	0.0279269	1	no	no	no	0.39776	0.109328	0.161986	0.0764195	0.416203	0.11362	0.116759	0.23213	0.252153	0.224478	0.400329	0	0.408165	1.05872	0	0.26849	0.303122	0.414594	0.101652	0	0	0.120388	0	0.119449	no	no	no
AC011479.1	ENSG00000200209			misc RNA	19	38294544	38294636	0.0695412	0.610004	0.114001	-3.13288	0.166147	yes	no	no	0	0	0	0	0	2.06737	0	0	0	0	0	1.39288	0	1.04906	0	0.743012	0	0	0	2.06773	0.834494	0	0	0	no	no	no
AC011487.1	ENSG00000213777		vomeronasal 1 receptor (VN1R) pseudogene	transcribed processed pseudogene	19	53503392	53512687	0.215478	0.206654	1.0427	0.0603256	1	no	no	no	1.63992	0	0	0.445778	0	0	1.01191	0	0	0.357565	0.535085	0	0.410733	0.31838	0	0	0	0	0	0.346213	0	0	0	0	no	no	no
AC011487.2	ENSG00000268864		solute carrier family 7 (cationic amino acid transporter, y+ system), member 2 (SLC7A2) pseudogene	transcribed unprocessed pseudogene	19	53599628	53608451	2.88438	2.48217	1.16204	0.216659	0.648048	yes	no	no	2.74552	1.73194	4.63664	3.25488	2.00508	2.75545	2.63136	1.82482	3.16543	2.95402	3.81411	3.21704	4.29287	2.37488	2.15645	3.91777	2.43441	1.4967	3.90351	1.36064	2.17624	1.19786	1.45753	2.89353	no	no	no
AC011487.3	ENSG00000269608		oligosaccharyltransferase complex subunit (OSTC) pseudogene	processed pseudogene	19	53616802	53617254	0	0	#NUM!	#NUM!		no	no	no	0	0	0	0	0	0	0	0	0	0	0	0	0	0	0	0	0	0	0	0	0	0	0	0	no	no	no
AC011494.1	ENSG00000268685		metadherin (MTDH) pseudogene	processed pseudogene	19	22362589	22362825	0	0	#NUM!	#NUM!		no	no	no	0	0	0	0	0	0	0	0	0	0	0	0	0	0	0	0	0	0	0	0	0	0	0	0	no	no	no
AC011495.1	ENSG00000243829		ribosomal protein S9 (RPS9) pseudogene	processed pseudogene	19	49719498	49720081	1.77824	2.29779	0.773891	-0.369798	0.474624	yes	no	no	3.79055	2.76498	1.40351	3.31649	4.79724	1.47198	3.4378	1.18284	1.30905	2.15564	2.60641	1.85918	0.887315	2.50809	0.755026	2.32866	1.9655	2.38885	0.439541	2.74545	0.426011	2.0784	1.77588	0.517973	no	no	no
AC011497.2	ENSG00000269374		zinc finger, AN1-type domain 5 (ZFAND5) pseudogene	processed pseudogene	19	42485076	42485714	14.4427	13.8102	1.0458	0.0646049	0.814638	yes	no	no	13.8289	13.9272	10.6715	17.8248	11.5309	13.2875	15.3146	21.6366	18.4777	15.4275	22.474	15.0639	16.8229	20.9651	8.0658	11.2727	17.1067	15.8658	19.2423	14.0633	9.98085	2.0317	3.47367	10.6779	no	no	no
AC011498.4	ENSG00000267385		novel protein	protein coding	19	4528427	4540067	1.20728	1.39	0.868549	-0.20332	1	yes	no	no	2.29561	2.18417	1.33582	1.531	2.22103	1.44426	2.1571	1.9357	1.01107	1.24094	1.56335	2.66682	1.20941	0.955413	0.531646	1.59914	0.527387	0.865542	1.58469	1.7136	0.271677	0.321998	0	0	no	no	no
AC011499.1	ENSG00000267157		novel protein	protein coding	19	5784005	5785619	0.292149	0.309111	0.945126	-0.0814208	0.99579	no	no	no	0	0	0.453221	0	0	1.15958	0	0	0	0.945411	1.49108	0	0.0093272	0.65668	0.0774837	0	1.44588	0	0.0288005	0.947666	0	0	0	0	no	no	no
AC011506.1	ENSG00000242411		ribosomal protein L13 (RPL13) pseudogene	processed pseudogene	19	56217168	56217777	0.150701	0.254456	0.592248	-0.755727		no	no	no	0.645611	0.887411	0	0	0	0	0.949978	0	0.341545	0.182403	0.406063	0	0.41519	0	0	0.545157	0	0	0	0	0	0.488517	0	0	no	no	no
AC011511.1	ENSG00000167807		novel transcript	protein coding	19	10305427	10316009	5.75807	6.31838	0.911322	-0.133968	0.776035	yes	no	no	4.97438	7.36656	8.79639	8.34782	8.10235	8.41495	7.95469	5.80419	4.53632	5.77467	7.65491	7.35418	5.49134	6.39167	4.23612	2.92692	6.31961	5.32771	5.65264	5.26938	4.15149	5.12109	3.37711	5.57086	no	no	no
AC011511.4	ENSG00000267303		novel transcript	protein coding	19	10315471	10320678	1.00744	0.602901	1.67099	0.740705	0.474192	yes	no	no	0.863909	0	0	0	1.31013	0	1.98429	0	1.11497e-09	0.479205	3.90406	0	0	0.856195	1.12552	0	3.04621	2.70041	0	0	0	1.21471	1.83948	0	no	no	no
AC011530.1	ENSG00000268434		novel protein	protein coding	19	45779437	45785973	0.643199	0.907475	0.708778	-0.496594	1	yes	no	no	0	1.10702	0	0	0	0	4.80569	0	0.617157	0	0	0	1.03853	0.996309	3.81173	1.89935	2.31659e-05	0.988018	0.149098	0	1.08396	0.885671	1.01789	0.207646	no	no	no
AC011591.2	ENSG00000283376		novel pseudogene	unitary pseudogene	17	68691809	68716064	0	0	#NUM!	#NUM!		no	no	no	0	0	0	0	0	0	0	0	0	0	0	0	0	0	0	0	0	0	0	0	0	0	0	0	no	no	no
AC011602.1	ENSG00000258193		peroxisomal biogenesis factor 2 (PEX2) pseudogene	processed pseudogene	12	81998632	81998962	0	0	#NUM!	#NUM!		no	no	no	0	0	0	0	0	0	0	0	0	0	0	0	0	0	0	0	0	0	0	0	0	0	0	0	no	no	no
AC011603.4	ENSG00000258283		novel transcript, antisense to DDN	lncRNA	12	48995150	48996334	0	0	#NUM!	#NUM!		no	no	no	0	0	0	0	0	0	0	0	0	0	0	0	0	0	0	0	0	0	0	0	0	0	0	0	no	no	no
AC011604.1	ENSG00000256157		proteasomal ATPase-associated factor 1 (PAAF1) pseudogene	processed pseudogene	12	20845065	20845260	0	0	#NUM!	#NUM!		no	no	no	0	0	0	0	0	0	0	0	0	0	0	0	0	0	0	0	0	0	0	0	0	0	0	0	no	no	no
AC011611.1	ENSG00000198923		NOP10 ribonucleoprotein homolog (yeast) (NOP10) pseudogene	processed pseudogene	12	75964799	75964995	0	0	#NUM!	#NUM!		no	no	no	0	0	0	0	0	0	0	0	0	0	0	0	0	0	0	0	0	0	0	0	0	0	0	0	no	no	no
AC011611.5	ENSG00000257941		density-regulated protein (DENR) pseudogene	processed pseudogene	12	76057538	76058115	4.12438	3.79466	1.08689	0.120208	0.872636	yes	no	no	4.16529	4.16711	7.07511	4.66038	5.96539	6.77075	3.81689	2.78114	0.574855	3.31845	8.03838	2.12302	3.01572	5.46964	3.31775	7.2696	2.65593	2.65991	4.83278	4.19115	3.60429	0	3.46595	1.089	no	no	no
AC011611.6	ENSG00000258091		transmembrane protein 141 (TMEM141) pseudogene	processed pseudogene	12	75926213	75926467	0	0	#NUM!	#NUM!		no	no	no	0	0	0	0	0	0	0	0	0	0	0	0	0	0	0	0	0	0	0	0	0	0	0	0	no	no	no
AC011626.1	ENSG00000271219		glucosamine-phosphate N-acetyltransferase 1 (GNPNAT1) pseudogene	processed pseudogene	8	121113358	121113919	0.16694	0.0890003	1.87572	0.907445		no	no	no	0	0	0	0	0.633179	0.518557	0	0.529718	0.383606	0	0.456772	0	0	0	0	0	0	0	0	0	0	0.549446	0	0	no	no	no
AC011726.1	ENSG00000251203		DnaJ (Hsp40) homolog, subfamily B, member 6 (DNAJB6) pseudogene	processed pseudogene	8	26433029	26434065	1.80146	1.71707	1.04914	0.0692134	0.987046	yes	no	no	0.852712	0.78002	2.02628	1.09046	0.989827	2.83725	1.25942	1.24753	2.40544	3.20928	1.07108	1.52504	4.7461	1.03288	2.49329	1.43669	3.25646	1.972	1.45051	1.16943	0.353357	2.58796	0.724932	1.70447	no	no	no
AC011742.1	ENSG00000227133		chromosome 11 open reading frame 73 (C11orf73) pseudogene	processed pseudogene	2	26160023	26161136	0.0865783	0.117229	0.738539	-0.437254	0.997412	no	no	no	0	0	0	0	0	0	0	0	0	0	0	0	0	0.659767	0	0	1.03894	0	0	0.746983	0	0	0	0	no	no	no
AC011753.1	ENSG00000230603		ribosomal protein S21 (RPS21) pseudogene	processed pseudogene	2	109665209	109665742	0.280577	0	#NUM!	#NUM!	0.534315	no	no	no	0	0	3.36692	0	0	0	0	0	0	0	0	0	0	0	0	0	0	0	0	0	0	0	0	0	no	no	no
AC011753.3	ENSG00000237916		ribosomal protein L37 (RPL37) pseudogene	processed pseudogene	2	109552536	109552846	0.0539358	0	#NUM!	#NUM!		no	no	no	0	0	0	0	0	0	0	0	0.64723	0	0	0	0	0	0	0	0	0	0	0	0	0	0	0	no	no	no
AC011767.1	ENSG00000259425		Golgin subfamily A member 6 pseudogene	transcribed unprocessed pseudogene	15	22770523	22776199	0.23582	0.267093	0.882914	-0.179655	1	no	no	no	0.549632	0.755355	0	0.527989	0.248981	0	0	0	0	0.101331	0.871091	1.27218	0.888141	0	0	0.548271	0.272001	0	0	0	0	0	0	0	no	no	no
AC011816.1	ENSG00000234073		chromobox homolog 3 (CBX3) pseudogene	processed pseudogene	3	36880184	36880729	6.8152	6.27943	1.08532	0.118122	0.70333	yes	no	no	9.50523	6.24866	7.32952	6.55167	21.1451	14.0703	4.44893	7.73937	4.0033	7.05656	5.24354	3.56328	5.34618	9.65759	4.16114	5.7546	10.1063	8.55698	3.38914	2.59511	1.8778	2.867	1.93579	3.98251	no	no	no
AC011825.1	ENSG00000214917		ribosomal protein S15a (RPS15A) pseudogene	processed pseudogene	18	32075885	32076272	3.72496	2.98995	1.24583	0.317104	0.485371	yes	no	no	2.66309	2.74458	4.06813	3.20001	3.48652	3.80568	0.985296	7.87049	3.54099	3.7878	2.51378	2.6849	3.06747	7.30456	3.11953	2.25311	7.62587	1.15735	4.25853	0.912504	2.48511	2.02518	0	5.0184	no	no	no
AC011853.1	ENSG00000254051		NADH dehydrogenase [ubiquinone] flavoprotein 2, mitochondrial (NDUFV2) pseudogene	processed pseudogene	8	68176768	68177221	0	0	#NUM!	#NUM!		no	no	no	0	0	0	0	0	0	0	0	0	0	0	0	0	0	0	0	0	0	0	0	0	0	0	0	no	no	no
AC011890.1	ENSG00000181511		novel pseudogene	processed pseudogene	X	120733094	120733396	0	0	#NUM!	#NUM!		no	no	no	0	0	0	0	0	0	0	0	0	0	0	0	0	0	0	0	0	0	0	0	0	0	0	0	no	no	no
AC011891.2	ENSG00000229233		novel transcript	lncRNA	7	12654179	12654985	0.154429	0	#NUM!	#NUM!	0.997412	no	no	no	0.637876	0	0	0	0	0	0	0	0	0	0	0	0	0	0	0	1.21527	0	0	0	0	0	0	0	no	no	no
AC011894.1	ENSG00000271586		ribosomal protein L18a, pseudogene	processed pseudogene	7	44601032	44601487	0	0.0236093	0	#NUM!		no	no	no	0	0	0	0	0	0	0	0	0	0.283312	0	0	0	0	0	0	0	0	0	0	0	0	0	0	no	no	no
AC011904.1	ENSG00000260445		cytochrome P450, family 3, subfamily A family pseudogene	unprocessed pseudogene	7	99869841	99869894	0	0	#NUM!	#NUM!		no	no	no	0	0	0	0	0	0	0	0	0	0	0	0	0	0	0	0	0	0	0	0	0	0	0	0	no	no	no
AC011921.2	ENSG00000267678		sema domain, immunoglobulin domain (Ig), short basic domain, secreted, (semaphorin) 3E (SEMA3E) pseudogene	processed pseudogene	17	60562010	60562161	0	0	#NUM!	#NUM!		no	no	no	0	0	0	0	0	0	0	0	0	0	0	0	0	0	0	0	0	0	0	0	0	0	0	0	no	no	no
AC011921.3	ENSG00000270553		splicing factor 3B, 14 kDa subunit (SF3B14) pseudogene	processed pseudogene	17	60513190	60513550	5.73349	4.14018	1.38484	0.46972	0.379851	yes	no	no	2.29215	7.35019	0.777887	2.93585	7.99475	7.63875	3.3642	2.26219	4.84355	1.29358	5.76737	1.02647	5.03651	8.40791	8.39088	1.28934	18.9235	6.63655	4.88154	6.27959	5.67983	2.3125	1.95174	1.14724	no	no	no
AC011933.1	ENSG00000228007		ribosomal protein L36a (RPL36A) pseudogene	processed pseudogene	17	75338827	75339147	8.84082	8.73697	1.01189	0.0170466	1	yes	no	no	4.59816	6.39183	12.9178	8.17264	7.98144	9.06737	14.8877	5.64466	14.936	10.3523	14.3076	0	1.48467	0	0	9.75803	2.23189	4.24395	10.3123	9.83324	17.0437	18.0818	14.6316	14.0548	no	no	no
AC011939.1	ENSG00000259924		DnaJ (Hsp40) homolog, subfamily B, member 14 pseudogene	processed pseudogene	15	65771176	65772139	6.43232	7.18622	0.895092	-0.159892	0.719095	yes	no	no	6.90082	9.12675	7.6502	11.4208	8.59951	10.2934	9.86266	4.62023	5.81583	4.9597	11.9251	8.1261	5.70914	3.89653	6.0328	8.04736	6.6549	5.59221	6.16803	2.99019	6.08996	6.82195	1.02138	5.09696	no	no	no
AC011978.1	ENSG00000253555		TAR DNA binding protein (TARDBP) pseudogene	unprocessed pseudogene	8	63136223	63138084	0.021793	0.065835	0.331025	-1.59499		no	no	no	0.114199	0	0	0.109544	0	0	0.169659	0	0	0.19517	0	0	0.147317	0.139011	0	0	0	0	0	0	0	0	0	0.176636	no	no	no
AC011979.1	ENSG00000239470		ribosomal protein L21 (RPL21) pseudogene	processed pseudogene	11	9660438	9660920	1.11816	0.998277	1.12008	0.163608	0.738743	yes	no	no	0	0	1.06265	0.578914	0.918648	0.743211	3.97284	2.4333	0.580927	0.941701	0.75394	1.67371	4.0101	0.634194	2.33448	2.71003	0	0	0.682669	0.724728	0.641146	0	0	0	no	no	no
AC011979.2	ENSG00000255463		chondroitin sulfate synthase 1 (CHSY1) pseudogene	processed pseudogene	11	9631008	9631359	0.0681962	0	#NUM!	#NUM!		no	no	no	0	0	0.818355	0	0	0	0	0	0	0	0	0	0	0	0	0	0	0	0	0	0	0	0	0	no	no	no
AC011998.1	ENSG00000227241		peroxiredoxin 5 (PRDX5) pseudogene	processed pseudogene	2	178105637	178105753	0	0	#NUM!	#NUM!		no	no	no	0	0	0	0	0	0	0	0	0	0	0	0	0	0	0	0	0	0	0	0	0	0	0	0	no	no	no
AC011998.2	ENSG00000229744		succinate dehydrogenase complex, subunit D, integral membrane protein (SDHD) pseudogene	processed pseudogene	2	178017993	178018465	0	0	#NUM!	#NUM!		no	no	no	0	0	0	0	0	0	0	0	0	0	0	0	0	0	0	0	0	0	0	0	0	0	0	0	no	no	no
AC012005.1	ENSG00000279274		ribosomal protein L41 (RPL41) pseudogene	processed pseudogene	Y	24362335	24362409	0	0	#NUM!	#NUM!		no	no	no	0	0	0	0	0	0	0	0	0	0	0	0	0	0	0	0	0	0	0	0	0	0	0	0	no	no	no
AC012044.1	ENSG00000270434		ataxin 1-like (ATXN1L) pseudogene	processed pseudogene	10	45812648	45812944	0.123548	0.131933	0.936439	-0.0947433	1	no	no	no	0	0	0	0	0	0	0	0	0	0	1.48257	1.5832	0	0	0	0	0	0	0	0	0	0	0	0	no	no	no
AC012065.2	ENSG00000233416		ribosomal protein S25 (RPS25) pseudogene	processed pseudogene	2	20606280	20606654	2.40372	2.21611	1.08466	0.117241	0.984867	yes	no	no	0.709474	3.9001	1.44465	1.36307	2.47457	2.02661	3.1239	2.07022	3.74799	2.80277	2.67771	0.953152	1.82008	2.57511	0	2.39449	6.75839	1.2325	1.81314	1.94368	3.51609	2.14732	1.81233	2.13059	no	no	no
AC012066.1	ENSG00000213197		nuclear distribution gene C (NUDC) pseudogene	processed pseudogene	2	152389937	152390630	0.239727	0.578551	0.414357	-1.27105	0.508993	yes	no	no	0.548214	1.87399	0.549807	0.261441	0	1.54258	0	0.398657	0	0.932377	0.348827	1.10128	0	0	0	0.45565	0	0	0.696678	0.369866	0.33454	0	0	0.405432	no	no	no
AC012075.1	ENSG00000231722		chromatin modifying protein 4A (CHMP4A) pseudogene	processed pseudogene	2	81418723	81419302	0	0	#NUM!	#NUM!		no	no	no	0	0	0	0	0	0	0	0	0	0	0	0	0	0	0	0	0	0	0	0	0	0	0	0	no	no	no
AC012078.1	ENSG00000218410		pseudogene similar to primate FRD envelope proteins (ENVFRD)	processed pseudogene	Y	3851224	3852869	0	0	#NUM!	#NUM!		no	no	no	0	0	0	0	0	0	0	0	0	0	0	0	0	0	0	0	0	0	0	0	0	0	0	0	no	no	no
AC012085.1	ENSG00000186076		phosphoglycerate mutase 1 (brain) (PGAM1) pseudogene	processed pseudogene	12	93640822	93641586	6.70952	3.67329	1.82657	0.869136	0.224333	yes	no	no	0	0	25.016	1.95794e-08	3.97896	4.52274	0	7.85218e-06	0	16.4066	0	0	7.89576	10.9414	3.16203	0	14.7453	3.43167	6.24861	5.46266e-05	10.6005	1.92141	8.86708	6.85564	no	no	no
AC012100.1	ENSG00000241130		ribosomal protein L32 (RPL32) pseudogene	processed pseudogene	15	50798670	50798951	0	0	#NUM!	#NUM!		no	no	no	0	0	0	0	0	0	0	0	0	0	0	0	0	0	0	0	0	0	0	0	0	0	0	0	no	no	no
AC012119.1	ENSG00000207027			snoRNA	8	23806229	23806377	0	0	#NUM!	#NUM!		no	no	no	0	0	0	0	0	0	0	0	0	0	0	0	0	0	0	0	0	0	0	0	0	0	0	0	no	no	no
AC012123.2	ENSG00000243355		ribosomal protein S27 (RPS27) pseudogene	processed pseudogene	18	32779039	32779286	0.942847	0.741437	1.27165	0.346701	0.907886	yes	no	no	0	0	0	0	0	0	0	8.81806	0	3.41095	0	0	0	2.43747	0	0	0	0	0	0	2.49611	3.04882	0	0	no	no	no
AC012146.2	ENSG00000262495		zinc finger protein fiamily pseudogene	processed pseudogene	17	5060356	5062123	5.52398	3.45636	1.59821	0.676453	0.103698	yes	no	no	8.21433	3.2254	6.57101	2.25454	11.2556	5.02804	0.86116	2.56813	6.1992	6.62257	1.47632	1.57652	3.01043	4.96913	7.73235	5.94076	4.47137	4.07714	6.74764	1.60743	6.54259	3.55169	1.49881	1.762	no	no	no
AC012146.4	ENSG00000262855		tumor necrosis factor receptor superfamily, member 13B (TNFRSF13B) pseudogene	processed pseudogene	17	5126740	5127010	0.183769	0	#NUM!	#NUM!	0.703717	no	no	no	0	0	0	0	0	0	0	2.20523	0	0	0	0	0	0	0	0	0	0	0	0	0	0	0	0	no	no	no
AC012158.1	ENSG00000243024		ribosomal protein S11 pseudogene 6	transcribed processed pseudogene	12	64222337	64397065	0	0.108063	0	#NUM!	1	no	no	no	0	0	0	0	0	0	0	0	0	0	0	0	0	0	0	0	0	1.29676	0	0	0	0	0	0	no	no	no
AC012170.1	ENSG00000242737		ribosomal protein S20 (RPS20) pseudogene	processed pseudogene	15	50466738	50467096	6.93555	8.08473	0.857857	-0.22119	0.505583	yes	no	no	3.86269	11.6846	4.72093	10.3896	10.7781	6.62025	7.37228	2.25533	12.2545	6.97577	13.6067	9.34589	7.92747	1.86934	3.39364	10.4293	8.83711	12.0785	4.93578	7.40759	6.7001	9.36367	3.95419	3.47996	no	no	no
AC012175.1	ENSG00000270440		F-box and WD repeat domain containing 12 (FBXW12) pseudogenes	processed pseudogene	16	5838131	5838661	0.0422273	0	#NUM!	#NUM!		no	no	no	0	0	0	0	0	0	0	0	0	0	0	0	0.506727	0	0	0	0	0	0	0	0	0	0	0	no	no	no
AC012182.1	ENSG00000207173			misc RNA	16	58083068	58083168	0	0.0221696	0	#NUM!		no	no	no	0	0	0	0	0	0	0	0	0	0	0	0	0	0	0	0	0	0	0	0.266035	0	0	0	0	no	no	no
AC012184.2	ENSG00000260537		novel protein, DDX19B and DDX19A readthrough	protein coding	16	70299194	70372582	0.570102	0.506388	1.12582	0.170977	1	yes	no	no	0	0	0	0	0	0	0	0	0.0913306	0	0.344114	0	0.0014717	0	0	0	3.95324	0	0	0	2.45107	4.28119	0	1.79547	no	no	no
AC012254.2	ENSG00000267228		novel transcript	protein coding	18	47108188	47176345	8.00207	10.7592	0.743741	-0.427127	0.351897	yes	no	no	2.43533	14.8246	1.54431	10.9195	11.1422	6.05848	4.99672	12.7786	13.4015	22.8897	10.1067	17.7097	17.8303	0.767924	1.16712	11.6626	14.1224	13.8351	9.57899	15.5418	1.91734	2.28711	0	7.61722	no	no	no
AC012254.4	ENSG00000267800		SUMO2 SMT3 suppressor of mif two 3 homolog 2 (S. cerevisiae), pseudogene	processed pseudogene	18	47137018	47137290	6.23306	7.55059	0.825506	-0.276649	0.454049	yes	no	no	4.43798	2.03303	1.50612	5.70934	7.73959	14.7899	13.0273	8.63326	14.0669	4.17433	0	0	5.69259	7.15916	6.49846	7.48914	11.2735	10.2796	5.67088	8.10555	5.49855	8.95478	3.7789	8.88499	no	no	no
AC012306.1	ENSG00000204399		archaelysin family metallopeptidase 2 (AMZ2) pseudogene	processed pseudogene	2	127931327	127931440	0	0	#NUM!	#NUM!		no	no	no	0	0	0	0	0	0	0	0	0	0	0	0	0	0	0	0	0	0	0	0	0	0	0	0	no	no	no
AC012308.1	ENSG00000235742		novel pseudogene	processed pseudogene	10	117023674	117023851	0	0.977492	0	#NUM!	0.315842	yes	no	no	0	0	0	0	0	0	0	0	0	0	0	11.7299	0	0	0	0	0	0	0	0	0	0	0	0	no	no	no
AC012309.1	ENSG00000267360		novel protein	protein coding	19	37093019	37210512	6.8429	6.85414	0.998359	-0.00236887	1	yes	no	no	8.50955	8.24563	11.282	9.10388	8.86873	3.58373	11.1168	6.90631	4.93437	3.77685	11.6139	12.7174	8.11248	11.4905	0	2.72885	8.608	9.47095	5.08152	6.65935	8.19792	0	0	3.35578	no	no	no
AC012354.2	ENSG00000274520			misc RNA	2	44932320	44932406	0	0.0255553	0	#NUM!		no	no	no	0	0	0	0	0	0	0	0	0	0.306663	0	0	0	0	0	0	0	0	0	0	0	0	0	0	no	no	no
AC012358.2	ENSG00000206964			misc RNA	2	55286018	55286128	3.2312	3.21181	1.00604	0.00868424	0.981445	yes	no	no	4.98611	4.56824	3.27146	3.19318	2.12556	2.37379	3.90301	3.39484	2.80965	3.06406	2.64855	3.27489	6.53779	4.82602	1.21684	4.30054	5.91076	2.88729	2.40693	1.97311	2.33378	2.34751	1.13217	1.8301	no	no	no
AC012368.3	ENSG00000270354		family with sequence similarity 136, member A (FAM136A) pseudogene	processed pseudogene	2	64208498	64208716	0	0	#NUM!	#NUM!		no	no	no	0	0	0	0	0	0	0	0	0	0	0	0	0	0	0	0	0	0	0	0	0	0	0	0	no	no	no
AC012400.1	ENSG00000253362		tropomyosin 3 (TPM3) pseudogene	unprocessed pseudogene	8	84163449	84164564	0.0573668	0	#NUM!	#NUM!		no	no	no	0.688401	0	0	0	0	0	0	0	0	0	0	0	0	0	0	0	0	0	0	0	0	0	0	0	no	no	no
AC012414.1	ENSG00000259214		ankyrin repeat domain 18B (ANKRD18B) pseudogene	processed pseudogene	15	20826454	20826640	0.203611	0.207088	0.983209	-0.0244296		no	no	no	0	0	0.79536	0.375104	0	0.557843	0	0	0.412641	0.440875	0.491299	0.524753	0	0	0	0	0.744029	0	0	0	0	0	0	0.58648	no	no	no
AC012414.2	ENSG00000259383		novel transcript	lncRNA	15	20759311	20774794	0	0	#NUM!	#NUM!		no	no	no	0	0	0	0	0	0	0	0	0	0	0	0	0	0	0	0	0	0	0	0	0	0	0	0	no	no	no
AC012414.6	ENSG00000274499		coxsackie virus and adenovirus receptor (CXADR) pseudogene	transcribed processed pseudogene	15	20803505	20826173	0	0	#NUM!	#NUM!		no	no	no	0	0	0	0	0	0	0	0	0	0	0	0	0	0	0	0	0	0	0	0	0	0	0	0	no	no	no
AC012433.1	ENSG00000267713		NADH dehydrogenase pseudogene	transcribed processed pseudogene	18	50669510	50670215	0	0	#NUM!	#NUM!		no	no	no	0	0	0	0	0	0	0	0	0	0	0	0	0	0	0	0	0	0	0	0	0	0	0	0	no	no	no
AC012435.1	ENSG00000212279			snoRNA	15	74490959	74491028	24.6288	25.9029	0.950814	-0.0727653	0.776439	yes	no	no	26.7498	33.6059	31.9813	29.1556	31.833	34.4932	24.8445	21.7908	23.641	26.9358	26.4383	26.593	25.3702	26.3513	17.1448	23.2707	33.6892	27.2761	21.944	21.3283	20.4263	20.0344	14.5375	16.9462	no	no	no
AC012441.1	ENSG00000227080		novel pseudogene	processed pseudogene	7	51388430	51389114	1.31365	1.17893	1.11428	0.156105	1	yes	no	no	1.31211	2.2091	0	0	2.90378	0	1.46207	0	0.93616	0.707675	2.87748	2.94176	0.683067	0	2.22471	0.547078	0.752772	1.74846	1.51656	1.68059	1.71306	0.710208	0.844118	2.14021	no	no	no
AC012441.2	ENSG00000228897		novel pseudogene	processed pseudogene	7	51386363	51387101	0.850426	0.624412	1.36196	0.445688	0.707229	yes	no	no	0	0	2.14136	1.04586	0	2.37947	0	2.89438	0.696506	0.958383	0.720958	0.715879	1.13204	1.679	0	0	1.30527	0.714351	1.3146	0	0	0	0	0	no	no	no
AC012442.3	ENSG00000243389		novel transcript	lncRNA	2	112589040	112614431	0.658967	0.684373	0.962877	-0.0545768	0.994632	yes	no	no	0.737862	1.57916	1.58001	0.384616	0.651976	1.65809	0.281886	2.02179	0.200044	0.879582	0.472315	0.273016	0.240474	0.81299	0	0	0.361424	0.657336	0.475583	0.830365	0.69109	0.288802	0.475032	0.56663	no	no	no
AC012443.1	ENSG00000270776		ribosomal protein L22 (RPL22) pseudogene	processed pseudogene	2	152539197	152539427	0	0	#NUM!	#NUM!		no	no	no	0	0	0	0	0	0	0	0	0	0	0	0	0	0	0	0	0	0	0	0	0	0	0	0	no	no	no
AC012468.1	ENSG00000271353		developmental pluripotency associated 3 (DPPA3) pseudogene	processed pseudogene	10	119562101	119562530	0.208031	0.0260549	7.98434	2.99717	0.997412	no	no	no	0	0	0.564045	0	1.93233	0	0	0	0	0.312659	0	0	0	0	0	0	0	0	0	0	0	0	0	0	no	no	no
AC012491.1	ENSG00000271074		5'-nucleotidase domain containing 2 (NT5DC2) pseudogene	processed pseudogene	2	211104934	211105732	0	0	#NUM!	#NUM!		no	no	no	0	0	0	0	0	0	0	0	0	0	0	0	0	0	0	0	0	0	0	0	0	0	0	0	no	no	no
AC012493.1	ENSG00000270699		ribosomal L24 domain containing 1 (RSL24D1) pseudogene	processed pseudogene	2	100377421	100377532	0	0	#NUM!	#NUM!		no	no	no	0	0	0	0	0	0	0	0	0	0	0	0	0	0	0	0	0	0	0	0	0	0	0	0	no	no	no
AC012501.2	ENSG00000227400		novel transcript	lncRNA	2	153421616	153593288	0.105123	0.0355462	2.95738	1.56432	0.997412	no	no	no	0	0	0.128471	0.121217	0	0	0	0	0	0	0	0	1.13301	0.305337	0	0	0	0	0	0	0	0	0	0	no	no	no
AC012507.3	ENSG00000283164		novel transcript, antisense to GPR55	lncRNA	2	230924567	230929919	0	0	#NUM!	#NUM!		no	no	no	0	0	0	0	0	0	0	0	0	0	0	0	0	0	0	0	0	0	0	0	0	0	0	0	no	no	no
AC012513.2	ENSG00000236478		heterogeneous nuclear ribonucleoprotein A3 (HNRNPA3) pseudogene	processed pseudogene	2	216174896	216176032	5.37515	5.23828	1.02613	0.0372132	0.976053	yes	no	no	4.49976	4.79858	6.95235	6.13525	7.0879	7.05743	4.89998	4.44731	4.44751	5.49137	4.74795	5.27712	4.6547	3.16567	5.73873	4.89896	7.46668	7.06051	3.52408	3.7778	6.11461	5.7197	4.82027	4.57698	no	no	no
AC012519.1	ENSG00000225662		ribosomal protein L14 (RPL14) pseudogene	processed pseudogene	3	62779176	62779785	0.0392499	0.054635	0.718402	-0.477136		no	no	no	0	0	0	0	0	0	0.473538	0.470999	0	0.182082	0	0	0	0	0	0	0	0	0	0	0	0	0	0	no	no	no
AC012531.3	ENSG00000273049		novel protein, readthrough between HOXC10 and HOXC5	protein coding	12	53985845	54034888	0	0	#NUM!	#NUM!		no	no	no	0	0	0	0	0	0	0	0	0	0	0	0	0	0	0	0	0	0	0	0	0	0	0	0	no	no	no
AC012569.1	ENSG00000267293		U3 small nucleolar RNA-associated protein 18 homolog, pseudogene	processed pseudogene	18	46028306	46029829	3.15284	3.55769	0.886204	-0.174289	0.77417	yes	no	no	0.518785	0.570041	3.27058	2.48292	2.70455	5.04644	4.43143	3.35017	6.93235	4.89282	5.78078	4.74403	0.664755	0.375258	0.681252	2.80133	2.9546	2.52347	3.07199	4.96905	5.5081	6.12976	2.39619	3.72576	no	no	no
AC012616.1	ENSG00000268922		proline-rich protein pseudogene	processed pseudogene	19	8778665	8778861	0.9374	0	#NUM!	#NUM!	0.310138	no	no	no	11.2488	0	0	0	0	0	0	0	0	0	0	0	0	0	0	0	0	0	0	0	0	0	0	0	no	no	no
AC012618.1	ENSG00000213293		ribosomal protein L28 (RPL28) pseudogene	processed pseudogene	19	12260126	12260537	1.93642	2.79458	0.692919	-0.529241	0.47627	yes	no	no	2.38869	1.64038	3.04284	1.14747	0	5.11436	4.39611	1.74986	1.89612	3.38666	2.25249	0.804259	3.07875	3.61995	3.93828	4.03329	3.4111	4.14713	0	1.63621	1.47887	2.713	0	0.896127	no	no	no
AC012618.2	ENSG00000234750		ribosomal protein S2 (RPS2) pseudogene	processed pseudogene	19	12284337	12285185	15.7385	13.5157	1.16446	0.219664	0.417106	yes	no	no	14.1145	15.5905	32.5412	20.1369	20.9932	17.4921	15.5192	10.9041	10.8554	12.8846	17.7555	11.7129	21.8324	18.3418	10.029	11.5628	24.1204	14.0616	10.0778	10.5206	8.74594	6.56761	6.89227	7.79726	no	no	no
AC012618.3	ENSG00000234773		novel zinc finger protein pseudogene	transcribed unprocessed pseudogene	19	12195015	12237767	6.71437	7.62827	0.880196	-0.184103	0.627692	yes	no	no	8.27093	9.38225	10.8796	8.25229	4.50851	11.3955	7.20316	3.73217	6.4547	7.40279	9.47755	6.94246	9.64142	7.01149	3.39638	6.70151	7.39624	7.08353	7.00111	8.50479	5.3186	8.00385	4.49522	3.65564	no	no	no
AC012651.1	ENSG00000258461		novel transcript	protein coding	15	42348103	42412317	6.30239	5.64455	1.11654	0.15904	0.720923	yes	no	no	7.95598	7.78858	8.80484	5.45984	8.96914	8.26131	4.38065	4.33994	4.9606	6.51668	7.41949	6.23603	4.93179	4.9605	4.93833	3.53336	6.49275	3.93782	6.36295	5.99885	5.78002	4.75436	4.6729	5.90668	no	no	no
AC012653.1	ENSG00000259477		calponin 2 (CNN2) pseudogene	processed pseudogene	15	57979716	57980646	0.0384787	0	#NUM!	#NUM!		no	no	no	0	0	0	0	0	0	0	0	0	0	0.232638	0	0	0	0	0	0	0	0	0	0.229107	0	0	0	no	no	no
AC012669.1	ENSG00000270289		ribosomal protein L17 (RPL17) pseudogene	processed pseudogene	2	180473137	180473419	0	0	#NUM!	#NUM!		no	no	no	0	0	0	0	0	0	0	0	0	0	0	0	0	0	0	0	0	0	0	0	0	0	0	0	no	no	no
AC012671.1	ENSG00000283262			snRNA	2	88367793	88367862	0	0	#NUM!	#NUM!		no	no	no	0	0	0	0	0	0	0	0	0	0	0	0	0	0	0	0	0	0	0	0	0	0	0	0	no	no	no
AC012676.2	ENSG00000275515		cytochrome c oxidase subunit VIIc (COX7C) pseudogene	processed pseudogene	16	4433202	4433387	3.60304	5.37457	0.670387	-0.576935	0.398509	yes	no	no	0	10.0245	3.7132	17.5176	6.36042	5.20902	5.35294	5.32113	0	4.11657	4.58837	4.8998	9.35637	0	0	0	13.897	6.33583	0	0	0	11.0386	0	0	no	no	no
AC013244.1	ENSG00000271018		mitochondrial inner membrane organizing system 1 (MINOS1) pseudogene	processed pseudogene	12	50756892	50757433	1.04079	1.25235	0.831069	-0.26696	0.948649	yes	no	no	6.18869	0	6.30077	5.945	0	0	9.08319	0	0	0	0	0	0	0	0	0	0	0	0	0	0	0	0	0	no	no	no
AC013244.2	ENSG00000271490		chromosome 12 open reading frame 76 (C12orf76) pseudogene	processed pseudogene	12	50806335	50806437	0	0	#NUM!	#NUM!		no	no	no	0	0	0	0	0	0	0	0	0	0	0	0	0	0	0	0	0	0	0	0	0	0	0	0	no	no	no
AC013244.3	ENSG00000271621		ubiquitin-conjugating enzyme E2L 3 (UBE2L3) pseudogene	processed pseudogene	12	50847925	50848312	0.211267	0	#NUM!	#NUM!	0.717626	no	no	no	0	0	0	0	0	0	0	0	0	0	0	0	0	0	0	0	2.5352	0	0	0	0	0	0	0	no	no	no
AC013262.1	ENSG00000233444		mitochondrially encoded cytochrome c oxidase II (MT-CO2) pseudogene	processed pseudogene	2	81666477	81666728	0.158717	0.21323	0.744345	-0.425957	1	no	no	no	1.9046	0	0	0	0	0	0	0	0	0	0	2.55876	0	0	0	0	0	0	0	0	0	0	0	0	no	no	no
AC013267.1	ENSG00000202479			snoRNA	2	24969388	24969477	1.85857	2.00001	0.929278	-0.105818	1	yes	no	no	0	2.17163	1.6088	0	0	2.25689	2.31925	0	1.66955	0.891784	5.96395	0	4.05379	3.82363	0	7.99972	3.01054	0	4.03834	2.16454	1.95781	0	0	2.37268	no	no	no
AC013268.1	ENSG00000186148		two-pore calcium channel 3 (TPCN3) pseudogene	transcribed unprocessed pseudogene	2	109933161	109974085	0.300989	0.193524	1.55531	0.637201	1	no	no	no	0.106725	0.10129	0.56534	0	0	0.41069	0.24297	0.241526	0.783888	0.0789512	0.114642	0.112938	0.937038	0.169256	0	0	0.315332	1.20619	0.547375	0	0	0	0	0	no	no	no
AC013268.2	ENSG00000229730		zinc finger protein 595 (ZNF595) pseudogene	processed pseudogene	2	110012265	110012601	0	0	#NUM!	#NUM!		no	no	no	0	0	0	0	0	0	0	0	0	0	0	0	0	0	0	0	0	0	0	0	0	0	0	0	no	no	no
AC013268.3	ENSG00000235721		pseudogene similar to part of zinc finger protein 532 (ZNF532)	processed pseudogene	2	110007675	110010783	0.0311396	0.0396266	0.785826	-0.347718		no	no	no	0	0.0890932	0.0660025	0	0.226114	0.0925909	0	0	0	0	0.0815588	0.0870945	0	0	0	0.109399	0	0	0	0	0	0	0	0.0973415	no	no	no
AC013268.4	ENSG00000283283		novel pseudogene, similar to zonadhesin (Zan)	unprocessed pseudogene	2	110022447	110050064	0.0159644	0	#NUM!	#NUM!		no	no	no	0.040248	0	0.040977	0	0	0	0	0.0587213	0	0	0	0	0.0516261	0	0	0	0	0	0	0	0	0	0	0	no	no	no
AC013271.1	ENSG00000284337		novel transcript	protein coding	2	109898432	109968557	1.1889	1.33907	0.887855	-0.171604	0.784582	yes	no	no	1.72154	1.25728	1.58242	1.31178	1.30444	2.26769	1.95555	0.465754	1.82509	1.31525	1.51726	1.66752	1.65748	1.21859	1.06506	1.1407	0.802448	1.50741	0.14986	1.72141	0.580873	0.467273	1.59453	0.238323	no	no	no
AC013290.1	ENSG00000267585		ribosomal protein L10a (RPL10A) pseudogene	processed pseudogene	18	34573987	34574523	0.162549	0.528591	0.307513	-1.70128	0.4766	yes	no	no	0.776854	0.533812	0	0.746264	0.677395	0.55477	1.71029	0	0	0	0	1.04367	0	0	0	0	0	0	0.496335	0	0	0.587815	0	1.16647	no	no	no
AC013355.1	ENSG00000260036		thioesterase superfamily member 4 (THEM4) pseudogene	processed pseudogene	15	55442635	55443357	0.0308229	0.0753095	0.409283	-1.28883		no	no	no	0	0	0	0.560319	0	0	0	0	0	0	0	0	0.369875	0.343395	0	0	0	0	0	0	0	0	0	0	no	no	no
AC013356.1	ENSG00000244251		ribosomal protein L9 (RPL9) pseudogene	processed pseudogene	15	40480752	40481315	0.707566	0.304398	2.32447	1.2169	0.231706	no	no	no	0	0	0	0	0	0.516981	0	1.59162	0	0	0.90902	0.970705	3.26518	0.927016	1.58739	0.610026	0.688718	0.628052	0	0	0.448867	0	0	0	no	no	no
AC013394.1	ENSG00000279765		novel protein	protein coding	15	92883413	92949230	86.0381	86.0931	0.999362	-0.000921336	0.95667	yes	no	no	107.778	109.876	94.9107	112.474	81.8198	88.507	96.0516	101.855	82.6389	61.4707	109.961	93.4783	121.462	116.869	72.2386	85.9474	85.7929	89.3752	74.2976	80.7297	51.8304	46.4229	47.8719	51.915	no	no	no
AC013399.1	ENSG00000232723		ribosomal protein S17 (RPS17) pseudogene	processed pseudogene	2	121309995	121310412	0.170556	0.0847633	2.01214	1.00873	1	no	no	no	0.938181	0	0	1.01716	0	0	0	0	0	0	0	0	0	0	0	0	1.10849	0	0	0	0	0	0	0	no	no	no
AC013404.1	ENSG00000231017		ribosomal protein S27 (RPS27) pseudogene	processed pseudogene	2	211298941	211299189	0	0	#NUM!	#NUM!		no	no	no	0	0	0	0	0	0	0	0	0	0	0	0	0	0	0	0	0	0	0	0	0	0	0	0	no	no	no
AC013410.1	ENSG00000237016		heat shock protein 90kDa alpha (cytosolic), class B member 1 (HSP90AB1) pseudogene	processed pseudogene	2	173575110	173576341	0.0926663	0.0191176	4.84717	2.27714		no	no	no	0	0	0	0	0	0	0	0	0.279052	0	0.166138	0	0	0	0	0	0.503189	0.229411	0	0	0.163616	0	0	0	no	no	no
AC013410.2	ENSG00000237617		dynein, axonemal, heavy chain 11 (DNAH11) pseudogene	processed pseudogene	2	173705948	173706148	0	0	#NUM!	#NUM!		no	no	no	0	0	0	0	0	0	0	0	0	0	0	0	0	0	0	0	0	0	0	0	0	0	0	0	no	no	no
AC013412.1	ENSG00000274365		WWC family member 3 (WWC3) pseudogene	processed pseudogene	Y	6789153	6789344	0	0	#NUM!	#NUM!		no	no	no	0	0	0	0	0	0	0	0	0	0	0	0	0	0	0	0	0	0	0	0	0	0	0	0	no	no	no
AC013429.1	ENSG00000234658		ribosomal protein L21 (RPL21) pseudogene	processed pseudogene	7	138645671	138646448	0.0609355	0	#NUM!	#NUM!		no	no	no	0	0	0	0	0	0	0	0	0	0	0	0	0	0	0	0	0	0	0.731226	0	0	0	0	0	no	no	no
AC013429.2	ENSG00000252188			snoRNA	7	138625060	138625179	1.23119	1.02631	1.19962	0.262583	0.626993	yes	no	no	1.15496	0.95235	1.41105	0.665687	0.805673	1.64956	1.09622	0	2.92866	1.04299	2.32517	2.17298	1.77821	0.838484	1.01471	0.779601	0.440081	0.401279	1.77098	0.632827	1.14477	0.349564	0	1.7342	no	no	no
AC013439.1	ENSG00000233996		jumonji domain containing 1A (JMJD1A) pseudogene	processed pseudogene	2	189486480	189487992	0.48574	0.285781	1.69969	0.765275		no	no	no	0.655929	0.72115	0.534247	0.12602	0.686342	0.749462	0	0.574194	0.554419	0.148071	0.825206	0.704972	0.673087	0.158718	0	0.442755	0	0	0.16763	0.179699	0.487608	0.198526	0.670221	0	no	no	no
AC013444.2			Sideroflexin 4 (SFXN4) Pseudogene	Pseudogene	2	142947300	142948086	6.61748	6.82704	0.969304	-0.0449787	0.986927	yes	no	no	8.46235	9.74383	6.98563	7.2503	7.57836	14.6996	10.4062	7.67481	10.8741	8.77708	13.2359	6.45259	1.46684	0.553423	3.01409	4.63145	2.17869	1.19196	5.845	3.75949	5.66737	4.49949	6.42662	9.95909	no	no	no
AC013452.1	ENSG00000200120			misc RNA	15	49137762	49137863	1.62621	1.74028	0.934453	-0.0978059	0.914552	yes	no	no	0.995634	1.36829	1.35182	1.59405	1.73633	0.948007	1.9484	2.90523	1.05221	1.68567	2.50516	4.01279	2.1285	3.61376	0.728945	1.1201	1.89687	1.72962	0.848153	1.36382	0.822378	0.502238	2.54332	0.996647	no	no	no
AC013467.1	ENSG00000201088			misc RNA	2	174264878	174264981	0.0134433	0	#NUM!	#NUM!		no	no	no	0.161319	0	0	0	0	0	0	0	0	0	0	0	0	0	0	0	0	0	0	0	0	0	0	0	no	no	no
AC013467.2	ENSG00000227180		leucine rich repeat containing 2 (LRRC2) pseudogene	processed pseudogene	2	174299324	174300956	1.25846	1.12819	1.11547	0.157657	0.633313	yes	no	no	2.7557	1.74791	1.07908	1.42541	2.22022	0.605511	1.5556	1.54636	1.34379	1.55519	0.800047	1.99348	0.271903	0	0.931183	1.78857	2.01927	0.368606	0.54198	0.580734	1.05054	0.962368	0.541489	0.954867	no	no	no
AC013470.1	ENSG00000224667		PC4 and SFRS1 interacting protein 1 (PSIP1) pseudogene	processed pseudogene	7	12506007	12507478	0.740439	0.577704	1.28169	0.358049	0.820034	yes	no	no	0.491367	0.675282	1.00053	0.472018	0	2.10538	1.44237	0.716897	1.55747	0.554611	0	0	0.630276	0	1.07925	0.829187	0.936144	0.853605	1.25575	0	1.21758	0	0	0	no	no	no
AC013470.2	ENSG00000226690		novel protein	protein coding	7	12469621	12542222	1.95987	1.912	1.02504	0.0356738	1	yes	no	no	2.01823	2.57462	3.10799	2.2342	2.652	1.39606	3.72527	1.94767	1.31152	2.27634	2.79506	1.75326	3.31589	1.50294	1.22131	1.03999	1.81191	1.75729	1.31086	1.5721	1.36431	1.09674	0.661633	2.01516	no	no	no
AC013470.3	ENSG00000236048		Sjogren syndrome antigen B (autoantigen La) (SSB) pseudogene	processed pseudogene	7	12471352	12472545	0.107792	0.0893573	1.2063	0.270586		no	no	no	0.137002	0	0.140179	0	0	0	0.203203	0.404145	0.43676	0.234293	0	0	0	0	0	0	0	0.238694	0.175413	0.188034	0	0	0	0.208064	no	no	no
AC013470.4	ENSG00000274970		CTAGE family, member 5 (CTAGE5) pseudogene	processed pseudogene	7	12439419	12440404	0	0	#NUM!	#NUM!		no	no	no	0	0	0	0	0	0	0	0	0	0	0	0	0	0	0	0	0	0	0	0	0	0	0	0	no	no	no
AC013474.1	ENSG00000235128		novel pseudogene	processed pseudogene	2	126679622	126680420	6.48982	7.72378	0.840238	-0.25113	0.522549	yes	no	no	4.68432	8.5081	6.47029	8.24684	5.72938	9.6248	8.19348	7.5482	6.37008	6.84672	7.67681	6.41144	7.9635	12.9938	6.02762	8.52618	11.2683	5.58542	5.81213	7.08711	3.7343	5.74816	4.59286	4.91336	no	no	no
AC013489.2	ENSG00000259569		dolichyl-phosphate mannosyltransferase polypeptide 3 (DPM3) pseudogene	processed pseudogene	15	88568287	88568562	0.305169	0.238045	1.28198	0.358372	0.995798	no	no	no	0	0	0	0	0	2.0475	0	0	0	0.809045	0	0	0	0	0	0	0	0	0	0	0	0	3.66203	0	no	no	no
AC013553.1	ENSG00000259258		ribosomal protein L17 (RPL17) pseudogene	processed pseudogene	15	65105534	65105800	4.74464	4.42803	1.0715	0.0996336	0.78802	yes	no	no	7.90091	2.17163	6.4352	4.55388	5.5115	4.51378	2.31925	2.30546	6.67819	1.78357	3.97597	12.7375	2.0269	1.91181	0	7.99972	18.0632	8.2353	4.03834	2.16454	0	0	0	4.74537	no	no	no
AC013553.2	ENSG00000270218		transmembrane protein 126A (TMEM126A) pseudogene	processed pseudogene	15	65026088	65026676	2.14071	2.82012	0.759086	-0.397665	0.666326	yes	no	no	3.7308	4.66109	2.07184	3.25808	2.36593	2.42204	1.99117	1.4845	1.79172	2.67972	2.13346	2.27826	3.04531	5.33446	0	3.43405	1.29234	2.94598	2.60031	2.78752	0.84043	1.53979	4.33191	0.509262	no	no	no
AC013562.2	ENSG00000278193		CTAGE family, member 5 (CTAGE5) pseudogene	unprocessed pseudogene	8	72660584	72661470	0	0	#NUM!	#NUM!		no	no	no	0	0	0	0	0	0	0	0	0	0	0	0	0	0	0	0	0	0	0	0	0	0	0	0	no	no	no
AC013565.2	ENSG00000260275		intraflagellar transport 20 homolog (Chlamydomonas) (IFT20) pseudogene	processed pseudogene	15	89037977	89038286	0	0	#NUM!	#NUM!		no	no	no	0	0	0	0	0	0	0	0	0	0	0	0	0	0	0	0	0	0	0	0	0	0	0	0	no	no	no
AC013643.1	ENSG00000253560		coenzyme Q6 homolog, monooxygenase (S. cerevisiae) (COQ6) pseudogene	processed pseudogene	8	27697217	27697526	0	0	#NUM!	#NUM!		no	no	no	0	0	0	0	0	0	0	0	0	0	0	0	0	0	0	0	0	0	0	0	0	0	0	0	no	no	no
AC013701.1	ENSG00000233109		erythrocyte membrane protein band 4.1 like 5 (EPB41L5) pseudogene	processed pseudogene	8	48913916	48914380	0	0	#NUM!	#NUM!		no	no	no	0	0	0	0	0	0	0	0	0	0	0	0	0	0	0	0	0	0	0	0	0	0	0	0	no	no	no
AC013734.1	ENSG00000277146		striatin, calmodulin binding protein 4 (STRN4) pseudogene	processed pseudogene	Y	26453982	26454092	0	0	#NUM!	#NUM!		no	no	no	0	0	0	0	0	0	0	0	0	0	0	0	0	0	0	0	0	0	0	0	0	0	0	0	no	no	no
AC013828.1	ENSG00000200685			misc RNA	11	13686550	13686658	0	0	#NUM!	#NUM!		no	no	no	0	0	0	0	0	0	0	0	0	0	0	0	0	0	0	0	0	0	0	0	0	0	0	0	no	no	no
AC015688.1	ENSG00000263604		nitric oxide synthase 2, inducible (NOS2) pseudogene	processed pseudogene	17	27683946	27684144	0	0	#NUM!	#NUM!		no	no	no	0	0	0	0	0	0	0	0	0	0	0	0	0	0	0	0	0	0	0	0	0	0	0	0	no	no	no
AC015688.2	ENSG00000264689		golgi SNAP receptor complex member 1 (GOSR1) pseudogene	processed pseudogene	17	27682476	27682737	0	0	#NUM!	#NUM!		no	no	no	0	0	0	0	0	0	0	0	0	0	0	0	0	0	0	0	0	0	0	0	0	0	0	0	no	no	no
AC015688.4	ENSG00000266728		novel protein	protein coding	17	27623364	27640777	0.00830717	0	#NUM!	#NUM!		no	no	no	0.0996861	0	0	0	0	0	0	0	0	0	0	0	0	0	0	0	0	0	0	0	0	0	0	0	no	no	no
AC015688.5	ENSG00000266771		nitric oxide synthase 3 (endothelial cell) (NOS3) pseudogene	processed pseudogene	17	27675894	27675997	2.67082	2.39173	1.11669	0.159227	0.986992	yes	no	no	1.998	0	2.79744	1.2334	0.682783	1.56229	0.438309	0	1.64332	1.10675	6.48942	2.69302	3.69653	0	3.11663	0.0766755	6.74146	5.9232	0	8.0012	4.88423	0	0	7.66592	no	no	no
AC015688.6	ENSG00000266872		novel transcript, antisense to KSR1	lncRNA	17	27625484	27626438	0	0	#NUM!	#NUM!		no	no	no	0	0	0	0	0	0	0	0	0	0	0	0	0	0	0	0	0	0	0	0	0	0	0	0	no	no	no
AC015712.3	ENSG00000259586		PHD finger protein 5A (PHF5A) pseudogene	processed pseudogene	15	100846604	100846767	0	0	#NUM!	#NUM!		no	no	no	0	0	0	0	0	0	0	0	0	0	0	0	0	0	0	0	0	0	0	0	0	0	0	0	no	no	no
AC015720.1	ENSG00000199580			misc RNA	15	74983274	74983376	0	0	#NUM!	#NUM!		no	no	no	0	0	0	0	0	0	0	0	0	0	0	0	0	0	0	0	0	0	0	0	0	0	0	0	no	no	no
AC015720.2	ENSG00000260483		ribosomal protein S17 (RPS17) pseudogene	processed pseudogene	15	75022980	75023256	0	0	#NUM!	#NUM!		no	no	no	0	0	0	0	0	0	0	0	0	0	0	0	0	0	0	0	0	0	0	0	0	0	0	0	no	no	no
AC015743.1	ENSG00000253208		proteasome (prosome, macropain) activator subunit 2 (PA28 beta) (PSME2) pseudogene	processed pseudogene	8	26547669	26548463	0.0435422	0	#NUM!	#NUM!		no	no	no	0	0	0	0	0	0	0	0	0.238508	0	0.283999	0	0	0	0	0	0	0	0	0	0	0	0	0	no	no	no
AC015802.2	ENSG00000267084		COX20 Cox2 chaperone homolog (S. cerevisiae) (COX20) pseudogene	processed pseudogene	17	76595584	76595772	0	0	#NUM!	#NUM!		no	no	no	0	0	0	0	0	0	0	0	0	0	0	0	0	0	0	0	0	0	0	0	0	0	0	0	no	no	no
AC015802.6	ENSG00000284526		novel protein	protein coding	17	76563710	76570544	13.6715	12.5785	1.08689	0.120212	0.613462	yes	no	no	18.0835	15.5033	17.1654	15.548	16.6015	15.8178	13.4126	13.0472	11.8594	10.2662	15.0603	14.443	14.0556	13.4669	11.9572	10.9854	13.7446	13.4872	12.7321	11.0475	9.30014	8.96823	10.4511	7.99585	no	no	no
AC015813.2	ENSG00000266086		novel transcript	protein coding	17	57989038	58007246	13.9219	12.4009	1.12265	0.166907	0.546787	yes	no	no	20.7795	22.8143	18.5739	19.4823	17.5368	20.1522	11.7324	9.93521	10.5325	9.60114	14.0078	8.52947	13.7766	6.34499	14.1189	9.88078	13.7628	12.1651	16.0078	11.4833	9.1736	9.30995	8.85702	7.31497	no	no	no
AC015818.1	ENSG00000230339		tumor necrosis factor receptor superfamily, member 13B (TNFRSF13B) pseudogene	processed pseudogene	17	20554137	20554380	0	0	#NUM!	#NUM!		no	no	no	0	0	0	0	0	0	0	0	0	0	0	0	0	0	0	0	0	0	0	0	0	0	0	0	no	no	no
AC015818.3	ENSG00000263946		chromosome 2 open reading frame 27B (C2orf27B) pseudogene	transcribed processed pseudogene	17	20554971	20559410	0	0.273993	0	#NUM!	0.725524	no	no	no	0	1.83755	0	1.28443	0	0	0.165931	0	0	0	0	0	0	0	0	0	0	0	0	0	0	0	0	0	no	no	no
AC015818.6	ENSG00000266042		tyrosine 3-monooxygenase/tryptophan 5-monooxygenase activation protein, theta polypeptide (YWHAQ) pseudogene	processed pseudogene	17	20526102	20526210	0.413036	0.416295	0.992172	-0.0113375	1	no	no	no	0	0	0.622309	0	0	0.4365	0.44856	0	0.645807	0	0	0.821177	0.784035	0	1.34254	1.03147	0	0	0.781046	0.418639	0	0.462501	0.780696	1.37669	no	no	no
AC015818.7	ENSG00000266925		novel transcript	lncRNA	17	20507413	20508931	0	0	#NUM!	#NUM!		no	no	no	0	0	0	0	0	0	0	0	0	0	0	0	0	0	0	0	0	0	0	0	0	0	0	0	no	no	no
AC015849.6	ENSG00000271268		ribosomal L24 domain containing 1 (RSL24D1) pseudogene	processed pseudogene	17	35861093	35861566	0.532003	0.782703	0.6797	-0.557029	1	yes	no	no	1.20027	0.710254	0.526832	0.48853	0.473144	0.74265	0.777751	0	0.89363	0.916712	0.953609	1.40904	1.69215	1.6287	0	0.88245	0	0	0	0.705695	0.644404	0.38029	0	0.75036	no	no	no
AC015871.1	ENSG00000259770		farnesyl diphosphate synthase (FDRS) pseudogene	processed pseudogene	15	79944498	79945578	0.0323333	4.97615e-08	649766	19.3096		no	no	no	0	0	0	0	0	0	0	0	0	0	0	0	0	0	0	0	0	0	0.196993	5.97138e-07	0.191007	0	0	0	no	no	no
AC015871.2	ENSG00000271364		ribonucleotide reductase M2 (RRM2) pseudogene	processed pseudogene	15	79984151	79985724	0	0.0339334	0	#NUM!		no	no	no	0	0	0	0	0	0	0	0	0	0.102051	0	0	0	0	0	0.30515	0	0	0	0	0	0	0	0	no	no	no
AC015908.1	ENSG00000240813		ribosomal protein S27a (RPS27A) pseudogene	processed pseudogene	17	10745553	10746543	0.18942	0.275098	0.688554	-0.538359		no	no	no	0	0.643451	0	0.449768	0	0.668712	0	0.683104	0.989368	0.264234	0	0	0.600566	0.566467	0	0	0	0	0	0	0	0.708545	0	0	no	no	no
AC015910.1	ENSG00000265460		novel pseudogene	transcribed processed pseudogene	17	39238466	39250818	2.65769	2.92049	0.910018	-0.136033	0.885616	yes	no	no	2.72714	3.57371	3.19206	5.66481	4.49988	5.74855	1.64029	1.85029	2.2653	2.06401	3.4383	1.02026	1.33224	4.224	2.16387	2.36229	4.0419	4.02328	0.842788	0.839122	3.52748	2.13874	2.01108	1.74677	no	no	no
AC015911.1	ENSG00000242660		ribosomal protein L39 (RPL39) pseudogene	processed pseudogene	17	35566517	35566672	0	0	#NUM!	#NUM!		no	no	no	0	0	0	0	0	0	0	0	0	0	0	0	0	0	0	0	0	0	0	0	0	0	0	0	no	no	no
AC015911.4	ENSG00000267312		adenylosuccinate synthase (ADSS) pseudogene	processed pseudogene	17	35459481	35460550	4.48965	4.29496	1.04533	0.0639607	0.826193	yes	no	no	4.01717	4.57286	2.7948	4.34536	11.5572	6.22092	6.94925	3.90335	6.02316	4.97406	6.15995	3.94175	2.9524	3.63506	3.3265	3.55187	5.53189	5.21376	3.46184	2.77363	2.42577	3.63066	1.72182	1.7303	no	no	no
AC015911.7	ENSG00000267369		TAF5-like RNA polymerase II, p300/CBP-associated factor (PCAF)-associated factor, 65kDa (TAF5L) pseudogene	processed pseudogene	17	35498218	35499175	31.443	29.6097	1.06191	0.0866647	0.676065	yes	no	no	34.3658	40.6349	28.277	26.5036	73.9613	46.0675	28.8614	21.8842	35.7648	33.8451	29.5454	31.7948	21.8489	22.1323	26.6612	28.3158	46.5921	38.9491	20.6477	17.3449	21.8074	20.8404	15.9597	20.0272	no	no	no
AC015911.8	ENSG00000267554		RAB32, member RAS oncogene family (RAB32) pseudogene	processed pseudogene	17	35470069	35470628	42.742	43.0562	0.992702	-0.0105669	0.996251	yes	no	no	41.6076	47.6508	33.8146	40.3198	63.0138	55.7769	42.7559	41.5349	50.9018	43.4613	50.9678	42.1688	46.8158	52.9892	32.8676	41.2657	73.0119	65.3064	30.7806	30.4969	28.9408	29.2735	18.6466	25.2091	no	no	no
AC015912.2	ENSG00000262408		family with sequence similarity 89, member B (FAM89B) pseudogene	processed pseudogene	17	56884639	56884819	1.41281	3.49548	0.404183	-1.30692	0.267604	yes	no	no	0	11.2305	8.31981	7.85003	0	11.6714	0	0	8.63396	0	0	0	0	0	0	0	0	0	0	11.1938	0	0	0	0	no	no	no
AC015922.1	ENSG00000233090		membrane targeting (tandem) C2 domain containing 1 (MTAC2D1) pseudogene	unprocessed pseudogene	17	15792862	15793045	0.121677	0.105264	1.15593	0.20905		no	no	no	0.49675	0.196408	0	0	0.498474	0	0	0	0.150998	0	0	0	0	0	0.313903	0	0	0	0	0	0	0.535465	0	0.531291	no	no	no
AC015922.2	ENSG00000265519		novel transcript	lncRNA	17	15787787	15788205	0	0	#NUM!	#NUM!		no	no	no	0	0	0	0	0	0	0	0	0	0	0	0	0	0	0	0	0	0	0	0	0	0	0	0	no	no	no
AC015977.1	ENSG00000225024		ribosomal protein L37 (RPL37) pseudogene	processed pseudogene	2	26678219	26678510	0	0	#NUM!	#NUM!		no	no	no	0	0	0	0	0	0	0	0	0	0	0	0	0	0	0	0	0	0	0	0	0	0	0	0	no	no	no
AC015978.1	ENSG00000273966			misc RNA	Y	17568962	17569051	0	0	#NUM!	#NUM!		no	no	no	0	0	0	0	0	0	0	0	0	0	0	0	0	0	0	0	0	0	0	0	0	0	0	0	no	no	no
AC015983.1	ENSG00000213302		ribosomal protein L31 (RPL31) pseudogene	processed pseudogene	7	122234531	122234903	0	0.0853125	0	#NUM!	1	no	no	no	0	0	0	0	0	1.02375	0	0	0	0	0	0	0	0	0	0	0	0	0	0	0	0	0	0	no	no	no
AC016027.4	ENSG00000235617		neurexin (NRXN) pseudogene	unprocessed pseudogene	22	18101612	18101888	0	0	#NUM!	#NUM!		no	no	no	0	0	0	0	0	0	0	0	0	0	0	0	0	0	0	0	0	0	0	0	0	0	0	0	no	no	no
AC016027.5	ENSG00000236890		ribosomal protein L18a (RPL18A) pseudogene	processed pseudogene	22	18081466	18081675	3.74481	5.19733	0.720527	-0.472875	0.608791	yes	no	no	0	5.67695	0	3.96816	14.4078	5.89982	0	0	4.36443	2.33125	5.19687	0	5.29859	9.99549	0	13.9416	0	14.3521	0	0	5.11798	0	10.5521	6.20253	no	no	no
AC016065.2	ENSG00000253550		TAF9 RNA polymerase II (TAF9) pseudogene	processed pseudogene	8	6473845	6474288	2.06257	2.99026	0.689765	-0.535822	0.31051	yes	no	no	1.57423	2.8846	3.73973	7.05712	1.83025	1.49892	1.57872	2.29678	3.88094	2.66527	1.98049	2.88971	0.673087	3.80922	1.15256	1.77102	0.999731	5.46952	2.68208	0.718795	2.60058	3.17642	1.34044	2.36375	no	no	no
AC016144.1	ENSG00000257680		methionyl aminopeptidase 1 (METAP1) pseudogene	processed pseudogene	12	40728811	40729897	0.0127622	0	#NUM!	#NUM!		no	no	no	0.153146	0	0	0	0	0	0	0	0	0	0	0	0	0	0	0	0	0	0	0	0	0	0	0	no	no	no
AC016180.1	ENSG00000200206			snoRNA	15	86173198	86173270	0.0546582	0	#NUM!	#NUM!		no	no	no	0	0	0	0	0	0	0	0	0.655898	0	0	0	0	0	0	0	0	0	0	0	0	0	0	0	no	no	no
AC016182.1	ENSG00000267770		Ran-specific GTPase-activating protein pseudogene	processed pseudogene	17	78522247	78522828	0.129257	0.0324555	3.98261	1.99371		no	no	no	0.345054	0	0.702607	0	0	0	0	0.503429	0	0.389466	0	0	0	0	0	0	0	0	0	0	0	0	0	0	no	no	no
AC016292.2	ENSG00000275997		mitochondrial ribosomal protein L14 (MRPL14) pseudogene	processed pseudogene	17	1155966	1156175	1.43056	1.31011	1.09194	0.126891	0.987732	yes	no	no	2.06541	0	0	0	3.60196	5.89982	3.03141	0	4.36443	1.16562	2.59843	0	0	2.49887	4.53651	0	0	0	0	0	0	3.12563	0	0	no	no	no
AC016304.1	ENSG00000243122		ribosomal protein S15 (RPS15) pseudogene	processed pseudogene	15	37490691	37491103	0.236444	0.0559116	4.22889	2.08028		no	no	no	0	0	0.605023	0	0	0	0	0.867017	0.628269	0.670939	0	0	0	0	0	0	0	0	0	0	0.737018	0	0	0	no	no	no
AC016397.1	ENSG00000231906		cytochrome c oxidase subunit VIIb (COX7B) pseudogene	processed pseudogene	10	48546472	48546713	5.9676	2.6614	2.24227	1.16496	0.158544	yes	no	no	2.20514	3.0305	2.24507	0	0	0	6.47299	6.43452	9.31938	2.48896	22.1938	0	0	0	0	0	4.20119	0	2.81774	0	10.9284	10.0112	11.2659	9.93321	no	no	no
AC016546.1	ENSG00000243744		ribosomal protein L29 (RPL29) pseudogene	processed pseudogene	5	13637919	13638381	0.0513631	0.0603569	0.850989	-0.232787		no	no	no	0	0	0	0	0	0	0.724283	0	0	0	0.616357	0	0	0	0	0	0	0	0	0	0	0	0	0	no	no	no
AC016559.1	ENSG00000206592			snoRNA	5	79220942	79221073	0	0	#NUM!	#NUM!		no	no	no	0	0	0	0	0	0	0	0	0	0	0	0	0	0	0	0	0	0	0	0	0	0	0	0	no	no	no
AC016559.2	ENSG00000249829		ubiquinol-cytochrome c reductase hinge protein (UQCRH ) pseudogene	processed pseudogene	5	79191549	79191747	1.2403	0.848699	1.46141	0.54736	0.865636	yes	no	no	1.54508	0	0.78653	0	0	0	1.13386	0	0	0.871972	0	1.03788	3.96373	0.93467	1.69682	1.30367	2.94365	2.68411	1.97431	1.05823	0	0	1.97343	1.15999	no	no	no
AC016582.1	ENSG00000225868		WD repeat domain 87 (WDR87) pseudogene	transcribed unprocessed pseudogene	19	37823722	37855215	1.8647	2.35086	0.7932	-0.334243	0.570698	yes	no	no	2.47551	1.18331	1.57918	2.26046	0.15778	2.10309	2.79307	1.93243	3.76243	0.443116	2.20898	2.67817	3.39754	5.33883	0.198717	3.00269	3.3804	3.3556	1.65035	2.3589	0.5334	0	1.09974	2.69311	no	no	no
AC016582.2	ENSG00000267422		increased sodium tolerance 1 homolog (yeast) (IST1) pseudogene	transcribed processed pseudogene	19	37779686	37792865	0.55866	0.637989	0.875657	-0.191562	1	yes	no	no	1.56244	0	0.535947	0.767484	0	0.757037	0.519409	0.514458	0	0.354177	2.18183	1.4165	0.909985	2.75594	0	0	0.999259	0.303316	0	0	0	0	0	0.782013	no	no	no
AC016582.3	ENSG00000267640		novel zinc finger protein pseudogene	transcribed unprocessed pseudogene	19	37817359	37832160	13.8402	16.08	0.860711	-0.216399	0.402966	yes	no	no	10.7397	12.1653	20.3782	17.6644	15.9023	22.0175	20.8396	15.8439	13.6515	15.3938	16.1371	14.5929	10.6004	15.4303	14.7931	17.6029	11.8676	14.469	9.77402	13.1877	14.4932	12.4827	11.9016	17.1137	no	no	no
AC016596.2	ENSG00000238326			snoRNA	5	56000518	56000621	0	0	#NUM!	#NUM!		no	no	no	0	0	0	0	0	0	0	0	0	0	0	0	0	0	0	0	0	0	0	0	0	0	0	0	no	no	no
AC016612.1	ENSG00000251591		UDP glycosyltransferase 3 family, polypeptide A2 (UGT3A2) pseudogene	processed pseudogene	5	36071791	36072079	0	0	#NUM!	#NUM!		no	no	no	0	0	0	0	0	0	0	0	0	0	0	0	0	0	0	0	0	0	0	0	0	0	0	0	no	no	no
AC016629.1	ENSG00000269032		interleukin 9 receptor (IL9R) pseudogene	transcribed processed pseudogene	19	58586158	58586356	4.39636	1.14767	3.83068	1.9376	0.0192471	yes	yes	yes	0	3.25519	0	0	6.39322	0	5.31522	10.0173	7.6273	0	2.00031	0	3.6986	1.10204	0	0	8.95178	0	4.03717	4.09958	10.0306	0	0	0	no	no	no
AC016632.1	ENSG00000251368		S-phase kinase-associated protein 1 (SKP1) pseudogene	processed pseudogene	5	55750206	55750401	0	0	#NUM!	#NUM!		no	no	no	0	0	0	0	0	0	0	0	0	0	0	0	0	0	0	0	0	0	0	0	0	0	0	0	no	no	no
AC016687.1	ENSG00000239983		ribosomal protein S3A (RPS3A) pseudogene	processed pseudogene	4	33968174	33968526	0	0	#NUM!	#NUM!		no	no	no	0	0	0	0	0	0	0	0	0	0	0	0	0	0	0	0	0	0	0	0	0	0	0	0	no	no	no
AC016696.1	ENSG00000278764			misc RNA	2	46266690	46266971	0	0	#NUM!	#NUM!		no	no	no	0	0	0	0	0	0	0	0	0	0	0	0	0	0	0	0	0	0	0	0	0	0	0	0	no	no	no
AC016700.1	ENSG00000231414		ribosomal protein L39 (RPL39) pseudogene	processed pseudogene	2	70253855	70254010	0.400916	0.344894	1.16243	0.217146	1	no	no	no	0	2.87376	0	0	0	0	0	0	0	0	0	0	1.41704	1.26497	0	0	1.99195	0	1.402	0	0	0	0	0	no	no	no
AC016700.2	ENSG00000233060		novel transcript	lncRNA	2	70089721	70096100	0	0	#NUM!	#NUM!		no	no	no	0	0	0	0	0	0	0	0	0	0	0	0	0	0	0	0	0	0	0	0	0	0	0	0	no	no	no
AC016716.1	ENSG00000224731		novel transcript	lncRNA	2	80028012	80030551	0	0.0284999	0	#NUM!		no	no	no	0	0	0	0	0	0	0	0	0	0	0	0	0	0.341999	0	0	0	0	0	0	0	0	0	0	no	no	no
AC016717.1	ENSG00000228206		similar to part of chromosome 7 open reading frame 51 (C7orf51) pseudogene	processed pseudogene	2	225698254	225698539	0	0.131028	0	#NUM!	1	no	no	no	0	0	0	0	0	0	0	0	0	0	0	0	0	1.57234	0	0	0	0	0	0	0	0	0	0	no	no	no
AC016724.1	ENSG00000232090		polymerase (RNA) II (DNA directed) polypeptide D (POLR2D) pseudogene	processed pseudogene	2	112995517	112995937	0.151472	0.129184	1.17252	0.229615	0.997412	no	no	no	0	0	0	0.551988	0	0	0	0	0	0	0.722908	0	0	0	0	0	1.09475	0.998224	0	0	0	0	0	0	no	no	no
AC016727.2	ENSG00000271243		proteasome (prosome, macropain) 26S subunit, non-ATPase, 12 (PSMD12) pseudogene	processed pseudogene	2	61575774	61576394	0.0266922	0	#NUM!	#NUM!		no	no	no	0	0	0.320306	0	0	0	0	0	0	0	0	0	0	0	0	0	0	0	0	0	0	0	0	0	no	no	no
AC016734.1	ENSG00000228305		PRELI domain containing 1 (PRELID1) pseudogene	processed pseudogene	2	63622178	63622831	0.0445901	0.0440637	1.01194	0.0171306		no	no	no	0	0	0	0	0	0	0	0	0	0	0	0	0.535081	0	0	0	0	0	0	0	0	0.528765	0	0	no	no	no
AC016739.1	ENSG00000218175		ribosomal protein, large, P1 (RPLP1) pseudogene	processed pseudogene	2	176200908	176201252	0.41151	0.289763	1.42016	0.506052	1	no	no	no	0.999997	0	0	1.02587	0	1.26275	0	0	1.10535	0	1.70978	0	0	1.18854	0	0	0	0	0	0	1.12299	0	0	0	no	no	no
AC016769.1	ENSG00000213642		novel pseudogene	processed pseudogene	7	64569428	64570437	0.120217	0.0595312	2.01939	1.01392		no	no	no	0.669348	0.22997	0.435964	0.160748	0	0	0	0	0	0.0944374	0	0	0.337292	0	0	0	0	0	0	0.229219	0	0	0	0	no	no	no
AC016769.2	ENSG00000224669		glycine cleavage system protein H (aminomethyl carrier) (GCSH) pseudogene	processed pseudogene	7	64582733	64583207	0	0	#NUM!	#NUM!		no	no	no	0	0	0	0	0	0	0	0	0	0	0	0	0	0	0	0	0	0	0	0	0	0	0	0	no	no	no
AC016769.3	ENSG00000235349		P antigen family, member 4 (prostate associated) (PAGE4) pseudogene	processed pseudogene	7	64566814	64567443	0	0.121696	0	#NUM!	1	no	no	no	0	0	0	0	0	1.46035	0	0	0	0	0	0	0	0	0	0	0	0	0	0	0	0	0	0	no	no	no
AC016769.4	ENSG00000276475		BCL2/adenovirus E1B 19kDa interacting protein 3 (BNIP3) pseudogene	processed pseudogene	7	64590599	64591133	0.0325508	0	#NUM!	#NUM!		no	no	no	0.390609	0	0	0	0	0	0	0	0	0	0	0	0	0	0	0	0	0	0	0	0	0	0	0	no	no	no
AC016772.1	ENSG00000226072		family with sequence similarity 49, member B (FAM49B) pseudogene	processed pseudogene	2	169658132	169661357	0.0222194	0.0102882	2.15971	1.11084		no	no	no	0	0	0.130846	0.123458	0	0	0	0	0.135787	0	0	0	0	0	0	0	0	0	0	0	0	0	0	0	no	no	no
AC016831.2	ENSG00000229858		armadillo repeat containing, X-linked 2 (ARMCX2) pseudogene	processed pseudogene	7	130822868	130823219	0	0	#NUM!	#NUM!		no	no	no	0	0	0	0	0	0	0	0	0	0	0	0	0	0	0	0	0	0	0	0	0	0	0	0	no	no	no
AC016831.3	ENSG00000232716		zinc finger protein 131 (ZNF131) pseudogene	processed pseudogene	7	130840204	130843725	0.113865	0.229796	0.495506	-1.01303		no	no	no	0.180126	0.123773	0	0.173033	0	0.385895	0.528743	0	0.190312	0.0508274	0.113305	0.241992	0.34657	0.655327	0.197816	0.303964	0	0.156457	0.115083	0	0.223171	0.13754	0	0	no	no	no
AC016831.4	ENSG00000271204		novel transcript	lncRNA	7	130930209	130932206	0.116125	0.124418	0.933349	-0.0995108	1	no	no	no	0	1.49301	0	0	0	0	0	0	0	0	0	0	1.3935	0	0	0	0	0	0	0	0	0	0	0	no	no	no
AC016877.2	ENSG00000253415		RNA binding motif protein 4 family pseudogene	processed pseudogene	8	98904603	98905671	0	0	#NUM!	#NUM!		no	no	no	0	0	0	0	0	0	0	0	0	0	0	0	0	0	0	0	0	0	0	0	0	0	0	0	no	no	no
AC016885.3	ENSG00000268080		variable charge X-linked protein pseudogene	processed pseudogene	8	93229659	93229916	0	0	#NUM!	#NUM!		no	no	no	0	0	0	0	0	0	0	0	0	0	0	0	0	0	0	0	0	0	0	0	0	0	0	0	no	no	no
AC016894.1	ENSG00000234624		ribosomal protein L10-like (RPL10L) pseudogene	processed pseudogene	2	61416887	61417197	1.67641	3.92341	0.427284	-1.22673	0.0525213	yes	no	no	0	7.23882	3.21762	7.08717	0	0	6.18469	0	2.22608	4.75766	5.30527	4.25187	2.70255	2.5491	0	3.55545	4.01407	3.66016	1.34612	1.44397	1.30521	3.18845	0	3.1636	no	no	no
AC016907.1	ENSG00000225943		ubiquitin-conjugating enzyme E2I (UBC9 homolog, yeast) (UBE2I) pseudogene	processed pseudogene	2	30077093	30078272	0.0452659	0.0622086	0.727647	-0.458688		no	no	no	0.543191	0.746503	0	0	0	0	0	0	0	0	0	0	0	0	0	0	0	0	0	0	0	0	0	0	no	no	no
AC016908.1	ENSG00000228225		cytokine receptor-like factor 3 (CRLF3) pseudogene	processed pseudogene	2	84031140	84032358	0.0111424	0	#NUM!	#NUM!		no	no	no	0.133709	0	0	0	0	0	0	0	0	0	0	0	0	0	0	0	0	0	0	0	0	0	0	0	no	no	no
AC016909.1	ENSG00000228721		pseudogene similar to part of single-stranded DNA binding protein 1 (SSBP1)	processed pseudogene	2	132911096	132911261	0	0	#NUM!	#NUM!		no	no	no	0	0	0	0	0	0	0	0	0	0	0	0	0	0	0	0	0	0	0	0	0	0	0	0	no	no	no
AC016912.1	ENSG00000284608		novel transcript	lncRNA	2	46429195	46484424	0	0	#NUM!	#NUM!		no	no	no	0	0	0	0	0	0	0	0	0	0	0	0	0	0	0	0	0	0	0	0	0	0	0	0	no	no	no
AC016925.1	ENSG00000227505		SRA stem-loop interacting RNA binding protein, pseudogene	processed pseudogene	X	147801005	147801302	0	0	#NUM!	#NUM!		no	no	no	0	0	0	0	0	0	0	0	0	0	0	0	0	0	0	0	0	0	0	0	0	0	0	0	no	no	no
AC016925.2	ENSG00000271175		cyclin-dependent kinase 16 (CDK16) pseudogene	processed pseudogene	X	147812733	147812974	0	0	#NUM!	#NUM!		no	no	no	0	0	0	0	0	0	0	0	0	0	0	0	0	0	0	0	0	0	0	0	0	0	0	0	no	no	no
AC016930.1	ENSG00000223738		heat shock protein 90kDa alpha (cytosolic), class B member 1 (HSP90AB1) pseudogene	processed pseudogene	3	74101349	74103553	0	0.02326	0	#NUM!		no	no	no	0	0	0	0	0	0	0	0	0	0	0	0.0922101	0	0.0830408	0	0	0	0	0	0	0	0.103869	0	0	no	no	no
AC016954.1	ENSG00000258134		WW domain binding protein 2 (WBP2) pseudogene	processed pseudogene	12	32227410	32228154	1.76553	2.00844	0.879055	-0.185974	0.928432	yes	no	no	2.45684	3.71405	2.2512	2.36009	2.57075	2.45628	2.52414	0	1.55747	1.52518	1.85453	1.65033	1.26055	1.48622	2.69813	1.65837	2.80843	4.26803	1.25575	1.34615	1.21758	0.743596	1.25518	0.3689	no	no	no
AC016956.1	ENSG00000256070		suppression of tumorigenicity 13 (colon carcinoma) (Hsp70 interacting protein) (ST13) pseudogene	processed pseudogene	12	33454345	33455452	0.0131792	0	#NUM!	#NUM!		no	no	no	0	0	0	0	0	0	0	0	0.15815	0	0	0	0	0	0	0	0	0	0	0	0	0	0	0	no	no	no
AC016957.1	ENSG00000257094		COX assembly mitochondrial protein homolog (S. cerevisiae) (CMC1) pseudogene	processed pseudogene	12	32007127	32007435	6.08559	4.42845	1.3742	0.458596	0.294562	yes	no	no	8.55735	14.7004	2.17808	3.08264	9.32721	7.63875	0	7.80315	1.13016	3.01836	9.42004	5.74824	8.23237	5.17663	9.39779	3.61015	10.1896	3.71647	2.73366	0	1.32529	3.2375	2.73244	3.21227	no	no	no
AC016991.1	ENSG00000275866		testis specific protein, Y-linked 1 (TSPY1) pseudogene	processed pseudogene	Y	8517364	8517748	0	0	#NUM!	#NUM!		no	no	no	0	0	0	0	0	0	0	0	0	0	0	0	0	0	0	0	0	0	0	0	0	0	0	0	no	no	no
AC017002.4	ENSG00000285016		novel transcript	lncRNA	2	111429324	111699033	0	0.0475257	0	#NUM!		no	no	no	0	0.28396	0	0	0	0.147554	0	0	0	0	0	0.138795	0	0	0	0	0	0	0	0	0	0	0	0	no	no	no
AC017007.1	ENSG00000202536			misc RNA	4	112755816	112755917	0.0491332	0	#NUM!	#NUM!		no	no	no	0.589598	0	0	0	0	0	0	0	0	0	0	0	0	0	0	0	0	0	0	0	0	0	0	0	no	no	no
AC017007.2	ENSG00000228814		heterogeneous nuclear ribonucleoprotein A1 (HNRNPA1) pseudogene	transcribed processed pseudogene	4	112881718	112882132	0.0530188	0	#NUM!	#NUM!		no	no	no	0	0	0	0	0	0	0	0	0	0	0	0	0.163981	0	0	0	0.472244	0	0	0	0	0	0	0	no	no	no
AC017007.3	ENSG00000234841		TAF4b RNA polymerase II, TATA box binding protein (TBP)-associated factor, 105kDa (TAF4B) pseudogene	processed pseudogene	4	112826307	112827607	0.358133	0.368485	0.971904	-0.041114	1	no	no	no	0.899468	0.326744	0	0	0	1.4139	0	0.0633931	0.642176	0	0.766883	0.0473938	0.230922	0	1.26219	0	0	0.612119	0.432559	1.15847	0	0.863199	0	0	no	no	no
AC017007.4	ENSG00000241002		ribosomal protein L32 (RPL32) pseudogene	processed pseudogene	4	112738672	112739106	0	0.0132721	0	#NUM!		no	no	no	0	0	0	0	0	0	0	0	0	0	0	0.159265	0	0	0	0	0	0	0	0	0	0	0	0	no	no	no
AC017013.1	ENSG00000250076		microtubule-associated protein, RP/EB family, member 1 (MAPRE1) pseudogene	processed pseudogene	4	33010948	33011746	0	0.0105742	0	#NUM!		no	no	no	0	0	0	0	0	0	0	0	0	0.12689	0	0	0	0	0	0	0	0	0	0	0	0	0	0	no	no	no
AC017015.1	ENSG00000240404		SET nuclear oncogene (SET) pseudogene	processed pseudogene	3	81612790	81613075	0.784218	0.417539	1.87819	0.909346	0.547515	no	no	no	1.2996	0	1.32313	2.49684	2.26643	0	0	0	0	0.733434	0	0	1.66699	0	2.85447	0	0	0	0	1.78019	0	0	0	0	no	no	no
AC017037.1	ENSG00000249627		ATP-binding cassette, sub-family B (MDR/TAP), member 4 (ABCB4) pseudogene	processed pseudogene	4	157815010	157815480	0	0	#NUM!	#NUM!		no	no	no	0	0	0	0	0	0	0	0	0	0	0	0	0	0	0	0	0	0	0	0	0	0	0	0	no	no	no
AC017083.3	ENSG00000273398		novel protein	protein coding	2	68131238	68261230	0.938538	1.19898	0.782782	-0.353317	0.599065	yes	no	no	0.62036	0.967017	1.54193	1.45073	0.772593	1.17157	1.16162	0.701036	1.2292	1.83831	0.947017	0.68628	1.73198	1.16137	0.838887	2.31325	0.697851	1.43678	1.44123	0.774032	0.740373	0.806822	0	0.619943	no	no	no
AC017099.1	ENSG00000235833		coiled-coil domain containing 144C (CCDC144C) pseudogene	processed pseudogene	2	97523949	97524976	7.89881	8.13232	0.971286	-0.0420312	0.958064	yes	no	no	7.5343	10.5794	10.3388	12.9018	10.5686	10.5269	11.0581	8.3638	9.69091	7.02507	10.9211	8.58173	8.82386	6.93571	5.39625	7.73908	6.55301	3.98349	7.74376	5.16026	4.66741	7.93169	4.18394	5.1646	no	no	no
AC017100.2	ENSG00000263772		golgi SNAP receptor complex member 2 (GOSR2) pseudogene	processed pseudogene	18	31726043	31726397	0	0	#NUM!	#NUM!		no	no	no	0	0	0	0	0	0	0	0	0	0	0	0	0	0	0	0	0	0	0	0	0	0	0	0	no	no	no
AC017104.2	ENSG00000230047		HIG1 domain family, member 2A (HIGD2A) pseudogene	processed pseudogene	2	231437101	231437421	0.205284	0.363033	0.565469	-0.82248	1	no	no	no	0	0	0	0	0	0	0	1.42875	1.03466	0	0	0	0	1.18479	0	0	0	1.7012	0	0	0	0	0	1.47041	no	no	no
AC017104.4	ENSG00000283312		GTF2I repeat domain containing 2(GTF2IRD2) pseudogene	processed pseudogene	2	231493708	231495299	0.773891	0.824593	0.938513	-0.0915514	1	yes	no	no	1.08254	0.946733	0.901754	1.13445	0.85813	0.843344	1.01109	1.00508	0.519891	0.444317	0.12381	0.396641	1.76727	1.78599	0.216156	0.498217	0.937469	1.53866	1.00602	0.404418	0.365792	0.595719	0.502784	0.295538	no	no	no
AC018371.2	ENSG00000266184		ubiquitin fusion degradation 1 like (yeast) (UFD1L) pseudogene	processed pseudogene	18	26831520	26832432	0.0548497	0	#NUM!	#NUM!		no	no	no	0	0	0	0	0	0	0	0	0	0	0	0	0	0	0.416114	0	0	0	0.242082	0	0	0	0	0	no	no	no
AC018437.1	ENSG00000226836		ribosomal protein L32 (RPL32) pseudogene	processed pseudogene	8	15943127	15943532	0	0	#NUM!	#NUM!		no	no	no	0	0	0	0	0	0	0	0	0	0	0	0	0	0	0	0	0	0	0	0	0	0	0	0	no	no	no
AC018442.1	ENSG00000235683		leucine zipper-EF-hand containing transmembrane protein 1 (LETM1) pseudogene	processed pseudogene	8	99695957	99698017	0.770811	0.869028	0.88698	-0.173026	1	yes	no	no	0.960542	1.11698	0.677034	0.85174	1.28856	1.16083	1.08446	0.539006	0.936798	1.54286	0.74365	0.397062	0.473879	0.357578	0.649156	0.997492	1.4077	0.641791	0.377658	0.607271	1.007	0.782712	0.188744	0.887556	no	no	no
AC018442.3	ENSG00000253912		ribosomal protein L18a (RPL18A) pseudogene	processed pseudogene	8	99804159	99804341	4.05712	1.09862	3.69291	1.88476	0.437054	yes	no	no	7.81239	0	0	0	40.8731	0	0	0	0	0	0	0	0	0	0	13.1835	0	0	0	0	0	0	0	0	no	no	no
AC018462.2	ENSG00000271657		phosphatidylinositol glycan anchor biosynthesis, class P (PIGP) pseudogene	processed pseudogene	2	62168862	62171163	0.692994	0.202215	3.427	1.77695	0.433823	no	no	no	0.643782	0	1.31088	0	0	0	0.944884	1.87854	2.04057	0.363322	0	0	0	0	0	0	0	1.11838	0	0	0.79763	0	1.64452	0	no	no	no
AC018475.1	ENSG00000241556		ribosomal protein L29 (RPL29) pseudogene	processed pseudogene	12	95467397	95467861	0	0.150233	0	#NUM!		no	no	no	0	0	0	0.908247	0	0	0	0	0	0	0	0.89455	0	0	0	0	0	0	0	0	0	0	0	0	no	no	no
AC018512.1	ENSG00000262560		novel protein	protein coding	15	43772617	43799133	0.0312291	0.0358566	0.870944	-0.199348		no	no	no	0	0	0	0	0	0	0	0	0	0	0	0	0	0	0.374749	0	0	0	0	0	0	0	0	0.430279	no	no	no
AC018523.1	ENSG00000255074		ribosomal protein L13a pseudogene	processed pseudogene	11	14440787	14441677	1.20117	1.31909	0.910611	-0.135093	1	yes	no	no	0.835177	1.72166	4.67666	2.40687	1.4565	1.78926	1.22684	0	0.441853	1.17939	1.57607	1.12263	1.07201	1.51591	0.91759	0.705121	2.38675	2.90238	0.533598	0	0.517879	0.631945	0	0.62702	no	no	no
AC018523.2	ENSG00000256206		novel protein	protein coding	11	14493783	14520344	0.570344	0.628844	0.906971	-0.140871	1	yes	no	no	0	1.64667	1.2162	0	1.52939	1.04021	1.23438	0	0	0.48938	0.970993	0	0	0	3.12754	0	0	1.39864	0	0	0	0	0	1.73685	no	no	no
AC018552.1	ENSG00000260438		mitochondrial carrier 2 (MTCH2) pseudogene	processed pseudogene	16	57713782	57714957	0	0.0275313	0	#NUM!		no	no	no	0	0	0	0	0	0	0	0	0	0	0	0	0	0	0	0	0	0	0	0	0	0	0	0.330376	no	no	no
AC018558.5	ENSG00000282946		double homeobox 4 (DUX4) pseudogene	processed pseudogene	16	35528367	35529318	0.0149911	0	#NUM!	#NUM!		no	no	no	0.179893	0	0	0	0	0	0	0	0	0	0	0	0	0	0	0	0	0	0	0	0	0	0	0	no	no	no
AC018618.2	ENSG00000271195		ubiquitin-conjugating enzyme E2D 3 (UBE2D3) pseudogene	processed pseudogene	15	61674767	61675212	0	0	#NUM!	#NUM!		no	no	no	0	0	0	0	0	0	0	0	0	0	0	0	0	0	0	0	0	0	0	0	0	0	0	0	no	no	no
AC018620.1	ENSG00000254273		chromatin accessibility complex protein 1 (CHRAC1) pseudogene	processed pseudogene	8	73511276	73511654	2.26029	2.13722	1.05758	0.0807734	0.985126	yes	no	no	2.78114	5.73314	3.53939	5.34325	2.42508	0.993037	2.04095	1.01441	2.20382	0.784775	5.24831	0	1.78368	0.841203	1.52714	4.6932	1.32464	1.20785	1.77688	1.90481	1.72288	2.10438	1.77608	0	no	no	no
AC018630.1	ENSG00000256400		iron-responsive element binding protein 2 (IREB2)	processed pseudogene	12	11097179	11097274	0	0	#NUM!	#NUM!		no	no	no	0	0	0	0	0	0	0	0	0	0	0	0	0	0	0	0	0	0	0	0	0	0	0	0	no	no	no
AC018630.2	ENSG00000275778		PRH1-PRR4 readthrough	protein coding	12	10845849	11171600	1.71169	0.630823	2.71342	1.44011	0.113875	yes	no	no	0	1.48971	5.90144	0	1.4879	0	1.45991	1.01542	0.0217515	0	0.0103361	0	2.53137	1.9105	1.26041	2.70976	0	0	1.21136	0	5.86065	0	1.23959	0	no	no	no
AC018634.1	ENSG00000225314		pseudogene similar to part of cell division cycle associated 3 CDCA3	processed pseudogene	7	37821210	37821610	1.12611	1.60945	0.699683	-0.515226	0.792264	yes	no	no	1.25277	1.72166	1.27545	0.601717	1.09238	0.894628	2.75804	0	1.98542	2.77105	0.788035	3.36608	0.80346	1.51568	0	1.05703	2.38675	0	1.60079	0.858022	2.32822	0.947918	0	2.82159	no	no	no
AC018635.1	ENSG00000242261		aurora kinase A (AURKA) pseudogene	processed pseudogene	7	128306649	128307678	2.43988	1.49551	1.63147	0.706173	0.348608	yes	no	no	6.17198	0	0.908179	1.98962	1.02269	0.677909	3.16815	1.61331	3.43243	0	0.685763	0.512676	4.35667	3.73081	1.21884	3.46472	2.8415	4.34038	4.70437	0	0.0979352	0	2.22486	0.0618253	no	no	no
AC018638.1	ENSG00000229413		novel pseudogene	processed pseudogene	7	128653690	128654019	40.1158	38.5054	1.04182	0.0591125	0.806174	yes	no	no	76.8072	56.0018	73.4769	62.0328	40.7687	48.9248	29.9025	35.6958	34.6135	55.8793	44.2627	62.2754	56.3556	42.7787	12.1362	20.4418	67.744	36.9188	19.3742	20.1816	7.6977	13.6939	12.4575	13.0329	no	no	no
AC018638.2	ENSG00000230715		novel pseudogene	processed pseudogene	7	128652841	128653243	32.1685	33.9506	0.947508	-0.0777905	0.77304	yes	no	no	33.0393	33.1971	34.5088	44.7421	52.1778	53.5234	27.0233	18.5961	30.8058	39.5815	31.5616	35.0542	26.5439	18.2376	22.9187	20.0031	42.247	41.551	37.6054	23.6573	32.9449	16.7392	23.0726	54.0979	no	no	no
AC018638.3	ENSG00000241493		pseudogene similar to part of EMG1 nucleolar protein homolog (S. cerevisiae) (EMG1)	processed pseudogene	7	128669087	128669892	0	0	#NUM!	#NUM!		no	no	no	0	0	0	0	0	0	0	0	0	0	0	0	0	0	0	0	0	0	0	0	0	0	0	0	no	no	no
AC018638.4	ENSG00000243302		novel pseudogene	processed pseudogene	7	128651185	128652334	33.9335	32.3965	1.04744	0.0668701	0.729216	yes	no	no	26.4281	37.7294	36.438	30.1712	52.8687	47.0576	27.1226	23.7044	30.8714	33.8459	40.1309	28.8211	27.9046	29.5442	30.7698	22.8715	39.6036	36.3914	37.0018	34.3968	33.8897	34.3378	27.5907	26.4688	no	no	no
AC018638.5	ENSG00000243679		novel pseudogene	processed pseudogene	7	128653969	128654722	40.996	40.3599	1.01576	0.0225603	0.862317	yes	no	no	44.6611	52.5308	46.9696	40.2482	60.774	52.574	32.2252	31.1303	42.6067	40.3852	50.522	43.4104	37.0678	40.57	20.3724	36.8641	60.6873	47.5354	31.3576	38.7464	35.2487	29.3557	30.5542	29.8732	no	no	no
AC018638.8	ENSG00000281896		pseudogene, similar to general transcription factor IIi GTF2I	transcribed unprocessed pseudogene	7	128617865	128625905	13.0138	12.7168	1.02336	0.0333075	0.949608	yes	no	no	17.4401	33.1141	5.55198	10.6455	7.13257	13.6299	14.0065	9.94519	19.1423	17.5938	36.9386	13.4666	12.2409	14.0974	11.9776	4.60118	15.3152	11.8417	6.96815	9.33729	13.5128	4.12623	0	6.1411	no	no	no
AC018639.1	ENSG00000242162		pseudogene similar to part of Sec61 alpha 1 subunit (S. cerevisiae) (SEC61A1)	processed pseudogene	7	129066021	129066462	0	0	#NUM!	#NUM!		no	no	no	0	0	0	0	0	0	0	0	0	0	0	0	0	0	0	0	0	0	0	0	0	0	0	0	no	no	no
AC018641.1	ENSG00000226468		phosphoribosyl pyrophosphate synthetase 2 (PRPS2) pseudogene	processed pseudogene	7	32456963	32457758	0.0568443	0.0908625	0.625608	-0.676668		no	no	no	0	0.619465	0	0.216501	0.393043	0	0	0	0	0.254384	0	0	0.289089	0	0	0	0	0	0	0	0	0	0	0	no	no	no
AC018644.1	ENSG00000229677		ribosomal protein L17 (RPL17) pseudogene	processed pseudogene	7	139049456	139050006	15.8659	16.096	0.985701	-0.0207786	1	yes	no	no	18.6905	28.7685	18.6484	21.9044	21.5128	12.8134	13.1674	13.0892	11.4535	13.9234	15.0489	18.5813	21.0973	20.3517	13.9577	12.6161	24.2139	20.1309	14.3297	12.2891	8.79966	10.7482	9.54884	7.85797	no	no	no
AC018645.1	ENSG00000250756		neuropeptide S receptor 1 (NPSR1) pseudogene	unprocessed pseudogene	7	32788334	32788442	0	0	#NUM!	#NUM!		no	no	no	0	0	0	0	0	0	0	0	0	0	0	0	0	0	0	0	0	0	0	0	0	0	0	0	no	no	no
AC018653.2	ENSG00000256480		chromosome 10 open reading frame 129 (C10orf129) pseudogene	processed pseudogene	12	7237432	7240986	0	0	#NUM!	#NUM!		no	no	no	0	0	0	0	0	0	0	0	0	0	0	0	0	0	0	0	0	0	0	0	0	0	0	0	no	no	no
AC018659.1	ENSG00000251844			snoRNA	12	97552137	97552228	0	2.38346	0	#NUM!	0.0508228	yes	no	no	0	0	0	0	0	0	0	0	0	0	0	14.1619	0	0	0	0	0	0	0	14.4396	0	0	0	0	no	no	no
AC018688.1	ENSG00000275877			rRNA	20	30484925	30485076	0.0228889	0	#NUM!	#NUM!		no	no	no	0.179871	0	0.0947955	0	0	0	0	0	0	0	0	0	0	0	0	0	0	0	0	0	0	0	0	0	no	no	no
AC018692.2	ENSG00000279321		novel transcript	lncRNA	21	9913117	9914846	0	0	#NUM!	#NUM!		no	no	no	0	0	0	0	0	0	0	0	0	0	0	0	0	0	0	0	0	0	0	0	0	0	0	0	no	no	no
AC018692.3	ENSG00000279783		family with sequence similarity 27, member D1 ( FAM27D1) pseudogene	processed pseudogene	21	9810501	9810848	0	0	#NUM!	#NUM!		no	no	no	0	0	0	0	0	0	0	0	0	0	0	0	0	0	0	0	0	0	0	0	0	0	0	0	no	no	no
AC018693.2	ENSG00000232114		N-acetylneuraminate pyruvate lyase (dihydrodipicolinate synthase) (NPL) pseudogene	processed pseudogene	2	38769265	38770124	0.0844883	0.0682976	1.23706	0.306918		no	no	no	0	0	0	0	0	0	0.587528	0	0	0.232043	0	0	0.508171	0	0	0	0	0	0	0	0.505689	0	0	0	no	no	no
AC018695.1	ENSG00000214259		ribosomal protein L10a (RPL10A) pseudogene	processed pseudogene	16	85815873	85816536	0.0605897	0.100545	0.602614	-0.730694		no	no	no	0	0	0	0	0	0	0.421049	0	0	0	0.360709	0	0	0	0	0	0	0	0.366367	0.785488	0	0	0	0	no	no	no
AC018695.5	ENSG00000270698		iron-sulfur cluster assembly 1 homolog (S. cerevisiae) (ISCA1) pseudogene	processed pseudogene	16	85814425	85815062	0	0	#NUM!	#NUM!		no	no	no	0	0	0	0	0	0	0	0	0	0	0	0	0	0	0	0	0	0	0	0	0	0	0	0	no	no	no
AC018709.1	ENSG00000272297		novel protein	protein coding	4	186426546	186555328	0	0	#NUM!	#NUM!		no	no	no	0	0	0	0	0	0	0	0	0	0	0	0	0	0	0	0	0	0	0	0	0	0	0	0	no	no	no
AC018712.1	ENSG00000230104		stem-loop binding protein (SLBP) pseudogene	processed pseudogene	2	172674212	172674898	0.531768	0.539296	0.986042	-0.0202797	1	yes	no	no	1.36867	0.376191	1.39346	1.05182	0	1.17288	0.803523	0	0.57843	0.154483	0.344377	2.20651	0.702236	0.331182	0.601236	0	1.04303	0	0.349779	0.374962	0	0	0	0	no	no	no
AC018714.1	ENSG00000271509		small nuclear ribonucleoprotein polypeptide G (SNRPG) pseudogene	processed pseudogene	8	127292233	127292440	0	0	#NUM!	#NUM!		no	no	no	0	0	0	0	0	0	0	0	0	0	0	0	0	0	0	0	0	0	0	0	0	0	0	0	no	no	no
AC018717.1	ENSG00000230407		pseudogene similar to part of CTAGE family, member 5 (CTAGE5)	processed pseudogene	2	199108584	199110088	0	0	#NUM!	#NUM!		no	no	no	0	0	0	0	0	0	0	0	0	0	0	0	0	0	0	0	0	0	0	0	0	0	0	0	no	no	no
AC018735.1	ENSG00000226553		IMP (inosine monophosphate) dehydrogenase 1 (IMPDH1) pseudogene	processed pseudogene	2	187001876	187003377	0	0	#NUM!	#NUM!		no	no	no	0	0	0	0	0	0	0	0	0	0	0	0	0	0	0	0	0	0	0	0	0	0	0	0	no	no	no
AC018737.1	ENSG00000270798		ribosomal protein S18 (RPS18) pseudogene	processed pseudogene	2	121743479	121745921	0	0.766669	0	#NUM!	0.218668	yes	no	no	0	0	0	0	0	0	0	0	0	2.68441	0	0	0	0	0	0	0	0	0	6.51562	0	0	0	0	no	no	no
AC018738.1	ENSG00000237039		ribosomal protein S28 (RPS28) pseudogene	processed pseudogene	2	231256097	231256306	54.3019	42.0184	1.29234	0.369983	0.442532	yes	no	no	4.95024	0	0	0	85.3213	97.2994	74.9182	72.3783	72.1659	84.5489	0	0	90.4601	79.5363	48.4111	52.3416	120.337	74.3909	91.7172	0	65.8818	41.1852	0	0	no	no	no
AC018755.2	ENSG00000268500		novel transcript, sense intronic to AC018755.18	protein coding	19	51612091	51646889	1.74395	2.67932	0.650891	-0.619511	0.467222	yes	no	no	0.221746	0.84389	2.17393	3.91371e-05	0	0.787849	1.28109	2.35876	1.69476	9.61351	1.46717	1.53265	0.0573163	0.130856	0.708219	0.807962	2.49384	1.81562	3.80151	9.39098	3.89285	2.48155	2.05725	3.46584	no	no	no
AC018755.3	ENSG00000269388		putative ATP-binding domain-containing protein 3-like protein (ABP3L) pseudogene	transcribed processed pseudogene	19	51594561	51606150	1.78512	1.21355	1.47099	0.556784	0.429145	yes	no	no	0.784792	1.57612	4.13956	0.534325	2.04532	1.2285	0.69294	0.836627	0.30293	0.823692	1.57408	1.15557	2.2732	1.07206	1.94625	0.483835	2.58766	0.498083	1.46547	1.57098	1.20206	4.49603	2.26352	0.43051	no	no	no
AC018797.1	ENSG00000224207		mannosidase, beta A, lysosomal-like (MANBAL) pseudogene	processed pseudogene	4	102734358	102734612	3.01073	7.67999	0.392023	-1.35099	0.00830553	yes	yes	yes	2.83642	1.5735	0	0	4.70254	5.90812	16.1114	0.524069	0	8.91089	10.4275	13.4966	0	4.42701	4.43504	8.19676	0	6.35658	7.01341	10.0245	6.18979	11.6603	0	5.49421	no	no	no
AC018845.2	ENSG00000259983		chromosome 8 open reading frame 33 (C8orf33) pseudogene	transcribed processed pseudogene	16	47013957	47014365	0.0643797	0	#NUM!	#NUM!		no	no	no	0	0	0	0	0	0	0	0	0	0	0	0	0	0	0	0	0	0	0.772556	0	0	0	0	0	no	no	no
AC018846.1	ENSG00000259864		phosphatidylinositol-specific phospholipase C, X domain containing 1 (PLCXD1) pseudogene	processed pseudogene	16	63703483	63703665	0	0	#NUM!	#NUM!		no	no	no	0	0	0	0	0	0	0	0	0	0	0	0	0	0	0	0	0	0	0	0	0	0	0	0	no	no	no
AC018861.1	ENSG00000253975		ubiquitin-conjugating enzyme E2L 3 (UBE2L3) pseudogene	processed pseudogene	8	62482198	62483811	0.00807532	0	#NUM!	#NUM!		no	no	no	0.0969038	0	0	0	0	0	0	0	0	0	0	0	0	0	0	0	0	0	0	0	0	0	0	0	no	no	no
AC018868.1	ENSG00000231409		ribosomal protein L36a (RPL36A) pseudogene	processed pseudogene	15	34943080	34943394	4.74933	3.85401	1.23231	0.301363	0.572621	yes	no	no	7.16173	1.7447	8.79139	3.3961	12.4548	2.02047	3.19448	0	4.85627	4.90373	7.99721	11.6315	1.34485	0	3.25818	10.5816	6.05662	0	3.19484	1.84056	1.87604	6.93499	0	0	no	no	no
AC018868.2	ENSG00000259751		tubulin, alpha 1b (TUBA1B) pseudogene	processed pseudogene	15	34849137	34850395	1.46852	1.73858	0.844669	-0.243541	0.63648	yes	no	no	1.93212	3.53898	2.2285	2.35151	2.02256	1.65506	1.32329	0.751695	1.36379	1.09148	0.971909	1.7303	0.991876	1.24796	1.41402	2.17278	2.70005	1.34206	1.15168	0.529452	1.43573	1.17022	0.658343	2.70983	no	no	no
AC018880.1	ENSG00000221849		zinc finger protein 547 (ZNF547) pseudogene	processed pseudogene	2	103527620	103529261	0	0	#NUM!	#NUM!		no	no	no	0	0	0	0	0	0	0	0	0	0	0	0	0	0	0	0	0	0	0	0	0	0	0	0	no	no	no
AC018880.2	ENSG00000231723		capping protein (actin filament) muscle Z-line, beta (CAPZB) pseudogene	processed pseudogene	2	103623630	103623830	0	0.718592	0	#NUM!	0.367427	yes	no	no	0	0	0	0	0	0	0	0	0	0	0	0	0	0	0	8.62311	0	0	0	0	0	0	0	0	no	no	no
AC018889.1	ENSG00000271146		BCL2/adenovirus E1B 19kDa interacting protein 3-like (BNIP3L) pseudogene	processed pseudogene	2	61249780	61250621	2.99535	4.74291	0.631542	-0.66305	0.229991	yes	no	no	5.74088	13.1494	4.546	4.2893	3.33726	3.64417	2.80864	3.7226	2.6958	1.79994	5.61746	12.8544	1.6364	3.85873	1.40105	6.45853	2.43054	3.32436	2.44525	0.873765	2.37094	2.89593	0	0.957787	no	no	no
AC018892.1	ENSG00000230343		pseudogene similar to part of a tripartite motif-containing family protein	unprocessed pseudogene	2	97034442	97034706	0	0	#NUM!	#NUM!		no	no	no	0	0	0	0	0	0	0	0	0	0	0	0	0	0	0	0	0	0	0	0	0	0	0	0	no	no	no
AC018892.2	ENSG00000236847		pseudogene similar to part of a tripartite motif-containing family protein	unprocessed pseudogene	2	97035461	97037549	0.113572	0.0892428	1.27262	0.347802		no	no	no	0	0.743598	0.275439	0	0	0	0	0.394712	0	0	0	0	0.34702	0.327316	0	0	0	0	0.345696	0	0	0	0	0	no	no	no
AC018992.1	ENSG00000253336		hydroxysteroid (17-beta) dehydrogenase 4 (HSD17B4) pseudogene	processed pseudogene	8	123288355	123290503	0.133673	0.191285	0.698816	-0.517016		no	no	no	0.0705873	0.194015	0.287463	0.0678824	0.246201	0	0.207416	0	0.149159	0.0796725	0	0.0948313	0.271626	0.68321	0.310079	0.119117	0.268963	0.122624	0	0.193382	0	0.427285	0	0.105989	no	no	no
AC019070.1	ENSG00000212181			snoRNA	2	148260574	148260708	0.853113	1.48663	0.573855	-0.801242	0.672719	yes	no	no	1.31652	4.52319	1.5079	2.0551	2.00894	1.88031	2.17379	0.480194	1.2171	0.742982	1.2422	1.76869	1.05543	0.398203	0.361453	0.555408	0.62705	0.857646	0.420563	0.901684	0	0.747116	0	1.23549	no	no	no
AC019072.1	ENSG00000271639		protein tyrosine phosphatase, receptor type, f polypeptide (PTPRF), interacting protein (liprin), alpha 1 (PPFIA1) pseudogene	processed pseudogene	2	233545482	233547032	1.4638	1.26082	1.16099	0.215353	0.672726	yes	no	no	1.11489	1.2536	0.825513	1.84989	2.29781	1.73709	1.19006	1.03511	1.60628	1.08679	1.02008	0.953152	1.95009	0.980995	0.667846	1.36828	1.93097	1.58464	2.07216	0.833006	2.00919	1.22704	1.03562	1.06529	no	no	no
AC019080.2	ENSG00000238295			snoRNA	2	177345858	177345961	0.843142	1.01741	0.828711	-0.271059	0.723772	yes	no	no	0	0.88886	3.29245	0.621308	0	2.77127	1.89856	0	2.73342	0.365011	1.62738	0.86892	0	0.782514	0	1.09144	2.46445	0	0	0	0	0.97878	0	1.9423	no	no	no
AC019084.1	ENSG00000228030		ribosomal protein L21 (RPL21) pseudogene	processed pseudogene	7	158719730	158720161	0.0798773	0.235784	0.338773	-1.56161		no	no	no	0	0	0	0	0.958528	0.78501	0.806699	0	0	0.310188	0	0	0	0	0	0.92751	0	0	0	0	0	0	0	0	no	no	no
AC019117.3	ENSG00000236318		renal clear cell carcinoma-associated transcript 333	lncRNA	7	17374867	17467256	0.0856646	0.223842	0.382701	-1.38571	1	no	no	no	0.399108	0.474435	0	0	0	0	0.21952	0.21021	0.175544	0.188069	0.243113	1.02934	0	0.12795	0	0	0	0	0	0	0	0	0	0.646793	no	no	no
AC019129.1	ENSG00000219391		poly(A) binding protein, cytoplasmic 1 (PABPC1) pseudogene	processed pseudogene	2	44065894	44066154	0	0.245493	0	#NUM!	0.719383	no	no	no	0	0	0	0	0	0	0	0	0	0	0	0	0	0	0	0	0	2.94591	0	0	0	0	0	0	no	no	no
AC019155.1	ENSG00000205898		chromosome 11 open reading frame 58 (C11orf58) pseudogene	processed pseudogene	7	125159974	125160547	0.14879	0.143381	1.03773	0.0534246		no	no	no	0	0	0	0.33818	0	0.502804	0	0	0	0.397354	0.885791	0	0	0	0	0	0	0	0.899686	0.48223	0	0	0	0	no	no	no
AC019159.1	ENSG00000270815		heat shock protein 90kDa alpha (cytosolic), class A member 1 (HSP90AA1) pseudogene	processed pseudogene	2	124778454	124778640	0	0	#NUM!	#NUM!		no	no	no	0	0	0	0	0	0	0	0	0	0	0	0	0	0	0	0	0	0	0	0	0	0	0	0	no	no	no
AC019176.1	ENSG00000206661			snoRNA	8	5128279	5128412	0	0	#NUM!	#NUM!		no	no	no	0	0	0	0	0	0	0	0	0	0	0	0	0	0	0	0	0	0	0	0	0	0	0	0	no	no	no
AC019181.1	ENSG00000224331		pseudogene similar to part of ribosomal protein L10 (RPL10)	processed pseudogene	2	164687287	164687596	0.521436	0.78828	0.661486	-0.596218	1	yes	no	no	0	1.45882	2.16146	1.0197	1.8512	0	1.55798	0	2.24457	0.599065	0	1.42609	0	0	0	1.7913	0	0	0	0	0	1.6064	0	0	no	no	no
AC019185.1	ENSG00000231896		novel transcript	lncRNA	2	208469850	208540413	0.070781	0	#NUM!	#NUM!		no	no	no	0	0	0	0	0	0	0	0	0	0	0	0	0.849372	0	0	0	0	0	0	0	0	0	0	0	no	no	no
AC019193.1	ENSG00000250636		survival of motor neuron 1, telomeric (SMN1) pseudogene	processed pseudogene	4	183028601	183029720	0	0	#NUM!	#NUM!		no	no	no	0	0	0	0	0	0	0	0	0	0	0	0	0	0	0	0	0	0	0	0	0	0	0	0	no	no	no
AC019206.1	ENSG00000275381		Zinc finger protein 607 (ZNF607) pseudogene	processed pseudogene	2	69844509	69844933	5.32172	5.33148	0.99817	-0.00264324	1	yes	no	no	3.87559	3.31438	5.33955	8.92998	12.4739	5.23292	3.62073	5.39882	6.22166	6.38911	8.49347	6.15511	2.68528	5.83573	2.81496	3.86652	5.95132	8.31182	4.88185	1.9904	5.72423	4.31809	0	6.01295	no	no	no
AC019288.1	ENSG00000259688		mitochondrially encoded NADH dehydrogenase 1 (MT-ND1) pseudogene	processed pseudogene	15	35396221	35396444	0.592181	0.724635	0.817213	-0.291217	0.922137	yes	no	no	0	0	0	0	0	8.69562	0	0	3.21632	0	0	0	0	0	0	0	0	0	3.88985	0	0	0	0	0	no	no	no
AC019294.1	ENSG00000187812		Golgin subfamily A member 6 pseudogene	transcribed unprocessed pseudogene	15	75775553	75786898	0.0515142	0.00823617	6.25464	2.64493		no	no	no	0	0	0	0	0.128275	0	0	0	0.17118	0	0	0.098834	0.177639	0	0	0	0	0	0.141077	0	0	0	0	0	no	no	no
AC019322.1	ENSG00000238519			snoRNA	15	30384959	30385091	0.131938	0	#NUM!	#NUM!	0.997412	no	no	no	1.55713	0	0	0	0	0	0	0	0	0	0.0261297	0	0	0	0	0	0	0	0	0	0	0	0	0	no	no	no
AC019322.2	ENSG00000238783			misc RNA	15	30355436	30355540	0	0	#NUM!	#NUM!		no	no	no	0	0	0	0	0	0	0	0	0	0	0	0	0	0	0	0	0	0	0	0	0	0	0	0	no	no	no
AC019322.3	ENSG00000263070		unc-51-like kinase 4 (C. elegans) (ULK4) pseudogene	transcribed unprocessed pseudogene	15	30380353	30386987	0.131419	0.117301	1.12036	0.163957	1	no	no	no	0	0	0	4.26477e-07	3.25977e-07	0	0	0	0.98275	0	0	0	0	5.64571e-09	0	1.99539e-07	0	0	0.594274	0	1.04169e-08	1.40761	0	0	no	no	no
AC020549.1	ENSG00000238724			snoRNA	11	114527129	114527232	0.0555358	0.062053	0.894974	-0.160082		no	no	no	0.110275	0	0	0.105933	0	0.315	0.323703	0	0	0	0	0	0.282899	0	0	0	0	0	0	0	0.273256	0	0	0	no	no	no
AC020549.2	ENSG00000256674		histone deacetylase 1 (HDAC1) pseudogene	processed pseudogene	11	114583253	114584692	0.0717201	0.0990153	0.724333	-0.465275		no	no	no	0	0	0.860641	0	0	0	0.620349	0	0	0	0	0.567835	0	0	0	0	0	0	0	0	0	0	0	0	no	no	no
AC020550.1	ENSG00000231699		ribosomal protein L39 (RPL39) pseudogene	processed pseudogene	2	197533803	197533965	6.22072	7.63927	0.814308	-0.296353	0.829768	yes	no	no	11.8437	0	12.0582	0	20.6547	0	17.383	0	0	0	14.9002	0	15.1918	14.3293	0	59.9589	0	0	0	0	0	0	0	0	no	no	no
AC020593.1	ENSG00000251334		novel pseudogene	processed pseudogene	4	48936582	48936880	0	0	#NUM!	#NUM!		no	no	no	0	0	0	0	0	0	0	0	0	0	0	0	0	0	0	0	0	0	0	0	0	0	0	0	no	no	no
AC020611.1	ENSG00000255780		chromosome 3 open reading frame 19 (C3orf19) pseudogene	processed pseudogene	12	64032412	64032665	0	0	#NUM!	#NUM!		no	no	no	0	0	0	0	0	0	0	0	0	0	0	0	0	0	0	0	0	0	0	0	0	0	0	0	no	no	no
AC020612.1	ENSG00000257243		Protein DJ-1 (PARK7) pseudogene	processed pseudogene	12	49595148	49595688	4.80187	3.6812	1.30443	0.383418	0.495429	yes	no	no	7.6827	3.16748	5.0842	4.0591	7.36901	3.84048	6.20178	3.92313	5.27617	2.60146	3.86616	3.09643	2.46365	5.11228	5.90607	1.95582	4.39109	5.33857	5.89021	4.73571	3.80747	2.32528	1.96252	1.74003	no	no	no
AC020612.2	ENSG00000257570		Cytochrome c oxidase subunit 5B, mitochondrial (COX5B) pseudogene	processed pseudogene	12	49709237	49709336	0	0	#NUM!	#NUM!		no	no	no	0	0	0	0	0	0	0	0	0	0	0	0	0	0	0	0	0	0	0	0	0	0	0	0	no	no	no
AC020629.1	ENSG00000257674		insulin-like growth factor 2 mRNA binding protein 2 (IGF2BP2) pseudogene	processed pseudogene	12	42286911	42288560	0.00802036	0.0249656	0.321256	-1.6382		no	no	no	0	0	0.0962443	0.0908098	0	0	0.14737	0	0	0.0614074	0	0	0	0	0	0	0	0	0	0	0	0	0	0	no	no	no
AC020633.1	ENSG00000240890		G2/M-phase specific E3 ubiquitin ligase (G2E3) pseudogene	processed pseudogene	3	132386522	132389074	0.342385	0.438293	0.781178	-0.356277	1	no	no	no	0.610812	0.283961	0.209263	0.462243	0.122288	0.403027	0.309087	0.510208	0.29244	0.547616	0.862983	1.10514	0	0	0.306292	0.34606	0.13406	0.239766	0.261534	0.191765	0.258771	0.529966	0.539971	0.840889	no	no	no
AC020636.2	ENSG00000260234		CLRN1 and FAM188B2 readthrough transcript	protein coding	3	150882997	150941743	0	0	#NUM!	#NUM!		no	no	no	0	0	0	0	0	0	0	0	0	0	0	0	0	0	0	0	0	0	0	0	0	0	0	0	no	no	no
AC020658.1	ENSG00000244705		ribosomal protein, large, P0 (RPLP0) pseudogene	processed pseudogene	15	40312352	40313289	0.35171	0.522676	0.672903	-0.571529	1	yes	no	no	0.735613	0.505519	0.187466	0.881845	0	0.263179	0.542996	0.354505	0	0.417244	0.231512	0.495049	1.66082	1.7823	0	0	0.351037	0.319821	0.471201	0.506361	0.228368	0.557793	0	0	no	no	no
AC020688.1	ENSG00000224722		serine/arginine repetitive matrix 1 (SRRM1) pseudogene	processed pseudogene	8	127086263	127087510	1.06473	0.676677	1.57346	0.653944	0.509044	yes	no	no	1.87493	0.903599	1.90176	1.48351	2.12599	1.17028	0.70554	0	0.928189	0.416749	0.797179	0.828448	0.838071	0	1.25328	0.874462	1.48982	0.55473	0.430611	0	0.72627	0.589039	0.410627	0.59377	no	no	no
AC020699.1	ENSG00000248750		Tudor domain-containing protein 1 (TDRD1) pseudogene	processed pseudogene	4	92884663	92885107	0	0	#NUM!	#NUM!		no	no	no	0	0	0	0	0	0	0	0	0	0	0	0	0	0	0	0	0	0	0	0	0	0	0	0	no	no	no
AC020728.1	ENSG00000271410		protein serine kinase H1 (PSKH1) pseudogene	processed pseudogene	5	55356308	55357523	2.28397	2.52305	0.90524	-0.143628	0.943672	yes	no	no	1.60915	2.76429	3.27658	2.31867	3.97553	3.6389	3.34582	1.17386	2.97526	2.346	3.20533	1.80152	2.06405	2.27133	1.47265	4.07317	3.06571	1.39771	2.39887	1.46948	1.16299	2.23222	1.02763	2.61752	no	no	no
AC020765.1	ENSG00000271495		ependymin related protein 1 (zebrafish) (EPDR1) pseudogene	processed pseudogene	16	28548331	28548658	0	0.104484	0	#NUM!	1	no	no	no	0	0	0	0	0	0	0	0	0	0	0	1.25381	0	0	0	0	0	0	0	0	0	0	0	0	no	no	no
AC020779.1	ENSG00000243568		ribosomal protein L21 (RPL21) pseudogene	processed pseudogene	15	72134641	72135436	6.36196	7.10949	0.894855	-0.160275	0.682963	yes	no	no	7.7775	11.5119	12.7517	8.51461	4.67356	11.4096	7.20942	4.1306	4.1269	5.6366	13.1787	6.97432	7.92663	6.03273	4.71618	3.23896	5.30542	8.64918	4.16187	5.37888	4.66501	6.3738	2.92942	4.38384	no	no	no
AC020891.4	ENSG00000270378		ribosomal protein L36a-like (RPL36AL) pseudogene	processed pseudogene	15	51351100	51351192	0	0	#NUM!	#NUM!		no	no	no	0	0	0	0	0	0	0	0	0	0	0	0	0	0	0	0	0	0	0	0	0	0	0	0	no	no	no
AC020893.1	ENSG00000248930		calcium binding protein P22 (CHP) pseudogene	processed pseudogene	5	73020700	73021279	1.55718	2.17632	0.715513	-0.482951	0.527422	yes	no	no	1.04033	0.476571	1.41222	1.00731	1.23137	1.98112	4.17447	1.51782	4.09396	3.82159	2.18134	2.81859	0	0.424093	0.761666	3.06223	0.66067	1.20484	2.21556	2.37507	2.65127	3.18756	0.919999	1.58238	no	no	no
AC020893.2	ENSG00000251467		dullard homolog (Xenopus laevis) (DULLARD) pseudogene	processed pseudogene	5	72996920	72997642	2.00943	2.70143	0.74384	-0.426936	0.445012	yes	no	no	0.513635	2.81036	2.86791	1.97213	0.891572	1.09808	2.66212	3.02537	1.91116	4.5276	2.26282	5.87021	0.334314	0.622235	0	2.17296	1.96097	2.22031	2.9585	4.20178	4.7621	1.94819	2.62483	2.31119	no	no	no
AC020899.1	ENSG00000242858		ribosomal protein L13a (RPL13A) pseudogene	processed pseudogene	5	83746388	83746989	0.180694	0.367917	0.491126	-1.02584	0.997412	no	no	no	0	0.453388	0	0.948266	0	0.470044	0.96912	0.482567	0	0.186428	0.414216	0	1.27154	0.399234	0	0	0	0	0	0	0	0	0	0.988524	no	no	no
AC020904.1	ENSG00000268623		apolipoprotein A-I binding protein (APOA1BP) pseudogene	processed pseudogene	19	18040355	18041083	0.384076	0.466718	0.822931	-0.281157		no	no	no	0.758492	0.347463	0.51482	0.9715	0.440923	0.722209	0.742163	0.368876	0.267129	0.428059	0.318079	0.339669	0.648611	0.917676	0	0	0	0.439219	0.646138	0.692657	0	0	0.645849	0	no	no	no
AC020904.2	ENSG00000273654		citrate synthase (CS) pseudogene	transcribed processed pseudogene	19	18022403	18032099	0.403964	0.451426	0.894862	-0.160263		no	no	no	0.448332	0.317596	0.246677	0.433307	0.783296	0.839323	0.176436	0.522456	0.40041	0.594525	0.291944	0.498188	0.470986	0.18535	0	0.270263	0.733395	0.547089	0.194482	0.656863	0.156135	0.373514	0.59945	0.524655	no	no	no
AC020909.1	ENSG00000142539		novel protein	protein coding	19	50415799	50428409	0.76887	0.367352	2.09301	1.06558	0.612352	no	no	no	0.835184	0	0	1.01352	1.46519	0	0	0	0	0	0	0	0	1.42425	5.90701	0	0	0.541899	0	0	1.01906	0	0	1.42855	no	no	no
AC020910.2	ENSG00000268683		novel transcript, sense intronic to SCGB2B2	lncRNA	19	34638122	34640689	2.34987	1.51983	1.54614	0.628672	0.4606	yes	no	no	2.5811	2.21699	4.27026	4.02913	3.93864	1.38242	1.42061	0.941448	0.681769	0.728329	2.43541	2.16726	5.79386	2.73245	0	0.544455	5.53216	1.12098	0.824538	0.441951	1.19922	0	0	1.45335	no	no	no
AC020910.3	ENSG00000270281		zinc finger protein 134 pseudogene	processed pseudogene	19	34779412	34780021	0.605695	0.870296	0.695964	-0.522915	0.840128	yes	no	no	0.600246	1.64983	1.01853	0.192203	1.74466	1.42883	1.17465	0.875749	0.634192	1.24209	1.00687	0.268802	0	0.968291	0	0	0.381193	1.73792	0	0.274073	0.495793	0.605576	0.511103	0.901284	no	no	no
AC020914.3	ENSG00000268957		sialic acid binding Ig-like lectin 26, pseudogene	unprocessed pseudogene	19	51468360	51468636	0	0	#NUM!	#NUM!		no	no	no	0	0	0	0	0	0	0	0	0	0	0	0	0	0	0	0	0	0	0	0	0	0	0	0	no	no	no
AC020915.1	ENSG00000267216		novel transcript	lncRNA	19	58278966	58315197	4.54868	4.32495	1.05173	0.0727655	1	yes	no	no	5.84666	5.12569	3.93389	5.93641	3.5283	5.68302	4.13815	5.04602	3.99157	4.82779	6.07044	4.15428	5.58639	5.83386	3.92206	4.44727	6.61437	3.18638	3.65663	3.46537	2.63187	2.06331	3.756	3.03787	no	no	no
AC020915.4	ENSG00000268866		zinc finger protein family pseudogene	processed pseudogene	19	58224506	58225469	0.0150292	0.0178599	0.841507	-0.248952		no	no	no	0	0	0.180351	0	0	0	0	0	0	0	0	0	0	0.214319	0	0	0	0	0	0	0	0	0	0	no	no	no
AC020915.5	ENSG00000283515		novel protein	protein coding	19	58228914	58315183	1.46514	1.62864	0.899614	-0.152622	1	yes	no	no	1.10183	1.71741	2.04607	1.76814	2.10178	1.6297	1.63626	1.62603	0.802776	1.07734	1.43584	1.58192	2.43575	2.40482	1.39388	1.25366	2.62812	3.53622	1.39135	1.23313	0.318473	0.781546	0.299835	0.923497	no	no	no
AC020917.1	ENSG00000240418		ribosomal protein S2 (RPS2) pseudogene	processed pseudogene	19	16412684	16413576	1.67119	2.13216	0.783803	-0.351437	0.75247	yes	no	no	1.16891	2.14183	3.57012	2.24596	0	2.51061	2.86322	2.56043	0.826204	1.54227	1.96015	0.523644	3.0014	1.6512	0.428341	1.97372	2.60054	4.73667	0.497885	1.86814	1.45035	1.77033	1.99001	1.75835	no	no	no
AC020922.1	ENSG00000267706		novel transcript	protein coding	19	55352301	55359516	0.00409793	0	#NUM!	#NUM!		no	no	no	0	0	0.0491752	0	0	0	0	0	0	0	0	0	0	0	0	0	0	0	0	0	0	0	0	0	no	no	no
AC020937.1	ENSG00000214890		Impact homolog (mouse) (IMPACT) pseudogene	processed pseudogene	5	79000112	79001124	0	0	#NUM!	#NUM!		no	no	no	0	0	0	0	0	0	0	0	0	0	0	0	0	0	0	0	0	0	0	0	0	0	0	0	no	no	no
AC020983.1	ENSG00000243099		ribosomal protein L17 (RPL17) pseudogene	processed pseudogene	7	138688980	138689522	0.0320066	0.0962761	0.332446	-1.58881		no	no	no	0.384079	0	0	0	0	0	0	0	0	0	0	0	0	0.485138	0	0	0	0.670175	0	0	0	0	0	0	no	no	no
AC021006.1	ENSG00000242729		ribosomal protein L9 (RPL9) pseudogene	processed pseudogene	11	41538434	41538986	0	0.0897728	0	#NUM!		no	no	no	0	0	0	0	0	0	0	0	0	0	0	0	0	0.449841	0	0.627433	0	0	0	0	0	0	0	0	no	no	no
AC021016.1	ENSG00000261338		novel transcript, overlapping to ARPC2 and GPBAR1	lncRNA	2	218255319	218257366	0.185448	0.344103	0.538934	-0.89182	1	no	no	no	0	0	0	0	0	0	0.646074	0.639814	0.464439	0.248517	0	0.587234	0.563492	0.530825	0	0	0	1.51925	0.557637	0.597332	0	0	0	0	no	no	no
AC021072.1	ENSG00000283536		novel protein	protein coding	12	53241889	53242723	0.0226586	0.045168	0.501651	-0.995243		no	no	no	0	0	0	0	0	0.302755	0	0	0	0.239261	0	0	0.271903	0	0	0	0	0	0	0	0	0	0	0	no	no	no
AC021074.1	ENSG00000240950		ribosomal protein L8 (RPL8) pseudogene	processed pseudogene	3	142827096	142827728	0.0597285	0	#NUM!	#NUM!		no	no	no	0	0	0	0	0	0	0	0	0.324751	0	0	0	0	0	0	0	0	0	0.391991	0	0	0	0	0	no	no	no
AC021074.2	ENSG00000241592		pseudogene similar to part of ribosomal protein S15 RIG protein	processed pseudogene	3	142960372	142960543	0	0	#NUM!	#NUM!		no	no	no	0	0	0	0	0	0	0	0	0	0	0	0	0	0	0	0	0	0	0	0	0	0	0	0	no	no	no
AC021087.2	ENSG00000250848		protein phosphatase 4, regulatory subunit 2 (PPP4R2) pseudogene	processed pseudogene	5	288833	290321	3.60722	3.96003	0.910906	-0.134625	0.909153	yes	no	no	2.72079	4.85991	3.89488	4.25116	5.30013	5.0648	6.64148	3.38694	5.0284	3.69571	6.91454	2.89637	3.408	2.82284	2.13499	4.17412	3.65851	4.50519	2.30475	3.92627	1.53022	2.38549	3.00445	2.29702	no	no	no
AC021106.1	ENSG00000249863		synaptotagmin binding, cytoplasmic RNA interacting protein (SYNCRIP) pseudogene	processed pseudogene	4	37868292	37869978	4.50232	4.457	1.01017	0.0145981	1	yes	no	no	3.16398	4.13082	5.63725	4.71105	3.03479	4.06705	6.03694	3.69296	4.68008	3.39265	5.3737	4.46322	6.08765	5.9334	4.51714	2.93659	5.42516	7.14542	5.86229	3.03382	3.72409	4.0699	2.8288	3.5631	no	no	no
AC021106.2	ENSG00000251332		proteasome (prosome, macropain) activator subunit 2 (PA28 beta) (PSME2) pseudogene	processed pseudogene	4	37995494	37996203	2.60174	1.0617	2.45054	1.2931	0.0632139	yes	no	no	1.30939	0.359896	3.99931	2.26832	2.74415	1.4961	0.770358	1.14623	4.427	1.33102	3.29461	0.351822	3.69501	0.950512	3.45116	1.76768	1.49677	0	2.67703	1.07616	0.97338	1.18891	2.00688	1.17965	no	no	no
AC021146.1	ENSG00000198277		pseudogene similar to part of UDP glucuronosyltransferase 2 family protein	unprocessed pseudogene	4	68914928	68924741	0	0	#NUM!	#NUM!		no	no	no	0	0	0	0	0	0	0	0	0	0	0	0	0	0	0	0	0	0	0	0	0	0	0	0	no	no	no
AC021146.10	ENSG00000251498		pseudogene similar to part of UDP glucuronosyltransferase 2 family protein	unprocessed pseudogene	4	68972999	68975993	0	0	#NUM!	#NUM!		no	no	no	0	0	0	0	0	0	0	0	0	0	0	0	0	0	0	0	0	0	0	0	0	0	0	0	no	no	no
AC021146.11	ENSG00000251529		pseudogene similar to part of UDP glucuronosyltransferase 2 family protein	unprocessed pseudogene	4	68877626	68880131	0	0	#NUM!	#NUM!		no	no	no	0	0	0	0	0	0	0	0	0	0	0	0	0	0	0	0	0	0	0	0	0	0	0	0	no	no	no
AC021146.2	ENSG00000248547		speckle-type POZ protein-like (SPOPL) pseudogene	processed pseudogene	4	68883885	68884440	0	0	#NUM!	#NUM!		no	no	no	0	0	0	0	0	0	0	0	0	0	0	0	0	0	0	0	0	0	0	0	0	0	0	0	no	no	no
AC021146.3	ENSG00000248613		pseudogene similar to part of UDP glucuronosyltransferase 2 family protein	unprocessed pseudogene	4	68900651	68900910	0	0	#NUM!	#NUM!		no	no	no	0	0	0	0	0	0	0	0	0	0	0	0	0	0	0	0	0	0	0	0	0	0	0	0	no	no	no
AC021146.4	ENSG00000249235		pseudogene similar to part of UDP glucuronosyltransferase 2 family protein	unprocessed pseudogene	4	68861332	68861610	0	0	#NUM!	#NUM!		no	no	no	0	0	0	0	0	0	0	0	0	0	0	0	0	0	0	0	0	0	0	0	0	0	0	0	no	no	no
AC021146.5	ENSG00000249735		UDP glucuronosyltransferase 2 family pseudogene	unprocessed pseudogene	4	68985009	68988533	0	0.0191531	0	#NUM!		no	no	no	0	0	0	0	0	0	0	0	0	0	0	0	0	0.229837	0	0	0	0	0	0	0	0	0	0	no	no	no
AC021146.6	ENSG00000249985		pseudogene similar to part of UDP glucuronosyltransferase 2 family protein	unprocessed pseudogene	4	68907918	68908034	0	0	#NUM!	#NUM!		no	no	no	0	0	0	0	0	0	0	0	0	0	0	0	0	0	0	0	0	0	0	0	0	0	0	0	no	no	no
AC021146.7	ENSG00000250277		speckle-type POZ protein-like (SPOPL) pseudogene	processed pseudogene	4	68996935	68997709	0	0	#NUM!	#NUM!		no	no	no	0	0	0	0	0	0	0	0	0	0	0	0	0	0	0	0	0	0	0	0	0	0	0	0	no	no	no
AC021146.8	ENSG00000251236		pseudogene similar to part of UDP glucuronosyltransferase 2 family protein	unprocessed pseudogene	4	68813995	68814727	0	0	#NUM!	#NUM!		no	no	no	0	0	0	0	0	0	0	0	0	0	0	0	0	0	0	0	0	0	0	0	0	0	0	0	no	no	no
AC021146.9	ENSG00000251424		pseudogene similar to part of UDP glucuronosyltransferase 2 family protein	unprocessed pseudogene	4	68834213	68834368	0	0	#NUM!	#NUM!		no	no	no	0	0	0	0	0	0	0	0	0	0	0	0	0	0	0	0	0	0	0	0	0	0	0	0	no	no	no
AC021148.1	ENSG00000224097		WD repeat domain 5 (WDR5) pseudogene	transcribed processed pseudogene	4	39480255	39481905	1.19986	0.994399	1.20662	0.27097	0.73686	yes	no	no	0.817884	1.41062	1.71378	2.04356	1.83695	0.733952	0.801017	0.611637	0.708457	0.583129	1.29715	1.66677	1.2968	0.994771	1.14108	1.21406	2.17306	0.956694	1.25058	0.140784	1.02588	0.155534	0.52508	1.2319	no	no	no
AC021171.1	ENSG00000270528		family with sequence similarity 133, member A (FAM133A) pseudogene	processed pseudogene	2	28015777	28016482	1.37295	0.974719	1.40856	0.494221	0.641006	yes	no	no	0.263865	1.45051	1.89238	0.760424	0	1.14235	1.18597	0.784279	2.5639	1.50523	2.32373	1.07268	0	0.644117	1.77225	0.451206	1.50813	0	1.34868	1.08433	1.32205	1.59725	2.69614	0.802562	no	no	no
AC021171.2	ENSG00000270846		chromosome 12 open reading frame 10 (C12orf10) pseudogene	processed pseudogene	2	27896116	27897195	1.6128	1.55936	1.03427	0.0486148	0.988333	yes	no	no	2.62372	1.48472	1.72845	2.81692	1.88408	1.54301	1.58564	0.675523	1.46758	1.13231	2.32999	1.45141	0.791867	0.933632	0.338988	1.04178	2.05827	2.68113	1.38048	1.47987	2.10341	1.63492	1.97124	0.926959	no	no	no
AC021193.1	ENSG00000248921		ankyrin repeat, SAM and basic leucine zipper domain containing 1 (ASZ1) pseudogene	processed pseudogene	4	179856853	179857581	0	0	#NUM!	#NUM!		no	no	no	0	0	0	0	0	0	0	0	0	0	0	0	0	0	0	0	0	0	0	0	0	0	0	0	no	no	no
AC021205.1	ENSG00000240775		ribosomal protein S26 (RPS26) pseudogene	processed pseudogene	4	122840343	122840690	0	0.100638	0	#NUM!	1	no	no	no	0	0	0	0	0	0	1.20766	0	0	0	0	0	0	0	0	0	0	0	0	0	0	0	0	0	no	no	no
AC021205.2	ENSG00000244083		ribosomal protein L34 (RPL34) pseudogene	processed pseudogene	4	122815771	122816117	0	0	#NUM!	#NUM!		no	no	no	0	0	0	0	0	0	0	0	0	0	0	0	0	0	0	0	0	0	0	0	0	0	0	0	no	no	no
AC021220.1	ENSG00000250812		methyltransferase like 5 (METTL5) pseudogene	processed pseudogene	4	55219344	55219973	0	0.0785552	0	#NUM!		no	no	no	0	0	0	0	0	0	0	0	0	0	0	0	0	0	0	0.52031	0	0	0	0.422352	0	0	0	0	no	no	no
AC021231.2	ENSG00000259397		U2 small nuclear RNA auxiliary factor 1 (U2AF1) pseudogene	processed pseudogene	15	35092481	35093210	0.116068	0.176042	0.65932	-0.60095	1	no	no	no	0	0	1.06977	0	0	1.13335	0.383764	0	0	0.148449	0.323047	0	0	0	0	0.446943	0	0	0	0	0	0	0	0	no	no	no
AC021231.3	ENSG00000259665		transmembrane phosphoinositide 3-phosphatase and tensin homolog 2 (TPTE2) pseudogene	processed pseudogene	15	35081144	35081513	0	0	#NUM!	#NUM!		no	no	no	0	0	0	0	0	0	0	0	0	0	0	0	0	0	0	0	0	0	0	0	0	0	0	0	no	no	no
AC021242.1	ENSG00000249050		DENN/MADD domain containing 4A (DENND4A) pseudogene	processed pseudogene	8	9453698	9457418	0	0	#NUM!	#NUM!		no	no	no	0	0	0	0	0	0	0	0	0	0	0	0	0	0	0	0	0	0	0	0	0	0	0	0	no	no	no
AC021269.1	ENSG00000254583		tripartite motif-containing 4 (TRIM4) pseudogene	processed pseudogene	11	13478333	13479037	0	0	#NUM!	#NUM!		no	no	no	0	0	0	0	0	0	0	0	0	0	0	0	0	0	0	0	0	0	0	0	0	0	0	0	no	no	no
AC021443.1	ENSG00000200090		Ribosomal Protein L6 (RPL6) Pseudogene	misc RNA	11	47726894	47726992	2.72537	1.80269	1.51184	0.596302	0.297265	yes	no	no	2.0183	2.77374	4.10972	3.87766	7.03962	0	2.96228	2.94467	0	1.14286	5.07834	1.65076	2.58887	0	0	3.40591	3.84524	0	2.579	2.76468	2.50063	3.05434	0	0	no	no	no
AC021451.1	ENSG00000228984		similar to zinc finger protein 682	processed pseudogene	8	46784800	46785928	0.108033	0.0820614	1.31649	0.396699		no	no	no	0.147408	0.201513	0.149221	0	0	0	0.439353	0	0.626673	0.165613	0	0	0.189578	0.178258	0	0	0	0	0	0	0.183519	0	0	0	no	no	no
AC021506.2	ENSG00000275827		novel pseudogene	processed pseudogene	18	75927836	75928004	0	0	#NUM!	#NUM!		no	no	no	0	0	0	0	0	0	0	0	0	0	0	0	0	0	0	0	0	0	0	0	0	0	0	0	no	no	no
AC021646.1	ENSG00000207365			misc RNA	12	93021606	93021712	0	0	#NUM!	#NUM!		no	no	no	0	0	0	0	0	0	0	0	0	0	0	0	0	0	0	0	0	0	0	0	0	0	0	0	no	no	no
AC021660.1	ENSG00000240827		ribosomal protein L19 (RPL19) pseudogene	processed pseudogene	3	98620065	98620618	0.0538906	0	#NUM!	#NUM!		no	no	no	0	0	0	0	0.646687	0	0	0	0	0	0	0	0	0	0	0	0	0	0	0	0	0	0	0	no	no	no
AC021678.1	ENSG00000250516		degenerative spermatocyte homolog 1, lipid desaturase (Drosophila) (DEGS1) pseudogene	processed pseudogene	8	28225929	28227562	0.117702	0.0507141	2.3209	1.21468		no	no	no	0	0.5049	0.187022	0	0.640707	0	0	0	0	0.103669	0	0	0	0	0	0	0.349972	0	0.234727	0	0	0	0	0	no	no	no
AC021678.3	ENSG00000253907		PDZ and LIM domain 7 (enigma) (PDLIM7) pseudogene	processed pseudogene	8	28238430	28238905	0	0.0749614	0	#NUM!		no	no	no	0	0	0	0.899537	0	0	0	0	0	0	0	0	0	0	0	0	0	0	0	0	0	0	0	0	no	no	no
AC021723.1	ENSG00000240975		ribosomal protein L18 (RPL18) pseudogene	processed pseudogene	11	39161453	39161967	0.0365391	0.198614	0.183971	-2.44245	1	no	no	no	0	0	0	0	0	0.591094	0	0	0.438469	0.233885	0	0.556005	0	1.00238	0	0	0	0	0	0	0	0	0	0	no	no	no
AC021733.2	ENSG00000253398		novel transcript	lncRNA	8	119419910	119462350	0	0	#NUM!	#NUM!		no	no	no	0	0	0	0	0	0	0	0	0	0	0	0	0	0	0	0	0	0	0	0	0	0	0	0	no	no	no
AC021739.1	ENSG00000259195		ribosomal protein S2 (RPS2) pseudogene	processed pseudogene	15	85770990	85771163	5.67913	6.28508	0.903589	-0.146261	0.863191	yes	no	no	0	13.0728	9.68469	18.2757	16.5891	13.5861	13.9614	0	0	0	11.9673	0	0	0	0	0	18.1229	16.525	0	0	11.7856	0	0	0	no	no	no
AC021749.1	ENSG00000270588		adaptor-related protein complex 5, mu 1 subunit, pseudogene	processed pseudogene	11	39873782	39874388	0	0	#NUM!	#NUM!		no	no	no	0	0	0	0	0	0	0	0	0	0	0	0	0	0	0	0	0	0	0	0	0	0	0	0	no	no	no
AC021753.1	ENSG00000283133		mitochondrially encoded NADH dehydrogenase 4 (MT-ND4) pseudogene	processed pseudogene	15	41157175	41157342	0	0	#NUM!	#NUM!		no	no	no	0	0	0	0	0	0	0	0	0	0	0	0	0	0	0	0	0	0	0	0	0	0	0	0	no	no	no
AC021755.1	ENSG00000259239		mitochondrially encoded NADH dehydrogenase 5 (iMT-ND5) pseudogene	processed pseudogene	15	40133768	40135214	0.0948985	0.239827	0.395696	-1.33753		no	no	no	0.109666	0.301427	0	0.316044	0	0	0.160958	0.160002	0	0.123781	0.137968	0	0.281338	0.928773	0.240874	0.185063	0.208934	0.381026	0	0.150221	0	0.16596	0	0.164667	no	no	no
AC021818.2	ENSG00000259496		gem (nuclear organelle) associated protein 8 (GEMIN8) pseudogene	processed pseudogene	15	69803316	69804046	0	0	#NUM!	#NUM!		no	no	no	0	0	0	0	0	0	0	0	0	0	0	0	0	0	0	0	0	0	0	0	0	0	0	0	no	no	no
AC021820.1	ENSG00000255347		zinc finger, CCHC domain containing 9 (ZCCHC9) pseudogene	processed pseudogene	11	40083710	40084517	0.0695324	0	#NUM!	#NUM!		no	no	no	0	0	0	0	0	0	0	0	0	0	0.834389	0	0	0	0	0	0	0	0	0	0	0	0	0	no	no	no
AC021876.1	ENSG00000232627		ribosomal protein L31 (RPL31) pseudogene	processed pseudogene	7	23365618	23365976	0	0.0884742	0	#NUM!	1	no	no	no	0	1.06169	0	0	0	0	0	0	0	0	0	0	0	0	0	0	0	0	0	0	0	0	0	0	no	no	no
AC022001.1	ENSG00000270531		cystatin B (stefin B), pseudogene	processed pseudogene	3	11529488	11529755	2.66316	4.45112	0.598313	-0.741027	0.14449	yes	no	no	0	2.14723	1.59073	9.00543	0	4.46307	9.17276	9.11824	4.95237	4.40882	5.89695	8.39626	0	3.78067	3.43176	2.63662	2.97671	0	0	0	0	2.36446	3.99118	7.03808	no	no	no
AC022018.1	ENSG00000234017		pseudogene similar to part of eukaryotic translation elongation factor 1 alpha 1 (EEF1A1)	processed pseudogene	10	112548632	112548872	6.30654	9.45149	0.667253	-0.583694	0.326378	yes	no	no	4.48701	6.15766	17.2849	5.0404	0	12.8048	29.8674	3.29247	12.4249	13.5103	8.45539	6.02911	0.558775	9.9659	0	16.8684	6.2727	0	2.86623	3.07315	2.78858	0	17.2475	10.1008	no	no	no
[truncated: 31,517 more rows]
