# Supplementary material for: Common and personal target genes of the micronutrient vitamin D in primary immune cells from human peripheral blood
Source: Sci Rep. 2020 Dec 3;10:21051. doi: 10.1038/s41598-020-78288-0 (PMC7713372; doi:10.1038/s41598-020-78288-0)
Supplement: Supplementary file 3 — Supplementary Information 3. [file 41598_2020_78288_MOESM3_ESM.xlsx]

## Sheet: S2
gene name	Ensembl gene ID	Entrez gene ID	gene description	gene biotype	chromosome	start position	end position	#5 expressed?	#9 expressed?	#12 expressed?	#13 expressed?	#14 expressed?	#5 vitamin D target?	#9 vitamin D target?	#12 vitamin D target?	#13 vitamin D target?	#14 vitamin D target?	#5 supertarget?	#9 supertarget?	#12 supertarget?	#13 supertarget?	#14 supertarget?	#5 (1,25D) 1	#5 (1,25D) 2	#5 (1,25D) 3	#5 Avg. 1,25D	#5 (EtOH) 1	#5 (EtOH) 2	#5 (EtOH) 3	#5 Avg. EtOH	#5 FC	#5 log2FC	#5 p-value	#9 (1,25D) 1	#9 (1,25D) 2	#9 (1,25D) 3	#9 Avg. 1,25D	#9 (EtOH) 1	#9 (EtOH) 2	#9 (EtOH) 3	#9 Avg. EtOH	#9 FC	#9 log2FC	#9 p-value	#12 (1,25D) 1	#12 (1,25D) 2	#12 (1,25D) 3	#12 Avg. 1,25D	#12 (EtOH) 1
A1BG	ENSG00000121410	1	alpha-1-B glycoprotein	protein coding	19	58345178	58353492	yes	yes	yes	yes	yes	no	no	no	no	no	no	no	no	no	no	26.3455	25.1115	27.9932	26.4834	25.1467	25.7009	24.3475	25.065	1.05659	0.0794157	0.8726	25.7349	29.7578	32.0532	29.182	31.8274	25.4418	23.5269	26.932	1.08354	0.115752	0.877957	23.2912	23.6125	22.5397	23.1478	21.1384
A1CF	ENSG00000148584	29974	APOBEC1 complementation factor	protein coding	10	50799409	50885675	yes	yes	no	yes	yes	no	no	no	no	no	no	no	no	no	no	0.508494	0.45068	0.580033	0.513069	0.648248	0.502178	0.514414	0.554947	0.924538	-0.113195	1	0.496698	0.577414	0.997082	0.690398	0.703622	0.626266	0.518244	0.616044	1.1207	0.1644	1	0.458958	0.659738	0.66805	0.595582	0.3888
A2M	ENSG00000175899	2	alpha-2-macroglobulin	protein coding	12	9067664	9116229	yes	yes	yes	yes	yes	no	no	no	no	no	no	no	no	no	no	32.6602	31.0923	39.2951	34.3492	33.8837	44.225	46.2985	41.4691	0.828309	-0.271759	0.144811	77.6462	89.5536	134.109	100.436	129.216	73.6146	108.071	103.634	0.969146	-0.0452141	0.655252	46.8405	58.1251	54.9855	53.317	49.7886
A2ML1	ENSG00000166535	144568	alpha-2-macroglobulin like 1	protein coding	12	8822621	8887001	yes	yes	yes	yes	yes	no	no	no	no	no	no	no	no	no	no	2.60681	1.64135	4.19763	2.81526	2.79913	2.39808	2.27242	2.48988	1.13068	0.177191	1	4.07029	2.45276	3.72146	3.41484	4.38927	2.84857	3.08229	3.44004	0.992672	-0.010611	1	1.6886	2.52367	1.57672	1.92966	2.47129
A2MP1	ENSG00000256069	3	alpha-2-macroglobulin pseudogene 1	transcribed unprocessed pseudogene	12	9228533	9275817	yes	yes	yes	yes	yes	no	no	no	no	no	no	no	no	no	no	3.53596	2.20238	4.78359	3.50731	2.13485	4.02692	2.89185	3.01787	1.16218	0.216834	1	6.23795	9.19606	9.36324	8.26575	12.9489	6.60426	9.17698	9.57671	0.86311	-0.212384	0.583295	3.75795	4.53986	3.88621	4.06134	5.1741
A3GALT2	ENSG00000184389	127550	alpha 1,3-galactosyltransferase 2	protein coding	1	33306766	33321098	no	no	no	no	yes	no	no	no	no	no	no	no	no	no	no	0.739398	0.793236	0.722154	0.751596	0.22985	0.276126	0.436126	0.314034	2.39336	1.25904	1	0	0	0.256664	0.0855547	0	0	0	0	0	#NUM!	1	0	0.511865	0	0.170622	0.480959
A4GALT	ENSG00000128274	53947	alpha 1,4-galactosyltransferase (P blood group)	protein coding	22	42692121	42721298	yes	yes	yes	yes	yes	yes	no	no	no	no	yes	no	no	no	no	11.9369	15.0379	14.7641	13.913	6.77802	7.2614	6.65025	6.89656	2.01738	1.01248	0.0111824	3.59679	2.37784	1.41277	2.46247	1.12326	2.41661	1.60213	1.714	1.43668	0.522739	0.774436	1.51979	1.33713	1.54284	1.46659	2.13403
A4GNT	ENSG00000118017	51146	alpha-1,4-N-acetylglucosaminyltransferase	protein coding	3	138123713	138132390	no	no	no	no	no	no	no	no	no	no	no	no	no	no	no	0	0.105134	0	0.0350447	0.121855	0	0	0.0406183	0.86278	-0.212935	1	0	0	0.13607	0.0453567	0.13931	0.151185	0	0.0968317	0.468407	-1.09417	1	0.27445	0	0.101302	0.125251	0
AAAS	ENSG00000094914	8086	aladin WD repeat nucleoporin	protein coding	12	53307456	53324864	yes	yes	yes	yes	yes	no	no	no	no	no	no	no	no	no	no	49.7706	51.4577	47.7493	49.6592	45.6121	46.9945	47.8403	46.8156	1.06074	0.0850711	0.72482	55.3623	49.3604	49.0648	51.2625	51.53	35.5695	53.5286	46.876	1.09358	0.129059	0.771178	44.3157	47.6282	46.9019	46.2819	36.1108
AACS	ENSG00000081760	65985	acetoacetyl-CoA synthetase	protein coding	12	125065434	125143333	yes	yes	yes	yes	yes	no	no	no	yes	no	no	no	no	no	no	64.0215	55.091	65.5806	61.5644	63.6606	60.4123	63.6866	62.5865	0.983669	-0.0237552	0.796097	74.4738	63.3043	60.2072	65.9951	68.5944	56.4563	67.6571	64.2359	1.02739	0.0389839	0.879661	52.0727	56.3649	51.3707	53.2695	47.5462
AACSP1	ENSG00000250420	729522	acetoacetyl-CoA synthetase pseudogene 1	transcribed unprocessed pseudogene	5	178764861	178818435	yes	yes	yes	yes	no	no	no	no	no	no	no	no	no	no	no	1.16092	0.647661	1.07803	0.962204	0.817343	1.19572	1.22783	1.0803	0.890684	-0.167014	1	1.34249	0.992341	1.45351	1.26278	0.894583	1.13508	0.877514	0.969059	1.3031	0.381948	1	0.79566	0.414475	0.758026	0.656054	0.624075
AADAC	ENSG00000114771	13	arylacetamide deacetylase	protein coding	3	151814073	151828488	no	no	no	no	no	no	no	no	no	no	no	no	no	no	no	0	0	0	0	0	0	0	0	0	#NUM!	1	0.389758	0	0	0.129919	0	0	0.674764	0.224921	0.577621	-0.791805	1	0	0	0.298654	0.0995513	0
AADACL2	ENSG00000197953	344752	arylacetamide deacetylase like 2	protein coding	3	151733916	151761339	no	no	no	no	no	no	no	no	no	no	no	no	no	no	no	0	0	0.116494	0.0388315	0.148313	0	0	0.0494377	0.785463	-0.348385	1	0.0814417	0	0	0.0271472	0	0.0863318	0	0.0287773	0.943357	-0.0841243	1	0	0	0	0	0
AADACL3	ENSG00000188984	126767	arylacetamide deacetylase like 3	protein coding	1	12716110	12728760	no	no	no	no	no	no	no	no	no	no	no	no	no	no	no	0.128124	0	0.0834244	0.0705161	0.10621	0.191391	0.201528	0.166376	0.423835	-1.23843	1	0.172846	0.161206	0.177901	0.170651	0.121425	0	0.349111	0.156845	1.08802	0.121705	1	0.0797381	0.0591314	0.309037	0.149302	0.111122
AADACL4	ENSG00000204518	343066	arylacetamide deacetylase like 4	protein coding	1	12644547	12667086	no	no	no	no	no	no	no	no	no	no	no	no	no	no	no	0	0	0	0	0	0	0	0	0	#NUM!	1	0	0	0	0	0	0	0	0	0	#NUM!	1	0	0	0	0	0
AADACP1	ENSG00000240602	201651	arylacetamide deacetylase pseudogene 1	transcribed unprocessed pseudogene	3	151770428	151784894	no	no	no	no	no	no	no	no	no	no	no	no	no	no	no	0	0	0	0	0	0	0	0	0	#NUM!	1	0	0	0	0	0	0	0	0	0	#NUM!	1	0	0	0	0	0
AADAT	ENSG00000109576	51166	aminoadipate aminotransferase	protein coding	4	170060222	170091699	no	no	no	no	yes	no	no	no	no	no	no	no	no	no	no	0.338283	0.715131	0.657267	0.570227	0	0.622504	0.0983162	0.240274	2.37324	1.24686	1	0.111708	0.105727	1.03635	0.417929	0.253301	0.12738	0.290849	0.223843	1.86706	0.900768	1	0.0776549	0.352221	0.430903	0.286926	0.220282
AAGAB	ENSG00000103591	79719	alpha and gamma adaptin binding protein	protein coding	15	67200667	67255195	yes	yes	yes	yes	yes	no	no	no	no	no	no	no	no	no	no	24.9332	22.5919	28.3103	25.2784	31.3067	28.2383	34.5172	31.354	0.806226	-0.310744	0.145387	33.2978	31.3476	32.0553	32.2336	29.6235	36.2225	35.1681	33.6714	0.957299	-0.0629585	0.569425	34.5938	37.0843	27.1361	32.9381	29.237
AAK1	ENSG00000115977	22848	AP2 associated kinase 1	protein coding	2	69457997	69674349	yes	yes	yes	yes	yes	no	no	no	no	no	no	no	no	no	no	186.31	170.779	203.839	186.976	188.134	183.754	184.859	185.582	1.00751	0.0107942	0.95691	242.086	236.614	242.408	240.369	240.744	222.616	219.288	227.549	1.05634	0.0790743	0.92388	206.064	205.18	196.304	202.516	175.426
AAMDC	ENSG00000087884	28971	adipogenesis associated Mth938 domain containing	protein coding	11	77821109	77918432	yes	yes	yes	yes	yes	no	no	no	no	no	no	no	no	no	no	29.775	34.638	39.9724	34.7952	40.4373	34.1732	40.6601	38.4236	0.905568	-0.143105	0.459199	32.7411	28.8646	51.1384	37.5814	36.1578	28.8293	32.6758	32.5543	1.15442	0.207168	0.59247	27.3028	45.866	31.6824	34.9504	32.4151
AAMP	ENSG00000127837	14	angio associated migratory cell protein	protein coding	2	218264123	218270257	yes	yes	yes	yes	yes	no	no	no	no	no	no	no	no	no	no	55.4689	57.2559	59.7963	57.507	71.3051	51.5977	64.3784	62.4271	0.921188	-0.118432	0.393395	68.9699	54.0895	56.2655	59.7749	58.6503	63.7821	41.8631	54.7652	1.09148	0.126286	0.78981	55.8894	53.6064	59.95	56.4819	52.9392
AANAT	ENSG00000129673	15	aralkylamine N-acetyltransferase	protein coding	17	76453351	76470117	yes	yes	yes	yes	yes	no	no	no	no	no	no	no	no	no	no	16.6184	19.2499	23.1632	19.6772	11.9821	18.6863	19.1137	16.594	1.1858	0.245861	0.444074	7.75843	14.708	12.3278	11.5981	6.97733	8.9708	11.6444	9.19752	1.261	0.334568	0.525983	12.3609	11.3592	10.3078	11.3426	6.12779
AAR2	ENSG00000131043	25980	AAR2 splicing factor	protein coding	20	36236459	36270918	yes	yes	yes	yes	yes	no	no	no	no	no	no	no	no	no	no	17.8175	20.3726	21.7347	19.9749	22.5173	22.7447	19.9762	21.7461	0.918552	-0.122567	0.656508	22.5054	22.7362	20.8735	22.0384	21.4523	23.4023	20.2112	21.6886	1.01613	0.023085	0.930759	22.7432	22.2404	21.8493	22.2776	21.353
AARD	ENSG00000205002	441376	alanine and arginine rich domain containing protein	protein coding	8	116938207	116944487	yes	yes	yes	yes	yes	no	no	no	no	no	no	no	no	no	no	3.40514	3.58583	5.01724	4.00274	2.03758	6.12732	4.59629	4.25373	0.940995	-0.087741	1	2.54358	3.0812	4.4753	3.36669	3.28679	3.84032	3.57301	3.56671	0.943922	-0.0832604	1	2.84288	4.21852	1.72666	2.92935	1.47863
AARS1	ENSG00000090861	16	alanyl-tRNA synthetase 1	protein coding	16	70252298	70289506	yes	yes	yes	yes	yes	no	no	no	no	no	no	no	no	no	no	41.7451	46.9551	46.09	44.9301	53.7953	50.8777	52.2124	52.2951	0.859164	-0.218995	0.179241	49.3565	46.5371	45.9231	47.2722	48.4036	43.395	50.6222	47.4736	0.995757	-0.00613438	0.722967	46.7853	46.5195	49.6168	47.6406	40.4144
AARS1P1	ENSG00000249038	106480683	alanyl-tRNA synthetase 1 pseudogene 1	processed pseudogene	4	132592084	132592536	no	no	no	no	no	no	no	no	no	no	no	no	no	no	no	0	0	0	0	0	0	0	0	0	#NUM!	1	0	0	0	0	0	0	0	0	0	#NUM!	1	0	0	0	0	0
AARS2	ENSG00000124608	57505	alanyl-tRNA synthetase 2, mitochondrial	protein coding	6	44298731	44313347	yes	yes	yes	yes	yes	no	no	no	no	no	no	no	no	no	no	20.372	17.4772	19.8704	19.2399	18.1854	17.3076	20.624	18.7057	1.02856	0.040626	1	25.263	20.7126	24.9691	23.6482	16.4778	16.7204	18.3417	17.18	1.3765	0.461005	0.174633	18.1456	21.7728	17.9812	19.2999	17.1258
AARSD1	ENSG00000266967	80755	alanyl-tRNA synthetase domain containing 1	protein coding	17	42950526	42964498	yes	yes	yes	yes	yes	no	no	no	no	no	no	no	no	no	no	47.3569	39.732	52.7637	46.6176	42.1008	45.6202	59.2833	49.0015	0.95135	-0.0719519	0.637628	46.9678	49.7637	53.173	49.9682	49.8603	47.4811	46.7293	48.0236	1.04049	0.0572631	1	49.1136	52.404	48.309	49.9422	38.2402
AASDH	ENSG00000157426	132949	aminoadipate-semialdehyde dehydrogenase	protein coding	4	56338287	56387508	yes	yes	yes	yes	yes	no	no	no	no	no	no	no	no	no	no	23.6067	11.6653	16.6245	17.2988	14.8834	27.4277	17.582	19.9644	0.866486	-0.206752	0.51532	18.0302	17.4652	21.0035	18.8329	18.6821	19.6919	18.0267	18.8002	1.00174	0.00250811	0.851006	15.1281	15.8875	16.6625	15.8927	12.4324
AASDHPPT	ENSG00000149313	60496	aminoadipate-semialdehyde dehydrogenase-phosphopantetheinyl transferase	protein coding	11	106075501	106098699	yes	yes	yes	yes	yes	no	no	no	no	no	no	no	no	no	no	44.0238	36.8446	33.4378	38.1021	27.7159	36.0562	30.0377	31.27	1.21849	0.285094	0.188317	31.2476	35.3957	34.128	33.5904	38.9095	40.9744	41.2574	40.3804	0.83185	-0.265605	0.0937358	42.0037	31.0751	38.8211	37.3	29.0296
AASS	ENSG00000008311	10157	aminoadipate-semialdehyde synthase	protein coding	7	122073549	122144255	yes	yes	yes	yes	yes	no	no	no	no	no	no	no	no	no	no	5.49458	5.83528	6.92814	6.086	4.28468	5.82986	5.95075	5.3551	1.13649	0.184585	0.864204	8.22568	7.2229	7.42108	7.62322	7.18757	5.92922	6.97235	6.69638	1.13841	0.18702	1	4.01708	4.48967	4.55616	4.3543	4.64257
AATF	ENSG00000275700	26574	apoptosis antagonizing transcription factor	protein coding	17	36948954	37056871	yes	yes	yes	yes	yes	no	no	no	no	no	no	no	no	no	no	51.6979	49.2759	52.3384	51.1041	42.0457	40.6799	45.1837	42.6364	1.1986	0.26135	0.190298	49.1913	41.6727	42.949	44.6043	49.2005	56.5682	43.8478	49.8722	0.894373	-0.161051	0.213702	37.089	46.7433	45.1196	42.984	54.6806
AATK	ENSG00000181409	9625	apoptosis associated tyrosine kinase	protein coding	17	81110487	81166221	yes	yes	yes	yes	yes	yes	yes	yes	yes	yes	yes	yes	yes	yes	yes	3.69114	5.52578	3.65699	4.2913	40.5173	32.6048	34.368	35.83	0.119768	-3.06169	9.00084e-20	11.1541	17.6293	13.0014	13.9283	37.9316	61.5482	45.5877	48.3558	0.288037	-1.79567	1.59584e-10	24.4178	29.2834	10.0526	21.2513	66.1905
ABAT	ENSG00000183044	18	4-aminobutyrate aminotransferase	protein coding	16	8674596	8784575	yes	yes	yes	yes	yes	no	no	no	no	yes	no	no	no	no	no	33.4333	32.7742	39.801	35.3361	35.2721	35.6163	40.5758	37.1547	0.951053	-0.0724024	0.684407	43.2261	36.4331	39.9582	39.8725	32.825	35.3924	29.1574	32.4582	1.22842	0.296804	0.278228	28.1923	35.5331	34.5614	32.7622	31.3831
ABBA01000935.2	ENSG00000283544		primase, DNA, polypeptide 2 (58kDa) (PRIM2) pseudogene	unprocessed pseudogene	3	91374236	91513775	no	no	no	no	no	no	no	no	no	no	no	no	no	no	no	0	0	0	0	0	0	0	0	0	#NUM!	1	0	0	0	0	0	0	0	0	0	#NUM!	1	0	0	0	0	0
ABBA01006766.1	ENSG00000265233		Bartter syndrome, infantile, with sensorineural deafness (Barttin) (BSND) pseudogene	processed pseudogene	17	22056587	22056755	no	no	no	no	no	no	no	no	no	no	no	no	no	no	no	0	0	0	0	0	0	0	0	0	#NUM!	1	0	0	0	0	0	0	0	0	0	#NUM!	1	0	0	0	0	0
ABCA1	ENSG00000165029	19	ATP binding cassette subfamily A member 1	protein coding	9	104781006	104928155	yes	yes	yes	yes	yes	yes	no	no	no	no	no	no	no	no	no	67.8264	73.3026	90.0042	77.0444	56.6787	61.7669	56.897	58.4475	1.31818	0.398547	0.00992395	72.2431	77.8801	55.183	68.4354	62.3066	96.5565	62.1123	73.6585	0.929091	-0.106108	0.473055	96.6711	81.5106	60.3099	79.4972	65.1965
ABCA10	ENSG00000154263	10349	ATP binding cassette subfamily A member 10	protein coding	17	69147214	69244846	yes	yes	yes	yes	yes	no	no	no	no	no	no	no	no	no	no	2.38396	5.3563	6.65063	4.79697	4.36268	5.1853	3.51464	4.35421	1.10168	0.139705	1	6.54595	4.3087	7.35694	6.07053	2.6816	3.80635	5.22352	3.90382	1.55502	0.636933	0.361713	4.44775	3.86653	6.13448	4.81625	3.20194
ABCA11P	ENSG00000251595	79963	ATP binding cassette subfamily A member 11, pseudogene	transcribed processed pseudogene	4	425435	474129	yes	yes	yes	yes	yes	no	no	no	no	no	no	no	no	no	no	5.86987	5.2717	8.30561	6.48239	4.7071	8.0012	5.72257	6.14362	1.05514	0.0774344	1	7.36371	5.84527	4.94034	6.04977	5.03588	4.78534	7.07299	5.6314	1.07429	0.103383	1	6.65057	7.01788	8.71136	7.45994	5.65012
ABCA12	ENSG00000144452	26154	ATP binding cassette subfamily A member 12	protein coding	2	214931542	215138626	no	no	no	no	no	no	no	no	no	no	no	no	no	no	no	0	0.0245199	0.0892907	0.0379369	0.170519	0.0341416	0.0605478	0.0884028	0.429136	-1.22049	1	0.0308334	0.086271	0.0952286	0.0707777	0.0974724	0.0352602	0.0800702	0.0709343	0.997792	-0.00318899	1	0.106682	0.0473751	0.0708907	0.0749826	0.0297341
ABCA13	ENSG00000179869	154664	ATP binding cassette subfamily A member 13	protein coding	7	48171458	48647497	yes	yes	yes	yes	yes	no	no	no	no	no	no	no	no	no	no	2.39898	2.19503	2.63326	2.40909	2.13582	2.2955	1.99479	2.14204	1.12467	0.169502	1	2.54767	2.65072	3.25568	2.81802	2.71084	2.60843	2.48046	2.59991	1.08389	0.116218	1	1.77621	1.92533	2.16331	1.95495	1.80102
ABCA17P	ENSG00000238098	650655	ATP binding cassette subfamily A member 17	transcribed unitary pseudogene	16	2339150	2426699	yes	yes	yes	yes	yes	no	no	no	no	no	no	no	no	no	no	11.8505	3.95515	10.9685	8.92472	4.83615	9.14744	8.35962	7.44774	1.19831	0.261001	0.674243	9.23385	8.32959	10.7528	9.43873	8.16488	8.63999	5.91239	7.57242	1.24646	0.317837	0.576009	5.62376	9.03533	6.22733	6.96214	8.01031
ABCA2	ENSG00000107331	20	ATP binding cassette subfamily A member 2	protein coding	9	137007234	137028922	yes	yes	yes	yes	yes	no	no	no	no	no	no	no	no	no	no	58.3122	56.9598	70.5038	61.9253	56.6318	50.2409	54.691	53.8545	1.14986	0.201458	0.284316	73.5326	77.8347	76.8966	76.088	62.7496	56.7996	87.8328	69.1273	1.10069	0.138408	0.695576	63.6081	66.5454	65.975	65.3762	56.1689
ABCA3	ENSG00000167972	21	ATP binding cassette subfamily A member 3	protein coding	16	2275881	2340746	yes	yes	yes	yes	yes	no	no	no	no	no	no	no	no	no	no	10.7357	8.33577	9.1899	9.42046	9.00606	4.7556	7.98243	7.24803	1.29973	0.378212	0.480067	8.40501	7.58201	9.12745	8.37149	7.95715	8.37274	7.08362	7.80451	1.07265	0.101179	1	5.90949	7.46909	5.63292	6.33716	8.97879
ABCA4	ENSG00000198691	24	ATP binding cassette subfamily A member 4	protein coding	1	93992834	94121148	no	no	no	no	no	no	no	no	no	no	no	no	no	no	no	0	0.0470016	0.0427898	0.0299305	0.0544772	0	0.571957	0.208811	0.143337	-2.80252	1	0.177312	0	0	0.059104	0	0	0	0	0	#NUM!	1	0.0408991	0	0	0.013633	0.467122
ABCA5	ENSG00000154265	23461	ATP binding cassette subfamily A member 5	protein coding	17	69244311	69327244	yes	yes	yes	yes	yes	no	yes	no	no	no	no	no	no	no	no	64.4855	58.9796	74.69	66.0517	60.3866	81.9265	65.318	69.2104	0.954361	-0.067393	0.594286	79.7361	83.9037	89.7409	84.4602	71.5113	58.4873	66.9443	65.6477	1.28657	0.36353	0.034432	59.8882	70.2549	58.0358	62.7263	53.4105
ABCA6	ENSG00000154262	23460	ATP binding cassette subfamily A member 6	protein coding	17	69078702	69141895	yes	yes	yes	yes	yes	no	no	no	no	no	no	no	no	no	no	4.15506	2.92542	4.49071	3.85707	7.36693	3.78051	5.58538	5.57761	0.691527	-0.532143	0.345039	3.99132	2.91927	3.56817	3.49292	5.66619	2.50918	3.32752	3.8343	0.910968	-0.134528	0.831842	4.19893	2.68933	2.94976	3.27934	3.50481
ABCA7	ENSG00000064687	10347	ATP binding cassette subfamily A member 7	protein coding	19	1039997	1065572	yes	yes	yes	yes	yes	no	yes	no	no	no	no	no	no	no	no	116.966	133.696	132.181	127.614	139.233	129.279	133.309	133.94	0.95277	-0.0698001	0.478962	179.835	156.845	176.149	170.943	152.971	137.946	132.002	140.973	1.21259	0.278092	0.0448964	126.998	138.7	134.012	133.236	114.141
ABCA8	ENSG00000141338	10351	ATP binding cassette subfamily A member 8	protein coding	17	68867289	68955392	yes	yes	yes	yes	yes	no	no	no	no	no	no	no	no	no	no	2.29708	2.14284	5.71554	3.38515	4.31578	3.45757	3.70886	3.8274	0.884452	-0.177144	0.831842	4.2856	3.42301	5.91614	4.54159	6.54553	4.93116	6.08747	5.85472	0.775714	-0.366403	0.473242	3.77249	4.16876	3.89049	3.94391	2.84132
ABCA9	ENSG00000154258	10350	ATP binding cassette subfamily A member 9	protein coding	17	68974488	69060949	yes	yes	yes	yes	yes	no	no	no	no	no	no	no	no	no	no	12.5676	13.5456	14.9978	13.7037	16.2306	14.0233	14.5395	14.9311	0.917794	-0.123758	0.746706	14.5489	13.6864	20.4146	16.2166	15.2942	11.7615	15.8398	14.2985	1.13415	0.181611	0.834202	13.7729	13.4202	12.3763	13.1898	9.58593
ABCB1	ENSG00000085563	5243	ATP binding cassette subfamily B member 1	protein coding	7	87503017	87713323	yes	yes	yes	yes	yes	no	no	no	no	yes	no	no	no	no	no	39.7913	23.5309	25.7639	29.6953	34.1568	29.0493	23.8229	29.0097	1.02364	0.0337084	1	49.2852	34.6091	43.4899	42.4614	33.5725	40.8829	25.0883	33.1812	1.27968	0.355783	0.20972	32.7321	36.6863	35.0942	34.8375	28.3272
ABCB10	ENSG00000135776	23456	ATP binding cassette subfamily B member 10	protein coding	1	229516582	229558707	yes	yes	yes	yes	yes	no	no	no	no	no	no	no	no	no	no	21.722	12.8703	19.4564	18.0162	12.6227	16.1467	19.74	16.1698	1.11419	0.155995	0.69393	22.7391	18.5869	23.6194	21.6485	20.1997	21.1228	13.4818	18.2681	1.18504	0.244936	0.582859	12.7486	14.312	20.3926	15.8177	15.5106
ABCB10P1	ENSG00000274099	56476	ABCB10 pseudogene 1	processed pseudogene	15	23179869	23182049	no	no	no	no	no	no	no	no	no	no	no	no	no	no	no	0	0	0	0	0	0	0	0	0	#NUM!	1	0	0	0	0	0	0	0	0	0	#NUM!	1	0	0	0	0	0
ABCB10P3	ENSG00000261524	728248	ABCB10 pseudogene 3	processed pseudogene	15	28402868	28405033	no	no	no	no	no	no	no	no	no	no	no	no	no	no	no	0	0	0	0	0	0	0	0	0	#NUM!	1	0	0	0	0	0	0	0	0	0	#NUM!	1	0	0	0	0	0
ABCB10P4	ENSG00000260053	100132289	ABCB10 pseudogene 4	processed pseudogene	15	28506625	28508808	no	no	no	no	no	no	no	no	no	no	no	no	no	no	no	0	0	0	0	0	0	0	0	0	#NUM!	1	0	0	0	0	0	0	0	0	0	#NUM!	1	0	0	0	0	0
ABCB11	ENSG00000073734	8647	ATP binding cassette subfamily B member 11	protein coding	2	168915498	169031324	no	no	no	no	no	no	no	no	no	no	no	no	no	no	no	0	0	0	0	0	0	0	0	0	#NUM!	1	0	0	0	0	0	0	0	0	0	#NUM!	1	0	0	0	0	0
ABCB4	ENSG00000005471	5244	ATP binding cassette subfamily B member 4	protein coding	7	87401696	87480435	yes	yes	yes	yes	yes	yes	no	yes	no	no	yes	no	yes	no	no	15.1768	12.4442	14.6076	14.0762	5.29813	2.64755	3.74621	3.89729	3.61179	1.85271	5.2473e-05	4.91048	4.5865	2.20776	3.90158	1.94004	6.74202	4.03334	4.23847	0.920516	-0.119485	0.838851	7.66747	7.69245	8.78885	8.04959	2.22299
ABCB5	ENSG00000004846	340273	ATP binding cassette subfamily B member 5	protein coding	7	20615207	20777038	yes	yes	yes	yes	yes	no	no	no	no	no	no	no	no	no	no	1.36001	1.46167	1.76551	1.52906	1.26833	2.40016	0.953122	1.54054	0.992552	-0.0107854	1	2.29203	1.56846	2.13472	1.9984	1.2523	1.08734	1.35751	1.23238	1.62157	0.697391	0.753926	1.23569	2.02775	1.52337	1.5956	1.51439
ABCB6	ENSG00000115657	10058	ATP binding cassette subfamily B member 6 (Langereis blood group)	protein coding	2	219209772	219218994	yes	yes	yes	yes	yes	no	no	no	no	no	no	no	no	no	no	9.94939	6.10072	13.393	9.81438	12.4976	11.4357	12.4735	12.1356	0.808729	-0.306272	0.389308	9.4786	16.2122	10.878	12.1896	15.9509	16.5082	16.5156	16.3249	0.746687	-0.421424	0.160871	10.7274	10.5342	11.1926	10.8181	9.80455
ABCB7	ENSG00000131269	22	ATP binding cassette subfamily B member 7	protein coding	X	75051048	75156732	yes	yes	yes	yes	yes	no	no	no	no	no	no	no	no	no	no	17.0555	22.7153	23.402	21.0576	19.3605	19.9363	16.8266	18.7078	1.12561	0.170707	0.582859	21.7461	27.0225	20.2581	23.0089	21.5826	20.0503	26.7729	22.8019	1.00908	0.0130406	0.864555	16.9325	21.2867	20.5041	19.5745	12.4795
ABCB8	ENSG00000197150	11194	ATP binding cassette subfamily B member 8	protein coding	7	151028422	151047782	yes	yes	yes	yes	yes	no	no	no	no	no	no	no	no	no	no	68.7764	62.6102	78.8083	70.065	59.2808	67.6792	67.5125	64.8242	1.08085	0.112166	0.5192	71.3242	82.4318	84.3254	79.3605	67.9023	60.8396	58.4773	62.4064	1.27167	0.346724	0.0530315	68.1242	73.5264	69.5663	70.4057	48.352
ABCB9	ENSG00000150967	23457	ATP binding cassette subfamily B member 9	protein coding	12	122920951	122981649	yes	yes	yes	yes	yes	no	no	no	no	no	no	no	no	no	no	14.5771	11.095	15.0053	13.5591	13.4522	14.1955	16.2178	14.6218	0.92732	-0.108861	0.743814	18.1978	14.4275	21.2738	17.9664	16.016	14.6673	14.6297	15.1043	1.18948	0.250331	0.547037	15.3962	15.3181	15.9185	15.5443	11.9842
ABCC1	ENSG00000103222	4363	ATP binding cassette subfamily C member 1	protein coding	16	15949577	16143074	yes	yes	yes	yes	yes	yes	yes	yes	yes	yes	no	no	no	no	no	74.9056	74.3576	77.6607	75.6413	126.69	118.381	115.389	120.153	0.629539	-0.667632	2.0046e-08	101.651	99.1502	103.97	101.59	156.034	129.61	157.505	147.716	0.68774	-0.540065	9.86854e-08	72.2897	84.1428	72.7377	76.39	111.592
ABCC10	ENSG00000124574	89845	ATP binding cassette subfamily C member 10	protein coding	6	43427366	43450427	yes	yes	yes	yes	yes	no	no	no	no	no	no	no	no	no	no	98.8449	75.0112	100.444	91.4335	92.7645	81.5255	100.811	91.7002	0.997091	-0.00420292	0.882178	104.831	89.6869	100.448	98.3219	81.6928	90.5324	92.4741	88.2331	1.11434	0.156189	0.500557	91.4238	101.979	90.0931	94.4986	75.2493
ABCC11	ENSG00000121270	85320	ATP binding cassette subfamily C member 11	protein coding	16	48166910	48247568	yes	yes	yes	yes	yes	no	no	no	no	no	no	no	no	no	no	1.33635	1.72193	1.23006	1.42945	0.662556	1.17211	1.34985	1.0615	1.34662	0.429343	1	0.574743	1.10697	1.2157	0.965806	0.944978	0.261073	1.40177	0.869272	1.11105	0.151924	1	0.607953	2.02731	0.696003	1.11042	0.283896
ABCC12	ENSG00000140798	94160	ATP binding cassette subfamily C member 12	protein coding	16	48081006	48156018	no	no	no	no	no	no	no	no	no	no	no	no	no	no	no	0	0	0	0	0	0	0	0	0	#NUM!	1	0	0	0	0	0	0	0	0	0	#NUM!	1	0	0	0	0	0
ABCC13	ENSG00000243064	150000	ATP binding cassette subfamily C member 13 (pseudogene)	transcribed unprocessed pseudogene	21	14236206	14362754	yes	no	no	no	yes	no	no	no	no	no	no	no	no	no	no	0.308991	0.372553	0.443439	0.374994	0.389378	1.00179	0.59842	0.663196	0.565435	-0.822567	1	0.275461	0.437365	0.425896	0.379574	0.595689	0.194303	0.373972	0.387988	0.978314	-0.0316305	1	0.379715	0.392485	0.44855	0.406917	0.433738
ABCC2	ENSG00000023839	1244	ATP binding cassette subfamily C member 2	protein coding	10	99782640	99852594	yes	yes	yes	yes	yes	no	no	no	no	no	no	no	no	no	no	5.20242	3.59013	7.16771	5.32009	5.17591	6.01055	11.2482	7.4782	0.711412	-0.491243	0.336938	1.81183	6.07487	6.18129	4.68933	1.47244	6.61776	5.2258	4.43867	1.05647	0.0792518	1	4.84187	3.47845	6.49892	4.93974	4.10816
ABCC3	ENSG00000108846	8714	ATP binding cassette subfamily C member 3	protein coding	17	50634777	50692253	yes	yes	yes	yes	yes	yes	yes	yes	yes	yes	no	yes	no	yes	yes	51.5641	70.8952	73.8779	65.4458	101.54	97.2375	108.955	102.577	0.638013	-0.648342	6.05205e-06	61.6072	63.2035	64.6446	63.1518	176.039	140.854	158.958	158.617	0.39814	-1.32865	6.42842e-27	63.7601	67.7674	47.6027	59.7101	107.141
ABCC4	ENSG00000125257	10257	ATP binding cassette subfamily C member 4	protein coding	13	95019835	95301475	yes	yes	yes	yes	yes	no	no	no	no	no	no	no	no	no	no	4.35314	2.67459	12.4437	6.49047	10.0857	5.69065	9.04339	8.27323	0.784515	-0.350127	0.537117	4.47642	5.36793	10.0706	6.6383	6.31062	4.46295	7.32793	6.03383	1.10018	0.13774	1	1.85885	11.5937	4.33619	5.9296	6.76976
ABCC5	ENSG00000114770	10057	ATP binding cassette subfamily C member 5	protein coding	3	183919934	184017939	yes	yes	yes	yes	yes	no	no	no	no	no	no	no	no	no	no	30.5936	27.9405	38.8515	32.4618	34.4018	30.6458	33.5961	32.8812	0.987246	-0.0185185	0.943171	41.8171	37.6351	44.6089	41.3537	50.1699	50.1468	46.638	48.9849	0.844214	-0.244319	0.0894829	46.5835	36.6095	37.9224	40.3718	47.542
ABCC6	ENSG00000091262	368	ATP binding cassette subfamily C member 6	protein coding	16	16148928	16223522	yes	yes	yes	yes	yes	no	no	no	no	no	no	no	no	no	no	2.69622	2.542	3.44507	2.89443	4.30438	4.11618	7.18432	5.20163	0.556446	-0.845686	0.229618	3.33554	1.94721	5.11964	3.46746	4.54869	4.81344	3.84935	4.40383	0.787375	-0.344877	0.541336	3.0888	3.75815	2.13728	2.99474	3.45393
ABCC6P1	ENSG00000256340	653190	ATP binding cassette subfamily C member 6 pseudogene 1	transcribed unprocessed pseudogene	16	18571162	18598328	no	no	no	no	no	no	no	no	no	no	no	no	no	no	no	0	0	0	0	0	0	0.44753	0.149177	0	#NUM!	1	0	0	0	0	0	0	0	0	0	#NUM!	1	0	0	0	0	0
ABCC6P2	ENSG00000255277	730013	ATP binding cassette subfamily C member 6 pseudogene 2	transcribed unprocessed pseudogene	16	14820792	14824702	no	no	no	no	yes	no	no	no	no	no	no	no	no	no	no	0	1.04242	0.370742	0.471056	0	0	0.486816	0.162272	2.90288	1.53748	1	0	0.477604	0	0.159201	0	0	0	0	0	#NUM!	1	0	0	0	0	0.385132
ABCC8	ENSG00000006071	6833	ATP binding cassette subfamily C member 8	protein coding	11	17392498	17476879	no	no	no	no	no	no	no	no	no	no	no	no	no	no	no	0.361141	0	0	0.12038	0	0	0	0	0	#NUM!	1	0	0	0	0	0	0	0	0	0	#NUM!	1	0	0	0	0	0
ABCC9	ENSG00000069431	10060	ATP binding cassette subfamily C member 9	protein coding	12	21797401	21942529	yes	yes	yes	yes	yes	no	no	no	no	no	no	no	no	no	no	12.0816	13.7528	16.6518	14.1621	15.4592	16.0046	16.8479	16.1039	0.879418	-0.185379	0.529908	16.1471	16.2985	19.5283	17.3246	15.8662	12.4131	16.575	14.9514	1.15873	0.212544	0.685095	12.3948	15.0611	12.2841	13.2467	11.522
ABCD1	ENSG00000101986	215	ATP binding cassette subfamily D member 1	protein coding	X	153724856	153744755	yes	yes	yes	yes	yes	yes	no	yes	no	no	no	no	no	no	no	15.5568	19.1387	19.9221	18.2059	25.2952	23.2855	30.5895	26.3901	0.689875	-0.535593	0.0305953	18.2991	17.3978	14.2101	16.6357	19.2855	27.906	21.7427	22.9781	0.72398	-0.465978	0.0665537	14.7835	17.8363	14.8107	15.8102	25.0283
ABCD1P2	ENSG00000215151	26983	ATP binding cassette subfamily D member 1 pseudogene 2	unprocessed pseudogene	10	38601418	38605609	no	no	no	no	no	no	no	no	no	no	no	no	no	no	no	0	0	0	0	0	0	0	0	0	#NUM!	1	0	0	0	0	0	0	0	0	0	#NUM!	1	0	0	0	0	0
ABCD1P5	ENSG00000214330	642762	ATP binding cassette subfamily D member 1 pseudogene 5	unprocessed pseudogene	2	91840601	91843802	no	no	no	no	no	no	no	no	no	no	no	no	no	no	no	0	0.582166	0.264999	0.282388	0.349689	0	0.651182	0.333624	0.846428	-0.240541	1	0.366033	0.682766	0	0.3496	0	0.904737	0.328187	0.410975	0.85066	-0.233345	1	0	0	0	0	0
ABCD2	ENSG00000173208	225	ATP binding cassette subfamily D member 2	protein coding	12	39550033	39619803	yes	yes	yes	yes	yes	no	no	no	no	no	no	no	no	no	no	6.96965	4.82042	6.63257	6.14088	4.41255	5.75857	5.27048	5.1472	1.19305	0.254655	0.864204	7.57702	9.3474	8.0822	8.33554	8.74644	7.16821	7.33396	7.74954	1.07562	0.105168	1	6.60166	6.29181	7.07269	6.65539	4.78267
ABCD3	ENSG00000117528	5825	ATP binding cassette subfamily D member 3	protein coding	1	94418389	94518666	yes	yes	yes	yes	yes	no	no	no	no	no	no	no	no	no	no	33.8806	27.4683	29.3215	30.2235	25.9508	34.4227	39.9227	33.4321	0.904027	-0.145562	0.470111	33.7013	26.9546	24.3864	28.3474	38.1596	29.6785	32.3598	33.3993	0.848744	-0.236599	0.186221	25.7291	21.8128	30.7709	26.1043	26.2456
ABCD4	ENSG00000119688	5826	ATP binding cassette subfamily D member 4	protein coding	14	74285269	74303055	yes	yes	yes	yes	yes	no	no	no	no	no	no	no	no	no	no	105.758	111.825	137.442	118.342	101.186	94.7554	112.502	102.815	1.15102	0.202913	0.161096	122.225	118.284	143.532	128.014	118.947	124.838	105.875	116.553	1.09833	0.135312	0.596249	112.574	115.215	110.711	112.833	99.2255
ABCE1	ENSG00000164163	6059	ATP binding cassette subfamily E member 1	protein coding	4	145098288	145129524	yes	yes	yes	yes	yes	no	no	no	no	no	no	no	no	no	no	67.7767	42.6371	58.8627	56.4255	54.0897	46.8556	48.005	49.6501	1.13646	0.184547	0.390973	64.7923	66.3087	65.2865	65.4625	71.9058	61.8668	60.5202	64.7643	1.01078	0.015469	0.762338	62.0599	48.9506	62.2153	57.7419	51.918
ABCF1	ENSG00000204574	23	ATP binding cassette subfamily F member 1	protein coding	6	30571393	30597179	yes	yes	yes	yes	yes	no	no	no	no	no	no	no	no	no	no	65.5758	92.3117	85.354	81.0805	73.9714	60.0214	105.062	79.6851	1.01751	0.025043	1	85.8856	74.667	93.3295	84.6273	68.734	77.8404	78.0778	74.8841	1.13011	0.176463	0.438635	72.0227	67.8126	89.027	76.2874	72.4186
ABCF2	ENSG00000033050	10061	ATP binding cassette subfamily F member 2	protein coding	7	151211484	151227205	yes	yes	yes	yes	yes	no	no	no	no	no	no	no	no	no	no	40.537	47.8141	38.6004	42.3171	41.9224	45.2348	39.4704	42.2092	1.00256	0.00368858	1	45.3662	41.1992	43.7201	43.4285	40.3737	49.0746	35.63	41.6927	1.04163	0.0588429	1	44.2078	43.4638	47.1583	44.9433	36.4654
ABCF2P1	ENSG00000242159	344653	ATP binding cassette subfamily F member 2 pseudogene 1	processed pseudogene	3	88317156	88319022	no	no	no	no	no	no	no	no	no	no	no	no	no	no	no	0	0	0	0	0	0	0	0	0	#NUM!	1	0	0	0	0	0	0	0	0	0	#NUM!	1	0	0	0	0	0
ABCF2P2	ENSG00000228769	100422059	ATP binding cassette subfamily F member 2 pseudogene 2	unprocessed pseudogene	7	72103181	72104209	no	no	no	no	no	no	no	no	no	no	no	no	no	no	no	0	0	0	0	0	0	0	0	0	#NUM!	1	0	0	0	0	0	0	0	0	0	#NUM!	1	0	0	0	0	0
ABCF3	ENSG00000161204	55324	ATP binding cassette subfamily F member 3	protein coding	3	184186023	184194012	yes	yes	yes	yes	yes	no	no	no	no	no	no	no	no	no	no	104.407	102.546	110.725	105.893	93.6401	99.8671	103.388	98.9652	1.07	0.0976108	0.520922	119.282	105.558	126.062	116.968	100.211	101.81	110.125	104.049	1.12416	0.168847	0.395433	100.736	107.287	96.6744	101.566	103.406
ABCG1	ENSG00000160179	9619	ATP binding cassette subfamily G member 1	protein coding	21	42199689	42297244	yes	yes	yes	yes	yes	no	no	no	yes	no	no	no	no	no	no	34.0578	30.8834	35.6586	33.5333	38.7924	33.6119	34.7032	35.7025	0.939241	-0.0904327	0.628108	10.5002	12.7208	14.3801	12.5337	16.0376	15.6804	13.1802	14.9661	0.837474	-0.255884	0.380322	23.4469	26.8325	22.7158	24.3317	23.2274
ABCG2	ENSG00000118777	9429	ATP binding cassette subfamily G member 2 (Junior blood group)	protein coding	4	88090150	88231628	no	yes	no	yes	no	no	no	no	no	no	no	no	no	no	no	0.940933	0.391357	0.783698	0.705329	0	0.964769	0	0.32159	2.19326	1.13308	1	1.00849	0.416252	0.611403	0.678715	1.41659	2.24187	1.66146	1.77331	0.382739	-1.38557	0.453152	0	0.477992	0	0.159331	0
ABCG4	ENSG00000172350	64137	ATP binding cassette subfamily G member 4	protein coding	11	119149052	119162653	no	no	no	no	no	no	no	no	no	no	no	no	no	no	no	0	0	0.119984	0.0399946	0.0850848	0	0	0.0283616	1.41017	0.495869	1	0	0	0	0	0	0	0	0	0	#NUM!	1	0	0	0	0	0.055867
ABCG5	ENSG00000138075	64240	ATP binding cassette subfamily G member 5	protein coding	2	43812472	43838865	yes	yes	yes	yes	yes	no	no	no	no	no	no	no	no	no	no	0.693029	0.497062	1.02189	0.737327	0.660385	0.658815	1.00542	0.774873	0.951545	-0.0716562	1	1.33862	1.31211	1.47725	1.37599	0.91674	1.09779	1.04786	1.0208	1.34796	0.430778	1	0.936198	0.968246	0.862584	0.922343	0.858945
ABCG8	ENSG00000143921	64241	ATP binding cassette subfamily G member 8	protein coding	2	43831942	43882988	yes	yes	yes	yes	yes	no	no	no	no	no	no	no	no	no	no	2.90886	1.76759	2.76513	2.48053	2.47765	2.4717	1.75521	2.23485	1.10993	0.150469	1	1.98578	2.23944	3.33721	2.52081	2.40832	1.59234	2.43885	2.1465	1.17438	0.231899	1	1.76688	2.27075	2.62731	2.22165	1.58195
ABHD1	ENSG00000143994	84696	abhydrolase domain containing 1	protein coding	2	27123789	27130812	yes	yes	yes	yes	yes	no	no	no	no	no	no	no	no	no	no	11.7958	13.4069	13.9152	13.0393	12.2626	9.56358	11.2282	11.0181	1.18344	0.242987	0.55623	16.2845	10.9525	17.6646	14.9672	16.4152	16.0988	12.0644	14.8594	1.00725	0.0104218	0.91619	15.2053	15.1689	14.4955	14.9566	14.7982
ABHD10	ENSG00000144827	55347	abhydrolase domain containing 10	protein coding	3	111979010	111993368	yes	yes	yes	yes	yes	no	no	no	no	no	no	no	no	no	no	34.914	23.8107	30.2745	29.6664	24.1878	29.1282	26.8871	26.7343	1.10967	0.150131	0.644997	28.6049	31.0898	30.8079	30.1676	30.7126	28.6146	30.7819	30.0363	1.00437	0.00629084	0.823395	34.1942	29.9996	34.3737	32.8558	31.0776
ABHD11	ENSG00000106077	83451	abhydrolase domain containing 11	protein coding	7	73736094	73738867	yes	yes	yes	yes	yes	no	no	no	no	no	no	no	no	no	no	22.4429	27.2943	26.4579	25.3984	31.7922	28.8573	21.9766	27.542	0.922167	-0.1169	0.634772	24.7342	21.4064	21.3351	22.4919	25.1476	23.7346	25.3266	24.7363	0.909268	-0.137223	0.450732	29.4898	29.0793	20.8331	26.4674	20.2645
ABHD12	ENSG00000100997	26090	abhydrolase domain containing 12	protein coding	20	25294742	25390835	yes	yes	yes	yes	yes	yes	yes	no	no	no	no	no	no	no	no	73.0208	61.0548	79.092	71.0559	81.3936	94.8079	77.0798	84.4271	0.841624	-0.248752	0.0470904	55.7759	50.4881	50.0287	52.0976	59.4653	73.4468	69.1385	67.3502	0.773533	-0.370465	0.00442054	78.2641	76.2902	68.2117	74.2553	61.5281
ABHD12B	ENSG00000131969	145447	abhydrolase domain containing 12B	protein coding	14	50872053	50904970	yes	yes	yes	yes	yes	no	no	no	no	no	no	no	no	no	no	14.1272	17.0633	16.2407	15.8104	22.6369	14.8655	14.0931	17.1985	0.919289	-0.12141	0.688124	22.9578	20.6575	19.6009	21.0721	20.2275	15.0115	13.8279	16.3556	1.28837	0.365547	0.299033	10.5416	20.8321	16.1609	15.8449	22.2156
ABHD13	ENSG00000139826	84945	abhydrolase domain containing 13	protein coding	13	108218392	108234243	yes	yes	yes	yes	yes	no	no	no	no	no	no	no	no	no	no	24.3409	18.5499	21.5176	21.4695	18.7419	27.3723	23.624	23.2461	0.923574	-0.114701	0.666293	21.7274	22.4436	20.0422	21.4044	18.0139	18.5179	16.9979	17.8432	1.19958	0.262529	0.519892	20.2264	16.3667	22.5544	19.7158	13.9553
ABHD14A	ENSG00000248487	25864	abhydrolase domain containing 14A	protein coding	3	51971426	51981199	yes	yes	yes	yes	yes	no	no	no	no	no	no	no	no	no	no	14.1655	19.7629	17.1096	17.0127	18.7288	14.3802	17.7653	16.9581	1.00322	0.00463801	1	20.6556	26.6043	20.8383	22.6994	18.0088	14.493	18.8909	17.1309	1.32506	0.406058	0.235661	17.0908	24.7401	26.2967	22.7092	21.8518
ABHD14A-ACY1	ENSG00000114786	100526760	ABHD14A-ACY1 readthrough	protein coding	3	51974706	51989183	yes	yes	yes	yes	yes	no	no	no	no	no	no	no	no	no	no	1.52036	2.53144	2.86913	2.30698	1.28273	2.91702	0.663131	1.62096	1.42322	0.509159	0.774436	2.80617	4.93317	1.6878	3.14238	3.84221	3.12062	2.65262	3.20515	0.980416	-0.0285341	1	4.36152	4.8313	4.16364	4.45215	1.51055
ABHD14B	ENSG00000114779	84836	abhydrolase domain containing 14B	protein coding	3	51968510	51983409	yes	yes	yes	yes	yes	yes	no	no	no	no	no	no	no	no	no	46.2989	40.2161	39.7819	42.099	28.096	28.3612	31.153	29.2034	1.44158	0.527651	0.0113981	46.1452	48.3192	44.0272	46.1639	37.6506	40.8676	34.0864	37.5349	1.22989	0.298529	0.230371	45.4812	45.0867	48.6215	46.3964	35.692
ABHD15	ENSG00000168792	116236	abhydrolase domain containing 15	protein coding	17	29560547	29567037	yes	yes	yes	yes	yes	no	no	no	no	no	no	no	no	no	no	31.3465	29.1692	30.4082	30.308	26.8583	26.0149	25.4705	26.1146	1.16058	0.214846	0.442478	38.4151	35.6567	34.6683	36.2467	26.4518	30.3896	23.6123	26.8179	1.35159	0.434658	0.10984	29.5269	29.2577	31.2764	30.0203	21.5222
ABHD16A	ENSG00000204427	7920	abhydrolase domain containing 16A	protein coding	6	31686955	31703356	yes	yes	yes	yes	yes	no	no	yes	no	no	no	no	no	no	no	77.5276	81.4064	87.2078	82.0473	86.3431	84.4168	76.7619	82.5073	0.994424	-0.00806698	0.893075	76.3258	87.0722	85.0975	82.8318	90.2713	80.6729	76.6144	82.5195	1.00378	0.00544311	0.687366	75.2194	78.4415	75.2169	76.2926	91.3561
ABHD16B	ENSG00000183260	140701	abhydrolase domain containing 16B	protein coding	20	63861498	63862988	yes	yes	yes	yes	yes	no	no	no	no	no	no	no	no	no	no	21.5231	20.5389	23.6924	21.9181	19.8134	15.9867	15.9917	17.2639	1.26959	0.344363	0.267638	24.2232	24.2377	18.8225	22.4278	14.5376	21.0968	19.024	18.2195	1.23098	0.299807	0.415749	23.5336	21.4031	15.9798	20.3055	25.5253
ABHD17A	ENSG00000129968	81926	abhydrolase domain containing 17A	protein coding	19	1876810	1885547	yes	yes	yes	yes	yes	yes	no	no	yes	no	no	no	no	no	no	171.877	173.765	178.52	174.721	148.315	135.073	145.124	142.837	1.22321	0.290672	0.00886128	171.243	159.2	161.251	163.898	123.431	156.657	131.295	137.128	1.19522	0.257276	0.130362	151.121	157.472	145.443	151.345	130.18
ABHD17AP1	ENSG00000198658	728917	abhydrolase domain containing 17A pseudogene 1	unprocessed pseudogene	1	148146395	148149566	yes	yes	yes	yes	yes	no	no	no	yes	no	no	no	no	yes	no	4.58342	4.00417	7.05637	5.21465	7.604	6.30836	3.33729	5.74988	0.906915	-0.140961	0.860086	3.86719	4.15186	5.1928	4.40395	2.38955	3.03804	2.521	2.64953	1.66216	0.733059	0.383392	2.21432	5.86859	3.54893	3.87728	4.14175
ABHD17AP3	ENSG00000250536	648359	abhydrolase domain containing 17A pseudogene 3	unprocessed pseudogene	1	214605470	214608840	no	no	yes	no	no	no	no	no	no	no	no	no	no	no	no	0.95387	1.25549	0.388516	0.865959	0	0.296471	0.902091	0.399521	2.16749	1.11603	0.625012	0.774075	0.698126	0.506129	0.659443	0.265676	0.307905	0	0.191194	3.44909	1.78622	1	0.351484	0	0.394115	0.248533	0.536346
ABHD17AP4	ENSG00000229107	729495	abhydrolase domain containing 17A pseudogene P4	processed pseudogene	22	20667836	20670984	yes	no	no	no	no	no	no	no	no	no	no	no	no	no	no	0	0.790746	0	0.263582	1.04757	0	0.901571	0.649714	0.405689	-1.30155	1	0	0	0	0	0	0	0.415734	0.138578	0	#NUM!	1	0	0	0.724099	0.241366	0
ABHD17AP5	ENSG00000263366	91219	abhydrolase domain containing 17A pseudogene 5	processed pseudogene	22	22114844	22118005	yes	no	yes	no	yes	no	no	no	no	no	no	no	no	no	no	1.19511	1.19126	2.04043	1.4756	0.709722	1.37993	1.5745	1.22138	1.20814	0.272788	1	0.397393	0	0.73744	0.378278	0	0	0	0	0	#NUM!	1	0.803808	0	0.882296	0.562035	0.766275
ABHD17AP9	ENSG00000261536	100132251	abhydrolase domain containing 17A pseudogene 9	unprocessed pseudogene	16	33140850	33143797	no	no	no	no	no	no	no	no	no	no	no	no	no	no	no	0	0	0	0	0	0	0	0	0	#NUM!	1	0	0	0	0	0	0	0	0	0	#NUM!	1	0	0	0	0	0
ABHD17B	ENSG00000107362	51104	abhydrolase domain containing 17B	protein coding	9	71862452	71910931	yes	yes	yes	yes	yes	no	no	no	no	no	no	no	no	no	no	26.4041	24.0208	24.7325	25.0525	19.6946	24.6571	21.5585	21.9701	1.1403	0.189413	0.501121	23.9978	23.0391	21.7676	22.9349	28.5953	23.5554	21.9328	24.6945	0.928743	-0.106649	0.504136	21.6754	21.6277	27.3274	23.5435	19.6423
ABHD17C	ENSG00000136379	58489	abhydrolase domain containing 17C	protein coding	15	80679684	80755621	yes	yes	yes	yes	yes	yes	no	yes	no	no	yes	no	yes	no	no	12.2058	8.69529	5.2805	8.72719	5.08849	2.64156	2.11145	3.2805	2.66032	1.4116	0.0154625	7.52385	6.79126	5.27586	6.53033	4.46677	3.93524	2.12905	3.51035	1.8603	0.895535	0.200599	13.723	15.2582	10.3895	13.1236	6.34265
ABHD18	ENSG00000164074	80167	abhydrolase domain containing 18	protein coding	4	127965306	128039927	yes	yes	yes	yes	yes	no	no	no	no	no	no	no	no	no	no	31.244	27.9332	30.7482	29.9751	23.0425	29.2204	19.4372	23.9	1.25419	0.326756	0.207775	27.9429	28.0692	29.1535	28.3885	29.0792	21.2774	30.8185	27.0584	1.04916	0.0692347	1	29.8259	20.0326	21.324	23.7275	21.3051
ABHD2	ENSG00000140526	11057	abhydrolase domain containing 2	protein coding	15	89087459	89202355	yes	yes	yes	yes	yes	yes	yes	yes	no	no	no	no	no	no	no	129.858	136.378	151.558	139.264	121.692	112.98	106.554	113.742	1.22439	0.292063	0.0160051	189.717	198.204	203.213	197.045	119.775	152.978	128.046	133.6	1.47488	0.560598	3.25423e-05	249.515	237.081	170.632	219.076	159.221
ABHD3	ENSG00000158201	171586	abhydrolase domain containing 3	protein coding	18	21650901	21704780	yes	yes	yes	yes	yes	yes	no	no	yes	no	no	no	no	no	no	60.0135	49.7382	59.4553	56.4023	70.7678	73.237	68.4816	70.8288	0.796319	-0.328582	0.0215931	64.8667	70.5022	74.6822	70.017	62.8029	77.3569	64.0674	68.0757	1.02852	0.0405698	0.883197	61.7493	48.8862	72.2289	60.9548	60.2395
ABHD4	ENSG00000100439	63874	abhydrolase domain containing 4	protein coding	14	22598237	22613215	yes	yes	yes	yes	yes	no	yes	no	no	no	no	no	no	no	no	32.1087	34.3205	27.1967	31.2086	23.2148	23.0637	22.2466	22.8417	1.3663	0.450274	0.0707952	34.037	31.0633	23.2915	29.4639	50.1588	41.7073	28.5807	40.1489	0.733866	-0.446411	0.0471574	38.8411	34.0972	23.7186	32.219	41.4834
ABHD5	ENSG00000011198	51099	abhydrolase domain containing 5	protein coding	3	43690108	43734371	yes	yes	yes	yes	yes	yes	yes	yes	no	no	yes	yes	no	no	no	22.8056	20.4858	25.0588	22.7834	5.28176	8.18382	11.2895	8.25171	2.76106	1.46522	9.51764e-06	11.0831	8.9359	11.523	10.514	7.01909	3.34608	3.58476	4.64998	2.26109	1.17702	0.0161327	15.8452	16.6751	13.1983	15.2396	6.99648
ABHD6	ENSG00000163686	57406	abhydrolase domain containing 6	protein coding	3	58237532	58295693	yes	yes	yes	yes	yes	no	no	no	no	no	no	no	no	no	no	19.3054	9.02275	18.1613	15.4965	17.3207	19.6188	23.2149	20.0515	0.772835	-0.371768	0.20689	13.8232	30.9428	25.3541	23.3734	27.4372	13.3715	21.1212	20.6433	1.13225	0.179193	0.75756	12.0613	13.974	15.79	13.9418	18.3744
ABHD8	ENSG00000127220	79575	abhydrolase domain containing 8	protein coding	19	17292131	17310236	yes	yes	yes	yes	yes	no	no	no	no	no	no	no	no	no	no	10.851	12.398	9.79728	11.0154	10.6985	9.91704	10.8787	10.4981	1.04928	0.0693997	1	14.2387	10.4163	9.66212	11.439	12.8178	12.8019	10.7628	12.1275	0.943232	-0.0843154	0.812695	12.4235	24.0767	11.7491	16.0831	17.0462
ABI1	ENSG00000136754	10006	abl interactor 1	protein coding	10	26746593	26861087	yes	yes	yes	yes	yes	no	no	no	no	no	no	no	no	no	no	70.3399	76.9817	71.9591	73.0936	75.2227	81.6127	78.4847	78.44	0.93184	-0.101846	0.400516	77.8645	85.0437	70.8871	77.9318	80.3664	92.1832	81.116	84.5552	0.921668	-0.117681	0.173134	78.2408	83.0287	78.6607	79.9767	74.766
ABI2	ENSG00000138443	10152	abl interactor 2	protein coding	2	203328239	203447728	yes	yes	yes	yes	yes	no	no	no	no	no	no	no	no	no	no	29.053	32.1855	30.8248	30.6878	37.2916	38.527	36.4015	37.4067	0.820382	-0.285632	0.162994	41.8718	43.1821	54.9997	46.6845	30.3336	35.2087	38.4532	34.6652	1.34673	0.429461	0.0636796	33.734	52.1817	37.3616	41.0924	37.5934
ABI3	ENSG00000108798	51225	ABI family member 3	protein coding	17	49210411	49223225	yes	yes	yes	yes	yes	yes	no	yes	no	no	no	no	no	no	no	58.4482	57.0014	60.8085	58.7527	79.3431	72.7145	83.8367	78.6314	0.747191	-0.420451	0.00269837	68.5903	64.9198	65.8988	66.4696	59.441	69.5404	70.4072	66.4629	1.0001	0.000144262	0.689793	60.5171	62.6033	59.4823	60.8675	72.3205
ABI3BP	ENSG00000154175	25890	ABI family member 3 binding protein	protein coding	3	100749156	100993515	yes	yes	yes	yes	yes	no	no	no	no	no	no	no	no	no	no	20.6254	22.8781	23.8024	22.4353	20.3471	19.9321	25.4601	21.9131	1.02383	0.0339762	1	19.6672	22.4757	25.7069	22.6166	15.3806	14.9121	17.8555	16.0494	1.40918	0.494856	0.135716	19.5734	16.1208	14.7796	16.8246	17.8035
ABITRAM	ENSG00000119328	54942	actin binding transcription modulator	protein coding	9	108934400	108950744	yes	yes	yes	yes	yes	no	no	no	no	no	no	no	no	no	no	16.3445	12.1063	16.5785	15.0098	8.11476	17.5774	11.2256	12.3059	1.21972	0.28655	0.440011	10.5112	13.7442	11.765	12.0068	9.27717	10.9044	11.166	10.4492	1.14907	0.200467	0.807298	17.6832	11.7674	11.7528	13.7345	8.3123
ABITRAMP1	ENSG00000251106	390403	ABITRAM pseudogene 1	processed pseudogene	13	46270077	46270617	no	no	no	no	no	no	no	no	no	no	no	no	no	no	no	0	0	0.420924	0.140308	0	0	0	0	0	#NUM!	1	0.581406	0	2.99205	1.19115	0.612658	0.66488	0	0.425846	2.79714	1.48395	0.625012	0	0	0	0	0
ABL1	ENSG00000097007	25	ABL proto-oncogene 1, non-receptor tyrosine kinase	protein coding	9	130713016	130887675	yes	yes	yes	yes	yes	no	no	no	no	no	no	no	no	no	no	47.0147	40.1135	48.0912	45.0731	39.0194	39.7052	38.7699	39.1648	1.15086	0.202712	0.34571	43.4844	52.8767	46.4079	47.5897	41.0915	46.4351	42.2638	43.2634	1.1	0.137504	0.717177	48.5576	41.4907	41.1897	43.746	33.5052
ABL2	ENSG00000143322	27	ABL proto-oncogene 2, non-receptor tyrosine kinase	protein coding	1	179099330	179229684	yes	yes	yes	yes	yes	yes	yes	no	no	no	no	no	no	no	no	27.1816	30.8572	29.7188	29.2525	19.6638	14.2925	14.6874	16.2146	1.80409	0.851271	0.00143587	31.3217	25.8711	31.3931	29.5286	17.915	22.1826	19.2354	19.7777	1.49303	0.578243	0.0397556	19.9193	16.9383	15.3302	17.3959	12.1006
ABLIM1	ENSG00000099204	3983	actin binding LIM protein 1	protein coding	10	114431113	114768061	yes	yes	yes	yes	yes	no	yes	yes	yes	no	no	no	no	no	no	192.755	173.086	199.398	188.413	170.838	177.054	168.202	172.031	1.09523	0.131234	0.246035	224.232	225.44	237.091	228.921	171.758	179.037	191.038	180.611	1.26748	0.341963	0.00249925	209.803	227.449	232.126	223.126	180.443
ABLIM2	ENSG00000163995	84448	actin binding LIM protein family member 2	protein coding	4	7965310	8158832	yes	yes	yes	yes	yes	no	no	no	no	yes	no	no	no	no	yes	2.04604	4.30615	2.67164	3.00794	7.82557	2.29068	2.48456	4.20027	0.716131	-0.481705	0.561936	3.19296	4.50814	4.66245	4.12119	4.96816	7.33218	5.29301	5.86445	0.70274	-0.508937	0.361713	2.59805	3.15649	1.7324	2.49565	2.51477
ABLIM3	ENSG00000173210	22885	actin binding LIM protein family member 3	protein coding	5	149141483	149260542	no	no	no	no	no	no	no	no	no	no	no	no	no	no	no	0.444481	0.128996	0	0.191159	0.0747566	0	0.0461845	0.0403137	4.74179	2.24543	1	0.324422	0.107148	0.973719	0.46843	0.256396	0.685717	0.21062	0.384244	1.21909	0.285805	1	0	0.332959	0.186443	0.173134	0.156427
ABO	ENSG00000175164	28	ABO, alpha 1-3-N-acetylgalactosaminyltransferase and alpha 1-3-galactosyltransferase	protein coding	9	133250401	133276024	yes	yes	yes	yes	yes	no	no	no	no	no	no	no	no	no	no	3.88561	3.6943	4.6536	4.07784	4.32077	4.50102	4.52881	4.4502	0.916326	-0.126067	1	2.45134	2.43564	3.07306	2.65335	2.04955	2.27813	2.2676	2.19843	1.20693	0.271342	1	1.67692	1.93355	2.39324	2.00124	1.85914
ABR	ENSG00000159842	29	ABR activator of RhoGEF and GTPase	protein coding	17	1003518	1229738	yes	yes	yes	yes	yes	no	no	no	no	no	no	no	no	no	no	317.844	313.493	372.156	334.498	364.596	367.231	385.819	372.549	0.897863	-0.155433	0.0955033	333.805	328.583	278.976	313.788	305.211	363.915	352.668	340.598	0.921284	-0.118282	0.151539	324.777	319.606	270.524	304.969	274.988
ABRA	ENSG00000174429	137735	actin binding Rho activating protein	protein coding	8	106759483	106770244	yes	yes	yes	yes	yes	no	no	no	no	no	no	no	no	no	no	2.26492	1.65579	1.50148	1.8074	1.22357	1.91571	1.74073	1.62667	1.1111	0.151989	1	1.6527	1.09115	2.32483	1.68956	1.81712	1.32896	2.80659	1.98422	0.851497	-0.231927	1	1.483	1.44301	1.65372	1.52658	0.959532
ABRACL	ENSG00000146386	58527	ABRA C-terminal like	protein coding	6	139028745	139043302	yes	yes	yes	yes	yes	yes	no	no	no	no	no	no	no	no	no	46.8914	37.9134	33.9659	39.5902	47.1038	62.7027	47.8297	52.5454	0.753448	-0.40842	0.0265207	45.3962	59.0563	42.54	48.9975	64.5824	57.1027	52.6966	58.1272	0.842935	-0.246507	0.0820291	35.7183	31.8402	49.4641	39.0075	45.678
ABRAXAS1	ENSG00000163322	84142	abraxas 1, BRCA1 A complex subunit	protein coding	4	83459517	83523348	yes	yes	yes	yes	yes	no	no	no	no	no	no	no	no	no	no	43.0284	44.1556	43.6909	43.625	37.8285	36.9194	38.8991	37.8823	1.15159	0.203627	0.337888	51.0099	46.3379	59.7351	52.361	48.5221	41.0054	48.077	45.8681	1.14155	0.190994	0.522241	44.4073	43.7976	45.0007	44.4019	37.4788
ABRAXAS2	ENSG00000165660	23172	abraxas 2, BRISC complex subunit	protein coding	10	124801819	124836667	yes	yes	yes	yes	yes	no	no	no	no	no	no	no	no	no	no	15.7924	12.36	13.8872	14.0132	12.7885	17.6299	16.5084	15.6423	0.895855	-0.158663	0.672033	17.1347	16.9001	16.3873	16.8074	14.9399	17.1671	18.573	16.8933	0.994911	-0.00736062	0.84251	15.8968	13.9284	14.582	14.8024	12.5756
ABT1	ENSG00000146109	29777	activator of basal transcription 1	protein coding	6	26596953	26600739	yes	yes	yes	yes	yes	no	no	no	no	no	no	no	no	no	no	19.5298	19.2563	20.0667	19.6176	19.7222	18.2123	17.1127	18.3491	1.06913	0.0964373	0.779076	25.7375	25.7087	20.6122	24.0195	17.6527	22.031	23.2676	20.9838	1.14467	0.194932	0.666293	21.5512	19.6157	22.8723	21.3464	19.8265
ABT1P1	ENSG00000250496	100420695	activator of basal transcription 1 pseudogene 1	processed pseudogene	4	99022311	99023131	yes	yes	yes	yes	yes	no	no	no	no	no	no	no	no	no	no	0.792838	1.10492	1.47095	1.1229	0.906511	1.81504	1.1467	1.28942	0.870861	-0.199486	1	1.63917	1.52878	2.88063	2.01619	2.07273	1.12978	3.03331	2.07861	0.969973	-0.0439835	1	2.5384	1.23241	0.863145	1.54465	1.26458
ABTB1	ENSG00000114626	80325	ankyrin repeat and BTB domain containing 1	protein coding	3	127672935	127680926	yes	yes	yes	yes	yes	yes	no	no	no	no	no	no	no	no	no	108.95	106.294	116.108	110.451	86.9477	87.2024	90.2895	88.1465	1.25303	0.325421	0.0113579	122.001	108.794	95.9651	108.92	112.988	107.629	119.665	113.427	0.960262	-0.0585	0.334211	108.826	102.896	115.403	109.042	102.065
ABTB2	ENSG00000166016	25841	ankyrin repeat and BTB domain containing 2	protein coding	11	34150987	34358010	yes	yes	yes	yes	yes	no	no	no	no	no	no	no	no	no	no	2.11274	2.86864	2.36248	2.44795	2.70918	2.46562	3.23228	2.80236	0.873533	-0.195066	1	2.00404	1.95215	2.42934	2.12851	3.28497	2.64826	2.58284	2.83869	0.749821	-0.415382	0.607284	1.91066	1.73683	1.60386	1.75045	1.54607
AC000041.1	ENSG00000242156		adaptor-related protein complex 1, beta 1 subunit (AP1B1) pseudogene	unprocessed pseudogene	22	29419155	29423193	no	no	no	no	no	no	no	no	no	no	no	no	no	no	no	0	0	0	0	0	0	0	0	0	#NUM!	1	0	0	0	0	0	0	0	0	0	#NUM!	1	0	0	0	0	0
AC000077.1	ENSG00000230485		chromosome 3 open reading frame 38 (C3orf38) pseudogene	processed pseudogene	22	19630750	19633574	no	no	no	no	no	no	no	no	no	no	no	no	no	no	no	0	0	0	0	0	0	0	0	0	#NUM!	1	0	0	0	0	0	0	0	0	0	#NUM!	1	0	0	0	0	0
AC000078.1	ENSG00000232926		ribosomal protein L8 (RPL8) pseudogene	processed pseudogene	22	19887289	19887970	yes	yes	yes	yes	yes	no	no	no	no	no	no	no	no	no	no	8.37445	11.979	9.99674	10.1167	13.1129	9.26642	9.51327	10.6309	0.951638	-0.0715152	0.899127	8.78698	8.19523	7.75196	8.24472	6.61378	7.17753	5.07079	6.28737	1.31132	0.39102	0.542526	7.23865	5.58268	9.29805	7.37313	5.24561
AC000081.1	ENSG00000230194		ribosomal protein L34 (RPL34) pseudogene	processed pseudogene	22	19238443	19238739	no	no	no	no	no	no	no	no	no	no	no	no	no	no	no	0	0	0	0	0	0	0	0	0	#NUM!	1	0	0	0	0	0	0	0	0	0	#NUM!	1	0	1.83057	0	0.61019	0
AC000089.1	ENSG00000235776		ribosomal protein L7a (RPL7A) pseudogene	processed pseudogene	22	19792294	19793094	yes	yes	yes	yes	yes	no	no	no	no	no	no	no	no	no	no	1.29928	1.63706	1.27147	1.4026	1.14995	0.388237	1.82847	1.12222	1.24985	0.321755	1	2.10886	1.00798	3.23795	2.11826	1.46629	0.400235	0.600139	0.822221	2.57627	1.36528	0.507845	0.968753	1.08119	1.0801	1.04335	0.676895
AC000093.1	ENSG00000284874		novel transcript	protein coding	22	19717220	19724772	no	no	no	no	no	no	no	no	no	no	no	no	no	no	no	0	0	0	0	0	0	0	0	0	#NUM!	1	0.30327	0	0	0.10109	0.103685	0	0	0.0345617	2.92492	1.5484	1	0	1.05339	0.280912	0.444767	0
AC000095.1	ENSG00000270393		POM121 transmembrane nucleoporin (POM121) pseudogene	processed pseudogene	22	19018043	19018916	yes	yes	yes	yes	yes	no	no	no	no	no	no	no	no	no	no	2.04855	1.20412	1.31546	1.52271	0.558254	1.00597	1.05925	0.874491	1.74125	0.800123	0.72658	1.21133	1.13305	0	0.78146	0.319111	1.38525	0.786416	0.830259	0.941224	-0.08739	1	0.838225	0.932404	1.39229	1.05431	1.16814
AC000095.2	ENSG00000283366		sperm antigen with calponin homology and coiled-coil domains 1-like (SPECC1L) pseudogene	transcribed unprocessed pseudogene	22	19014353	19014506	no	no	no	no	no	no	no	no	no	no	no	no	no	no	no	0	0	0	0	0	0	0	0	0	#NUM!	1	0	0	0	0	0	0	0	0	0	#NUM!	1	0	0	0	0	0
AC000111.1	ENSG00000234001		dynein, cytoplasmic, light polypeptide 1 (DNCL1) pseudogene	processed pseudogene	7	117586207	117586416	no	no	no	no	no	no	no	no	no	no	no	no	no	no	no	0	0	0	0	0	0	0	0	0	#NUM!	1	0	0	0	0	0	0	0	0	0	#NUM!	1	0	0	0	0	0
AC000111.2	ENSG00000237974		ribosomal protein L32 (RPL32) pseudogene	processed pseudogene	7	117487737	117487929	no	no	no	no	no	no	no	no	no	no	no	no	no	no	no	0	0	0	0	0	0	0	0	0	#NUM!	1	0	0	0	0	0	0	0	0	0	#NUM!	1	0	0	0	0	0
AC000362.1	ENSG00000230820		ATP synthase, H+ transporting, mitochondrial F0 complex, subunit c (subunit 9), isoform 2 (ATP5G2) pseudogene	processed pseudogene	7	126980967	126981778	no	no	no	no	no	no	no	no	no	no	no	no	no	no	no	0	0	0	0	0	0	0	0	0	#NUM!	1	0	0	0	0	0	0	0	0	0	#NUM!	1	0	0	0	0	0
AC000367.1	ENSG00000224981		tigger transposable element derived 1 (TIGD1) pseudogene	processed pseudogene	7	126868767	126870532	yes	yes	yes	yes	yes	no	no	no	no	no	no	no	no	no	no	8.75509	9.18547	10.7608	9.56712	11.1066	9.25166	11.623	10.6604	0.897443	-0.156108	0.699024	11.4941	11.4198	14.3487	12.4209	10.5159	8.36224	11.8877	10.2553	1.21117	0.276401	0.625596	10.4562	10.669	10.3323	10.4858	8.13046
AC000374.1	ENSG00000227249		poly(A) binding protein, cytoplasmic 1 (PABPC1) pseudogene	processed pseudogene	7	126511135	126512879	no	no	no	no	no	no	no	no	no	no	no	no	no	no	no	0	0	0	0	0	0	0	0	0	#NUM!	1	0	0	0	0	0	0	0	0	0	#NUM!	1	0	0	0	0	0
AC001226.2	ENSG00000283208		novel protein	protein coding	13	76992078	77129589	yes	yes	yes	yes	yes	no	no	no	no	no	no	no	no	no	no	35.5066	27.8039	39.804	34.3715	34.2042	32.319	39.4376	35.3202	0.97314	-0.0392807	0.782461	40.3982	35.8113	43.1271	39.7788	37.5195	38.3221	42.2598	39.3671	1.01046	0.0150122	0.795449	31.076	27.4183	33.3256	30.6066	25.542
AC002056.1	ENSG00000213683		small nuclear ribonucleoprotein polypeptide A' (SNRPA1) pseudogene	processed pseudogene	22	50754675	50755434	no	no	no	no	no	no	no	no	no	no	no	no	no	no	no	0	0.183747	0.324943	0.169563	0.194483	0	0	0.0648277	2.6156	1.38714	1	0	0	0.42415	0.141383	0.233	0.473172	0.196391	0.300854	0.469939	-1.08945	1	0.150405	0.219791	0.152259	0.174152	0
AC002069.1	ENSG00000207094			snoRNA	7	88449092	88449231	no	no	no	no	no	no	no	no	no	no	no	no	no	no	no	0	0	0	0	0	0	0	0	0	#NUM!	1	0	0	0	0	0	0	0	0	0	#NUM!	1	0	0	0	0	0
AC002069.2	ENSG00000233420		novel transcript	lncRNA	7	88420167	88756725	no	no	no	no	no	no	no	no	no	no	no	no	no	no	no	0	0	0	0	0	0	0	0	0	#NUM!	1	0	0.557657	0	0.185886	0	0	0	0	0	#NUM!	1	0	0	0	0	0
AC002075.1	ENSG00000225898		translin (TSN) pseudogene	processed pseudogene	7	93777839	93778514	no	no	no	no	no	no	no	no	no	no	no	no	no	no	no	0	0	0	0	0	0	0	0	0	#NUM!	1	0	0	0	0	0	0	0	0	0	#NUM!	1	0	0	0	0	0
AC002075.2	ENSG00000237729		ribosomal protein S27 (RPS27) pseudogene	processed pseudogene	7	93669826	93670077	no	yes	yes	no	no	no	no	no	no	no	no	no	no	no	no	0	2.80417	0	0.934723	0	0	0	0	0	#NUM!	0.250012	0	0	0	0	0	0	3.0128	1.00427	0	#NUM!	0.250012	0	0	2.60694	0.86898	0
AC002076.2	ENSG00000278388		guanine nucleotide binding protein (G protein), gamma transducing activity polypeptide 1 (GNGT1) pseudogene	unprocessed pseudogene	7	93914987	93915108	no	no	no	no	no	no	no	no	no	no	no	no	no	no	no	0	0	0	0	0	0	0	0	0	#NUM!	1	0	0	0	0	0	0	0	0	0	#NUM!	1	0	0	0	0	0
AC002094.3	ENSG00000273171		novel protein, readthrough between VTN and SEBOX	protein coding	17	28364288	28368012	yes	no	no	yes	yes	no	no	no	no	no	no	no	no	no	no	0	0	0	0	1.74143	0.263378	0	0.668269	0	#NUM!	0.500008	0	0	0	0	0	0	0	0	0	#NUM!	1	1.11328	1.61059	0	0.907957	0.0780489
AC002127.1	ENSG00000227979		cytochrome c oxidase subunit VIa polypeptide 1 (COX6A1) pseudogene	processed pseudogene	7	88749470	88749694	no	no	no	no	no	no	no	no	no	no	no	no	no	no	no	0	0	0	0	0	0	0	0	0	#NUM!	1	0	0	0	0	0	0	0	0	0	#NUM!	1	0	0	0	0	0
AC002310.4	ENSG00000261459		novel transcript	protein coding	16	30525923	30534852	no	no	no	no	no	no	no	no	no	no	no	no	no	no	no	0	0	0	0	0	0	0	0	0	#NUM!	1	0	0	0	0	0	0	0	0	0	#NUM!	1	0	0	0	0	0
AC002310.5	ENSG00000278922		novel transcript	TEC	16	30526918	30528294	yes	no	yes	yes	yes	no	no	no	no	no	no	no	no	no	no	0	1.9881	0	0.6627	1.55911	0.83979	0	0.799633	0.828755	-0.270982	1	2.50799	0	0	0.835997	0	0	1.15335	0.38445	2.17453	1.1207	1	1.16917	5.37014e-09	0.937597	0.702256	0.67371
AC002366.1	ENSG00000232392		glutamic-oxaloacetic transaminase 2, mitochondrial (aspartate aminotransferase 2) (GOT2) pseudogene	processed pseudogene	X	11334233	11335901	no	no	yes	no	yes	no	no	no	no	no	no	no	no	no	no	0.308631	0.662207	0.753583	0.574807	0.383765	0.230515	0.728171	0.447484	1.28453	0.361241	1	0.624537	0.19416	0.428535	0.415744	0	0.476135	0.720816	0.398984	1.04201	0.0593691	1	0.144057	0	0.159518	0.101192	0.200756
AC002381.1	ENSG00000228341		ribosomal protein L37a (RPL37A) pseudogene	processed pseudogene	7	107450083	107450362	yes	yes	yes	yes	yes	no	no	no	no	no	no	no	no	no	no	4.63404	2.48573	5.28031	4.13336	1.92073	2.30743	4.55557	2.92791	1.41171	0.497444	0.663679	1.04193	0.971759	2.14479	1.38616	1.09793	3.57455	0	1.55749	0.889994	-0.168132	1	3.60499	2.13868	0.798381	2.18068	1.00478
AC002429.1	ENSG00000231153		histidine triad nucleotide binding protein 1 (HINT1) pseudogene	processed pseudogene	7	95018407	95018554	no	no	no	no	no	no	no	no	no	no	no	no	no	no	no	0	0	0	0	0	0	0	0	0	#NUM!	1	0	0	0	0	0	0	0	0	0	#NUM!	1	0	0	0	0	0
AC002456.2	ENSG00000251154		novel pseudogene	unprocessed pseudogene	7	90469787	90488964	no	no	no	no	yes	no	no	no	no	no	no	no	no	no	no	0	0.8327	0	0.277567	0	0	0	0	0	#NUM!	1	0	0	0	0	0	0	0	0	0	#NUM!	1	0	0	0	0	0
AC002470.2	ENSG00000285314		novel transcript	lncRNA	22	20979462	20998121	no	no	no	no	no	no	no	no	no	no	no	no	no	no	no	0	0	0	0	0	0	0	0	0	#NUM!	1	0	0	0	0	0	0	0	0	0	#NUM!	1	0	0	0	0	0
AC002472.2	ENSG00000284060		pseudogene similar to part of tubulin, alpha 3c (TUBA3C)	transcribed unprocessed pseudogene	22	21002895	21009453	yes	yes	yes	yes	yes	no	no	no	no	no	no	no	no	no	no	2.40328	3.22284	2.93404	2.85339	0.249029	2.39333	2.36258	1.66831	1.71034	0.774283	0.424004	3.51232	2.26785	4.72736	3.50251	3.20718	3.39865	3.59901	3.40161	1.02966	0.042168	1	2.24352	2.77287	2.27728	2.43122	2.60545
AC002472.3	ENSG00000284130		leucine rich repeat containing 74B (LRRC74B) pseudogene	transcribed unprocessed pseudogene	22	21011384	21014217	yes	yes	yes	yes	yes	no	no	no	no	no	no	no	no	no	no	2.42854	2.41717	2.16362	2.33644	2.34898	2.84998	1.24918	2.14938	1.08703	0.120392	1	1.04006	1.77643	0.9802	1.26556	0.737637	1.21015	0	0.649262	1.94923	0.962904	0.687515	2.77277	4.47762	1.17497	2.80845	5.33609
AC002486.1	ENSG00000223866		pseudogene similar to part of pituitary tumor-transforming 1 PTTG1	processed pseudogene	7	20641558	20641948	no	no	no	no	no	no	no	no	no	no	no	no	no	no	no	0	0	0	0	0	0	0	0	0	#NUM!	1	0	0	0	0	0	0	0	0	0	#NUM!	1	0	0	0	0	0
AC002486.2	ENSG00000231525		v-ral simian leukemia viral oncogene homolog A (ras related) (RALA) pseudogene	processed pseudogene	7	20588990	20590085	no	no	no	no	no	no	no	no	no	no	no	no	no	no	no	0	0	0	0	0	0	0	0	0	#NUM!	1	0	0	0	0	0	0	0	0	0	#NUM!	1	0	0	0	0	0
AC002487.1	ENSG00000270425		sorbitol dehydrogenase, pseudogene	processed pseudogene	7	108720608	108721601	no	no	no	no	no	no	no	no	no	no	no	no	no	no	no	0	0	0	0	0	0	0	0	0	#NUM!	1	0	0	0	0	0	0	0	0	0	#NUM!	1	0	0	0	0	0
AC002504.1	ENSG00000214111		platelet-activating factor acetylhydrolase, isoform Ib, beta subunit 30kDa pseudogene	processed pseudogene	X	25029545	25030235	no	no	no	no	no	no	no	no	no	no	no	no	no	no	no	0	0	0	0	0	0	0	0	0	#NUM!	1	0	0	0	0	0	0	0	0	0	#NUM!	1	0	0	0	0	0
AC002511.3	ENSG00000283479		free fatty acid receptor 2 (FFAR2) pseudogene	transcribed unprocessed pseudogene	19	35407770	35408493	no	no	no	no	no	no	no	no	no	no	no	no	no	no	no	0	0.694493	1.89678	0.863758	0	0	0	0	0	#NUM!	0.250012	0	0	0	0	0	0	0	0	0	#NUM!	1	0	0.896294	0.669183	0.521826	0
AC002519.2	ENSG00000261457		zinc finger protein 267 (ZNF267) pseudogene	transcribed processed pseudogene	16	31802947	31807973	no	no	no	no	no	no	no	no	no	no	no	no	no	no	no	0	0	0	0	0	0	0	0	0	#NUM!	1	0	0	0	0	0	0	0	0	0	#NUM!	1	0.22646	0.600019	0	0.275493	0
AC002524.1	ENSG00000233247		ubiquitin-conjugating enzyme E2E 3 (UBC4\/5 homolog, yeast) (UBE2E3) pseudogene	processed pseudogene	X	14244382	14244928	no	no	no	no	no	no	no	no	no	no	no	no	no	no	no	0	0	0	0	0	0	0	0	0	#NUM!	1	0	0	0	0	0	0	0	0	0	#NUM!	1	0	0	0	0	0
AC002542.1	ENSG00000227532		SMT3 suppressor of mif two 3 homolog 2 (S. cerevisiae) (SUMO2) pseudogene	processed pseudogene	7	117187548	117187740	yes	no	yes	no	no	no	no	no	no	no	no	no	no	no	no	0	0	0	0	0	10.3719	8.19088	6.18759	0	#NUM!	0.00312135	0	0	0	0	0	0	0	0	0	#NUM!	1	0	0	0	0	9.03289
AC002543.1	ENSG00000235945		novel pseudogene	processed pseudogene	7	116873454	116876376	yes	yes	yes	yes	yes	no	no	no	no	no	no	no	no	no	no	6.22642	4.03308	7.4685	5.90933	8.1969	9.82743	8.73106	8.91846	0.662595	-0.593801	0.232865	6.52158	6.65157	6.52483	6.56599	7.37191	8.00028	6.05577	7.14265	0.919265	-0.121447	0.755308	6.36085	6.81486	4.73618	5.97063	5.04355
AC002545.1	ENSG00000267184		IMP1 inner mitochondrial membrane peptidase-like (S. cerevisiae) (IMMP1L) pseudogene	processed pseudogene	17	69707193	69707373	no	no	no	no	no	no	no	no	no	no	no	no	no	no	no	0	0	0	0	0	0	0	0	0	#NUM!	1	0	0	0	0	0	0	0	0	0	#NUM!	1	0	0	0	0	0
AC002558.1	ENSG00000239291		ribosomal protein S2 (RPS2) pseudogene	processed pseudogene	17	47159191	47159993	yes	yes	yes	yes	yes	no	no	no	no	no	no	no	no	no	no	4.75039	4.82916	4.8838	4.82112	9.01572	7.46957	4.74114	7.07548	0.681384	-0.55346	0.310643	5.73393	5.66673	6.59862	5.99976	4.62508	5.0143	5.8393	5.15956	1.16284	0.217653	0.864204	5.13662	4.15541	2.32673	3.87292	3.5779
AC002984.1	ENSG00000267005		ectonucleoside triphosphate diphosphohydrolase 5 (ENTPD5) pseudogene	processed pseudogene	19	36173406	36173853	yes	no	yes	no	yes	no	no	no	no	no	no	no	no	no	no	0.579974	0.622204	0	0.400726	0.721165	0.866359	0	0.529175	0.757266	-0.401128	1	0.782413	0	0	0.260804	0.824469	0	0	0.274823	0.94899	-0.0755352	1	0	0.803	0	0.267667	0
AC002985.1	ENSG00000268193		novel transcript	protein coding	19	18907013	18934397	yes	yes	yes	yes	yes	no	no	no	no	no	no	no	no	no	no	4.91259	8.46592	7.02849	6.80233	10.5956	1.89941	4.61777	5.70426	1.1925	0.253989	0.786027	3.90591	4.90732	7.84432	5.55252	6.16313	5.39592	5.93233	5.83046	0.952329	-0.070468	0.864204	3.97954	4.52579	5.51595	4.67376	8.26436
AC002996.1	ENSG00000257767		novel protein	protein coding	12	111753890	111791418	yes	yes	yes	yes	no	no	no	yes	no	no	no	no	yes	no	no	11.2885	0.259414	10.0732	7.20704	21.3891	8.25225	1.02747	10.2229	0.704987	-0.504331	0.640245	8.29411	0	0	2.7647	0	9.12328	4.29045	4.47124	0.61833	-0.693551	0.70414	10.2863	4.90181	6.2132	7.13377	4.13323
AC003001.2	ENSG00000276391		galactosidase, beta 1-like (GLB1L) pseudogene	processed pseudogene	X	85207187	85210649	no	no	no	no	no	no	no	no	no	no	no	no	no	no	no	0	0	0	0	0	0	0	0	0	#NUM!	1	0	0	0	0	0	0	0	0	0	#NUM!	1	0	0	0	0	0
AC003002.1	ENSG00000268133		novel protein	protein coding	19	57363566	57398584	no	no	no	no	no	no	no	no	no	no	no	no	no	no	no	0	0	0	0	0	0	0	0	0	#NUM!	1	0	0	0	0	0	0	0	0	0	#NUM!	1	0	0.689437	0	0.229812	0.555667
AC003002.2	ENSG00000268533		novel protein	protein coding	19	57394183	57438457	yes	yes	yes	yes	yes	no	no	no	no	no	no	no	no	no	no	13.4602	14.5065	21.7779	16.5815	19.6257	9.1808	10.9992	13.2686	1.24969	0.32157	0.44402	23.7118	15.7964	20.602	20.0367	19.3051	11.8111	18.1195	16.4119	1.22087	0.28791	0.444074	15.6114	18.0182	20.8801	18.1699	17.2795
AC003002.3	ENSG00000269533		novel transcript	protein coding	19	57389884	57419994	yes	yes	yes	yes	yes	no	no	no	no	no	no	no	no	no	no	0.862059	11.5651	0.43424	4.28713	0.552872	2.69315	1.60935	1.61846	2.6489	1.40539	0.346981	0	3.14027	1.28452	1.47493	0.623289	0.656804	3.25435	1.51148	0.975818	-0.035316	1	0.420696	0	1.89488	0.771859	8.15555
AC003005.1	ENSG00000268107		novel transcript	protein coding	19	57487718	57517559	no	no	no	no	no	no	no	no	no	no	no	no	no	no	no	0.438074	0	0	0.146025	0	0	0	0	0	#NUM!	1	0	0	0	0	0	0	0	0	0	#NUM!	1	0	0	0.617871	0.205957	0
AC003006.1	ENSG00000269026		novel protein	protein coding	19	57682045	57753575	yes	yes	yes	yes	yes	no	no	no	yes	no	no	no	no	yes	no	7.39682	3.39935	1.42464	4.0736	1.75958	1.12091	0.943233	1.27457	3.19605	1.67629	0.109472	0	3.35634	3.8814	2.41258	1.18087	2.28702	8.27927	3.91572	0.616127	-0.6987	0.527045	4.92127	1.51027	1.54036	2.6573	6.70954
AC003071.1	ENSG00000226573		ribosomal protein L36 (RPL36) pseudogene	processed pseudogene	22	30105094	30105408	no	no	no	no	no	no	no	no	no	no	no	no	no	no	no	0	0	0	0	0	0	0.301773	0.100591	0	#NUM!	1	0	0	0	0	0	0	0	0	0	#NUM!	1	0	0	0	0	0
AC003080.1	ENSG00000234358		ribosomal protein L8 (RPL8) pseudogene	processed pseudogene	7	111971222	111971988	yes	yes	yes	yes	yes	yes	no	yes	yes	no	yes	no	yes	yes	no	5.83722	5.41098	8.81078	6.68633	16.496	13.4813	17.5281	15.8351	0.422246	-1.24384	0.000920272	4.2967	5.00753	6.26294	5.18906	4.52617	9.00528	7.12633	6.88593	0.753574	-0.408179	0.405171	5.69687	2.93887	1.64602	3.42725	8.28427
AC003669.1	ENSG00000237539		novel pseudogene	processed pseudogene	X	15646167	15646875	no	no	no	no	no	no	no	no	no	no	no	no	no	no	no	0	0	0	0	0	0	0	0	0	#NUM!	1	0	0	0	0	0	0	0	0	0	#NUM!	1	0	0	0	0	0
AC003685.2	ENSG00000231619		novel pseudogene	processed pseudogene	X	8856665	8857059	no	no	no	no	no	no	no	no	no	no	no	no	no	no	no	0	0	0	0	0	0	0	0	0	#NUM!	1	0	0	0	0	0	0	0	0	0	#NUM!	1	0	0	0	0	0
AC003686.1	ENSG00000257807		starch binding domain 1 (STBD1) pseudogene	processed pseudogene	12	47484689	47485722	no	no	no	no	no	no	no	no	no	no	no	no	no	no	no	0	0	0	0	0	0	0	0	0	#NUM!	1	0	0	0	0	0	0	0	0	0	#NUM!	1	0	0	0	0	0
AC003688.1	ENSG00000202251			misc RNA	17	7266055	7266166	no	no	no	no	no	no	no	no	no	no	no	no	no	no	no	0.900985	1.22911	0	0.710032	0.833353	0	0	0.277784	2.55605	1.35392	1	0	2.0962	1.00798	1.03473	0	0	0	0	0	#NUM!	0.250012	0	2.59487	1.86706	1.48731	0
AC003958.1	ENSG00000108516		tumor necrosis factor receptor superfamily, member 13B (TNFRSF13B) pseudogene	unprocessed pseudogene	17	41334632	41335733	no	no	no	no	no	no	no	no	no	no	no	no	no	no	no	0	0	0	0	0	0	0	0	0	#NUM!	1	0	0	0	0	0	0	0	0	0	#NUM!	1	0	0	0	0	0
AC003989.1	ENSG00000227948		pseudogene similar to part of argininosuccinate synthetase 1 (ASS1)	processed pseudogene	7	111411319	111411883	yes	yes	yes	yes	yes	no	no	no	no	no	no	no	no	no	no	6.87103	10.4066	11.4478	9.57514	15.0772	9.05637	9.53602	11.2232	0.853157	-0.229117	0.614837	2.18103	9.15367	18.5197	9.95147	10.3422	2.49416	9.4397	7.42535	1.3402	0.422448	0.706757	6.03696	8.39405	6.26709	6.89937	9.46467
AC003989.2	ENSG00000243621		pseudogene similar to part of adenosine deaminase, tRNA-specific 2, TAD2 homolog (S. cerevisiae) (ADAT2)	processed pseudogene	7	111394875	111395043	yes	yes	yes	yes	no	no	no	no	no	no	no	no	no	no	no	0	12.6879	34.6528	15.7802	0	17.6667	0	5.8889	2.67966	1.42205	0.489795	15.9548	29.7608	49.2643	31.66	16.8124	0	13.8108	10.2077	3.10157	1.633	0.0642026	22.0811	65.4986	0	29.1932	15.386
AC004004.1	ENSG00000270317		folliculogenesis specific basic helix-loop-helix (FIGLA) pseudogene	processed pseudogene	19	22501699	22501948	no	no	no	no	no	no	no	no	no	no	no	no	no	no	no	0	0	0	0	0	0	0	0	0	#NUM!	1	0	0	0	0	0	0	0	0	0	#NUM!	1	0	0	0	0	0
AC004006.1	ENSG00000228711		pseudogene similar to part of anterior pharynx defective 1 homolog B (C. elegans) APH1B	processed pseudogene	7	82657035	82657411	no	no	no	no	no	no	no	no	no	no	no	no	no	no	no	0	0	0	0	0	0	0	0	0	#NUM!	1	0	0	0	0	0	0	0	0	0	#NUM!	1	0	0	0	0	0
AC004022.1	ENSG00000228751		HERV-FRD provirus ancestral Env polyprotein(ERVFRDE1) pseudogene	processed pseudogene	7	95350164	95351229	no	no	no	no	no	no	no	no	no	no	no	no	no	no	no	0	0	0	0	0	0	0	0	0	#NUM!	1	0	0	0	0	0	0	0	0	0	#NUM!	1	0	0	0	0	0
AC004022.2	ENSG00000237160		HERV-FRD provirus ancestral Env polyprotein(ERVFRDE1) pseudogene	processed pseudogene	7	95348718	95348910	no	no	no	no	no	no	no	no	no	no	no	no	no	no	no	0	0	0	0	0	0	0	0	0	#NUM!	1	0	0	0	0	0	0	0	0	0	#NUM!	1	0	0	0	0	0
AC004024.1	ENSG00000257624		immediate early response 3 interacting protein 1 (IR3IP) pseudogene	processed pseudogene	12	112000739	112000985	yes	yes	yes	no	yes	no	no	no	no	no	no	no	no	no	no	0	7.38118	0	2.46039	2.85172	0	0	0.950573	2.58833	1.37202	0.602608	3.09391	2.88556	0	1.99316	3.26022	7.07622	0	3.44548	0.578484	-0.789651	0.544896	2.14094	0	4.74146	2.29413	2.9836
AC004057.1	ENSG00000196656		ribosomal protein S26 (RPS26) pseudogene	transcribed processed pseudogene	4	113214046	113217170	yes	yes	yes	yes	yes	no	no	no	no	no	no	no	no	no	no	1285.54	1024.82	1163.35	1157.9	1045.05	984.275	722.503	917.276	1.26233	0.336089	0.0769573	1025.21	1143.71	696.566	955.162	875.989	888.384	565.745	776.706	1.22976	0.298377	0.356021	110.001	61.7865	75.5388	82.4421	90.4142
AC004062.1	ENSG00000251312		eukaryotic translation elongation factor 1 beta 2 (EEF1B2) pseudogene	processed pseudogene	4	111063583	111064227	no	no	no	no	no	no	no	no	no	no	no	no	no	no	no	0	0	0	0	0	0	0	0	0	#NUM!	1	0	0	0	0	0	0	0	0	0	#NUM!	1	0	0	0	0	0
AC004066.1	ENSG00000250522		novel transcript	lncRNA	4	105540190	105552355	no	no	no	no	no	no	no	no	no	no	no	no	no	no	no	0	0	0	0	0	0	0	0	0	#NUM!	1	0	0	0	0	0	0	0	0	0	#NUM!	1	0	0	0	0	0
AC004069.2	ENSG00000251473		nucleoporin 43kDa (NUP43) pseudogene	processed pseudogene	4	105102891	105104004	no	no	no	no	no	no	no	no	no	no	no	no	no	no	no	0	0	0	0	0.414959	0	0	0.13832	0	#NUM!	1	0	0	0	0	0	0	0	0	0	#NUM!	1	0	0	0	0	0
AC004074.1	ENSG00000237014		leucine rich repeat (in FLII) interacting protein 2 (LRRFIP2) pseudogene	processed pseudogene	X	73237647	73238709	no	no	no	no	no	no	no	no	no	no	no	no	no	no	no	0	0	0	0	0	0	0	0	0	#NUM!	1	0	0	0	0	0	0	0	0	0	#NUM!	1	0	0	0	0	0
AC004076.1	ENSG00000268163		novel transcript	protein coding	19	57437970	57477536	no	no	no	no	no	no	no	no	no	no	no	no	no	no	no	0	0	0	0	0	0.741488	0	0.247163	0	#NUM!	1	0	1.14449	1.1292	0.757895	0	0	0	0	0	#NUM!	0.500008	0	0	0	0	0
AC004080.3	ENSG00000257184		HOXA10-HOXA9 readthrough	protein coding	7	27163535	27180013	no	no	no	no	no	no	no	no	no	no	no	no	no	no	no	0	0	0	0	0	0	0	0	0	#NUM!	1	0	0	0	0	0	0	0	0	0	#NUM!	1	0	0	0	0	0
AC004129.1	ENSG00000202233			snoRNA	7	25264656	25264882	no	no	no	no	no	no	no	no	no	no	no	no	no	no	no	0	0	0	0	0	0	0	0	0	#NUM!	1	0	0	0	0	0	0	0	0	0	#NUM!	1	0.236093	0	0	0.0786977	0
AC004129.2	ENSG00000213798		ribosomal protein L7a (RPL7A) pseudogene	processed pseudogene	7	25212170	25212965	no	no	no	no	no	no	no	no	no	no	no	no	no	no	no	0	0	0	0	0	0	0	0	0	#NUM!	1	0	0	0	0	0	0	0	0	0	#NUM!	1	0	0	0	0	0
AC004134.1	ENSG00000267592		transmembrane protein 160 (TMEM160) pseudogene	processed pseudogene	17	35596904	35597128	yes	yes	yes	yes	yes	no	no	no	no	no	no	no	no	no	no	10.0423	17.9559	16.3469	14.7817	20.8118	10.0008	19.7446	16.8524	0.877127	-0.189142	0.596434	9.03173	8.4235	9.29587	8.91703	9.51721	5.16422	39.0903	17.9239	0.497494	-1.00725	0.140855	3.12492	13.9041	17.3015	11.4435	17.4194
AC004217.2	ENSG00000257658		DnaJ (Hsp40) homolog, subfamily C, member 2 (DNAJC2) pseudogene	processed pseudogene	12	112321759	112323089	yes	yes	no	no	no	no	no	no	no	no	no	no	no	no	no	1.11597	0.957784	1.08995	1.05457	0.83259	2.66725	0.263298	1.25438	0.840709	-0.250322	1	0.3011	0.561646	0.929718	0.597488	0.951855	1.03299	0.260638	0.748494	0.798253	-0.325082	1	1.04179	0.309023	1.1536	0.834804	0.580729
AC004223.1	ENSG00000243423		ribosomal protein L37 (RPL37) pseudogene	processed pseudogene	17	35076737	35077007	yes	yes	yes	yes	yes	no	no	no	yes	no	no	no	no	yes	no	11.8705	14.5541	18.2187	14.8811	2.10862	15.1989	16.0039	11.1038	1.34018	0.422427	0.454688	11.4385	14.9355	7.06382	11.1459	9.64268	10.4646	9.9014	10.0029	1.11427	0.156099	0.900705	9.49834	11.7395	7.01186	9.41657	13.2368
AC004223.3	ENSG00000267618		RAD51L3-RFFL readthrough	protein coding	17	35011349	35121493	no	yes	no	yes	no	no	no	no	no	no	no	no	no	no	no	1.06367	0	0.569396	0.544355	0.663185	0	0	0.221062	2.46246	1.3001	1	0	0	0	0	1.18547e-06	1.85799	0	0.61933	0	#NUM!	0.500008	0	0	0.832869	0.277623	0
AC004224.1	ENSG00000240311		ribosomal protein L18 (RPL18) pseudogene	processed pseudogene	16	3496201	3496768	no	yes	yes	yes	no	no	no	no	no	no	no	no	no	no	no	0	0.860529	0.391708	0.417412	0.498698	0.599102	0	0.365933	1.14068	0.189894	1	0.541052	1.00923	1.11375	0.888011	1.14027	1.23746	1.87338	1.41704	0.626667	-0.674229	1	0.7488	2.77644	0.414584	1.31327	0.52176
AC004232.1	ENSG00000262899		novel transcript	lncRNA	16	3307573	3308393	no	no	no	no	no	no	no	no	no	no	no	no	no	no	no	0	0	0	0	0	0	0	0	0	#NUM!	1	0	0	0	0	0	0	0	0	0	#NUM!	1	0	0	0	0	0
AC004233.2	ENSG00000272079		novel transcript	lncRNA	16	3006120	3007388	no	no	no	no	no	no	no	no	no	no	no	no	no	no	no	0	0	0	0	0	0	0.0977404	0.0325801	0	#NUM!	1	0	0	0	0	0	0	0.0967532	0.0322511	0	#NUM!	1	0	0	0	0	0
AC004383.1	ENSG00000226107		ribosomal protein L36a (RPL36A) pseudogene	processed pseudogene	X	134522702	134522990	yes	yes	yes	yes	no	no	no	no	no	no	no	no	no	no	no	1.4183	1.52157	0	0.979957	1.76358	2.11864	3.34628	2.4095	0.406705	-1.29795	0.34379	1.91336	0	0	0.637787	0	2.18806	0	0.729353	0.874455	-0.193544	1	1.32401	0	0	0.441337	3.69027
AC004386.1	ENSG00000213269		ribosomal protein S6 (RPS6) pseudogene	processed pseudogene	X	74376125	74376885	yes	yes	yes	yes	yes	no	no	no	no	no	no	no	no	no	no	1.07225	1.43791	0.785582	1.09858	1.00022	2.00215	1.58155	1.52797	0.718979	-0.475978	0.72658	1.44744	0.674554	1.11662	1.07954	1.14347	1.65464	0.62607	1.14139	0.945807	-0.0803823	1	1.00108	1.11364	1.38566	1.16679	2.09242
AC004386.2	ENSG00000226515		ribosomal protein L39 (RPL39) pseudogene	processed pseudogene	X	74342713	74342860	no	no	no	no	no	no	no	no	no	no	no	no	no	no	no	0	0	0	0	0	0	0	0	0	#NUM!	1	0	0	0	0	0	0	0	0	0	#NUM!	1	0	0	0	0	0
AC004453.1	ENSG00000146677		ribosomal protein L32 (RPL32) pseudogene	processed pseudogene	7	44467897	44468304	yes	yes	yes	yes	yes	no	no	no	no	no	no	no	no	no	no	4.03999	4.23598	12.0754	6.78379	3.22216	1.20751	3.92822	2.78596	2.43499	1.28392	0.067767	6.52092	5.03185	4.53593	5.3629	2.32764	3.75867	4.80763	3.63131	1.47685	0.562523	0.442169	3.02507	8.82093	6.79801	6.21467	3.1334
AC004461.1	ENSG00000206739			misc RNA	22	19045256	19045367	yes	yes	yes	yes	yes	no	no	no	no	no	no	no	no	no	no	2.78594	6.7248	6.12219	5.21098	4.33021	3.12121	8.2163	5.22257	0.99778	-0.00320634	1	3.75838	4.38159	7.73658	5.29218	4.95049	5.37247	4.06666	4.79654	1.10333	0.141864	1	1.30037	11.5718	2.15991	5.01069	0.906092
AC004486.1	ENSG00000257905		ubiquitin family Domain containing pseudogene	processed pseudogene	12	47593208	47593440	yes	yes	yes	yes	no	no	no	no	no	no	no	no	no	no	no	0	0	2.81012	0.936707	0	4.29795	0	1.43265	0.653828	-0.613017	1	0	0	0	0	4.09014	0	0	1.36338	0	#NUM!	0.125012	2.68595	0	0	0.895317	3.74311
AC004522.1	ENSG00000199711			misc RNA	7	99936610	99936711	no	no	no	no	no	no	no	no	no	no	no	no	no	no	no	0	0	0	0	0	0	0	0	0	#NUM!	1	0	0	0	0	0	0	0	0	0	#NUM!	1	0	0	0	0	0
AC004552.1	ENSG00000225071		ribosomal protein S26 (RPS26) pseudogene	processed pseudogene	X	24429573	24429920	no	no	no	no	no	no	no	no	no	no	no	no	no	no	no	0	0	0	0	0	0	0	0	0	#NUM!	1	0	6.49494	0	2.16498	0	0	0	0	0	#NUM!	0.166495	0	0	0	0	0
AC004554.1	ENSG00000223418		LIM domain kinase 2 (LIMK2) pseudogene	processed pseudogene	X	11704123	11705590	no	no	no	no	no	no	no	no	no	no	no	no	no	no	no	0	0	0	0	0	0	0	0	0	#NUM!	1	0	0	0.168056	0.0560187	0	0	0	0	0	#NUM!	1	0.112988	0	0	0.0376627	0
AC004584.2	ENSG00000262623		ribosomal protein S15a (RPS15A) pseudogene	processed pseudogene	17	56951664	56952404	yes	no	yes	yes	yes	no	no	no	no	no	no	no	no	no	no	1.35076	2.17367	2.63852	2.05432	0	1.00888	0.796733	0.601871	3.41322	1.77113	0.289095	0.911121	0.849763	0.937767	0.89955	0	1.04193	0	0.34731	2.59005	1.37298	0.625012	2.52193	0.935095	1.3963	1.61777	2.6359
AC004678.1	ENSG00000275468		novel pseudogene	processed pseudogene	19	2013728	2014656	yes	yes	yes	yes	yes	no	no	no	no	no	no	no	no	no	no	1.2481	3.22732	1.70975	2.06172	0.517316	0.932202	1.90195	1.11716	1.84551	0.88402	0.507845	0.561251	0.523454	1.60544	0.896715	0.591419	1.28366	1.27113	1.04874	0.855043	-0.225931	1	0.63238	4.32345	1.92745	2.29443	3.65518
AC004690.1	ENSG00000225583		cytochrome c oxidase subunit VIa polypeptide 1 (COX6A1) pseudogene	processed pseudogene	7	123932132	123932459	no	no	no	no	no	no	no	no	no	no	no	no	no	no	no	0	0	0	0	0	0	0	0	0	#NUM!	1	0	0	0	0	0	0	0	0	0	#NUM!	1	0	0	0	0	0
AC004691.2	ENSG00000250424		novel protein, MINDY4 and AQP1 readthrough	protein coding	7	30852273	30923812	no	no	no	no	no	no	no	no	no	no	no	no	no	no	no	0	0.179673	0	0.059891	0	0	0.0520935	0.0173645	3.44905	1.7862	1	0	0	0.300153	0.100051	0	0	0	0	0	#NUM!	1	0	0.0517748	0	0.0172583	0
AC004692.1	ENSG00000213717		ribosomal protein L18a (RPL18A) pseudogene	processed pseudogene	7	43274159	43274582	no	no	no	no	no	no	no	no	no	no	no	no	no	no	no	0.638777	0.686116	0.623719	0.649537	0	0	0	0	0	#NUM!	0.500008	0	0	0	0	0	0	0	0	0	#NUM!	1	0	0.882715	0	0.294238	0
AC004696.1	ENSG00000276578		sulfotransferase family, cytosolic, 2A, dehydroepiandrosterone (DHEA)-preferring, member 1 (SULT2A1) pseudogene	unprocessed pseudogene	19	56485923	56494280	yes	yes	yes	yes	no	no	no	no	no	no	no	no	no	no	no	2.1871	1.95529	4.27218	2.80486	2.71953	1.08902	1.72005	1.84287	1.52201	0.605978	0.790551	2.9505	2.7518	2.53066	2.74432	2.07273	1.1247	2.55401	1.91715	1.43146	0.517487	0.790551	1.70142	4.5422	1.13042	2.45801	0.948433
AC004706.2	ENSG00000262990		major histocompatibility complex, class I, F (HLA-F) pseudogene	processed pseudogene	17	6749685	6749978	no	no	no	no	no	no	no	no	no	no	no	no	no	no	no	0	0	0	0	0	0	0	0	0	#NUM!	1	1.83017	0	0	0.610057	0	0	0	0	0	#NUM!	0.500008	0	0	0	0	0
AC004706.3	ENSG00000282936		novel protein	protein coding	17	6628619	6640456	yes	yes	yes	yes	yes	no	no	no	no	no	no	no	no	no	no	9.97377	17.4215	17.2915	14.8956	12.4909	11.9686	17.2359	13.8984	1.07175	0.0999684	0.914272	13.9278	14.7121	24.3348	17.6582	18.2914	12.3828	16.2663	15.6468	1.12855	0.17447	0.76454	14.2197	20.971	15.5177	16.9028	12.3674
AC004790.1	ENSG00000277766		ubiquitin specific peptidase 6 (Tre-2 oncogene) (USP6) pseudogene	unprocessed pseudogene	19	16037009	16038455	no	no	no	no	no	no	no	no	no	no	no	no	no	no	no	0	0	0	0	0	0	0	0	0	#NUM!	1	0	0	0	0	0	0	0	0	0	#NUM!	1	0	0	0	0	0
AC004801.1	ENSG00000226138		ATPase, H+ transporting, lysosomal 14kDa, V1 subunit F (ATP6V1F) pseudogene	processed pseudogene	12	48085062	48085421	yes	yes	yes	yes	yes	yes	no	no	no	no	yes	no	no	no	no	3.47048	2.77413	5.08168	3.77543	1.07179	0	1.01682	0.696203	5.42288	2.43906	0.0224746	3.48844	2.16901	3.59046	3.08264	2.45063	5.31904	4.02622	3.93196	0.783994	-0.351085	0.663679	1.6093	0	0.891012	0.833437	2.2427
AC004801.2	ENSG00000240399		ribosomal protein L37 (RPL37) pseudogene	transcribed processed pseudogene	12	48054813	48055591	yes	yes	yes	yes	yes	no	yes	no	yes	no	no	yes	no	yes	no	6.50054	3.0685	4.39542	4.65482	11.1919	4.48174	7.07866	7.58411	0.61376	-0.704253	0.197604	6.07123	7.54982	12.4975	8.70619	2.58746	4.62858	4.55466	3.92357	2.21895	1.14988	0.0336066	5.6016	10.3849	4.65211	6.87955	6.42721
AC004805.1	ENSG00000266076		novel transcript	protein coding	17	65538102	65641033	no	yes	yes	no	yes	no	no	no	no	no	no	no	no	no	no	0.948989	0	0	0.31633	0	0	0	0	0	#NUM!	1	0	0	1.83129	0.61043	0	0.633669	0.953731	0.529133	1.15364	0.206193	1	0.610191	0.537013	0.978955	0.70872	0.974173
AC004805.2	ENSG00000270870		dynactin 6 (DCTN6) pseudogene	processed pseudogene	17	65654914	65655395	yes	no	no	no	no	no	no	no	no	no	no	no	no	no	no	0.514894	0	0	0.171631	1.28048	0	0.60741	0.629297	0.272735	-1.87443	1	0	0.647839	0	0.215946	0	0	0	0	0	#NUM!	1	0	0	0	0	0
AC004805.3	ENSG00000271587		ribosomal protein S7 (RPS7) pseudogene	processed pseudogene	17	65644308	65644617	no	yes	yes	yes	no	no	no	no	no	no	no	no	no	no	no	0	0	0	0	0	0	0	0	0	#NUM!	1	0	0	0	0	1.69299	0	0	0.56433	0	#NUM!	0.500008	0	0	0	0	1.54935
AC004812.1	ENSG00000255575		ADP-ribosylation factor-like 2 binding protein pseudogene (ARL2BP)	processed pseudogene	12	120057035	120057180	no	no	no	no	no	no	no	no	no	no	no	no	no	no	no	0	38.1173	0	12.7058	0	0	0	0	0	#NUM!	0.0316758	0	0	0	0	0	0	0	0	0	#NUM!	1	16.5841	0	0	5.52803	0
AC004825.1	ENSG00000258431		transmembrane protein 183A (TMEM183A) pseudogene	processed pseudogene	14	70858844	70859429	no	no	no	no	no	no	no	no	no	no	no	no	no	no	no	0	0	0	0	0	0	0	0	0	#NUM!	1	0	0	0	0	0	0	0	0	0	#NUM!	1	0	0	0	0	0
AC004832.2	ENSG00000230137		solute carrier family 39 (zinc transporter), member 1 (SLC39A1) pseudogene	processed pseudogene	22	30439837	30440318	no	no	no	no	no	no	no	no	no	no	no	no	no	no	no	0	0	0	0	0	0	0	0	0	#NUM!	1	0	0	0	0	0	0	0	0	0	#NUM!	1	0	0	0	0	0
AC004832.3	ENSG00000249590		novel SEC14-like 2 (S. cerevisiae) (SEC14L2) and mitochondrial protein 18 kDa (MTP18) protein	protein coding	22	30409255	30428990	yes	yes	yes	yes	yes	no	no	no	no	no	no	no	no	no	no	2.17014	3.62869	9.0571	4.95198	3.39655	0.978552	4.17431	2.8498	1.73766	0.797146	0.374159	4.20848	4.51629	4.68502	4.46993	1.54777	2.48002	6.57115	3.53298	1.2652	0.339365	0.838851	4.29066	4.08395	3.69217	4.02226	4.66236
AC004835.2	ENSG00000270625		nudix (nucleoside diphosphate linked moiety X)-type motif 19 (NUDT19) pseudogene	processed pseudogene	X	119222564	119223245	no	no	no	no	no	no	no	no	no	no	no	no	no	no	no	0	0	0	0	0	0	0	0	0	#NUM!	1	0	0	0	0	0	0	0	0	0	#NUM!	1	0	0	0	0	0
AC004837.1	ENSG00000106540		akirin 1 (AKIRIN1) pseudogene	processed pseudogene	7	39609717	39610280	no	no	no	no	no	no	no	no	no	no	no	no	no	no	no	0	0.869469	0.395778	0.421749	0.503879	0	0	0.16796	2.51101	1.32827	1	0	0	0	0	0	0	0	0	0	#NUM!	1	0	0	0.418891	0.13963	0
AC004840.1	ENSG00000230914		kinesin family member pseudogene	transcribed unitary pseudogene	7	2383698	2388652	yes	yes	no	yes	yes	no	no	no	no	no	no	no	no	no	no	0	0	0.819218	0.273073	0	1.7962	0	0.598734	0.456084	-1.13263	1	0.490604	0	1.0099	0.500168	0	1.29401	0.979496	0.757835	0.659996	-0.599471	1	1.35796	0	0.86706	0.741673	0
AC004840.2	ENSG00000271163		neugrin, neurite outgrowth associated (NGRN) pseudogene	processed pseudogene	7	2393847	2394131	no	no	no	no	no	no	no	no	no	no	no	no	no	no	no	0	0	0	0	0	0	0	0	0	#NUM!	1	0	0	0	0	0	0	0	0	0	#NUM!	1	1.37398	0	0	0.457993	0
AC004852.1	ENSG00000271526		LYR motif containing 9 (LYRM9) pseudogene	processed pseudogene	7	9084022	9084175	no	no	no	no	no	no	no	no	no	no	no	no	no	no	no	0	0	0	0	0	0	0	0	0	#NUM!	1	0	0	0	0	0	0	0	0	0	#NUM!	1	0	0	0	0	0
AC004852.3	ENSG00000278446		ret finger protein-like 4A (RFPL4A) pseudogene	processed pseudogene	7	9170948	9171273	no	no	no	no	no	no	no	no	no	no	no	no	no	no	no	0	0	0	0	0	0	0	0	0	#NUM!	1	0	0	0	0	0	0	0	0	0	#NUM!	1	0	0	0	0	0
AC004854.1	ENSG00000230160		mitochondrial ribosomal protein S23 (MRPS23) pseudogene	processed pseudogene	7	44919669	44920329	no	no	no	no	yes	no	no	no	no	no	no	no	no	no	no	0	0	0.896321	0.298774	0	0	1.08262	0.360873	0.827918	-0.27244	1	0	0	1.27426	0.424753	0	0	0	0	0	#NUM!	1	0	0	1.89733	0.632443	0
AC004858.1	ENSG00000259109		WD repeat-containing protein 62 (WDR62) pseudogene	processed pseudogene	14	73189763	73190004	yes	yes	yes	yes	yes	no	no	no	no	no	no	no	no	no	no	4.94804	13.2708	4.83265	7.68383	6.15262	7.39134	5.83711	6.46036	1.18938	0.25021	0.687311	3.33758	0	6.87037	3.40265	10.5509	3.81676	5.77815	6.71527	0.506703	-0.980788	0.186569	4.61911	6.85079	7.67231	6.38074	6.43715
AC004865.1	ENSG00000236274		zinc finger protein pseudogene	processed pseudogene	1	35509742	35511438	yes	yes	yes	yes	yes	no	no	no	no	no	no	no	no	no	no	1.32535	1.8281	2.40397	1.85247	2.11886	2.54546	1.78685	2.15039	0.861459	-0.215146	1	2.80966	3.09689	3.68051	3.19569	1.88407	0.876286	2.211	1.65712	1.92846	0.947449	0.424004	1.7675	2.88359	1.9572	2.20276	0.985265
AC004866.1	ENSG00000223514		pseudogene similar to part of mediator complex subunit 12 MED12	processed pseudogene	7	81335106	81335183	no	no	no	no	no	no	no	no	no	no	no	no	no	no	no	0	0	0	0	0	0	0	0	0	#NUM!	1	0	0	0	0	0	0	0	0	0	#NUM!	1	0	0	0	0	0
AC004866.2	ENSG00000224134		pseudogene similar to part of mediator complex subunit 12 MED12	unprocessed pseudogene	7	81431731	81432796	no	no	no	no	no	no	no	no	no	no	no	no	no	no	no	0	0	0	0	0	0	0	0	0	#NUM!	1	0	0	0	0	0	0	0	0	0	#NUM!	1	0	0	0	0	0
AC004870.1	ENSG00000214754		splicing factor, arginine/serine-rich 2B (SFRS2B) pseudogene	processed pseudogene	7	47052793	47053674	no	no	no	no	no	no	no	no	no	no	no	no	no	no	no	0	0	0	0	0	0	0	0	0	#NUM!	1	0	0	0	0	0	0	0	0	0	#NUM!	1	0	0	0	0	0
AC004884.1	ENSG00000213361		ribosomal protein L36 (RPL36) pseudogene	processed pseudogene	7	105244652	105244970	yes	yes	yes	yes	no	no	no	no	no	no	no	no	no	no	no	0	0	3.26517	1.08839	0	8.32323	3.94383	4.08902	0.266174	-1.90956	0.228777	3.0067	2.80422	3.09463	2.96852	4.75247	1.71919	3.90399	3.45855	0.858312	-0.220426	0.823832	1.0403	4.62872	1.15195	2.27366	0
AC004890.1	ENSG00000239719		ribosomal protein L36a (RPL36A) pseudogene	processed pseudogene	7	149191043	149191223	yes	no	yes	yes	no	no	no	no	no	no	no	no	no	no	no	0	0	0	0	0	0	22.3276	7.44253	0	#NUM!	0.048013	0	11.5355	12.7301	8.08853	0	0	0	0	0	#NUM!	0.00212059	0	25.7402	0	8.58007	0
AC004890.2	ENSG00000244560		zinc finger protein pseudogene	transcribed unprocessed pseudogene	7	149285281	149297312	yes	yes	yes	yes	yes	no	no	no	no	no	no	no	no	no	no	11.6975	13.7733	16.698	14.0563	11.6936	12.6216	12.1229	12.146	1.15727	0.210725	0.653173	18.431	12.6955	14.9549	15.3605	13.9159	9.14713	13.7272	12.2634	1.25254	0.324857	0.510696	13.423	13.1287	16.8298	14.4605	9.2028
AC004893.1	ENSG00000284840		transformation/transcription domain-associated protein (TRRAP) pseudogene	transcribed unprocessed pseudogene	7	99032894	99032940	yes	yes	yes	yes	yes	no	no	no	no	no	no	no	no	no	no	4.36939	3.86033	5.14609	4.4586	4.79391	3.64741	4.24487	4.22873	1.05436	0.0763675	1	3.64073	3.55725	3.56877	3.58892	5.84599	3.56866	4.05192	4.48886	0.799517	-0.322799	0.541336	3.59905	4.80411	3.18827	3.86381	2.00624
AC004898.1	ENSG00000236018		UBX domain protein 2B (UBXN2B) pseudogene	processed pseudogene	7	157197600	157198511	yes	yes	yes	yes	yes	no	no	no	no	no	no	no	no	no	no	3.8271	9.63856	10.8419	8.10252	7.78862	9.58453	8.93531	8.76949	0.923945	-0.114121	0.88777	9.87482	9.04984	12.1291	10.3513	8.69378	6.87389	16.8721	10.8133	0.957274	-0.0629962	0.812377	9.4172	10.7924	9.53228	9.91396	8.8099
AC004899.1	ENSG00000225705		novel pseudogene similar to CDC14 cell division cycle 14 homolog C (S. cerevisiae) CDC14C	processed pseudogene	7	48846426	48852898	no	no	no	no	no	no	no	no	no	no	no	no	no	no	no	0	0	0	0	0	0	0	0	0	#NUM!	1	0	0	0	0	0	0	0	0	0	#NUM!	1	0	0	0	0	0
AC004910.1	ENSG00000228429		ribosomal protein L21 (RPL21) pseudogene	processed pseudogene	7	68640798	68641584	yes	yes	yes	yes	yes	no	no	no	no	no	no	no	no	no	no	8.46151	6.60803	12.0812	9.05025	7.39786	8.79685	10.6577	8.9508	1.01111	0.01594	1	9.82793	3.58322	11.8731	8.42808	6.57774	5.20064	7.89792	6.55877	1.28501	0.36178	0.567187	6.69789	7.73004	6.37487	6.93427	3.95195
AC004911.1	ENSG00000226592		cytoskeleton-associated protein 4 (CKAP4) pseudogene	processed pseudogene	7	145269514	145270384	no	no	no	no	no	no	no	no	no	no	no	no	no	no	no	0	0	0	0	0	0	0	0	0	#NUM!	1	0	0	0	0	0	0	0	0	0	#NUM!	1	0	0	0	0	0
AC004922.1	ENSG00000284292		novel protein, ARPC1A and ARPC1B readthrough	protein coding	7	99325879	99394653	yes	yes	yes	yes	yes	no	no	no	no	no	no	no	no	no	no	5.35335	7.03303	6.64689	6.34442	7.37347	10.0098	12.0911	9.82479	0.645757	-0.630937	0.152571	8.8552	9.27049	5.61352	7.91307	12.3545	6.69449	9.04491	9.36465	0.844994	-0.242987	0.48864	9.42865	9.95662	10.653	10.0127	2.38676
AC004923.2	ENSG00000254850		ribosomal protein S24 (RPS24) pseudogene	processed pseudogene	11	67935558	67935926	yes	no	no	no	no	no	no	no	no	no	no	no	no	no	no	0.82112	1.76182	0.801971	1.1283	0	2.45316	0	0.81772	1.37982	0.46448	1	0	1.03313	3.42038	1.4845	0	0	0	0	0	#NUM!	0.125012	0	1.13688	1.69761	0.94483	0
AC004923.3	ENSG00000255230		novel pseudogene (C11orf2)	processed pseudogene	11	67965873	67966227	no	no	no	no	no	no	no	no	no	no	no	no	no	no	no	0	0	0	0	0	0	0	0	0	#NUM!	1	0	0	0	0	0	0	0	0	0	#NUM!	1	0	0	0	0	0
AC004938.1	ENSG00000225443		ribosomal protein L36a (RPL36a) pseudogene	processed pseudogene	7	44511025	44511332	no	no	no	no	no	no	no	no	no	no	no	no	no	no	no	0	0	0	0	0	0	0	0	0	#NUM!	1	0	0	0	0	0	0	0	0	0	#NUM!	1	0	0	0	0	0
AC004941.2	ENSG00000231397		karyopherin (importin) beta 1 (KPNB1) pseudogene	processed pseudogene	7	149321865	149322092	no	no	no	no	no	no	no	no	no	no	no	no	no	no	no	0	0	0	0	0	0	0	0	0	#NUM!	1	0	0	0	0	0	0	0	0	0	#NUM!	1	0	0	0	0	0
AC004945.1	ENSG00000222024		pseudogene similar to part of transmembrane protein 198 TMEM198	processed pseudogene	7	79353410	79354392	no	no	no	no	no	no	no	no	no	no	no	no	no	no	no	0	0	0	0	0	0	0.457824	0.152608	0	#NUM!	1	0	0	0	0	0.275848	0.299361	0.2266	0.26727	0	#NUM!	1	0.181146	0	0	0.060382	0
AC004951.2	ENSG00000239556		uroplakin-like protein (UPLP) pseudogene	transcribed unprocessed pseudogene	7	43984995	43990207	yes	yes	yes	yes	yes	no	no	no	no	no	no	no	no	no	no	9.95969	8.71633	16.0876	11.5879	11.7227	8.22578	8.91597	9.62148	1.20437	0.268279	0.614837	11.3481	14.4105	14.8091	13.5226	11.8296	14.404	12.5601	12.9312	1.04573	0.0645104	1	11.7502	9.83479	12.1332	11.2394	10.2054
AC004951.3	ENSG00000241057		RAS p21 protein activator 4 (RASA4) pseudogene	transcribed unprocessed pseudogene	7	43961590	43973323	yes	yes	yes	yes	yes	no	no	yes	no	yes	no	no	yes	no	yes	11.2447	8.90358	10.5925	10.2469	14.45	12.7803	14.3551	13.8618	0.73922	-0.435924	0.241925	6.83727	5.64175	6.35923	6.27942	8.9295	8.23612	7.78497	8.31686	0.755022	-0.405409	0.291389	6.68923	5.86494	7.28708	6.61375	13.8974
AC004965.1	ENSG00000233683		pseudogene similar to part of ribosomal protein L6 RPL6	processed pseudogene	7	101388868	101389080	no	no	no	no	no	no	no	no	no	no	no	no	no	no	no	0	0	0	0	0	0	0	0	0	#NUM!	1	0	0	0	0	0	0	0	0	0	#NUM!	1	0	0	0	0	0
AC004975.1	ENSG00000224629		ribosomal protein L36 (RPL36A) pseudogene	processed pseudogene	7	157263022	157263229	yes	yes	yes	yes	no	no	no	no	no	no	no	no	no	no	no	4.85543	0	9.48439	4.77994	6.03745	7.25299	5.72785	6.33943	0.754002	-0.40736	0.586656	6.55021	12.2182	6.74177	8.50339	6.90229	7.49063	17.01	10.4676	0.812351	-0.299825	0.523454	18.1306	6.72256	0	8.28439	6.31666
AC004980.1	ENSG00000205485		pseudogene similar to part of postmeiotic segregation increased 2-like 3 PMS2L3	transcribed unprocessed pseudogene	7	76549360	76627982	yes	yes	yes	yes	yes	no	no	no	no	no	no	no	no	no	no	12.0781	14.2162	17.7498	14.6814	9.98485	12.3249	14.9077	12.4058	1.18343	0.242974	0.505518	14.605	14.786	16.6459	15.3456	16.578	13.2527	15.1174	14.9827	1.02422	0.0345256	1	12.1424	15.5762	12.9696	13.5627	13.4909
AC004980.2	ENSG00000214243		pseudogene similar to part of RB-associated KRAB zinc finger RBAK	processed pseudogene	7	76650401	76650897	yes	yes	yes	yes	yes	no	no	no	no	no	no	no	no	no	no	3.27911	2.42629	4.77162	3.49234	2.19461	3.06474	3.03008	2.76314	1.2639	0.337882	0.814557	2.94261	2.52645	2.57713	2.68206	4.78727	3.90754	2.10337	3.59939	0.745143	-0.424411	0.647658	2.53031	1.01408	4.89425	2.81288	2.12275
AC004980.4	ENSG00000238560			misc RNA	7	76523605	76523706	yes	no	no	no	no	no	no	no	no	no	no	no	no	no	no	0	0	5.33786	1.77929	0	8.16404	0	2.72135	0.653826	-0.613021	0.838598	0	0	0	0	0	0	0	0	0	#NUM!	1	0	0	0	0	0
AC004980.5	ENSG00000250778		pseudogene similar to part of postmeiotic segregation increased 2-like 1 PMS2L1	unprocessed pseudogene	7	76521611	76522074	yes	yes	yes	yes	yes	no	no	no	no	no	no	no	no	no	no	14.6272	17.0756	22.2532	17.9853	9.98485	15.7751	14.9077	13.5559	1.32676	0.407907	0.21841	14.605	17.875	25.4612	19.3137	24.4443	17.7234	19.8618	20.6765	0.934093	-0.0983619	0.582859	16.5202	15.5762	18.9308	17.0091	18.7138
AC004986.1	ENSG00000227573		v-rel reticuloendotheliosis viral oncogene homolog A (avian) (RELA) pseudogene	processed pseudogene	7	122849746	122850352	no	no	no	no	no	no	no	no	no	no	no	no	no	no	no	0	0	0	0	0	0	0	0	0	#NUM!	1	0	0	0	0	0	0	0	0	0	#NUM!	1	0	0	0	0	0
AC004987.1	ENSG00000231198		pseudogene similar to part of pleckstrin homology domain containing, family B (evectins) member 2 PLEKHB2	processed pseudogene	7	39833286	39833793	no	no	no	no	no	no	no	no	no	no	no	no	no	no	no	0	0	0	0	0	0	0	0	0	#NUM!	1	0	0	0	0	0	0	0	0	0	#NUM!	1	0.468965	0	0	0.156322	0
AC004987.2	ENSG00000237251		pseudogene similar to part of a member of ANKRD26-like family B	unprocessed pseudogene	7	39816549	39868140	no	no	no	no	no	no	no	no	no	no	no	no	no	no	no	0	0	0	0	0	0	0	0	0	#NUM!	1	0	0	0	0	0	0	0	0	0	#NUM!	1	0	0	0	0	0
AC004997.1	ENSG00000248751		novel protein	protein coding	22	30285238	30299482	yes	yes	yes	yes	yes	no	no	no	no	no	no	no	no	no	no	2.90712	2.53558	2.53795	2.66022	1.60257	3.4712	0.805996	1.95992	1.35731	0.44075	0.790551	1.73853	0.795916	2.45854	1.66433	3.92063	1.82492	1.97683	2.57413	0.64656	-0.629144	0.581096	2.82156	3.78483	2.05524	2.88721	1.52269
AC005000.1	ENSG00000228532		small ubiquitin-like modifier 2 (SUMO2) pseudogene	processed pseudogene	X	115718942	115719229	no	no	no	no	no	no	no	no	no	no	no	no	no	no	no	0	0	0	0	0	0	0	0	0	#NUM!	1	0	0	0	0	0	0	0	0	0	#NUM!	1	0	0	0	0	0
AC005000.2	ENSG00000270431		PHD finger protein 5A (PHF5A) pseudogene	processed pseudogene	X	115659713	115660022	no	no	no	no	no	no	no	no	no	no	no	no	no	no	no	0	0	0	0	0	0	0	0	0	#NUM!	1	0	0	0	0	0	0	0	0	0	#NUM!	1	0	0	0	0	0
AC005002.1	ENSG00000224314		pseudogene similar to part of TCERG1 (transcription elongation regulator 1 (CA150))	processed pseudogene	X	117399452	117400081	no	no	no	no	no	no	no	no	no	no	no	no	no	no	no	0.453369	0	0	0.151123	0	0	0	0	0	#NUM!	1	0	0	0	0	0	0	0	0	0	#NUM!	1	0	0	0	0	0
AC005002.2	ENSG00000238066		novel pseudogene	processed pseudogene	X	117397938	117398206	no	no	no	no	no	no	no	no	no	no	no	no	no	no	no	0	0	0	0	0	0	0	0	0	#NUM!	1	0	0	0	0	0	0	0	0	0	#NUM!	1	0	0	0	0	0
AC005005.1	ENSG00000214125		small nuclear ribonucleoprotein polypeptide N (SNRPN) pseudogene	processed pseudogene	22	31155966	31156647	no	no	no	no	yes	no	no	no	no	no	no	no	no	no	no	0	0	0	0	0	0	0	0	0	#NUM!	1	0	0	0	0	0	0	0	0	0	#NUM!	1	0	0	0	0	0
AC005005.2	ENSG00000235573		ribosomal protein S15a (RPS15A) pseudogene	processed pseudogene	22	31113017	31113396	no	no	no	no	no	no	no	no	no	no	no	no	no	no	no	0	0	0	0	0	0	0.915648	0.305216	0	#NUM!	1	0	0	0	0	0	0	0	0	0	#NUM!	1	0	0	0	0	1.00977
AC005008.1	ENSG00000226671		voltage-dependent anion channel 3 (Vdac3) pseudogene	processed pseudogene	7	81191398	81192009	no	no	no	no	no	no	no	no	no	no	no	no	no	no	no	0	0	0	0	0	0	0	0	0	#NUM!	1	0	0	0	0	0	0	0	0	0	#NUM!	1	0	0	0	0	0
AC005011.1	ENSG00000235581		ribosomal protein S28 (RPS28) pseudogene	processed pseudogene	7	71942259	71942468	no	no	no	no	no	no	no	no	no	no	no	no	no	no	no	0	0	0	0	0	0	0	0	0	#NUM!	1	6.25218	0	0	2.08406	0	0	0	0	0	#NUM!	0.159609	0	0	0	0	0
AC005014.1	ENSG00000224280		ataxin 2-like (ATXN2L) pseudogene	processed pseudogene	7	16583782	16586757	no	no	no	no	no	no	no	no	no	no	no	no	no	no	no	0.111702	0	0.109278	0.07366	0.277431	0	0.065885	0.114439	0.643664	-0.63562	1	0.15102	0.281275	0.232812	0.221702	0	0	0.130505	0.0435017	5.09641	2.34948	1	0.104356	0	0	0.0347853	0.145308
AC005019.1	ENSG00000213875		ribosomal protein L26 (RPL26) pseudogene	processed pseudogene	7	13871856	13872513	no	no	no	no	no	no	no	no	no	no	no	no	no	no	no	0	0	0	0	0	0	0	0	0	#NUM!	1	0	0.779992	0	0.259997	0	0	0	0	0	#NUM!	1	0	0	0	0	0
AC005020.1	ENSG00000224448		ADP-ribosylation factor 6 (ARF6) pseudogene	processed pseudogene	7	99638242	99638767	yes	yes	yes	yes	yes	no	no	no	no	no	no	no	no	no	no	2.69763	6.75279	5.26944	4.90662	3.91341	5.37292	6.36468	5.217	0.940505	-0.0884925	1	5.45885	5.65693	4.99422	5.37	3.83485	5.54897	6.30039	5.22807	1.02715	0.0386469	1	5.0366	4.35749	3.71811	4.37073	4.09439
AC005020.2	ENSG00000272647		novel protein	protein coding	7	99558695	99607810	no	no	no	no	yes	no	no	no	no	no	no	no	no	no	no	0	0.511838	0	0.170613	0	0	0.316954	0.105651	1.61487	0.691418	1	0	0	0	0	0	0	0	0	0	#NUM!	1	0	0	0	0	0
AC005034.1	ENSG00000221638			snoRNA	2	75627950	75628168	no	no	no	no	no	no	no	no	no	no	no	no	no	no	no	0	0	0	0	0	0	0	0	0	#NUM!	1	0	0	0	0	0	0	0	0	0	#NUM!	1	0	0	0	0	0
AC005040.1	ENSG00000226905		tripartite motif-containing 43 (TRIM43) pseudogene	processed pseudogene	2	106963193	106963674	no	no	no	no	no	no	no	no	no	no	no	no	no	no	no	0	0	0	0	0	0	0	0	0	#NUM!	1	0	0.647839	0	0.215946	0	0	0	0	0	#NUM!	1	0	0	0	0	0
AC005041.1	ENSG00000159239		novel protein	protein coding	2	74393836	74421662	yes	yes	yes	yes	yes	no	no	no	no	no	no	no	no	no	no	4.71503	3.9647	5.72628	4.802	4.00014	4.42257	4.59885	4.34052	1.10632	0.145769	1	5.04594	4.88838	5.70965	5.21466	4.63332	4.12344	4.87625	4.54434	1.14751	0.198507	1	4.2218	4.38669	4.06356	4.22402	4.05661
AC005041.2	ENSG00000234521		novel retinol dehydrogenase pseudogene	transcribed unitary pseudogene	2	74407797	74413603	no	no	no	no	no	no	no	no	no	no	no	no	no	no	no	0	0	0	0	0	0.290225	0	0.0967417	0	#NUM!	1	0	0	0.269769	0.089923	0.276192	0	0	0.092064	0.976744	-0.0339476	1	0	0	0	0	0
AC005042.1	ENSG00000228586		novel transcript	lncRNA	2	158685903	158753775	yes	yes	yes	yes	no	no	no	no	no	no	no	no	no	no	no	1.7586	2.69521	2.20833	2.22071	3.43628	1.12585	3.26006	2.6074	0.851698	-0.231586	1	1.35568	2.84486	1.39533	1.86529	2.49996	2.32547	2.05363	2.29302	0.813464	-0.29785	0.774436	1.40717	0.695674	0	0.700948	1.63418
AC005066.1	ENSG00000273978		zinc finger protein 773 (ZNF773) pseudogene	unprocessed pseudogene	8	87867601	87868607	no	no	no	no	no	no	no	no	no	no	no	no	no	no	no	0	0	0	0	0	0	0	0	0	#NUM!	1	0	0	0	0	0	0	0	0	0	#NUM!	1	0	0	0	0	0
AC005070.1	ENSG00000270764		ribosomal protein, large, P1, pseudogene	processed pseudogene	7	105189190	105189814	yes	yes	yes	yes	no	no	no	no	no	no	no	no	no	no	no	1.67756	5.39912	4.91531	3.99733	4.1719	1.25296	5.93694	3.78727	1.05547	0.0778856	1	1.13155	4.2214	3.49394	2.94896	4.76951	3.88204	8.81547	5.82234	0.506491	-0.981391	0.12216	3.13208	1.16133	1.73412	2.00918	2.18242
AC005070.2	ENSG00000271482		peroxiredoxin 3, pseudogene	processed pseudogene	7	105204600	105204859	yes	yes	yes	yes	yes	no	no	no	no	no	no	no	no	no	no	3.85205	2.06627	0	1.97277	2.39491	5.75416	2.2721	3.47372	0.567913	-0.816258	0.481731	2.59831	2.42333	2.67429	2.56531	0	0	8.99659	2.99886	0.855427	-0.225283	1	3.59598	8.00002	1.99097	4.52899	10.0226
AC005077.1	ENSG00000213549		GrpE-like 1, mitochondrial (E. coli) (GRPEL1) pseudogene	processed pseudogene	7	76113026	76113400	yes	yes	yes	yes	yes	no	no	no	no	no	no	no	no	no	no	2.38795	1.06144	2.74398	2.06446	0	3.5671	3.99557	2.52089	0.81894	-0.28817	0.790551	3.22147	0	0	1.07382	4.52617	1.22799	4.20331	3.31916	0.323523	-1.62806	0.135117	2.22921	1.36987	2.3131	1.97073	0
AC005077.2	ENSG00000224273		pseudogene similar to part of RAB guanine nucleotide exchange factor (GEF) 1 RABGEF1	transcribed unprocessed pseudogene	7	76108434	76132187	no	no	no	no	no	no	no	no	no	no	no	no	no	no	no	0.332321	0	0	0.110774	0.841395	0	0	0.280465	0.394964	-1.34021	1	0.487375	0	0	0.162458	0	0	0.733254	0.244418	0.664674	-0.589281	1	0	0	0.353306	0.117769	0
AC005077.3	ENSG00000228829		pseudogene similar to part of GTF2I repeat domain containing 1 GTF2IRD1	transcribed unprocessed pseudogene	7	76173733	76177205	no	no	no	no	no	no	no	no	no	no	no	no	no	no	no	0	0	0	0	0	0	0	0	0	#NUM!	1	0	0	0	0	0	0	0	0	0	#NUM!	1	0	0	4.47257	1.49086	0
AC005077.4	ENSG00000230882		hypothetical protein LOC285908 (LOC285908) pseudogene	processed pseudogene	7	76071469	76074963	no	no	no	no	no	no	no	no	no	no	no	no	no	no	no	0.470485	0.605692	0.229757	0.435311	0.234009	0.351403	0.277511	0.287641	1.51338	0.597774	1	0.507766	0.355178	0.522616	0.461853	0.133765	0.0725834	0.384591	0.19698	2.34467	1.22938	1	0.307446	0.195422	0.583618	0.362162	0.183623
AC005084.1	ENSG00000271330		signal recognition particle 14kDa (homologous Alu RNA binding protein) (SRP14) pseudogene	processed pseudogene	7	24674309	24674612	yes	no	yes	yes	no	no	no	no	no	no	no	no	no	no	no	1.2481	0	6.09498	2.44769	1.55195	11.1864	1.47236	4.7369	0.516729	-0.95252	0.467699	1.68375	1.57036	0	1.0847	0	0	0	0	0	#NUM!	0.250012	1.16513	1.72806	1.29018	1.39446	0
AC005086.2	ENSG00000261535		novel transcript, antisense to CUX1	lncRNA	7	102153355	102154463	yes	yes	yes	yes	yes	no	no	no	no	yes	no	no	no	no	no	12.6263	3.38642	12.3319	9.44821	7.85006	14.1458	7.4475	9.81445	0.962683	-0.0548673	0.91359	14.878	0	16.2044	10.3608	4.48727	0	0	1.49576	6.9268	2.79219	0.132674	7.14164	17.4817	13.052	12.5584	16.4262
AC005086.3	ENSG00000279724			pseudogene	7	102188599	102188828	yes	yes	yes	yes	yes	no	no	no	no	no	no	no	no	no	no	13.4538	55.093	13.092	27.2129	36.813	26.5051	14.0612	25.7931	1.05505	0.0773114	0.909469	8.05092	29.9213	9.73362	15.9019	22.0175	0	9.45055	10.4893	1.51601	0.600279	0.609921	10.7502	5.0194	8.22576	7.99845	32.3539
AC005086.4	ENSG00000280004			pseudogene	7	102186819	102187039	yes	yes	yes	yes	yes	no	no	no	no	no	no	no	no	no	no	14.4856	33.1361	32.8123	26.8113	31.1839	38.3282	14.6912	28.0678	0.955236	-0.0660709	0.863467	46.863	20.4831	36.1768	34.5076	47.4454	29.4669	19.1715	32.0279	1.07742	0.107581	0.940452	23.9354	24.3526	35.2129	27.8336	28.5012
AC005088.1	ENSG00000278586		ribosomal protein L10 (RPL10) pseudogene	processed pseudogene	7	102264706	102264979	yes	yes	yes	no	no	no	no	no	no	no	no	no	no	no	no	1.64224	3.52363	3.20788	2.79125	0	2.45316	0	0.81772	3.41345	1.77123	0.109404	0	0	0	0	0	5.06708	1.91775	2.32828	0	#NUM!	0.0405171	0	0	0	0	2.13647
AC005094.1	ENSG00000229949		ribosomal protein L31 (RPL31) pseudogene	processed pseudogene	7	21400920	21401613	no	no	no	no	no	no	no	no	no	no	no	no	no	no	no	0	0	0	0	0	0	0	0	0	#NUM!	1	0	0	0	0	0	0	0	0	0	#NUM!	1	0	0	0	0	0
AC005099.1	ENSG00000226624		ribosomal protein L13a (RPL13A) pseudogene	processed pseudogene	7	105819492	105820101	yes	yes	yes	yes	yes	no	no	no	no	no	no	no	no	no	no	1.08643	2.71883	4.24473	2.68333	7.20331	4.86813	3.84317	5.30487	0.505824	-0.983293	0.15167	3.90662	1.82221	3.51826	3.08236	2.57439	3.35295	2.53624	2.82119	1.09257	0.127726	1	2.70375	1.00282	3.36923	2.3586	1.4131
AC005102.1	ENSG00000219039		THO complex 4 (THOC4) pseudogene	processed pseudogene	7	75835663	75836141	yes	yes	yes	yes	yes	yes	yes	yes	yes	no	yes	yes	yes	yes	no	6.83129	8.99645	6.18551	7.33775	37.2007	35.6019	20.4174	31.0733	0.236143	-2.08227	5.72422e-09	4.20938	3.92591	2.19054	3.44194	13.3069	25.6732	27.584	22.188	0.155126	-2.68849	9.37316e-09	3.95703	5.04016	2.68789	3.89503	28.0917
AC005104.2	ENSG00000224232		potassium channel tetramerisation domain containing 5 (KCTD5) pseudogene	processed pseudogene	2	241478316	241478993	yes	yes	yes	yes	yes	no	no	no	no	no	no	no	no	no	no	1.56326	1.67708	1.22144	1.48726	0.388764	0.93407	2.21297	1.1786	1.26189	0.335586	1	0.421782	0.393377	2.17058	0.995246	0	1.44701	1.09531	0.84744	1.17442	0.231948	1	1.16747	0.43288	1.29277	0.964373	0.813486
AC005105.1	ENSG00000225286		ribosomal protein S2 (RPS2) pseudogene	processed pseudogene	7	28615097	28615888	no	no	no	no	no	no	no	no	no	no	no	no	no	no	no	0.254507	0	0.248572	0.167693	0	0	0	0	0	#NUM!	1	0.686685	0.640441	0.353384	0.56017	0	0	0	0	0	#NUM!	0.500008	0	0	0	0	0
AC005154.2	ENSG00000244480		pseudogene similar golgi autoantigen, golgin subfamily a, 8A GOLGA8A	transcribed processed pseudogene	7	30523143	30524535	yes	yes	yes	yes	no	no	no	no	no	no	no	no	no	no	no	4.68039	6.69491	4.57124	5.31551	12.6096	5.82626	4.60113	7.679	0.692215	-0.530708	0.382845	7.36642	7.85181	9.74809	8.32211	8.87129	3.6103	10.0202	7.5006	1.10953	0.149949	1	4.36925	8.64028	5.64456	6.21803	9.13341
AC005154.3	ENSG00000263683		novel transcript	lncRNA	7	30550217	30551569	yes	yes	yes	yes	yes	no	no	no	no	no	no	no	no	no	no	9.44073	9.59373	12.3176	10.4507	10.2581	10.4633	9.12143	9.94761	1.05057	0.0711723	1	8.98595	12.8992	15.1962	12.3605	11.708	13.1333	11.5147	12.1187	1.01995	0.0284984	1	11.0999	9.52026	13.3937	11.338	12.4134
AC005165.2	ENSG00000239622		ubiquitin A-52 residue ribosomal protein fusion product 1 (UBA52) pseudogeneA	processed pseudogene	7	25689580	25689959	no	no	no	no	no	no	no	no	no	no	no	no	no	no	no	0	0	0	0	0	0	0	0	0	#NUM!	1	0	0	0	0	0	0	0	0	0	#NUM!	1	0	0	0	0	0
AC005176.1	ENSG00000268153		lectin, galactoside-binding, soluble, 14 (LGALS14) pseudogene	transcribed unprocessed pseudogene	19	39638685	39642401	yes	yes	yes	yes	yes	no	no	no	no	no	no	no	no	no	no	1.22154	0.921277	1.54112	1.22798	0.890812	1.446	2.16319	1.5	0.818652	-0.288678	1	2.08671	1.40682	1.94402	1.81252	1.20687	1.24501	2.72475	1.72554	1.0504	0.0709388	1	1.19374	1.88045	1.09013	1.38811	0.473425
AC005176.2	ENSG00000269519		transmembrane protein 128 (TMEM128) pseudogene	processed pseudogene	19	39631300	39631446	no	no	no	no	no	no	no	no	no	no	no	no	no	no	no	0	0	0	0	0	0	0	0	0	#NUM!	1	0	0	0	0	0	0	0	0	0	#NUM!	1	0	0	0	0	0
AC005178.1	ENSG00000251243		DnaJ (Hsp40) homolog, subfamily C, member 24 (DNAJC24) pseudogene	processed pseudogene	5	133720495	133720934	no	no	no	no	no	no	no	no	no	no	no	no	no	no	no	0	0	0	0	0	0	0	0	0	#NUM!	1	0	0	0	0	0	0	0	0	0	#NUM!	1	0	0	0.617905	0.205968	0
AC005181.1	ENSG00000271101		SERPINE1 mRNA binding protein 1 (SERBP1) pseudogene	processed pseudogene	17	71011997	71013587	no	no	no	no	no	no	no	no	no	no	no	no	no	no	no	0	0	0	0	0	0	0	0	0	#NUM!	1	0	0	0	0	0	0	0	0	0	#NUM!	1	0	0	0	0	0
AC005183.1	ENSG00000271500		SDA1 domain containing 1 (SDAD1) pseudogene	processed pseudogene	12	1695830	1698044	yes	yes	yes	yes	yes	no	no	no	no	no	no	no	no	no	no	2.90357	2.4641	3.80936	3.05901	3.44877	5.11416	3.37416	3.97903	0.768783	-0.379352	0.663679	2.68933	3.43517	4.57318	3.56589	2.52585	2.40686	3.03644	2.65638	1.34239	0.424804	0.814557	2.50827	3.0601	3.00147	2.85661	2.1424
AC005185.1	ENSG00000270794		melanoma antigen family A, 10 (MAGEA10) pseudogene	processed pseudogene	X	30209423	30210209	no	no	no	no	no	no	no	no	no	no	no	no	no	no	no	0	0	0	0	0	0	0	0	0	#NUM!	1	0	0	0	0	0	0	0	0	0	#NUM!	1	0	0	0	0	0
AC005189.1	ENSG00000229497		novel pseudogene similar to LOC203547	processed pseudogene	7	43767290	43767599	yes	yes	yes	no	no	no	no	no	no	no	no	no	no	no	no	1.19094	0	0	0.39698	0	1.77901	0	0.593003	0.66944	-0.578973	1	0	0	0	0	1.69299	0	0	0.56433	0	#NUM!	0.500008	1.11177	1.64891	0	0.920227	0
AC005191.1	ENSG00000271421		Finkel-Biskis-Reilly murine sarcoma virus (FBR-MuSV) ubiquitously expressed (FAU) pseudogene	processed pseudogene	X	111930735	111931092	no	no	no	no	no	no	no	no	no	no	no	no	no	no	no	0	0	0	0	0	0	0	0	0	#NUM!	1	0	0	0	0	0	0	0	0	0	#NUM!	1	0	0	0	0	0
AC005229.1	ENSG00000213209		Huntingtin interacting protein K (HYPK) pseudogene	processed pseudogene	7	148637179	148637587	no	no	no	no	no	no	no	no	no	no	no	no	no	no	no	0	0	0	0	0	0	0	0	0	#NUM!	1	0	0	0	0	0	0	0	0	0	#NUM!	1	0	0	0	0	0
AC005229.2	ENSG00000213210		ribosomal protein L32 (RPL32) pseudogene	processed pseudogene	7	148580401	148580799	no	no	no	no	no	no	no	no	no	no	no	no	no	no	no	0	0	0	0	0	0	0	0	0	#NUM!	1	0	0	0	0	0	0	0	0	0	#NUM!	1	0	0	0	0	0
AC005229.3	ENSG00000270200		ACOT13 acyl-CoA thioesterase 13, pseudogene	processed pseudogene	7	148649547	148650240	no	no	no	no	no	no	no	no	no	no	no	no	no	no	no	0	0	0	0	0	0	0	0	0	#NUM!	1	0	0	0	0	0	0	0	0	0	#NUM!	1	0	0	0	0	0
AC005230.1	ENSG00000258930		tetratricopeptide repeat domain 7B (TTC7B) pseudogene	transcribed processed pseudogene	14	71031686	71031970	yes	yes	yes	yes	yes	no	no	no	no	no	no	no	no	no	no	8.83092	4.73697	7.18748	6.91846	10.9808	8.79436	10.4177	10.0643	0.687426	-0.540724	0.262636	9.92779	12.9629	12.2617	11.7175	6.27685	22.7063	15.4686	14.8172	0.790799	-0.338617	0.368001	8.24386	12.2268	12.1716	10.8808	7.65904
AC005232.1	ENSG00000285412		novel transcript, antisense to CPVL	lncRNA	7	29122274	29128172	no	no	no	no	no	no	no	no	no	no	no	no	no	no	no	0	0	0	0	0	0	0	0	0	#NUM!	1	0	0	0	0	0	0	0	0	0	#NUM!	1	0	0	0	0	0
AC005237.2	ENSG00000235861		zinc finger CCCH-type containing 12A (ZC3H12A) pseudogene	processed pseudogene	2	241118725	241118943	yes	yes	yes	yes	yes	no	yes	no	yes	no	no	yes	no	yes	no	0	0	3.70178	1.23393	14.1386	0	4.47118	6.20326	0.198916	-2.32977	0.133315	0	4.76879	0	1.5896	5.38796	5.84722	8.85205	6.69574	0.237404	-2.07458	0.0100679	7.07642	10.4953	0	5.85724	9.86162
AC005244.1	ENSG00000263648		dynein, light chain, Tctex-type 1 (DYNLT1) pseudogene	processed pseudogene	17	12115547	12115885	yes	yes	yes	yes	yes	no	yes	no	no	no	no	yes	no	no	no	9.75081	5.2304	6.66639	7.21587	1.21246	13.1091	10.3525	8.22469	0.877342	-0.188789	0.762751	5.26173	3.68054	1.3539	3.43206	8.31683	9.02574	5.69332	7.67863	0.446962	-1.16178	0.0243453	13.6539	2.70009	3.02387	6.45929	1.26853
AC005252.1	ENSG00000271184		CTAGE family, member 9 (CTAGE9) pseudogene	processed pseudogene	12	125900421	125901483	no	no	no	no	no	no	no	no	no	no	no	no	no	no	no	0	0	0	0	0	0	0	0	0	#NUM!	1	0	0	0	0	0	0	0	0	0	#NUM!	1	0	0	0	0	0
AC005255.1	ENSG00000256210		transmembrane protein 167A (TMEM167A) pseudogene	processed pseudogene	19	14792318	14792533	no	no	no	no	no	no	no	no	no	no	no	no	no	no	no	0	0	0	0	0	0	0	0	0	#NUM!	1	0	0	0	0	0	0	0	0	0	#NUM!	1	0	0	0	0	0
AC005258.1	ENSG00000273734		novel protein, readthrough between OAZ1 and SPPL2B	protein coding	19	2269525	2341172	no	no	no	no	no	no	no	no	no	no	no	no	no	no	no	0	0	0	0	0	0	0	0	0	#NUM!	1	0	0	0	0	0	0	0	0	0	#NUM!	1	0	0	0	0	0
AC005261.4	ENSG00000268723		PPPDE peptidase domain containing 1 pseudogene	processed pseudogene	19	57317208	57317562	no	yes	no	no	yes	no	no	no	no	no	no	no	no	no	no	0	0	0	0	1.24548	0	0	0.41516	0	#NUM!	1	2.99721	0	1.39359	1.4636	1.35518	1.46333	0	0.939503	1.55784	0.639547	1	0	0	0	0	0
AC005262.1	ENSG00000266944		ribosomal protein L35 (RPL35) pseudogene	processed pseudogene	19	3130717	3131398	no	no	no	no	no	no	no	no	no	no	no	no	no	no	no	0	0	0	0	0	1.2735	0	0.4245	0	#NUM!	1	0	0	0	0	0	0	0.995553	0.331851	0	#NUM!	1	0	0	0	0	0
AC005280.2	ENSG00000284930		novel transcript	lncRNA	14	73458850	73466167	no	no	no	no	no	no	no	no	no	no	no	no	no	no	no	0	0	0	0	0	0	0	0	0	#NUM!	1	0	0	0	0	0	0	0	0	0	#NUM!	1	0	0	0	0	0
AC005280.3	ENSG00000285006		novel transcript	lncRNA	14	73366897	73463642	no	no	no	no	no	no	no	no	no	no	no	no	no	no	no	0	0	0	0	0	0	0	0	0	#NUM!	1	0	0	0	0	0	0	0	0	0	#NUM!	1	0	0	0	0	0
AC005294.1	ENSG00000256835		zinc finger protein 766 (ZNF766) pseudogene	processed pseudogene	12	67978107	67978387	no	no	no	no	no	no	no	no	no	no	no	no	no	no	no	0	0	0	0	0	0	0	0	0	#NUM!	1	0	0	0	0	0	0	0	0	0	#NUM!	1	0	0	0	0	0
AC005296.1	ENSG00000274923		chromosome X open reading frame 40A (CXorf40A) pseudogene	unprocessed pseudogene	X	7896514	7896722	no	yes	yes	no	no	no	no	no	no	no	no	no	no	no	no	0	0	0	0	0	0	0	0	0	#NUM!	1	0	0	0	0	0	0	5.53913	1.84638	0	#NUM!	0.144185	0	0	0	0	0
AC005300.1	ENSG00000236325		60S ribosomal protein L32 (RPL32) pseudogene	processed pseudogene	22	17192936	17193308	yes	yes	yes	yes	yes	no	no	no	no	no	no	no	no	no	no	4.0231	5.17648	3.92718	4.37559	3.99986	3.60387	2.84606	3.48326	1.25617	0.329032	0.838851	5.42446	2.02366	2.23324	3.22712	5.71604	4.96261	1.87821	4.18562	0.771002	-0.375193	0.523542	3.00448	3.34031	4.15652	3.50044	5.23105
AC005324.3	ENSG00000251537		novel tripartite motif-containing 16 (TRIM16) and CMT1A duplicated region transcript 1 (CDRT1) protein	protein coding	17	15571491	15651653	yes	yes	yes	yes	yes	no	no	no	no	no	no	no	no	no	no	1.01536	0.933498	1.50217	1.15034	1.26715	1.79536	1.14002	1.40084	0.821179	-0.284231	1	1.184	0.873377	0.961996	1.00646	1.5512	0.856169	1.44541	1.28426	0.783687	-0.351651	1	1.16589	1.22131	1.02687	1.13802	0.94912
AC005324.4	ENSG00000255104		novel transcript	protein coding	17	15699692	15744778	no	no	yes	no	no	no	no	no	no	no	no	no	no	no	no	0.345291	0	0.761362	0.368884	0.159132	1.07958	0.0690279	0.435914	0.846233	-0.240873	1	0	0	0	0	0	0	0.67469	0.224897	0	#NUM!	1	0.697215	0.449917	1.96467	1.03727	0.752434
AC005324.6	ENSG00000267227		NIMA (never in mitosis gene a)-related kinase 4 (NEK4) pseudogene	processed pseudogene	17	15748703	15749315	no	no	no	no	no	no	no	no	no	no	no	no	no	no	no	0	0	0	0	0	0	0	0	0	#NUM!	1	0	0	0	0	0	0	0	0	0	#NUM!	1	0	0	0	0	0
AC005326.1	ENSG00000226744		pseudogene similar to asparagine synthetase ASNS	processed pseudogene	7	97870167	97870289	no	no	no	no	no	no	no	no	no	no	no	no	no	no	no	0	0	0	0	0	0	0	0	0	#NUM!	1	0	0	0	0	0	0	0	0	0	#NUM!	1	0	0	0	0	0
AC005332.2	ENSG00000267731		novel transcript	lncRNA	17	68189884	68192802	yes	yes	yes	yes	no	no	no	no	no	no	no	no	no	no	no	2.00228	1.2553	1.17671	1.4781	1.54214	0.600574	1.45459	1.1991	1.23267	0.301787	1	3.00772	3.08107	1.31511	2.46797	3.64678	2.92817	3.40371	3.32622	0.741973	-0.430561	0.629107	0.744302	0.540017	0.866816	0.717045	0.507412
AC005336.1	ENSG00000267056		inositol polyphosphate multikinase (IPMK) pseudogene	processed pseudogene	19	15910582	15911824	no	no	no	no	no	no	no	no	no	no	no	no	no	no	no	0.155988	0	0	0.051996	0	0	0	0	0	#NUM!	1	0	0	0.218089	0.0726963	0.208442	0.226209	0.546661	0.327104	0.222242	-2.1698	1	0	0	0.327018	0.109006	0
AC005336.2	ENSG00000267218		polymerase (RNA) mitochondrial (DNA directed) (POLRMT) pseudogene	processed pseudogene	19	15902300	15903238	no	no	no	no	no	no	no	no	no	no	no	no	no	no	no	0	0	0	0	0	0	0	0	0	#NUM!	1	0.276933	0	0	0.092311	0.291819	0	0.479438	0.257086	0.359067	-1.47768	1	0	0	0	0	0
AC005341.1	ENSG00000263252		mitogen-activated protein kinase 1 interacting protein 1-like (MAPK1IP1L) pseudogene	processed pseudogene	17	53353427	53354134	no	no	no	no	no	no	no	no	no	no	no	no	no	no	no	0	0	0	0	0	0	0	0	0	#NUM!	1	0	0	0	0	0	0	0	0	0	#NUM!	1	0	0	0	0	0
AC005345.1	ENSG00000236160		pseudogene similar to part of adaptor-related protein complex 3, sigma 1 subunit	processed pseudogene	X	26657291	26657507	no	no	no	no	no	no	no	no	no	no	no	no	no	no	no	0	0	0	0	0	0	0	0	0	#NUM!	1	0	0	0	0	0	0	0	0	0	#NUM!	1	0	0	0	0	0
AC005351.1	ENSG00000248493		apolipoprotein O-like (APOOL) pseudogene	processed pseudogene	5	145997218	145998003	no	no	no	no	no	no	no	no	no	no	no	no	no	no	no	0	0	0	0	0	0	0	0	0	#NUM!	1	0	0	0.356877	0.118959	0	0	0	0	0	#NUM!	1	0	0	0	0	0
AC005357.1	ENSG00000266906		zinc finger protein pseudogene	processed pseudogene	19	27983032	27983332	no	no	no	no	no	no	no	no	no	no	no	no	no	no	no	0	0	1.24897	0.416323	0	0	0	0	0	#NUM!	1	0	0	0	0	0	0	0	0	0	#NUM!	1	0	0	0	0	0
AC005357.2	ENSG00000267623		cyclin Y-like pseudogene	transcribed unprocessed pseudogene	19	27902595	27984743	no	no	no	no	no	no	no	no	no	no	no	no	no	no	no	0	0	0	0	0	0	0	0	0	#NUM!	1	0	0	0	0	0	0	0	0	0	#NUM!	1	0	0	0	0	0
AC005363.1	ENSG00000255513		ribosomal protein L26 (RPL26) pseudogene	transcribed processed pseudogene	16	1963745	1964095	yes	yes	yes	yes	yes	no	yes	no	no	yes	no	yes	no	no	yes	10.7726	7.02066	11.8954	9.89622	5.91708	30.088	0	12.0017	0.824569	-0.278288	0.793863	3.15038	5.20439e-08	0	1.05013	13.9476	10.1541	1.09409	8.3986	0.125036	-2.99958	0.0159926	11.9298	7.75104	0	6.56028	11.4828
AC005377.1	ENSG00000270512		ribosomal protein L9, pseudogene	processed pseudogene	7	140282465	140282920	no	no	no	no	no	no	no	no	no	no	no	no	no	no	no	0	0	0	0	0	0	0	0	0	#NUM!	1	0	0	0	0	0	0	0	0	0	#NUM!	1	0	0	0	0	0
AC005412.1	ENSG00000264050		gap junction protein, alpha 4, 37kDa (GJA4) pseudogene	processed pseudogene	17	29197071	29197785	no	no	no	no	no	no	no	no	no	no	no	no	no	no	no	0.291069	0	1.4214	0.570823	0.361928	0	0	0.120643	4.73152	2.2423	0.500008	0	0.366223	0	0.122074	0	0.449042	0.3399	0.262981	0.464195	-1.1072	1	0	0	0	0	0
AC005476.1	ENSG00000259079		PDZ domain-containing protein 11 (PDZD11) pseudogene	processed pseudogene	14	71330342	71330738	yes	yes	yes	yes	yes	no	no	no	no	no	no	no	no	no	no	5.00959	11.8728	13.2804	10.0543	12.4583	16.0356	13.916	14.1366	0.71122	-0.491632	0.15996	10.62	10.8052	6.26168	9.22896	5.08675	3.3122	8.35717	5.58537	1.65234	0.724511	0.174325	1.33616	7.92686	2.95914	4.07405	5.8901
AC005480.2	ENSG00000279461		ribosomal protein L41 (RPL41) pseudogene	processed pseudogene	14	74003396	74003470	no	no	no	no	no	no	no	no	no	no	no	no	no	no	no	0	0	0	0	0	0	0	0	0	#NUM!	1	0	0	0	0	0	0	0	0	0	#NUM!	1	0	0	0	0	0
AC005515.1	ENSG00000226025		Charcot-Leyden crystal protein pseudogene	transcribed unprocessed pseudogene	19	39679374	39686373	yes	yes	yes	yes	yes	no	no	no	no	no	no	no	no	no	no	5.18161	3.75476	2.9984	3.97826	1.82759	5.7421	2.44123	3.33697	1.19218	0.253602	0.831842	5.77264	3.19413	4.10741	4.35806	1.6173	2.10769	2.77331	2.1661	2.01194	1.00859	0.263254	3.87782	3.19466	5.37596	4.14948	1.90514
AC005518.2	ENSG00000270634		phosphoribosylaminoimidazole carboxylase, phosphoribosylaminoimidazole succinocarboxamide synthetase, pseudogene	processed pseudogene	7	147704294	147704575	no	no	no	no	no	no	no	no	no	no	no	no	no	no	no	0	0	0	0	0	0	0	0	0	#NUM!	1	0	0	0	0	0	0	0	0	0	#NUM!	1	0	0	0	0	0
AC005520.1	ENSG00000199472			misc RNA	14	73906316	73906427	yes	yes	yes	yes	yes	no	no	no	no	no	no	no	no	no	no	6.55544	2.89413	5.43833	4.96263	3.38662	5.91421	5.07918	4.79334	1.03532	0.0500767	1	4.61421	3.69034	6.18725	4.8306	4.06111	2.93997	4.14465	3.71524	1.30021	0.378745	0.690098	4.22647	3.74133	4.99165	4.31982	2.98773
AC005520.4	ENSG00000259065		novel transcript, antisense to C14orf43	lncRNA	14	73787355	73803300	no	no	no	no	no	no	no	no	no	no	no	no	no	no	no	0	0	0	0	0	0	0	0	0	#NUM!	1	0	0	0	0	0	0	0	0	0	#NUM!	1	0	0	0	0	0
AC005521.1	ENSG00000213296		ribosomal protein S2 (RPS2) pseudogene	processed pseudogene	7	124480524	124481395	no	no	no	no	no	no	no	no	no	no	no	no	no	no	no	0	0	0	0	0	0	0	0	0	#NUM!	1	0.303837	0	0	0.101279	0	0	0.262947	0.087649	1.15551	0.20853	1	0.210186	0	0	0.070062	0
AC005524.1	ENSG00000283269		SHC SH2-domain binding protein 1 (SHCBP1) pseudogene	transcribed unprocessed pseudogene	19	28683071	28727777	no	no	no	no	no	no	no	no	no	no	no	no	no	no	no	0	0	0	0	0	0	0	0	0	#NUM!	1	0	0	0	0	0	0	0	0	0	#NUM!	1	0	0	0	0	0
AC005531.1	ENSG00000253183		suppression of tumorigenicity 13 (colon carcinoma) (Hsp70 interacting protein) (ST13) pseudogene	processed pseudogene	7	139502453	139503812	yes	yes	yes	yes	yes	no	no	no	no	no	no	no	no	no	no	5.76134	5.31772	8.44752	6.50886	6.34556	7.67035	7.67764	7.23118	0.90011	-0.151827	0.755308	8.12249	8.08574	13.4199	9.87604	9.93032	7.52074	9.49174	8.98093	1.09967	0.137071	1	5.01037	6.35521	7.50912	6.29157	4.92981
AC005532.2	ENSG00000244167		pseudogene similar to part of UTP6, small subunit (SSU) processome component, homolog (yeast) (UTP6)	processed pseudogene	7	7177952	7178324	yes	yes	yes	yes	yes	no	no	no	no	no	no	no	no	no	no	2.41257	0.862746	0.785436	1.35358	2.9999	2.40258	1.89737	2.43328	0.556279	-0.846119	0.548865	1.08489	1.01183	0	0.698907	2.28641	0	1.87821	1.38821	0.50346	-0.990051	0.687515	0	0	0	0	1.04621
AC005534.2	ENSG00000234450		ribosomal protein L26-like 1 (RPL26L1) pseudogene	processed pseudogene	7	156633355	156633787	yes	no	no	yes	yes	no	no	no	no	no	no	no	no	no	no	1.53932	0.659266	0	0.732862	0.764723	0.919051	0	0.561258	1.30575	0.384879	1	0.828618	3.09126	0	1.30663	0	0	0	0	0	#NUM!	0.125012	1.72216	0	1.27045	0.997537	0.799073
AC005559.1	ENSG00000267036		Rho GTPase activating protein 33 (ARHGAP33) pseudogene	processed pseudogene	19	590430	591300	no	no	no	no	no	no	no	no	no	no	no	no	no	no	no	0	0	0	0	0	0	0	0	0	#NUM!	1	0	0	0	0	0	0	0	0	0	#NUM!	1	0	0	0	0	0
AC005587.1	ENSG00000216917		ribosomal protein L15 (RPL15) pseudogene	processed pseudogene	6	131780721	131781312	no	no	no	no	no	no	no	no	no	no	no	no	no	no	no	0	0	0	0	0	0	0	0	0	#NUM!	1	0	0	0	0	0	0	0	0	0	#NUM!	1	0	0	0.390492	0.130164	0
AC005588.1	ENSG00000226509		NADH dehydrogenase subunit 6 (ND6) pseudogene	processed pseudogene	7	153968665	153968826	yes	no	no	no	no	no	no	no	no	no	no	no	no	no	no	0	0	13.2228	4.4076	16.8344	0	0	5.61147	0.785463	-0.348385	0.874422	0	0	18.7982	6.26607	0	0	0	0	0	#NUM!	0.065538	0	0	0	0	0
AC005632.3	ENSG00000261596		novel transcript, sense intronic to METTL9	lncRNA	16	21626742	21627569	no	yes	no	no	no	no	no	no	no	no	no	no	no	no	no	0	0	0	0	0.751847	0	0	0.250616	0	#NUM!	1	0	0	0	0	1.71924	0	0	0.57308	0	#NUM!	0.500008	0	0	0	0	0
AC005670.2	ENSG00000262633		novel protein	protein coding	17	46923133	47049932	yes	yes	yes	yes	yes	no	no	no	no	no	no	no	no	no	no	7.35706	6.89221	7.44095	7.23007	7.66813	6.08286	5.00429	6.25176	1.15649	0.209753	0.755308	7.5471	7.44058	8.06806	7.68525	8.66915	5.32276	9.06917	7.68703	0.999768	-0.000334744	1	9.45127	10.7055	8.94985	9.70221	4.84795
AC005697.1	ENSG00000266202		novel protein	protein coding	17	27798806	27893365	no	no	no	no	no	no	no	no	no	no	no	no	no	no	no	0	0	0	0	0	0	0	0	0	#NUM!	1	0	0	0	0	0.722581	0	0	0.24086	0	#NUM!	1	0	0	0	0	0
AC005702.1	ENSG00000267318		novel protein	protein coding	17	59940908	59973101	no	no	yes	no	no	no	no	no	no	no	no	no	no	no	no	0.524719	0	0	0.174906	0.642362	0.843042	0	0.495135	0.35325	-1.50124	1	0.696917	0.673404	1.46077	0.943697	0	0	0.612289	0.204096	4.62378	2.20907	0.625012	0	0	0	0	1.34414
AC005702.2	ENSG00000267526		UDP-N-acetyl-alpha-D-galactosamine:polypeptide N-acetylgalactosaminyltransferase 1 (GalNAc-T1) (GALNT1) pseudogene	processed pseudogene	17	60063004	60064782	yes	yes	yes	yes	no	no	no	no	no	no	no	no	no	no	no	2.69343	2.4414	2.08559	2.40681	3.10272	3.03255	3.45066	3.19531	0.753231	-0.408836	0.629107	0.781757	1.80709	1.94663	1.51183	1.16317	2.93224	2.28461	2.12667	0.710888	-0.492306	0.548865	1.73238	1.28828	1.75748	1.59271	1.63943
AC005702.3	ENSG00000274378		double C2-like domains, beta (DOC2B) pseudogene	unprocessed pseudogene	17	60025859	60030746	no	no	no	no	no	no	no	no	no	no	no	no	no	no	no	0	0	0	0	0	0	0	0	0	#NUM!	1	0	0	0	0	0	0	0	0	0	#NUM!	1	0	0	0	0	0
AC005702.4	ENSG00000275860		tumor necrosis factor receptor superfamily, member 13B (TNFRSF13B) pseudogene	unprocessed pseudogene	17	60021072	60022436	no	no	no	no	no	no	no	no	no	no	no	no	no	no	no	0	0.345812	0.314824	0.220212	0	0	0	0	0	#NUM!	1	0	0	0.447571	0.14919	0	0	0	0	0	#NUM!	1	0	0	0	0	0
AC005722.1	ENSG00000230607		TBC1 domain family, member 25 (TBC1D25) pseudogene	processed pseudogene	17	19755244	19756207	no	no	no	no	no	no	no	no	no	no	no	no	no	no	no	0	0	0.388215	0.129405	0	0	0	0	0	#NUM!	1	0	0	0	0	0.282525	0.306607	0	0.196377	0	#NUM!	1	0	0	0	0	0
AC005726.1	ENSG00000258472		novel protein	protein coding	17	28455752	28614185	yes	yes	yes	yes	yes	no	no	no	no	no	no	no	no	no	no	45.5077	56.4834	71.164	57.7184	64.0531	60.0114	61.6231	61.8959	0.932508	-0.100812	0.484308	62.1797	58.3469	64.9435	61.8234	59.1953	61.6622	53.6911	58.1829	1.06257	0.0875579	0.9581	51.8342	53.3708	46.1756	50.4602	42.4728
AC005730.1	ENSG00000225681		coiled-coil-helix-coiled-coil-helix domain containing 1 (CHCHD1) pseudogene	transcribed processed pseudogene	17	20056287	20056630	no	no	no	no	yes	no	no	no	no	no	no	no	no	no	no	0	0	0	0	0	0	0	0	0	#NUM!	1	0	1.18967	0	0.396557	0	1.45871	0	0.486237	0.815563	-0.294132	1	0	0	0	0	0
AC005740.1	ENSG00000226040		glycine cleavage system protein H (aminomethyl carrier) (GCSH) pseudogene	processed pseudogene	5	141896168	141896689	no	no	no	no	no	no	no	no	no	no	no	no	no	no	no	0	0	0	0	0	0	0	0	0	#NUM!	1	0	0	0	0	0	0	0	0	0	#NUM!	1	0.424611	0	0	0.141537	0.591734
AC005740.2	ENSG00000250347		mitochondrial ribosomal protein L11 (MRPL11) pseudogene	processed pseudogene	5	142036707	142037125	no	yes	no	no	no	no	no	no	no	no	no	no	no	no	no	0	2.09216	0	0.697387	0	0	0	0	0	#NUM!	0.500008	0	0	0.902601	0.300867	0.924092	0	0.75911	0.561067	0.53624	-0.899049	1	0	0.900029	0	0.30001	0
AC005741.1	ENSG00000249418		frataxin (FXN) pseudogene	processed pseudogene	5	130598348	130598779	no	no	no	no	no	no	no	no	no	no	no	no	no	no	no	0	0	0	0	0	0	0	0	0	#NUM!	1	0	0	0	0	0	0	0	0	0	#NUM!	1	0	0	0	0	0
AC005758.1	ENSG00000267630		ATPase, aminophospholipid transporter, class I, type 8 pseudogene	transcribed unprocessed pseudogene	19	27918943	27929370	no	no	no	no	no	no	no	no	no	no	no	no	no	no	no	0	0.375275	0	0.125092	0	0	0	0	0	#NUM!	1	0	0	0	0	0	0	0	0	0	#NUM!	1	0	0	0	0	0
AC005771.1	ENSG00000267471		member RAS oncogene family (RAB9) pseudogene	processed pseudogene	17	70628917	70629265	no	no	no	no	no	no	no	no	no	no	no	no	no	no	no	0	0	0	0	0	0	0	0	0	#NUM!	1	0	0	0	0	0	0	0	0	0	#NUM!	1	0	0	0	0	0
AC005776.1	ENSG00000270802		ribosomal protein L21 (RPL21) pseudogene	processed pseudogene	19	15338948	15339237	yes	yes	yes	yes	no	no	no	yes	no	no	no	no	yes	no	no	4.21656	7.53932	1.37274	4.37621	1.74769	2.09955	1.65807	1.8351	2.38472	1.25382	0.211132	0	3.53685	3.90314	2.48	7.99215	0	3.28264	3.75826	0.659878	-0.599729	0.678463	1.31209	1.94601	0	1.08603	7.31404
AC005777.1	ENSG00000267148		megakaryocyte-associated tyrosine kinase (MATK) pseudogene	unprocessed pseudogene	19	3775996	3776182	yes	no	no	no	no	no	no	no	no	no	no	no	no	no	no	0	0	0	0	0	11.945	0	3.98167	0	#NUM!	0.0801905	0	0	0	0	0	0	0	0	0	#NUM!	1	7.46486	0	8.26605	5.24364	0
AC005786.1	ENSG00000266959		ribosomal protein S7 (RPS7) pseudogene	processed pseudogene	19	3568120	3568273	no	no	no	no	no	no	no	no	no	no	no	no	no	no	no	0	0	0	0	0	0	0	0	0	#NUM!	1	0	0	0	0	0	0	0	0	0	#NUM!	1	0	0	0	0	0
AC005798.1	ENSG00000248188		prefoldin subunit 1 (PFDN1) pseudogene	processed pseudogene	4	15743196	15743582	yes	no	no	no	yes	no	no	no	no	no	no	no	no	no	no	0	0	0	0	0	0	1.76967	0.58989	0	#NUM!	0.500008	0	0	0	0	0	0	0	0	0	#NUM!	1	0.7002	0	0	0.2334	0
AC005822.1	ENSG00000235554		splicing factor, arginine/serine-rich 6 (SFRS6) pseudogene	processed pseudogene	17	16616848	16617881	yes	yes	yes	yes	yes	no	no	no	no	no	no	no	no	no	no	1.63511	1.26991	0.88689	1.26397	0.283068	1.36055	0.547161	0.73026	1.73085	0.791481	0.687515	1.2123	0.288445	1.23621	0.912318	0.959288	0.347151	1.05327	0.78657	1.15987	0.213963	1	0.840667	1.28355	1.41835	1.18086	1.51831
AC005828.6	ENSG00000271749		mitochondrially encoded cytochrome c oxidase III (MT-CO3) pseudogene	unprocessed pseudogene	17	63393355	63393586	yes	yes	yes	yes	no	no	no	no	no	no	no	no	no	no	no	2.92952	12.5713	11.4448	8.98187	3.6427	4.37609	3.4559	3.8249	2.34827	1.2316	0.0605562	7.90413	11.0578	4.06765	7.67653	8.329	9.03894	10.263	9.21031	0.833471	-0.262796	0.576009	2.73477	4.05605	12.1132	6.30134	3.81115
AC005828.7	ENSG00000271919		density-regulated protein (DENR) pseudogene	transcribed processed pseudogene	17	63331984	63332539	yes	yes	yes	yes	no	no	no	no	no	no	no	no	no	no	no	0.827655	1.33188	2.82924	1.66293	1.02914	0	0.976367	0.668502	2.48754	1.31472	0.453152	1.11655	1.56203	0.5746	1.08439	0.588282	0	3.38277	1.32368	0.819224	-0.28767	1	1.54527	1.74909	1.71112	1.66849	0.538368
AC005829.1	ENSG00000261575		C17orf58 pseudogene	transcribed unprocessed pseudogene	17	46267037	46268694	no	no	no	no	no	no	no	no	no	no	no	no	no	no	no	0	0	0	0	0	0	0	0	0	#NUM!	1	0	0	0.35629	0.118763	0	0	0	0	0	#NUM!	1	0.61194	0	0.265252	0.292397	0.333823
AC005829.2	ENSG00000262539		dead end homolog 1 (zebrafish) (DND1) pseudogene	processed pseudogene	17	46259551	46260606	no	no	no	no	no	no	no	no	no	no	no	no	no	no	no	0	0	0	0	0	0	0	0	0	#NUM!	1	0	0	0	0	0	0	0	0	0	#NUM!	1	0	0	0	0	0
AC005832.2	ENSG00000256748		chromosome 1 open reading frame 114 (C1orf114) pseudogene	processed pseudogene	12	4601991	4603420	no	no	no	no	no	no	no	no	no	no	no	no	no	no	no	0	0	0	0	0.155071	0	0	0.0516903	0	#NUM!	1	0	0	0.173161	0.0577203	0	0	0	0	0	#NUM!	1	0	0	0	0	0
AC005832.3	ENSG00000256799		RAB5A, member RAS oncogene family (RAB5A) pseudogene	processed pseudogene	12	4635349	4636140	no	no	no	no	no	no	no	no	no	no	no	no	no	no	no	0.710365	0	0	0.236788	0	0	0	0	0	#NUM!	1	0	0	0	0	0	0	0	0	0	#NUM!	1	0.322216	0	0.722305	0.348174	0.451818
AC005832.4	ENSG00000272921		novel protein	protein coding	12	4604944	4662643	yes	yes	yes	yes	no	no	no	no	no	no	no	no	no	no	no	6.13873	0	1.70608	2.61494	0	2.79378	4.45612	2.41663	1.08206	0.11378	1	2.44755	4.5545	1.87134	2.9578	4.5889	3.66163	0	2.75018	1.07549	0.104994	1	4.16911	0	2.56791	2.24567	0
AC005833.2	ENSG00000256988		new variant	lncRNA	12	4804499	4830747	no	yes	no	yes	no	no	no	no	no	no	no	no	no	no	no	0	0.510847	0.124117	0.211655	0	0.885735	0.181841	0.355859	0.594772	-0.749591	1	2.496	0.843339	0	1.11311	0	0.595417	1.06762	0.554346	2.00798	1.00574	1	0	0.354389	1.89152	0.748635	0
AC005837.2	ENSG00000267168		novel protein	protein coding	17	76732978	76738522	yes	yes	yes	yes	no	no	no	no	no	no	no	no	no	no	no	0	2.92293	0.914577	1.27917	2.67843	1.31126	0	1.3299	0.961856	-0.0561072	1	0	3.20183	2.21106	1.8043	1.24167	3.76234	4.05784	3.02062	0.597327	-0.743407	0.424004	0.824556	0	0	0.274852	1.4129
AC005838.1	ENSG00000223544		pseudogene fragment similar to COX10 homolog, cytochrome c oxidase assembly protein, heme A: farnesyltransferase (yeast) (COX10)	unprocessed pseudogene	17	15588852	15589084	no	yes	no	no	no	no	no	no	no	no	no	no	no	no	no	0	0	0	0	0	0	0	0	0	#NUM!	1	0.00232473	0	0	0.00077491	5.85882	5.54682e-07	0	1.95294	0.000396791	-11.2993	0.150448	0	0	0	0	0
AC005840.1	ENSG00000213942		ribosomal protein L31 (RPL31) pseudogene	processed pseudogene	12	6409637	6410013	no	no	no	no	no	no	no	no	no	no	no	no	no	no	no	0	0	0	0	0	0	0	0	0	#NUM!	1	0	0	0	0	0	0	0	0	0	#NUM!	1	1.47809	0	0	0.492697	0
AC005840.3	ENSG00000256913		plakophilin 2 (PKP2) pseudogene	processed pseudogene	12	6477714	6480207	no	no	no	no	no	no	no	no	no	no	no	no	no	no	no	0.269569	0.216898	0.579791	0.355419	0.214852	0.302009	0.374409	0.29709	1.19634	0.258627	1	0.36943	0.143221	0.534887	0.349179	0.383209	0.415873	0.314793	0.371292	0.940445	-0.0885845	1	0.0629121	0.140935	0.139329	0.114392	0.123968
AC005868.1	ENSG00000256125		family with sequence similarity 32, member A (FAM32A) pseudogene	processed pseudogene	12	126458462	126458792	no	no	no	no	no	no	no	no	no	no	no	no	no	no	no	0	0	0	0	0	0	0	0	0	#NUM!	1	0	0	0	0	0	0	0	0	0	#NUM!	1	0	0	0	0	0
AC005899.2	ENSG00000264083		novel transcript	lncRNA	17	32430967	32432841	no	no	no	no	no	no	no	no	no	no	no	no	no	no	no	0	0	0	0	0	0	0	0	0	#NUM!	1	0	0	0	0	0	0	0	0	0	#NUM!	1	0	0	0	0	0
AC005906.1	ENSG00000255996		eukaryotic translation initiation factor 3, subunit F (EIF3F) pseudogene	processed pseudogene	12	5032388	5032941	no	no	no	no	no	no	no	no	no	no	no	no	no	no	no	0	0.446327	0	0.148776	0	0	0	0	0	#NUM!	1	0.561251	0	0	0.187084	0	0	0	0	0	#NUM!	1	0	0	0	0	0
AC005908.1	ENSG00000243507		ribosomal protein S26 (RPS26) pseudogene	processed pseudogene	12	3468950	3469296	no	no	no	no	no	no	no	no	no	no	no	no	no	no	no	0	0	0	0	0	0	0	0	0	#NUM!	1	0	0	0	0	0	0	0	0	0	#NUM!	1	0	0	0	0	0
AC005912.1	ENSG00000227081		ribosomal protein S27 (RPS27) pseudogene	processed pseudogene	12	3211663	3211917	yes	no	no	no	no	no	no	no	no	no	no	no	no	no	no	0	0	0	0	0	0	3.21709	1.07236	0	#NUM!	0.250012	0	0	0	0	0	0	0	0	0	#NUM!	1	2.27636	0	0	0.758787	0
AC005921.1	ENSG00000201340			misc RNA	17	50696644	50696760	no	no	no	no	no	no	no	no	no	no	no	no	no	no	no	0	0	0	0	0	0	0	0	0	#NUM!	1	0	0	0	0	0	0	0	0	0	#NUM!	1	0	0	0	0	0
AC005943.1	ENSG00000267059		novel transcript, readthrough between UQCR11 and MBD3	protein coding	19	1578339	1605445	no	no	no	no	no	no	no	no	no	no	no	no	no	no	no	0	0	0	0	0	0	0	0	0	#NUM!	1	0	0	0	0	4.52772e-05	0	0	1.50924e-05	0	#NUM!	1	0	0	0	0	0
AC005951.1	ENSG00000263199		myosin, light chain 12-like, regulatory pseudogene	processed pseudogene	17	54702936	54703430	no	no	no	no	no	no	no	no	no	no	no	no	no	no	no	0	0	0	0	0	0	0	0	0	#NUM!	1	0	0	0	0	0	0	0	0	0	#NUM!	1	0	0	0	0	0
AC005972.2	ENSG00000272164		high mobility group nucleosomal binding domain 2 (HMGN2) pseudogene	processed pseudogene	17	63004672	63005152	yes	yes	yes	yes	no	no	no	no	no	no	no	no	no	no	no	1.84631	0	2.70487	1.51706	0	1.379	1.08903	0.822677	1.84405	0.882878	0.687515	3.73614	3.48453	1.2818	2.83416	0	7.1209	0	2.37363	1.19402	0.255827	1	6.89428	3.83444	0.954279	3.89433	2.40195
AC005972.3	ENSG00000283538		novel transcript	lncRNA	17	62910021	62968549	yes	yes	yes	yes	yes	no	no	no	no	no	no	no	no	no	no	1.0332	0.554215	0.504552	0.697322	2.56945	3.08676	0	1.8854	0.369853	-1.43498	0.289095	0	0.649984	1.4346	0.694861	0.734378	0.796975	1.20653	0.912628	0.761385	-0.393302	1	0.964514	0.715255	0	0.559923	0.672068
AC006001.1	ENSG00000177418		novel pseudogene	processed pseudogene	7	66556889	66557362	yes	yes	yes	yes	yes	no	no	no	no	no	no	no	no	no	no	0.528857	2.26946	2.58262	1.79365	1.31521	0.790002	1.24776	1.11766	1.60483	0.68242	0.72658	2.14036	1.99622	2.93728	2.35795	2.25541	0.815886	1.85274	1.64135	1.4366	0.522658	0.774436	1.9748	0	1.09338	1.02273	0.688016
AC006001.3	ENSG00000229180		RAB guanine nucleotide exchange factor (GEF) 1 (RABGEF1) pseudogene	transcribed unprocessed pseudogene	7	66526088	66592397	yes	yes	yes	yes	yes	no	no	no	no	no	no	no	no	no	no	55.5736	59.8122	68.9815	61.4558	50.2056	62.1973	68.4318	60.2782	1.01953	0.0279042	1	62.2903	68.2373	75.9766	68.8347	54.2262	55.7342	70.1148	60.0251	1.14677	0.197576	0.3884	55.6096	69.0038	62.0577	62.2237	63.2113
AC006001.4	ENSG00000275400		translocase of outer mitochondrial membrane 20 homolog (yeast) (TOMM20) pseudogene	processed pseudogene	7	66553805	66554199	no	no	yes	yes	no	no	no	no	no	no	no	no	no	no	no	0	0	0	0	0	0	0	0	0	#NUM!	1	0	3.58399	0	1.19466	0	0.187873	0	0.0626243	19.0767	4.25374	0.125012	0	1.18915e-06	6.44913	2.14971	13.3648
AC006006.1	ENSG00000271611		mediator complex subunit 1, pseudogene	processed pseudogene	7	140934867	140935010	no	no	no	no	no	no	no	no	no	no	no	no	no	no	no	0	0	0	0	0	0	0	0	0	#NUM!	1	0	0	0	0	0	0	0	0	0	#NUM!	1	0	0	0	0	0
AC006011.1	ENSG00000200390		Ribosomal Protein S26 Pseudogene 19 (RPS26P19)	misc RNA	2	127829747	127829852	yes	yes	yes	yes	no	no	yes	no	no	no	no	yes	no	no	no	0	3.92687	7.33161	3.75283	0	15.6831	0.710857	5.46465	0.686746	-0.542151	0.782419	2.05727	19.1445	4.37295	8.52491	2.3186	0	2.17643	1.49834	5.68955	2.50831	0.0410821	0.000300965	2.39137	0	0.797224	4.89929
AC006020.1	ENSG00000226636		tetratricopeptide repeat domain 14 (TTC14) pseudogene	processed pseudogene	7	122159300	122162243	no	no	no	no	no	no	no	no	no	no	no	no	no	no	no	0.093142	0	0.0909699	0.0613706	0.231634	0.278269	0	0.169968	0.361072	-1.46964	1	0	0	0	0	0	0	0.326304	0.108768	0	#NUM!	1	0	0	0.0963928	0.0321309	0
AC006022.1	ENSG00000223419		indolethylamine N-methyltransferase (INMT) pseudogene	processed pseudogene	7	30742431	30742818	no	no	no	no	no	no	no	no	no	no	no	no	no	no	no	0	0	0	0	0	0	0	0	0	#NUM!	1	0	0	0	0	0	0	0	0	0	#NUM!	1	0	0	0	0	0
AC006023.1	ENSG00000199273		HIG1 Hypoxia Inducible Domain Family, Member 1A (HIGD1A) Pseudogene	misc RNA	7	40128121	40128232	yes	yes	yes	yes	yes	no	no	no	yes	no	no	no	no	yes	no	3.90018	2.09208	5.71384	3.90203	4.84966	0	0	1.61655	2.4138	1.27131	0.270355	0	2.4536	8.12311	3.52557	2.77217	9.02541	9.10898	6.96885	0.505904	-0.983064	0.263355	5.46136	8.09996	2.01584	5.19239	2.53696
AC006026.1	ENSG00000224785		ATP-binding cassette, sub-family E (OABP), member 1 (ABCE1) pseudogene	processed pseudogene	7	23562459	23564261	no	no	no	no	no	no	no	no	no	no	no	no	no	no	no	0	0	0	0	0	0	0	0	0	#NUM!	1	0	0	0	0	0	0	0	0	0	#NUM!	1	0	0	0	0	0
AC006026.2	ENSG00000228953		riboflavin kinase (RFK) pseudogene	processed pseudogene	7	23655682	23655861	no	no	no	no	no	no	no	no	no	no	no	no	no	no	no	9.37445	0	0	3.12482	0	0	0	0	0	#NUM!	0.107732	0	0	0	0	0	0	0	0	0	#NUM!	1	0	0	0	0	0
AC006028.1	ENSG00000231357		prefoldin subunit 4 (PFDN4) pseudogene	processed pseudogene	7	2835621	2836022	yes	yes	yes	yes	yes	yes	no	no	no	no	yes	no	no	no	no	2.09883	2.25165	6.83294	3.72781	5.21955	10.4507	9.07846	8.24957	0.451879	-1.14599	0.028863	7.55046	0	0.971409	2.84062	6.96177	5.39656	8.16979	6.84271	0.415131	-1.26836	0.110209	1.3062	2.90592	5.06238	3.0915	3.64062
AC006030.1	ENSG00000264324		novel protein	protein coding	2	74211604	74363377	yes	yes	yes	yes	yes	no	no	no	no	no	no	no	no	no	no	1.69517	3.03508	3.72374	2.818	2.44534	1.76457	1.00094	1.73695	1.62238	0.698112	0.581096	3.40031	2.47337	3.87196	3.24855	1.72401	1.91515	2.14367	1.92761	1.68527	0.75298	0.454558	1.87194	1.6266	1.498	1.66551	0.848305
AC006033.1	ENSG00000231916		coiled-coil-helix-coiled-coil-helix domain containing 10 (CHCHD10) pseudogene	processed pseudogene	7	38311383	38311808	no	yes	yes	yes	yes	no	no	no	no	no	no	no	no	no	no	1.26326	0.677623	0.616901	0.852595	0	0	0	0	0	#NUM!	0.250012	4.26051	1.58944	1.75404	2.53466	0.897903	0.974439	1.47519	1.11584	2.27152	1.18366	0.34379	1.17928	0.874522	0.652928	0.902243	0
AC006042.3	ENSG00000234141		novel transcript	lncRNA	7	7949853	7950709	yes	yes	yes	yes	yes	no	no	no	no	no	no	no	no	no	no	8.34488	9.27976	17.1274	11.584	11.4291	13.7301	12.127	12.4287	0.932035	-0.101544	0.812695	10.1156	9.28218	17.8001	12.3993	7.04889	7.08999	9.49621	7.87836	1.57384	0.654289	0.155203	8.12883	11.0515	10.1542	9.77818	8.81087
AC006065.1	ENSG00000255853		novel pseudogene	processed pseudogene	12	126510910	126511711	no	no	no	no	no	no	no	no	no	no	no	no	no	no	no	0	0	0	0	0	0	0	0	0	#NUM!	1	0	0	0	0	0	0	0	0	0	#NUM!	1	0	0	0	0	0
AC006065.2	ENSG00000255900		riboflavin kinase (RFK) pseudogene	processed pseudogene	12	126616344	126616554	no	no	no	no	no	no	no	no	no	no	no	no	no	no	no	0	0	0	0	0	0	0	0	0	#NUM!	1	0	0	0	0	0	0	0	0	0	#NUM!	1	0	0	0	0	0
AC006077.1	ENSG00000270892		ribosomal protein L31 (RPL31) pseudogene	processed pseudogene	5	134863091	134863433	yes	yes	yes	yes	no	no	no	no	no	no	no	no	no	no	no	0.951298	1.02057	2.78734	1.5864	2.36577	0	2.24445	1.53674	1.03232	0.0458902	1	0	2.39385	3.96264	2.11883	2.70466	0	3.33268	2.01245	1.05286	0.0743136	1	5.32835	3.95135	1.96675	3.74882	3.71277
AC006116.1	ENSG00000200646			misc RNA	19	56316524	56316636	no	no	no	no	no	no	no	no	no	no	no	no	no	no	no	0.0786643	0.0840225	0.462275	0.208321	0.0979846	0.588723	0.369569	0.352092	0.591665	-0.757148	1	0	0.200227	0.220167	0.140131	0	0.36248	0.182918	0.181799	0.770802	-0.375568	1	0.0740178	0.433749	0.407023	0.30493	0.20378
AC006116.2	ENSG00000266907		glycerol-3-phosphate dehydrogenase 2 (mitochondrial), pseudogene	processed pseudogene	19	56319790	56322310	no	no	no	no	no	no	no	no	no	no	no	no	no	no	no	0	0	0	0	0.487009	0	0	0.162336	0	#NUM!	1	0.26016	0	0	0.08672	0.548287	0	0	0.182762	0.474496	-1.07553	1	0	0	0	0	0
AC006116.3	ENSG00000266932		NADH dehydrogenase (ubiquinone) complex I, assembly factor 1, pseudogene	transcribed processed pseudogene	19	56342432	56343419	no	no	no	no	no	no	no	no	no	no	no	no	no	no	no	0	0	0.837223	0.279074	0	0	0	0	0	#NUM!	1	0	0	0	0	0	0	0	0	0	#NUM!	1	0	0	0	0	0
AC006116.7	ENSG00000267429		novel transcript, sense intronic to ZSCAN5A	lncRNA	19	56347081	56348183	no	no	no	no	no	no	no	no	no	no	no	no	no	no	no	0	0	0	0	0	0	0	0	0	#NUM!	1	0	0	0	0	0	0	0	0	0	#NUM!	1	0.00663954	0	0	0.00221318	0
AC006122.1	ENSG00000213970		ribosomal protein S15 (RPS15) pseudogene	transcribed processed pseudogene	12	4323724	4324811	yes	yes	yes	yes	yes	no	no	no	no	no	no	no	no	no	no	2.19457	3.21944	5.82738	3.74713	2.4246	3.95215	5.21262	3.86312	0.969974	-0.043982	1	3.44732	1.8571	0.96561	2.09001	5.69419	0.923496	1.1222	2.57996	0.810093	-0.303841	0.818841	2.8034	8.07237	0.7577	3.87782	0.780893
AC006130.2	ENSG00000267398		ribosomal protein L35a (RPL35A) pseudogene	processed pseudogene	19	2874950	2875592	no	no	no	no	no	no	no	no	no	no	no	no	no	no	no	0	0	0	0	0	0	0	0	0	#NUM!	1	0	1.33534	0	0.445113	0	0	0	0	0	#NUM!	1	0	0	0	0	0
AC006144.1	ENSG00000233433		E-cadherin binding protein E7 (HAKAI) pseudogene	processed pseudogene	X	121024964	121026563	yes	yes	yes	yes	yes	no	no	no	no	no	no	no	no	no	no	0.730242	1.78716	2.03408	1.51716	2.17943	2.17061	2.04884	2.13296	0.711294	-0.491482	1	2.30805	2.44054	2.35707	2.36855	2.11531	1.91521	1.08501	1.70518	1.38904	0.474088	0.774436	1.01333	1.27805	1.00615	1.09918	0.598011
AC006158.1	ENSG00000275310		testis specific protein, Y-linked 1 (TSPY1) pse	processed pseudogene	Y	9325799	9326047	no	no	no	no	no	no	no	no	no	no	no	no	no	no	no	0	0	0	0	0	0	0	0	0	#NUM!	1	0	0	0	0	0	0	0	0	0	#NUM!	1	0	0	0	0	0
AC006160.2	ENSG00000283219		mitochondrially encoded cytochrome b (MT-CYB) pseudogene	unprocessed pseudogene	4	17557892	17558045	no	no	no	no	no	no	no	no	no	no	no	no	no	no	no	0	0	0	0	0	0	0	0	0	#NUM!	1	0	0	0	0	0	0	0	0	0	#NUM!	1	0	0	0	0	0
AC006195.1	ENSG00000238090		RAB3A interacting protein (rabin3)-like 1 (RAB3IL1) pseudogene	processed pseudogene	7	33379964	33380886	yes	yes	yes	yes	yes	no	no	no	no	no	no	no	no	no	no	1.67756	0.899854	1.43363	1.33701	0.782231	1.87944	0.247373	0.969681	1.37882	0.463434	1	2.82889	2.37454	2.62045	2.60796	0.894283	0.97051	0.979496	0.948096	2.75073	1.45981	0.226604	0.195755	1.16133	0.216765	0.524617	0.272802
AC006197.1	ENSG00000257128		tetratricopeptide repeat domain 5 (TTC5) pseudogene	processed pseudogene	12	41911256	41912212	no	no	no	no	no	no	no	no	no	no	no	no	no	no	no	0	0	0	0	0	0	0	0	0	#NUM!	1	0	0	0	0	0	0	0	0	0	#NUM!	1	0.509236	0	0	0.169745	0
AC006199.1	ENSG00000257629		microtubule-associated protein 1 light chain 3 alpha (MAP1LC3A) pseudogene	processed pseudogene	12	89027757	89028522	no	no	no	no	no	no	no	no	no	no	no	no	no	no	no	0	8.13229	7.40356	5.17862	0	0	0	0	0	#NUM!	0.00493831	0	0	0	0	0	0	0	0	0	#NUM!	1	0	0	0	0	0
AC006210.1	ENSG00000223391		pseudogene similar to part of radixin (RDX)	processed pseudogene	X	27517771	27517881	no	no	no	no	no	no	no	no	no	no	no	no	no	no	no	0	0	0	0	0	0	0	0	0	#NUM!	1	0	0	0	0	0	0	0	0	0	#NUM!	1	0	0	0	0	0
AC006210.2	ENSG00000238247		pseudogene similar to part of radixin (RDX)	processed pseudogene	X	27517884	27519759	no	no	no	no	no	no	no	no	no	no	no	no	no	no	no	0	0	0	0	0	0	0	0	0	#NUM!	1	0	0	0	0	0	0	0	0	0	#NUM!	1	0	0	0.120456	0.040152	0
AC006236.1	ENSG00000262961		glioblastoma amplified sequence (GBAS) pseudogene	processed pseudogene	17	5730289	5731085	no	no	no	no	no	no	no	no	no	no	no	no	no	no	no	0	0	0	0	0	0	0	0	0	#NUM!	1	0	0	0	0	0	0	0	0	0	#NUM!	1	0	0	0	0	0
AC006254.1	ENSG00000243696		novel MUSTN1-ITIH4 readthrough	protein coding	3	52813282	52835729	yes	yes	yes	yes	yes	no	no	no	no	no	no	no	no	no	no	7.42165	9.41488	6.74739	7.86131	9.61736	8.58599	10.8523	9.68523	0.81168	-0.301017	0.583295	10.6426	13.7258	11.5723	11.9803	9.46178	8.44048	10.8071	9.5698	1.25188	0.324096	0.532523	8.62365	8.66275	11.9604	9.74893	8.17202
AC006254.2	ENSG00000270941		Adenylate kinase isoenzyme 4, mitochondrial, pseudogene	processed pseudogene	3	52734735	52735013	yes	yes	yes	yes	yes	no	no	no	no	no	no	no	no	no	no	6.24051	6.69491	3.04749	5.32764	5.8198	6.99151	5.52136	6.11089	0.871827	-0.197886	0.864204	6.31407	3.9259	6.49872	5.57956	0	7.22059	3.64372	3.62144	1.5407	0.623586	0.528148	7.28208	6.48021	0	4.58743	8.11858
AC006254.3	ENSG00000271137		AKT interacting protein, pseudogene	processed pseudogene	3	52753526	52754690	yes	yes	yes	yes	no	no	no	no	no	no	no	no	no	no	no	2.01058	0.474816	1.94521	1.47687	1.92618	1.98341	2.08846	1.99935	0.738674	-0.43699	0.753926	1.49269	2.5059	1.84361	1.9474	1.26736	1.3656	2.84262	1.82519	1.06696	0.0935061	1	1.87542	2.45114	2.05881	2.12846	2.01525
AC006270.2	ENSG00000264529		DnaJ (Hsp40) homolog, subfamily B, member 6 (DNAJB6) pseudogene	transcribed processed pseudogene	17	63182166	63182817	yes	yes	yes	yes	yes	no	no	no	no	no	no	no	no	no	no	0.659674	1.41541	0.966435	1.01384	0.820268	0	2.33461	1.05163	0.964069	-0.0527917	1	0	0.830001	0	0.276667	1.87554	1.52655	0	1.13403	0.243968	-2.03524	0.625012	0.923731	0.456674	2.38671	1.25571	0
AC006270.3	ENSG00000272383		zinc finger protein 329 (ZNF329) pseudogene	processed pseudogene	17	63088162	63089197	yes	yes	yes	yes	no	no	no	no	no	no	no	no	no	no	no	0.910227	0.781203	1.0668	0.91941	1.35818	0.815813	0.859021	1.011	0.909402	-0.13701	1	0.491176	0.687148	1.51662	0.898315	0.258789	0.842543	1.06293	0.721421	1.2452	0.316377	1	1.52949	0.75615	1.31728	1.20097	0.473663
AC006272.2	ENSG00000269483		novel zinc finger protein pseudogene	transcribed unprocessed pseudogene	19	51842878	51843315	yes	no	no	no	no	no	no	no	no	no	no	no	no	no	no	0	0	8.72277	2.90759	0	6.07927	0	2.02642	1.43484	0.52089	0.926397	0	0	0	0	0	0	0	0	0	#NUM!	1	0	0	0	0	0
AC006326.1	ENSG00000230785		heterogeneous nuclear ribonucleoprotein A1 (HNRNPA1) pseudogene	processed pseudogene	7	117262918	117264888	no	no	no	no	no	no	no	no	no	no	no	no	no	no	no	0	0	0	0	0	0	0	0	0	#NUM!	1	0	0	0	0	0	0	0	0	0	#NUM!	1	0	0	0	0	0
AC006328.1	ENSG00000233619		novel pseudogene	processed pseudogene	Y	25487284	25487662	no	no	no	no	no	no	no	no	no	no	no	no	no	no	no	0	0	0	0	0	0	0	0	0	#NUM!	1	0	0	0	0	0	0	0	0	0	#NUM!	1	0	0	0	0	0
AC006338.1	ENSG00000278197		tripartite motif containing 60 (TRIM60) pseudogene	unprocessed pseudogene	Y	25009700	25010769	no	no	no	no	no	no	no	no	no	no	no	no	no	no	no	0	0	0	0	0	0	0	0	0	#NUM!	1	0	0	0	0	0	0	0	0	0	#NUM!	1	0	0	0	0	0
AC006338.2	ENSG00000278602		tripartite motif containing 60 (TRIM60) pseudogene	unprocessed pseudogene	Y	24977176	24978317	no	no	no	no	no	no	no	no	no	no	no	no	no	no	no	0	0	0	0	0	0	0	0	0	#NUM!	1	0	0	0	0	0	0	0	0	0	#NUM!	1	0	0	0	0	0
AC006349.1	ENSG00000258513		SMT3 suppressor of mif two 3 homolog 2 (S. cerevisiae) (SUMO2) pseudogene	transcribed processed pseudogene	14	74192589	74192823	yes	yes	yes	yes	no	no	no	no	no	no	no	no	no	no	no	0	2.97975	5.42547	2.80174	3.45368	0	6.55314	3.33561	0.839949	-0.251626	0.886496	3.747	0	3.85658	2.53453	0	0	3.24348	1.08116	2.34427	1.22914	0.516339	5.18574	0	0	1.72858	0
AC006355.1	ENSG00000229110		heterogeneous nuclear ribonucleoprotein A1-like 3 (HNRPA1L3) pseudogene	processed pseudogene	7	79124739	79125750	no	no	no	no	no	no	no	no	no	no	no	no	no	no	no	0	0	0	0	0	0	0	0	0	#NUM!	1	0	0	0.260053	0.0866843	0	0	0	0	0	#NUM!	1	0	0	0	0	0
AC006362.1	ENSG00000261778		mitochondrially encoded NADH dehydrogenase 5 (MT-ND5) pseudogene	processed pseudogene	7	141173043	141173216	no	no	no	no	no	no	no	no	no	no	no	no	no	no	no	0	0	0	0	0	0	0	0	0	#NUM!	1	0	0	0	0	0	0	0	0	0	#NUM!	1	0	0	0	0	0
AC006363.1	ENSG00000270611		eukaryotic translation elongation factor 1 alpha 1, pseudogene	processed pseudogene	7	9850924	9851386	no	no	no	no	no	no	no	no	no	no	no	no	no	no	no	0	0	0	0	0	0	0	0	0	#NUM!	1	0	0	0	0	0	0	0	0	0	#NUM!	1	0	0	0	0	0
AC006366.1	ENSG00000244000		zinc finger protein pseudogene	processed pseudogene	Y	23017063	23017821	no	no	no	no	no	no	no	no	no	no	no	no	no	no	no	0	0	0	0	0	0	0	0	0	#NUM!	1	0	0	0	0	0	0	0	0	0	#NUM!	1	0	0	0	0	0
AC006380.1	ENSG00000271027		guanine monphosphate synthetase, pseudogene	processed pseudogene	7	31330711	31330896	no	no	no	no	no	no	no	no	no	no	no	no	no	no	no	0	0	0	0	0	0	0	0	0	#NUM!	1	0	0	0	0	0	0	0	0	0	#NUM!	1	0	0	0	0	0
AC006386.1	ENSG00000274899		tripartite motif containing 60 (TRIM60) pseudogene	processed pseudogene	Y	25174520	25175237	no	no	no	no	no	no	no	no	no	no	no	no	no	no	no	0	0	0	0	0	0	0	0	0	#NUM!	1	0	0	0	0	0	0	0	0	0	#NUM!	1	0	0	0	0	0
AC006386.2	ENSG00000279115		ribosomal protein L41 (RPL41) pseudogene	processed pseudogene	Y	25307729	25307803	no	no	no	no	no	no	no	no	no	no	no	no	no	no	no	0	0	0	0	0	0	0	0	0	#NUM!	1	0	0	0	0	0	0	0	0	0	#NUM!	1	0	0	0	0	0
AC006390.1	ENSG00000251638		novel pseudogene	processed pseudogene	4	24768049	24768331	no	no	no	no	no	no	no	no	no	no	no	no	no	no	no	0	0	0	0	0	0	0	0	0	#NUM!	1	0	0	0	0	0	0	0	0	0	#NUM!	1	0	0	0	0	0
AC006427.1	ENSG00000248851		fibroblast growth factor binding protein 1 (FGFBP1) pseudogene	processed pseudogene	4	16307456	16308167	no	no	no	no	no	no	no	no	no	no	no	no	no	no	no	0	0	0.285881	0.0952937	0.363965	0	0.345301	0.236422	0.403066	-1.31091	1	0.394876	0	0	0.131625	0	0	0	0	0	#NUM!	1	0	0	0	0	0.380797
AC006441.2	ENSG00000265428		ribosomal protein L36 (RPL36) pseudogene	processed pseudogene	17	38996323	38996624	no	no	no	no	no	no	no	no	no	no	no	no	no	no	no	0	0	0	0	0	0	0	0	0	#NUM!	1	0	0	0	0	0	0	0	0	0	#NUM!	1	0	0	0	0	0
AC006445.1	ENSG00000242209		ribosomal protein L32 (RPL32) pseudogene	processed pseudogene	4	13647697	13648400	no	no	no	yes	no	no	no	no	no	no	no	no	no	no	no	0	0	0	0	0	0	0	0	0	#NUM!	1	0	0	0	0	0	0	0	0	0	#NUM!	1	0	0	0	0	0
AC006445.2	ENSG00000249148		ribosomal protein L21 (RPL21) pseudogene	processed pseudogene	4	13631820	13632599	yes	yes	yes	yes	no	no	no	no	no	no	no	no	no	no	no	1.5974	0.571238	0	0.722879	0.662094	2.38618	0.628141	1.22547	0.589878	-0.761511	0.687515	0.718324	0.66995	0.74001	0.709428	1.51387	0.821455	0.621796	0.985707	0.719715	-0.474502	1	0.49707	2.9489	0	1.14866	0.692712
AC006453.3	ENSG00000283196		lymphocyte-specific protein 1 (LSP1) pseudogene	transcribed unprocessed pseudogene	2	89542842	89585652	no	no	no	no	no	no	no	no	no	no	no	no	no	no	no	0	0	0	0	0	0	0	0	0	#NUM!	1	0	0	0	0	0	0	0	0	0	#NUM!	1	0	0	0	0	0
AC006455.2	ENSG00000227545		solute carrier family 25 (mitochondrial carrier; citrate transporter), member 1 (SLC25A1) pseudogene	processed pseudogene	7	63349154	63350059	no	no	no	no	no	no	no	no	no	no	no	no	no	no	no	0	0	0	0	0.266814	0	0	0.088938	0	#NUM!	1	0	0	0	0	0	0	0	0	0	#NUM!	1	0	0	0	0	0
AC006455.3	ENSG00000227923		TP53 target 3 (TP53TG3) pseudogene	processed pseudogene	7	63354033	63354365	no	no	no	no	no	no	no	no	no	no	no	no	no	no	no	0	0	0	0	0	0	0	0	0	#NUM!	1	0	0	0	0	0	0	0	0	0	#NUM!	1	0	0	0	0	0
AC006455.6	ENSG00000232165		vomeronasal 1 receptor family pseudogene	processed pseudogene	7	63345840	63346732	no	no	no	no	no	no	no	no	no	no	no	no	no	no	no	0	0	0	0	0	0	0	0	0	#NUM!	1	0	0	0	0	0	0	0	0	0	#NUM!	1	0	0	0	0	0
AC006455.7	ENSG00000236638		gem (nuclear organelle) associated protein 7 (GEMIN7) pseudogene	processed pseudogene	7	63263065	63263456	no	no	no	no	no	no	no	no	no	no	no	no	no	no	no	0	0	0	0	0	0	0	0	0	#NUM!	1	0	0	0	0	0	0	0	0	0	#NUM!	1	0	0	0	0	0
AC006457.1	ENSG00000230132		gem (nuclear organelle) associated protein 7 (GEMIN7) pseudogene	processed pseudogene	7	63480598	63480989	no	no	no	no	no	no	no	no	no	no	no	no	no	no	no	0	0	0	0	0	0	0	0	0	#NUM!	1	0	0	0	0	0	0	0	0	0	#NUM!	1	0	0	0	0	0
AC006463.1	ENSG00000225795		pseudogene similar to part of dedicator of cytokinesis 1 (DOCK1)	processed pseudogene	7	122676580	122676811	no	no	no	no	no	no	no	no	no	no	no	no	no	no	no	0	0	0	0	0	0	0	0	0	#NUM!	1	0	0	0	0	0	0	0	0	0	#NUM!	1	0	0	0	0	0
AC006466.1	ENSG00000232887		novel pseudogene	processed pseudogene	7	31119284	31119572	no	no	no	no	no	no	no	no	no	no	no	no	no	no	no	0	0	0	0	0	0	0	0	0	#NUM!	1	0	0	0	0	0	0	0	0	0	#NUM!	1	0	0	0	0	0
AC006480.1	ENSG00000201565			misc RNA	7	67297653	67297754	yes	yes	yes	yes	yes	no	no	no	no	no	no	no	no	no	no	5.48789	5.88749	3.82851	5.06796	4.87421	1.17111	0.92485	2.32339	2.18128	1.12517	0.13387	5.28817	4.93204	2.17713	4.13245	4.45793	6.0474	5.49305	5.33279	0.774912	-0.367896	0.571677	6.58681	6.51277	2.43125	5.17694	1.01992
AC006483.1	ENSG00000228974		S100 calcium binding protein A11 (S100A11) pseudogene	processed pseudogene	7	5560743	5561055	no	no	no	no	no	no	no	no	no	no	no	no	no	no	no	0	0	0	0	0	0	0	0	0	#NUM!	1	0	0	0	0	0	0	0	0	0	#NUM!	1	0	0	0	0	0
AC006484.1	ENSG00000223841		novel pseudogene (KIAA0733)	processed pseudogene	10	57955295	57957178	no	no	no	no	no	no	no	no	no	no	no	no	no	no	no	0	0	0	0	0	0	0	0	0	#NUM!	1	0	0	0	0	0	0	0	0	0	#NUM!	1	0	0	0	0	0
AC006486.1	ENSG00000268643		novel protein	protein coding	19	42234583	42255132	yes	yes	yes	yes	yes	no	no	no	no	no	no	no	no	no	no	20.2418	19.1136	15.8964	18.4173	26.6074	15.8743	20.1459	20.8759	0.882228	-0.180777	0.519892	17.5755	14.9568	20.9502	17.8275	23.2035	16.5952	20.8367	20.2118	0.882034	-0.181094	0.399811	7.82815	5.17881	18.1066	10.3712	14.9785
AC006499.1	ENSG00000248777		developmental pluripotency associated 4 (DPPA4) pseudogene	processed pseudogene	4	10199823	10200672	no	no	no	no	no	no	no	no	no	no	no	no	no	no	no	0.465016	0	0	0.155005	0	0	0	0	0	#NUM!	1	0	0.292541	0	0.0975137	0	0	0	0	0	#NUM!	1	0	0	0	0	0
AC006499.2	ENSG00000250074		novel beta-tubulin pseudogene	processed pseudogene	4	10267895	10268231	no	no	no	no	no	no	no	no	no	no	no	no	no	no	no	0	0	0	0	0	0	0	0	0	#NUM!	1	0	1.24238	0	0.414127	0	0	0	0	0	#NUM!	1	0	0	0	0	0
AC006499.3	ENSG00000250505		novel myxovirus (influenza virus) resistance protein pseudogene	processed pseudogene	4	10284961	10285708	no	no	no	no	no	no	no	no	no	no	no	no	no	no	no	0	0	0	0	0.340937	0	0	0.113646	0	#NUM!	1	0	0.344983	0	0.114994	0	0	0.640374	0.213458	0.538721	-0.89239	1	0	0	0	0	0
AC006499.4	ENSG00000250573		pseudogene similar to part of myxovirus (influenza virus) resistance 1, interferon-inducible protein p78 (mouse) (MX1)	processed pseudogene	4	10259445	10260138	no	no	no	no	no	no	no	no	no	no	no	no	no	no	no	0.302938	0	0.295873	0.199604	0	0	0	0	0	#NUM!	1	0.408678	0	0	0.136226	0	0.467352	0.70752	0.391624	0.347849	-1.52347	1	0	0.419431	0	0.13981	0
AC006499.5	ENSG00000251278		pseudogene similar to part of myxovirus (influenza virus) resistance 1, interferon-inducible protein p78 (mouse) (MX1)	processed pseudogene	4	10292195	10292708	no	no	no	no	no	no	no	no	no	no	no	no	no	no	no	0	0	0	0	0	0	0.549389	0.18313	0	#NUM!	1	0	0	0	0	0	0	0	0	0	#NUM!	1	0	0	0.481412	0.160471	0
AC006499.6	ENSG00000251296		novel developmental pluripotency associated 4 (DPPA4) pseudogene	processed pseudogene	4	10167159	10167765	no	yes	no	no	no	no	no	no	no	no	no	no	no	no	no	0.364516	0.391058	0	0.251858	0.453256	0	0.430012	0.294423	0.85543	-0.225278	1	0	0	0	0	0.518183	0.562352	0.425669	0.502068	0	#NUM!	0.500008	0	0	0.376806	0.125602	0
AC006499.7	ENSG00000251338		pseudogene similar to part of myxovirus (influenza virus) resistance 1, interferon-inducible protein p78 (mouse) (MX1)	processed pseudogene	4	10294463	10295579	no	no	no	no	no	no	no	no	no	no	no	no	no	no	no	0	0	0	0	0.206816	0	0	0.0689387	0	#NUM!	1	0	0	0.230943	0.076981	0	0	0.194228	0.0647427	1.18903	0.249785	1	0.310537	0	0	0.103512	0.21638
AC006499.8	ENSG00000271544		myxovirus (influenza virus) resistance 1, interferon-inducible protein p78 (mouse) (MX1) pseudogene	processed pseudogene	4	10238213	10238235	no	no	no	no	no	no	no	no	no	no	no	no	no	no	no	0	0	0	0	0	0	0	0	0	#NUM!	1	0	0	0	0	0	0	0	0	0	#NUM!	1	0	0	0	0	0
AC006504.3	ENSG00000267264		vomeronasal receptor pseudogene	processed pseudogene	19	27803538	27804060	yes	yes	yes	yes	no	no	no	no	no	no	no	no	no	no	no	4.08173	2.43274	6.64424	4.38624	2.81967	5.41978	3.74511	3.99485	1.09797	0.134839	1	0.611829	2.85313	2.51889	1.99462	3.86829	4.19802	2.64806	3.57146	0.558488	-0.840402	0.332374	4.65714	5.65134	3.75054	4.68634	3.54008
AC006504.6	ENSG00000267768		ubiquitin specific peptidase 24 (USP24) pseudogene	processed pseudogene	19	27908356	27908554	no	no	no	no	no	no	no	no	no	no	no	no	no	no	no	0	0	0	0	0	0	0	0	0	#NUM!	1	0	0	0	0	0	0	0	0	0	#NUM!	1	0	0	0	0	0
AC006509.1	ENSG00000224058		novel pseudogene	processed pseudogene	2	47731402	47732035	yes	yes	yes	yes	yes	no	no	no	no	no	no	no	no	no	no	11.2226	8.7603	15.8579	11.9469	15.8628	15.9337	11.633	14.4765	0.825264	-0.277072	0.368496	14.1124	15.6215	15.2146	14.9828	15.226	12.41	15.4234	14.3531	1.04387	0.0619421	1	10.0221	14.5065	12.1281	12.2189	6.95276
AC006509.2	ENSG00000224443		non-metastatic cells 2, protein (NM23B) expressed in (NME2) pseudogene	processed pseudogene	2	47705468	47705979	no	no	no	no	no	no	no	no	no	no	no	no	no	no	no	0	0	0	0	0	0	0	0	0	#NUM!	1	0	0	0	0	0	0	0	0	0	#NUM!	1	0	0	0	0	0
AC006511.2	ENSG00000240739		ribosomal protein S20 (RPS20) pseudogene	unprocessed pseudogene	12	7994770	7995084	no	no	no	no	no	no	no	no	no	no	no	no	no	no	no	0	0	0	0	0	0	0	0	0	#NUM!	1	0	0	0.450362	0.150121	0	0	0	0	0	#NUM!	1	0	0	0	0	0
AC006511.5	ENSG00000282080		novel transcript	lncRNA	12	8014093	8019007	no	no	no	no	no	no	no	no	no	no	no	no	no	no	no	0	0	0	0	0	0	0	0	0	#NUM!	1	0	0	0	0	0	0	0	0	0	#NUM!	1	0	0	0	0	0
AC006512.1	ENSG00000239701		ribosomal protein L37 (RPL37) pseudogene	processed pseudogene	12	7032108	7032398	no	no	no	yes	no	no	no	no	no	no	no	no	no	no	no	0	0	0	0	0	0	0	0	0	#NUM!	1	0	0	0	0	0	0	0	0	0	#NUM!	1	0	0	1.43994	0.47998	0
AC006512.2	ENSG00000257078		zinc finger protein 655 (ZNF655) pseudogene	processed pseudogene	12	7041156	7041641	no	no	no	no	yes	no	no	no	no	no	no	no	no	no	no	0	0	0	0	0	0.759122	0.599496	0.452873	0	#NUM!	1	0	0	0	0	0	0	0	0	0	#NUM!	1	0	0	0	0	0.661123
AC006517.1	ENSG00000199912			misc RNA	12	7800361	7800467	no	no	no	no	no	no	no	no	no	no	no	no	no	no	no	0	0	0	0	0	0	0	0	0	#NUM!	1	0	0	0	0	0	0	0	0	0	#NUM!	1	0	0	0	0	0
AC006518.1	ENSG00000256651		taste receptor, type 2 pseudogene	unprocessed pseudogene	12	10831074	10832016	no	yes	no	yes	no	no	no	no	no	no	no	no	no	no	no	0.136137	0.292099	0.664811	0.364349	0.507836	0.20336	0.401495	0.370897	0.982346	-0.0256968	1	0.550966	0.599506	0.567079	0.572517	0.774109	0.315035	0.476927	0.522024	1.09673	0.133208	1	0.444804	0.376975	0.21109	0.34429	0
AC006518.2	ENSG00000256682		taste receptor, type 2, member 12 pseudogene	transcribed processed pseudogene	12	10894943	10896952	yes	yes	yes	yes	no	no	no	no	no	no	no	no	no	no	no	2.20357	0.16932	0.462442	0.945111	0.679784	0.918728	0.644924	0.747812	1.26383	0.337802	1	1.06459	0.945794	1.20529	1.07189	1.16574	0.243487	0.798013	0.735747	1.45688	0.542882	1	1.14829	1.83057	0.978896	1.31925	0.307989
AC006529.1	ENSG00000240579		pseudogene similar to part of CD2 (cytoplasmic tail) binding protein 2 (CD2BP2)	processed pseudogene	7	127857852	127858488	yes	yes	yes	yes	yes	no	no	no	no	no	no	no	no	no	no	3.06576	3.34834	2.99426	3.13612	3.8121	3.56191	3.23773	3.53725	0.886599	-0.173646	0.823832	4.13586	4.28592	3.31085	3.91088	3.90511	2.1211	3.20387	3.07669	1.27113	0.346112	0.823832	4.15949	1.41489	2.83431	2.8029	1.32946
AC006530.1	ENSG00000258587		methyltransferase like 5 (METTL5) pseudogene	processed pseudogene	14	74873684	74874254	no	no	no	no	no	no	no	no	no	no	no	no	no	no	no	0	0	0.388711	0.12957	0	0	0	0	0	#NUM!	1	0	0	2.21045	0.736817	0.565771	0	0	0.18859	3.90697	1.96605	1	0.74307	0	0.411411	0.384827	0
AC006538.2	ENSG00000267001		novel protein	protein coding	19	2717769	2740048	no	yes	no	no	no	no	no	no	no	no	no	no	no	no	no	0	0	0	0	1.26996	0	0	0.42332	0	#NUM!	1	0	0.872924	0	0.290975	0	1.63309	0	0.544363	0.534523	-0.903676	1	0	0	0	0	0
AC006539.1	ENSG00000240673		ribosomal protein S8 (RPS8) pseudogene	processed pseudogene	19	20079818	20080539	no	no	yes	no	no	no	no	no	no	no	no	no	no	no	no	0	0.519791	0.473213	0.331001	0.602464	0	0	0.200821	1.64824	0.720926	1	0	1.21923	0	0.40641	0	0.748056	0	0.249352	1.62986	0.704748	1	0	0.670829	0	0.22361	1.89097
AC006539.2	ENSG00000268070		BCL2/adenovirus E1B 19kDa interacting protein 3 (BNIP3) pseudogene	processed pseudogene	19	20033444	20034332	yes	yes	yes	yes	no	no	no	no	no	no	no	no	no	no	no	3.96979	2.55531	3.87722	3.46744	2.46811	0.593004	1.87323	1.64478	2.10815	1.07598	0.301817	1.07109	1.99792	4.40965	2.49289	2.82166	4.28704	2.31789	3.1422	0.793358	-0.333956	0.629107	1.48236	1.09927	2.46218	1.68127	1.54935
AC006539.3	ENSG00000274033		novel zinc finger protein pseudogene	unprocessed pseudogene	19	20056466	20056594	no	no	no	no	no	no	no	no	no	no	no	no	no	no	no	0	0	0	0	0	0	0	0	0	#NUM!	1	0	0	0	0	0	0	0	0	0	#NUM!	1	0	0	0	0	0
AC006548.1	ENSG00000225480		N-acetylated alpha-linked acidic dipeptidase 2 (NAALAD2) pseudogene	processed pseudogene	22	16897445	16897546	no	no	no	no	no	no	no	no	no	no	no	no	no	no	no	0	0	0	0	0	0	0	0	0	#NUM!	1	0	0	0	0	0	0	0	0	0	#NUM!	1	0	0	0	0	0
AC006548.2	ENSG00000270226		interleukin 9 receptor (IL9R) pseudogene	processed pseudogene	22	17012404	17012932	no	no	no	no	no	no	no	no	no	no	no	no	no	no	no	0	0	0	0	0	0	0	0	0	#NUM!	1	0	0	0	0	0	0	0	0	0	#NUM!	1	0	0	0	0	0
AC006557.2	ENSG00000267324		protein phosphatase 6, regulatory subunit 2 (PPP6R2) pseudogene	processed pseudogene	18	14143596	14151139	no	no	no	no	no	no	no	no	no	no	no	no	no	no	no	0	0	0	0	0	0	0	0	0	#NUM!	1	0	0.18501	0	0.06167	0	0	0	0	0	#NUM!	1	0	0	0	0	0
AC006557.5	ENSG00000270469		non-SMC element 4 homolog A (S. cerevisiae), pseudogene	processed pseudogene	18	14053951	14054761	no	no	yes	no	no	no	no	no	no	no	no	no	no	no	no	0.246856	0.794491	0	0.347116	0	0	0	0	0	#NUM!	1	0.333021	0.310594	0.34276	0.328792	0.350921	0	0	0.116974	2.81082	1.49099	1	0.230446	0.683566	0.510358	0.47479	0.642293
AC006600.1	ENSG00000261882		phosphatase and tensin homologphosphatase and tensin homologphosphatase and tensin homolog (PTEN) pseudogene	processed pseudogene	17	56368063	56368215	no	no	no	no	no	no	no	no	no	no	no	no	no	no	no	0	0	0	0	0	0	0	0	0	#NUM!	1	0	0	0	0	0	0	0	0	0	#NUM!	1	0	0	0	0	0
AC006924.1	ENSG00000275314		nudix (nucleoside diphosphate linked moiety X)-type motif 19 (NUDT19) pseudogene	unprocessed pseudogene	X	36794500	36795460	no	no	no	no	no	no	no	no	no	no	no	no	no	no	no	0	0	0	0	0	0	0	0	0	#NUM!	1	0	0	0	0	0	0	0	0	0	#NUM!	1	0	0	0	0	0
AC006927.1	ENSG00000255977		clathrin, light chain A (CLTA) pseudogene	processed pseudogene	12	7606834	7607331	no	no	no	no	no	no	no	no	no	no	no	no	no	no	no	0	0	0	0	0	0	0	0	0	#NUM!	1	0	0	0	0	0	0	0	0	0	#NUM!	1	0	0	0	0	0
AC006927.2	ENSG00000284327		mitochondrially encoded cytochrome c oxidase II (MT-CO2) pseudogene	processed pseudogene	12	7619872	7620260	yes	no	no	no	no	no	no	no	no	no	no	no	no	no	no	0	0	0	0	1.84756	0	0	0.615853	0	#NUM!	0.500008	0	0	0	0	0	0	0	0	0	#NUM!	1	0	0	0	0	0
AC006927.3	ENSG00000284522		mitochondrially encoded NADH dehydrogenase 2 (MT-ND2) pseudogene	processed pseudogene	12	7626103	7626486	no	no	no	no	no	no	no	no	no	no	no	no	no	no	no	0	0	0	0	0	0	0	0	0	#NUM!	1	0	0	0	0	0	0	0	0	0	#NUM!	1	0	0	0	0	0
AC006927.4	ENSG00000284591		mitochondrially encoded cytochrome c oxidase I (MT-CO1) pseudogene	processed pseudogene	12	7620542	7621450	no	no	no	no	no	no	no	no	no	no	no	no	no	no	no	0	0	0	0	0	0	0	0	0	#NUM!	1	0	0	0	0	0	0	0	0	0	#NUM!	1	0	0	0	0	0
AC006946.1	ENSG00000235328		ribosomal protein L31 (RPL31) pseudogene	processed pseudogene	22	17093612	17093939	yes	yes	yes	yes	yes	no	yes	no	no	no	no	no	no	no	no	19.8943	16.8496	30.6794	22.4744	23.4354	18.7692	19.7632	20.6559	1.08804	0.121732	0.725132	26.8383	21.0787	29.0771	25.6647	17.8617	14.5381	11.0045	14.4681	1.77388	0.826908	0.00790674	25.414	24.6451	18.4003	22.8198	27.2436
AC006960.1	ENSG00000201432			misc RNA	7	36337667	36337778	no	no	yes	no	no	no	no	no	no	no	no	no	no	no	no	0	0	0	0	0	0	0	0	0	#NUM!	1	0	0	0	0	0	0	0	0	0	#NUM!	1	0	0	0	0	0
AC006965.1	ENSG00000224341		aldo-keto reductase family 7, member A2 (aflatoxin aldehyde reductase) (AKR7A2) pseudogene	processed pseudogene	X	118877886	118879185	no	no	no	no	no	no	no	no	no	no	no	no	no	no	no	0	0	0	0	0	0	0	0	0	#NUM!	1	0	0	0	0	0	0	0	0	0	#NUM!	1	0	0	0	0	0
AC006967.1	ENSG00000229365		adenosylmethionine decarboxylase 1 (AMD1) pseudogene	processed pseudogene	7	157087955	157088543	no	no	no	no	no	no	no	no	no	no	no	no	no	no	no	0	0	0	0	0	0	0	0	0	#NUM!	1	0	0	0	0	0	0	0	0	0	#NUM!	1	0	0	0	0	0
AC006970.1	ENSG00000233028		ribonuclease T2 (RNASET2) pseudogene	processed pseudogene	7	56175634	56176412	no	no	no	no	no	no	no	no	no	no	no	no	no	no	no	0	0	0	0	0	0	0	0	0	#NUM!	1	0	0	0	0	0	0	0	0	0	#NUM!	1	0	0	0	0	0
AC006971.1	ENSG00000218586		Rho GTPase activating protein 5 (ARHGAP5) pseudogene	processed pseudogene	7	54933699	54938184	no	no	no	no	no	no	no	no	no	no	no	no	no	no	no	0	0	0	0	0	0	0	0	0	#NUM!	1	0	0.0476494	0.0531387	0.033596	0.0538625	0	0	0.0179542	1.87121	0.903971	1	0	0	0	0	0
AC006978.1	ENSG00000235859		proteasome (prosome, macropain) 26S subunit, ATPase, 5 (PSMC5) pseudogene	processed pseudogene	7	30371508	30372741	yes	yes	yes	yes	yes	no	no	no	no	no	no	no	no	no	no	33.125	35.061	41.885	36.6903	42.2924	33.3561	35.9368	37.1951	0.986429	-0.0197129	0.893211	44.2883	42.7942	44.7622	43.9482	39.5214	34.2208	33.1562	35.6328	1.23336	0.302594	0.245152	35.3405	42.5871	34.3947	37.4408	27.1261
AC006978.2	ENSG00000281593		novel protein, ZNRF2-LINC01176 readthrough	protein coding	7	30362400	30412502	yes	yes	yes	yes	yes	no	no	no	no	no	no	no	no	no	no	10.321	8.50403	13.027	10.6173	9.72156	15.9106	14.4573	13.3632	0.794524	-0.331837	0.409854	12.8727	14.4631	18.3539	15.2299	10.0288	9.06375	12.0908	10.3945	1.4652	0.551098	0.171329	16.6238	23.9581	8.58159	16.3878	7.13539
AC006986.1	ENSG00000274445		testis specific protein, Y-linked 1 (TSPY1) pseudogene	processed pseudogene	Y	9868462	9868702	no	no	no	no	no	no	no	no	no	no	no	no	no	no	no	0	0	0	0	0	0	0	0	0	#NUM!	1	0	0	0	0	0	0	0	0	0	#NUM!	1	0	0	0	0	0
AC006989.1	ENSG00000224518		cytochrome c, somatic (CYCS) pseudogene	processed pseudogene	Y	14941746	14942715	no	no	no	no	no	no	no	no	no	no	no	no	no	no	no	0	0	0	0	0	0	0	0	0	#NUM!	1	0	0	0	0	0	0	0	0	0	#NUM!	1	0	0	0	0	0
AC006994.1	ENSG00000279317		novel transcript	lncRNA	2	210171518	210233976	yes	yes	yes	yes	yes	no	no	no	no	no	no	no	no	no	no	3.73286	3.55033	5.07915	4.12078	3.23322	3.88418	3.62513	3.58084	1.15078	0.202612	1	5.10228	2.08192	3.93862	3.70761	4.0324	2.18806	3.84531	3.35526	1.10501	0.144059	1	4.63405	3.60012	2.19918	3.47778	3.38274
AC007000.1	ENSG00000201959			misc RNA	7	77041647	77041748	yes	yes	yes	yes	yes	no	no	no	no	no	no	no	no	no	no	3.33614	5.65974	4.26234	4.41941	2.35891	2.8488	2.84812	2.68528	1.64579	0.71878	0.383392	5.69885	4.77939	5.47819	5.31881	7.95654	6.71606	6.7004	7.12433	0.74657	-0.421651	0.417837	5.59115	5.52391	2.51294	4.54267	3.52611
AC007000.2	ENSG00000213542		ribosomal protein L7a (RPL7A) pseudogene	processed pseudogene	7	77115399	77116192	yes	yes	yes	yes	yes	no	no	no	no	no	no	no	no	no	no	6.58496	8.15127	14.8417	9.85931	9.44773	12.8632	14.9387	12.4165	0.794046	-0.332706	0.389308	10.2501	12.7464	11.9565	11.651	9.36094	10.9403	14.7878	11.6963	0.996123	-0.0056042	0.905029	5.20149	11.2211	8.37782	8.2668	7.24874
AC007012.1	ENSG00000259963		ring finger protein 39 (RNF39) pseudogene	processed pseudogene	16	6721786	6721960	no	no	no	no	no	no	no	no	no	no	no	no	no	no	no	0	0	0	0	0	0	0	0	0	#NUM!	1	0	0	0	0	0	0	0	0	0	#NUM!	1	0	0	0	0	0
AC007016.1	ENSG00000249930		pseudogene similar to part of glyceraldehyde-3-phosphate dehydrogenase (GAPDH)	processed pseudogene	4	15492729	15492972	yes	yes	yes	yes	no	no	no	no	no	no	no	no	no	no	no	0	0	2.34264	0.78088	5.96499	7.16594	0	4.37698	0.178406	-2.48676	0.0871348	0	0	3.33043	1.11014	0	0	8.40291	2.80097	0.396342	-1.33518	0.566605	0	6.64187	0	2.21396	0
AC007040.2	ENSG00000258881		novel protein	protein coding	2	70939318	70995336	yes	yes	yes	yes	yes	no	no	no	no	no	no	no	no	no	no	9.54356	9.40583	7.91674	8.95538	8.01943	7.58879	7.27018	7.62613	1.1743	0.231801	0.671937	5.70008	8.82618	7.7666	7.43095	5.00684	8.02849	5.22041	6.08525	1.22114	0.288229	0.755308	4.44392	3.89364	6.6274	4.98832	9.96015
AC007064.1	ENSG00000237358		tripartite motif-containing 43 (TRIM43) pseudogene	processed pseudogene	22	16876552	16876902	no	no	no	no	no	no	no	no	no	no	no	no	no	no	no	0	0	0	0	0	0	0	0	0	#NUM!	1	0	0	0	0	0	0	0	0	0	#NUM!	1	0.846754	0	0	0.282251	0
AC007064.3	ENSG00000237835		Zinc finger protein pseudogene	processed pseudogene	22	16855804	16856162	no	no	no	no	no	no	no	no	no	no	no	no	no	no	no	0	0	0	0	0	0	0	0	0	#NUM!	1	0	0	0	0	0	0	0	0	0	#NUM!	1	0	0	0	0	0
AC007064.4	ENSG00000283535		novel pseudogene	unprocessed pseudogene	22	16844399	16846357	no	no	no	no	no	no	no	no	no	no	no	no	no	no	no	0	0	0	0	0	0	0	0	0	#NUM!	1	0	0	0	0	0	0	0	0	0	#NUM!	1	0	0	0	0	0
AC007066.1	ENSG00000213216		ribosomal protein S25 (RPS25) pseudogene	processed pseudogene	9	123029373	123029753	yes	yes	yes	yes	yes	no	no	no	no	no	no	no	no	no	no	4.70035	5.86863	3.04994	4.53964	2.92071	7.0922	5.50886	5.17392	0.877408	-0.18868	0.855571	5.25006	7.86993	0	4.37333	5.55031	3.61296	6.35347	5.17225	0.845538	-0.242059	0.782824	0.732375	4.30395	2.42936	2.48856	3.05474
AC007068.1	ENSG00000213443		nucleophosmin (nucleolar phosphoprotein B23, numatrin) (NPM1) pseudogene	processed pseudogene	12	9695384	9696227	yes	yes	yes	yes	yes	no	no	no	no	no	no	no	no	no	no	91.4601	96.9553	67.1282	85.1812	77.655	68.9522	70.0157	72.2076	1.17967	0.238383	0.246006	110.631	101.619	121.469	111.24	110.702	98.0231	114.576	107.767	1.03222	0.0457505	0.876658	70.2003	78.224	71.5009	73.3084	58.0637
AC007098.1	ENSG00000231609		novel transcript, antisense to EHBP1	lncRNA	2	62957326	63048640	yes	yes	yes	yes	yes	no	no	no	no	no	no	no	no	no	no	0.8302	0.890281	0	0.573494	1.03188	1.23963	0	0.75717	0.757417	-0.40084	1	1.11952	3.13419	1.15226	1.80199	0	1.28025	0.969076	0.749775	2.40337	1.26506	0.453152	0	0	3.43134	1.14378	1.0796
AC007115.1	ENSG00000258148		GABA(A) receptor-associated protein (GABARAP) pseudogene	processed pseudogene	12	91193709	91193942	no	no	no	no	no	no	no	no	no	no	no	no	no	no	no	0	0	0	0	0	0	0	0	0	#NUM!	1	0	0	0	0	0	0	0	0	0	#NUM!	1	0	0	0	0	0
AC007136.1	ENSG00000267180		ribosomal protein L36a (RPL36A) pseudogene	transcribed processed pseudogene	19	2030853	2031051	no	no	no	no	no	no	no	no	no	no	no	no	no	no	no	0	0	0	0	0	0	0	0	0	#NUM!	1	0	0	0	0	0	0	0	0	0	#NUM!	1	0	0	0	0	0
AC007151.1	ENSG00000262516		developmental pluripotency associated 3 (DPPA3) pseudogene	processed pseudogene	16	3840528	3841010	yes	yes	yes	yes	yes	no	no	no	yes	no	no	no	no	no	no	10.7772	7.15739	14.0345	10.6564	10.2102	15.3323	9.68659	11.743	0.907463	-0.140089	0.807298	6.92332	12.2685	12.1139	10.4352	10.9432	10.2925	9.58875	10.2748	1.01561	0.0223465	1	10.0608	11.3688	7.95755	9.79572	10.0147
AC007160.1	ENSG00000176043		ribosomal protein L36 (RPL36) pseudogene	processed pseudogene	14	72929612	72929930	no	yes	no	yes	no	no	no	no	no	no	no	no	no	no	no	0	0	1.08839	0.362797	0	0	0	0	0	#NUM!	1	1.50335	2.80422	1.54732	1.95163	0	1.71919	0	0.573063	3.40561	1.76791	0.289095	0	0	3.45585	1.15195	0
AC007161.1	ENSG00000234718		ribosomal protein L23a (RPL23A) pseudogene	transcribed processed pseudogene	7	7738524	7742574	yes	yes	yes	no	yes	no	no	no	no	no	no	no	no	no	no	2.37538	1.04064	0	1.13867	0	0.433228	1.07424	0.502489	2.26606	1.18019	1	2.247	3.45237	2.7499	2.81642	2.92786	0	0	0.975953	2.88582	1.52898	0.226604	0.00010052	0.0697982	0	0.0232996	0.918515
AC007161.2	ENSG00000270314		5-azacytidine induced 2 (AZI2) pseudogene	processed pseudogene	7	7735743	7736851	yes	yes	yes	yes	no	no	no	no	no	no	no	no	no	no	no	3.35512	3.0595	4.25993	3.55818	2.08595	4.00947	4.55166	3.54903	1.00258	0.00371736	1	2.94204	3.16605	3.9598	3.35596	2.62323	3.88204	4.11388	3.53972	0.948088	-0.0769071	1	3.28868	5.34211	3.64165	4.09081	2.83714
AC007179.3	ENSG00000270447		LSM6 homolog, U6 small nuclear RNA associated (S. cerevisiae) (LSM6) pseudogene	processed pseudogene	2	59514890	59515124	no	no	no	no	no	no	no	no	no	no	no	no	no	no	no	0	0	0	0	0	0	0	0	0	#NUM!	1	0	0	0	0	0	0	0	0	0	#NUM!	1	0	0	0	0	0
AC007182.2	ENSG00000242951		ribosomal protein S24 (RPS24) pseudogene	processed pseudogene	14	75595805	75596206	yes	yes	yes	yes	yes	yes	yes	yes	no	no	yes	yes	yes	no	no	0	1.60458	3.02602	1.54353	7.74712	12.8799	9.99136	10.2061	0.151236	-2.72513	1.29828e-05	1.01954	2.95472	4.19044	2.72157	6.60899	8.16812	7.06854	7.28188	0.373745	-1.41987	0.0161502	1.45027	1.03939	2.3635	1.61772	8.89317
AC007192.1	ENSG00000268173		novel protein, readthrough between PIK3R2 and IFI30	protein coding	19	18153158	18178117	yes	yes	yes	yes	yes	no	no	no	no	no	no	no	no	no	no	11.4641	11.8588	7.60065	10.3079	11.369	4.2108	8.84279	8.14086	1.26619	0.340494	0.511743	6.95518	12.557	8.5288	9.34699	9.67393	11.0238	11.4292	10.709	0.872819	-0.196246	0.519163	13.173	9.07981	8.38006	10.211	9.22458
AC007204.1	ENSG00000273791		BCL2/adenovirus E1B 19kDa interacting protein 3 (BNIP3) pseudogene	unprocessed pseudogene	19	19908268	19909146	yes	yes	no	yes	no	no	no	no	no	no	no	no	no	no	no	0	0.44514	0.87249	0.43921	1.16646	0.619815	0.978964	0.921746	0.476498	-1.06946	0.625012	2.0592	0.522062	0	0.860421	1.32658	0.640124	0.564263	0.843656	1.01987	0.0283853	1	0	1.14897	0	0.38299	0
AC007204.2	ENSG00000274800		vomeronasal 1 receptor 3 (VN1R3) pseudogene	unprocessed pseudogene	19	19978190	19979610	no	no	no	no	no	no	no	no	no	no	no	no	no	no	no	0	0	0	0	0	0	0	0	0	#NUM!	1	0	0	0	0	0	0	0	0	0	#NUM!	1	0	0	0	0	0
AC007207.1	ENSG00000242444		ribosomal protein L18 (RPL18) pseudogene	transcribed processed pseudogene	12	4109661	4118132	yes	yes	yes	yes	yes	no	no	no	no	no	no	no	no	no	no	1.36053	0.890281	2.24349	1.4981	1.21626	2.08094	1.64337	1.64686	0.909672	-0.136582	1	0	1.84604	1.15226	0.999433	0	0.754503	1.05566	0.603386	1.65637	0.728025	1	0	2.50325	1.01112	1.17146	1.81231
AC007215.1	ENSG00000242329		ribosomal protein L37a (RPL37A) pseudogene	processed pseudogene	12	12840804	12841079	yes	yes	yes	yes	no	no	no	no	no	no	no	no	no	no	no	1.60838	3.45098	1.57087	2.21008	1.99993	0	1.89737	1.2991	1.70124	0.766587	0.548865	0	6.07098	2.23324	2.76807	0	0	1.87821	0.62607	4.42135	2.14449	0.264328	1.50146	2.22687	1.66261	1.79698	0
AC007224.1	ENSG00000260764		cytochrome c oxidase subunit VIc (COX6C) pseudogene	processed pseudogene	16	8731416	8731559	no	no	no	no	no	no	no	no	no	no	no	no	no	no	no	0	0	0	0	0	0	0	0	0	#NUM!	1	0	0	0	0	0	0	0	0	0	#NUM!	1	0	0	18.9334	6.31113	0
AC007225.1	ENSG00000260782		nuclear factor (erythroid-derived 2)-like 3 (NFE2L3) pseudogene	processed pseudogene	16	46789898	46792040	no	yes	yes	no	no	no	no	no	no	no	no	no	no	no	no	0.659077	0.404038	0.919581	0.660899	0.585375	0.140646	0.555357	0.427126	1.54732	0.629772	1	0.508073	0.82925	0.392198	0.576507	0.936919	0.435763	0.549747	0.64081	0.899654	-0.152558	1	0.439474	0.26072	0.681299	0.460498	0.612446
AC007225.2	ENSG00000261725		origin recognition complex, subunit 3 (ORC3) pseudogene	processed pseudogene	16	46850999	46851254	no	no	no	no	no	no	no	no	no	no	no	no	no	no	no	0	0	0	0	0	0	0	0	0	#NUM!	1	0	0	0	0	0	0	0	0	0	#NUM!	1	0	0	0	0	0
AC007229.1	ENSG00000267544		chromosome 11 open reading frame 73 (C11orf73) pseudogene	processed pseudogene	19	10841839	10842250	no	yes	no	yes	no	no	no	no	no	no	no	no	no	no	no	1.33917	0.943669	0	0.760946	0.95165	0	0	0.317217	2.39882	1.26232	1	0	0	0	0	0	0	3.28049	1.0935	0	#NUM!	0.250012	1.7129	0	1.0261	0.913	0
AC007237.1	ENSG00000226230		ubiquitin-fold modifier conjugating enzyme 1 (UFC1) pseudogene	processed pseudogene	7	78486530	78487028	no	no	no	no	no	no	no	no	no	no	no	no	no	no	no	0	0	0	0	0	0	0	0	0	#NUM!	1	0	0	0	0	0	0	0	0	0	#NUM!	1	0	0	0	0	0
AC007238.1	ENSG00000231043		IK cytokine, down-regulator of HLA II (IK) pseudogene	processed pseudogene	2	58460292	58462032	no	no	no	no	no	no	no	no	no	no	no	no	no	no	no	0	0.279702	0	0.093234	0	0	0	0	0	#NUM!	1	0	0	0	0	0	0	0	0	0	#NUM!	1	0.122037	0.182502	0	0.101513	0
AC007241.1	ENSG00000278391			misc RNA	Y	18336960	18337049	no	no	no	no	no	no	no	no	no	no	no	no	no	no	no	0	0	0	0	0	0	0	0	0	#NUM!	1	0	0	0	0	0	0	0	0	0	#NUM!	1	0	0	0	0	0
AC007253.1	ENSG00000235653		zinc finger protein 19 (ZNF19) pseudogene	processed pseudogene	2	39929110	39929998	no	no	no	no	no	no	no	no	no	no	no	no	no	no	no	0	0	0	0	0	0	0	0	0	#NUM!	1	0	0	0	0	0	0	0	0	0	#NUM!	1	0	0	0	0	0
AC007255.2	ENSG00000270196		general transcription factor IIIC, polypeptide 6, alpha 35kDa, pseudogene	processed pseudogene	7	29551521	29552151	no	no	no	no	no	no	no	no	no	no	no	no	no	no	no	0	0	0	0	0	0	0	0	0	#NUM!	1	0	0	0	0	0	0	0	0	0	#NUM!	1	0	0	0	0	0
AC007262.1	ENSG00000271656		ribosomal protein L17 (RPL17) pseudogene	processed pseudogene	14	81003325	81003645	no	no	no	no	no	no	no	no	no	no	no	no	no	no	no	0	0	1.07306	0.357687	0	0	0	0	0	#NUM!	1	0	0	0	0	0	0	0	0	0	#NUM!	1	0	0	0	0	0
AC007274.2	ENSG00000236690		testis specific protein, Y-linked 1 (TSPY1) pseudogene	unprocessed pseudogene	Y	7690511	7692678	no	no	no	no	no	no	no	no	no	no	no	no	no	no	no	0	0	0	0	0	0	0	0	0	#NUM!	1	0	0	0	0	0	0	0	0	0	#NUM!	1	0	0	0	0	0
AC007274.3	ENSG00000275280		testis specific protein, Y-linked 1 (TSPY1) pseudogene	processed pseudogene	Y	7656968	7657352	no	no	no	no	no	no	no	no	no	no	no	no	no	no	no	0	0	0	0	0	0	0	0	0	#NUM!	1	0	0	0	0	0	0	0	0	0	#NUM!	1	0	0	0	0	0
AC007275.1	ENSG00000278854		tripartite motif containing 60 (TRIM60) pseudogene	processed pseudogene	Y	7845485	7846454	no	no	no	no	no	no	no	no	no	no	no	no	no	no	no	0	0	0	0	0	0	0	0	0	#NUM!	1	0	0	0	0	0	0	0	0	0	#NUM!	1	0	0	0	0	0
AC007279.1	ENSG00000230799		ribosomal protein pseudogene	processed pseudogene	2	201762737	201763573	yes	yes	yes	yes	yes	no	no	no	no	no	no	no	no	no	no	2.60812	2.79803	2.31572	2.57396	1.47411	2.47926	2.79704	2.25014	1.14391	0.193974	1	4.1582	3.57985	5.26746	4.33517	2.35938	3.29206	2.21503	2.62216	1.65328	0.725331	0.383392	1.99206	2.29795	0.980384	1.7568	1.85074
AC007312.1	ENSG00000224946		pseudogene similar to part of ubiquitin specific peptidase 22 (USP22)	processed pseudogene	7	33276834	33277091	yes	yes	yes	yes	yes	no	no	no	no	no	no	no	no	no	no	0	6.35564	1.9287	2.76145	4.911	0	0	1.637	1.68689	0.754366	0.782535	2.66404	12.4232	2.74195	5.94306	0	0	4.6121	1.53737	3.86574	1.95074	0.159862	1.84348	5.46828	4.08268	3.79815	2.56906
AC007318.1	ENSG00000172974		voltage-dependent anion channel 2 (VDAC2) pseudogene	processed pseudogene	2	65205108	65205988	no	no	yes	no	no	no	no	no	no	no	no	no	no	no	no	0	0	0	0	1.37317	0	0	0.457723	0	#NUM!	1	0	1.47368	0	0.491227	1.47749	0	0	0.492497	0.997421	-0.00372552	1	3.09056	0	1.03782	1.37613	0
AC007318.2	ENSG00000272025			snoRNA	2	65158662	65158860	no	no	yes	no	no	no	no	no	no	no	no	no	no	no	no	0	0	0	0	0	0	0	0	0	#NUM!	1	0	0	0	0	0	0	0	0	0	#NUM!	1	0	0	0	0	3.56544
AC007322.3	ENSG00000237968		testis specific protein, Y-linked 1 (TSPY1) pseudogene	unprocessed pseudogene	Y	21940012	21941593	no	no	no	no	no	no	no	no	no	no	no	no	no	no	no	0	0	0	0	0	0	0	0	0	#NUM!	1	0	0.376045	0	0.125348	0	0	0	0	0	#NUM!	1	0	0	0	0	0
AC007322.4	ENSG00000251618		testis specific protein, Y-linked 1 (TSPY1) pseudogene	unprocessed pseudogene	Y	21895394	21897559	no	no	no	no	no	no	no	no	no	no	no	no	no	no	no	0	0	0	0	0	0	0	0	0	#NUM!	1	0	0	0	0	0	0	0	0	0	#NUM!	1	0	0	0	0	0
AC007326.1	ENSG00000271275		POM121 transmembrane nucleoporin (POM121) pseudogene	processed pseudogene	22	18997138	18997595	no	no	no	no	no	no	no	no	no	no	no	no	no	no	no	0	0	0	0	0	0	0	0	0	#NUM!	1	0	0.703567	0	0.234522	0	0	0	0	0	#NUM!	1	0	0	0	0	0
AC007326.5	ENSG00000284294		novel transcript	lncRNA	22	18936411	18947741	yes	yes	yes	yes	yes	no	no	no	no	no	no	no	no	no	no	90.7086	86.69	112.325	96.5745	93.0756	104.044	96.1051	97.7416	0.98806	-0.0173294	0.772768	91.9135	94.8113	106.108	97.6109	91.7207	82.6832	86.1029	86.8356	1.12409	0.168758	0.44608	83.7394	87.738	82.9051	84.7942	72.7175
AC007327.1	ENSG00000228770		pseudogene similar to part of mitochondrially encoded NADH dehydrogenase 2 MT-ND2	processed pseudogene	7	36228621	36228884	yes	yes	yes	no	no	yes	no	no	no	no	yes	no	no	no	no	0	0	1.79262	0.59754	2.28225	5.48347	2.16521	3.31031	0.180509	-2.46986	0.0385926	0	0	0	0	0	2.83157	0	0.943857	0	#NUM!	0.250012	0	2.54123	0	0.847077	2.38779
AC007342.2	ENSG00000259962		golgin A6 family-like 2 (GOLGA6L2) pseudogene	unprocessed pseudogene	16	53362019	53363678	no	no	no	no	no	no	no	no	no	no	no	no	no	no	no	0	0.774874	0	0.258291	0	0	0	0	0	#NUM!	1	0	0	0	0	0	0	0	0	0	#NUM!	1	0	0	0	0	0
AC007342.3	ENSG00000260078		u3 small nucleolar ribonucleoprotein protein MPP10-like [Source:NCBI gene;Acc:643802]	transcribed unprocessed pseudogene	16	53364982	53373083	yes	yes	yes	yes	yes	no	no	no	no	no	no	no	no	no	no	4.70858	3.75274	5.09704	4.51945	4.08671	5.54845	4.83537	4.82351	0.936964	-0.0939345	0.850588	4.2628	4.26329	5.89117	4.80575	4.45143	3.77775	5.08944	4.43954	1.08249	0.114354	1	2.95185	4.43293	3.4785	3.62109	4.08024
AC007346.1	ENSG00000260258		novel pseudogene (KIAA1191)	transcribed processed pseudogene	16	52942139	52943464	no	no	no	no	no	no	no	no	no	no	no	no	no	no	no	0	0	0	0	0	0	0	0	0	#NUM!	1	0	0	0	0	0	0	0	0	0	#NUM!	1	0	0	0	0	0
AC007346.2	ENSG00000260939		mitochondrial carrier 2 (MTCH2) pseudogene	processed pseudogene	16	53010395	53011286	no	no	no	no	no	no	no	no	no	no	no	no	no	no	no	0	0	0	0	0	0	0	0	0	#NUM!	1	0	0	0	0	0	0	0	0	0	#NUM!	1	0	0	0	0	0
AC007347.2	ENSG00000280454			pseudogene	16	54114697	54114878	no	no	yes	yes	yes	no	no	no	no	no	no	no	no	no	no	0	0	0	0	0	0	0	0	0	#NUM!	1	0	0	43.3025	14.4342	0	0	0	0	0	#NUM!	0.0367285	0	13.6983	9.58025	7.75952	0
AC007363.1	ENSG00000270677		guanine nucleotide binding protein (G protein), beta polypeptide 2-like 1 (GNB2L1) pseudogene	processed pseudogene	2	36656322	36656941	no	no	no	no	no	no	no	no	no	no	no	no	no	no	no	0	0	0	0	0	0	0	0	0	#NUM!	1	0	0	0	0	0	0	0	0	0	#NUM!	1	0	0	0	0	0
AC007365.2	ENSG00000227791		ribosomal protein S10 (RPS10) pseudogene	processed pseudogene	2	64665607	64666064	yes	yes	yes	yes	no	no	no	no	no	no	no	no	no	no	no	1.11941	1.80081	1.09298	1.33773	1.39275	2.51141	1.32189	1.74202	0.767922	-0.380968	1	0.755017	0.703567	0	0.486195	2.38929	0	0	0.79643	0.610468	-0.712012	1	0	0	0	0	0.728041
AC007368.1	ENSG00000255595		novel transcript	lncRNA	12	126191151	126434227	no	no	no	no	no	no	no	no	no	no	no	no	no	no	no	0	0	0	0	0	0	0	0	0	#NUM!	1	0	0	0	0	0	0	0	0	0	#NUM!	1	0	0	0	0	0
AC007375.1	ENSG00000201384			snoRNA	14	77201026	77201140	no	no	no	no	no	no	no	no	no	no	no	no	no	no	no	0	0	0	0	0	0	0	0	0	#NUM!	1	0	0	0	0	0	0	0	0	0	#NUM!	1	0	0	0	0	0
AC007375.2	ENSG00000259164		novel protein	protein coding	14	77098311	77225462	no	no	no	no	no	no	no	no	no	no	no	no	no	no	no	0	0.272607	0	0.090869	0	0	1.15204	0.384013	0.23663	-2.0793	1	0.881501	0	0	0.293834	0	0	0	0	0	#NUM!	1	0.496039	0.193642	0	0.229894	0.314077
AC007376.1	ENSG00000258566		H1 histone family, member O, oocyte-specific (H1FOO) pseudogene	processed pseudogene	14	76690139	76690742	no	no	no	no	no	no	no	no	no	no	no	no	no	no	no	0	0	0	0	0	0.548354	0	0.182785	0	#NUM!	1	0	0	0	0	0	0	0	0	0	#NUM!	1	0	0	0	0	0
AC007383.1	ENSG00000227946		novel transcript	lncRNA	2	206084605	206086564	no	no	no	no	no	no	no	no	no	no	no	no	no	no	no	0	0	0	0	0	0	0	0	0	#NUM!	1	0	0	0	0	0	0	0	0	0	#NUM!	1	0	0	0	0	0
AC007386.1	ENSG00000227394		ribosomal protein L11 (RPL11) pseudogene	processed pseudogene	2	64960053	64960634	yes	yes	yes	yes	yes	no	no	no	no	no	no	no	no	no	no	1.54851	1.24595	2.6467	1.81372	0.481373	3.46974	1.82675	1.92595	0.941725	-0.0866223	1	1.56677	1.94834	4.30023	2.60511	1.10066	2.98618	0.90415	1.66366	1.56589	0.646983	0.581096	2.16836	1.07199	3.20145	2.14727	2.01454
AC007389.2	ENSG00000223739		ribosomal protein S15a (RPS15A) pseudogene	processed pseudogene	2	65511771	65512076	no	no	no	no	no	no	no	no	no	no	no	no	no	no	no	0	0	0	0	0	0	0	0	0	#NUM!	1	0	0	0	0	0	0	0	0	0	#NUM!	1	0	0	0	0	0
AC007389.4	ENSG00000237979		DnaJ (Hsp40) homolog, subfamily B, member 12 (DNAJB12) pseudogene	processed pseudogene	2	65500993	65502138	no	no	no	no	no	no	no	no	no	no	no	no	no	no	no	0	0	0	0	0	0	0	0	0	#NUM!	1	0	0	0	0	0	0	0	0	0	#NUM!	1	0	0	0	0	0
AC007390.1	ENSG00000272054		novel transcript	lncRNA	2	37208875	37212677	no	no	no	no	no	no	no	no	no	no	no	no	no	no	no	0	0	0	0	0	0	0	0	0	#NUM!	1	0	0	0	0	0	0	0	0	0	#NUM!	1	0	0	0	0	0
AC007395.1	ENSG00000231386		pseudogene similar to part of MOB1, Mps One Binder kinase activator-like 3 (yeast) (MOBKL3)	processed pseudogene	2	70810798	70811474	no	no	no	no	no	no	no	no	no	no	no	no	no	no	no	0	0	0	0	0.77909	0.467973	0	0.415688	0	#NUM!	1	0	0	0	0	0.445346	0	0	0.148449	0	#NUM!	1	0	0	0	0	0
AC007424.1	ENSG00000257501		platelet-activating factor acetylhydrolase 1b, catalytic subunit 2 (30kDa) (PAFAH1B2) pseudogene	transcribed processed pseudogene	12	97713412	97761859	yes	yes	yes	yes	yes	no	no	no	no	no	no	no	no	no	no	3.03356	2.38697	3.48589	2.96881	1.74943	2.48954	2.68806	2.30901	1.28575	0.36261	0.803645	2.90112	2.35977	2.8009	2.68726	2.33464	2.75758	3.6677	2.91997	0.920304	-0.119818	1	2.71297	2.56739	2.65707	2.64581	2.00274
AC007435.1	ENSG00000277948			misc RNA	2	175092401	175092587	no	no	no	no	no	no	no	no	no	no	no	no	no	no	no	0	0.709207	0	0.236402	0	0	0	0	0	#NUM!	1	0	0	0.917899	0.305966	0	1.01986	0	0.339953	0.900025	-0.151963	1	0.617126	1.83057	0	0.815899	0
AC007448.1	ENSG00000207410			snoRNA	17	67271469	67271607	no	no	no	no	no	no	no	no	no	no	no	no	no	no	no	0	0	0	0	0	0	0	0	0	#NUM!	1	0	0	0	0	0	0	0	0	0	#NUM!	1	0	0	0	0	0
AC007450.3	ENSG00000277705		ovostatin (OVOS) pseudogene	processed pseudogene	12	11507162	11507408	no	no	no	yes	no	no	no	no	no	no	no	no	no	no	no	0	0	0	0	0	0	0	0	0	#NUM!	1	0	0	0	0	0	0	0	0	0	#NUM!	1	0	0	0	0	0
AC007450.4	ENSG00000278654		IQ motif and Sec7 domain 3 (IQSEC3) pseudogene	processed pseudogene	12	11500499	11501022	no	no	yes	yes	yes	no	no	no	no	no	no	no	no	no	no	0	0	0.441665	0.147222	0	0	0	0	0	#NUM!	1	0	0	0	0	0	1.39528	0	0.465093	0	#NUM!	1	0	0	0	0	1.17661
AC007458.1	ENSG00000256708		mitochondrial ribosomal protein L21 (MRPL21) pseudogene	processed pseudogene	12	68143318	68143690	yes	yes	yes	yes	yes	no	no	no	no	no	no	no	no	no	no	0.80419	0	3.14174	1.31531	1.99993	0	3.79475	1.93156	0.680957	-0.554364	0.792799	0	1.01183	2.23324	1.08169	0	4.96261	3.75642	2.90634	0.372182	-1.42592	0.247177	1.50146	0	0	0.500487	1.04621
AC007494.1	ENSG00000260012		proteasome (prosome, macropain) subunit, beta type, 5 (PSMB5) pseudogene	processed pseudogene	16	47262741	47263500	yes	yes	yes	yes	yes	no	no	no	no	no	no	no	no	no	no	2.41672	1.72846	3.20115	2.44878	4.00675	1.95841	3.0932	3.01945	0.811	-0.302226	0.803645	3.26028	3.04072	6.3384	4.21313	3.81725	2.07131	4.7036	3.53072	1.19328	0.254933	1	1.75472	4.08963	2.77578	2.87338	3.49337
AC007536.1	ENSG00000255356		Nanog homeobox (NANOG) pseudogene	processed pseudogene	12	7896608	7896956	no	no	no	no	no	no	no	no	no	no	no	no	no	no	no	0	0	0	0	0	0	0	0	0	#NUM!	1	0	0	0	0	0	0	0	0	0	#NUM!	1	0	0	0	0	0
AC007537.1	ENSG00000242405		ribosomal protein L21 (RPL21) pseudogene	processed pseudogene	12	12155262	12155772	no	no	yes	yes	no	no	no	no	no	no	no	no	no	no	no	0	0	0	0	0	0	0.986039	0.32868	0	#NUM!	1	0.94982	0	0	0.316607	0	0	0	0	0	#NUM!	1	1.84886	0.741584	0	0.863481	2.44318
AC007547.1	ENSG00000213155		zinc finger, CCHC domain containing 10 (ZCCHC10) pseudogene	processed pseudogene	3	181866351	181867154	no	no	no	no	no	no	no	no	no	no	no	no	no	no	no	0	0	0	0	0	0	0	0	0	#NUM!	1	0	0	0	0	0	0	0	0	0	#NUM!	1	0	0	0	0	0
AC007547.2	ENSG00000239805		proteasome (prosome, macropain) assembly chaperone 3 (PSMG3) pseudogene	processed pseudogene	3	181847526	181847885	no	no	no	no	yes	no	no	no	no	no	no	no	no	no	no	0	0	0	0	0	0	0	0	0	#NUM!	1	0	0	0	0	0	0	0	0	0	#NUM!	1	0	0	0	0	0
AC007551.1	ENSG00000232736		glycine cleavage system protein H (aminomethyl carrier) (GCSH) pseudogene	processed pseudogene	7	35768122	35768640	yes	no	no	no	no	no	no	no	no	no	no	no	no	no	no	0.458861	0	1.34448	0.601114	0.570569	0.685443	0.54131	0.599107	1.00335	0.00482495	1	0	0.577339	0	0.192446	0	0	1.07168	0.357227	0.538723	-0.892384	1	0	0.635314	0	0.211771	0
AC007551.2	ENSG00000274328		gem (nuclear organelle) associated protein 7 (GEMIN7) pseudogene	processed pseudogene	7	35847038	35847426	yes	yes	yes	yes	yes	no	no	no	no	no	no	no	no	no	no	13.3725	10.3612	15.9631	13.2323	18.4756	8.87812	10.5169	12.6235	1.04822	0.0679415	1	4.00893	10.2821	20.6309	11.6406	9.50495	5.73063	7.80798	7.68119	1.51547	0.599765	0.421472	9.70944	12.3433	9.98357	10.6788	9.66498
AC007552.1	ENSG00000256450		glutamic-oxaloacetic transaminase 2, mitochondrial (aspartate aminotransferase 2) (GOT2) pseudogene	processed pseudogene	12	16513445	16514371	no	yes	no	no	no	no	no	no	no	no	no	no	no	no	no	0	0.895042	0.203709	0.36625	0	0	0.24605	0.0820167	4.46556	2.15884	1	0.844127	0.787281	0.289605	0.640338	0.593	0.321773	0.730694	0.548489	1.16746	0.223373	1	0.194708	0.866338	0.431212	0.497419	0
AC007559.1	ENSG00000235993		thioredoxin domain containing 17 (TXNDC17) pseudogene	processed pseudogene	2	229701794	229702148	no	no	yes	no	yes	no	no	no	no	no	no	no	no	no	no	0	0	1.81081	0.603603	0	0	0	0	0	#NUM!	0.500008	1.19585	0	0	0.398617	0	0	0	0	0	#NUM!	1	0	0	0	0	0
AC007560.1	ENSG00000238165		chromosome 20 open reading frame 30 (C20orf30) pseudogene	processed pseudogene	2	50829442	50829678	no	no	no	no	no	no	no	no	no	no	no	no	no	no	no	0	0	0	0	0	0	0	0	0	#NUM!	1	0	0	0	0	0	0	0	0	0	#NUM!	1	0	0	0	0	0
AC007566.2	ENSG00000270453		coiled-coil-helix-coiled-coil-helix domain containing 4, pseudogene	processed pseudogene	7	92442077	92442489	yes	no	no	no	no	no	no	no	no	no	no	no	no	no	no	0	0.715268	0	0.238423	0	0.995943	2.35955	1.1185	0.213163	-2.22997	0.625012	0.89944	0	0	0.299813	0	0	0	0	0	#NUM!	1	0	0	1.3784	0.459467	0.86737
AC007568.1	ENSG00000224136		splicing factor, arginine/serine-rich 3 (SFRS3) pseudogene	processed pseudogene	7	117882859	117883675	no	no	no	no	no	no	no	no	no	no	no	no	no	no	no	0	0	0	0	0	0	0	0	0	#NUM!	1	0	0	0	0	0	0	0	0	0	#NUM!	1	0	0	0	0	0
AC007599.1	ENSG00000259866		Rho GTPase activating protein 20 (ARHGAP20) pseudogene	processed pseudogene	16	47561307	47562480	yes	yes	yes	yes	yes	no	no	no	no	no	no	no	no	no	no	2.35195	1.68214	4.44107	2.82505	1.94968	3.98177	4.43928	3.45691	0.817219	-0.291205	0.814557	2.32679	1.38097	4.13654	2.61477	3.78924	1.69327	2.74653	2.74301	0.953246	-0.0690795	1	1.31736	0.868369	2.43125	1.53899	1.42789
AC007603.3	ENSG00000283365		nuclear receptor coactivator 5-like pseudogene	unitary pseudogene	16	49954985	49968730	no	no	no	no	no	no	no	no	no	no	no	no	no	no	no	0	0	0	0	0	0	0	0	0	#NUM!	1	0	0	0	0	0	0	0	0	0	#NUM!	1	0	0	0	0	0
AC007618.1	ENSG00000203648		ribosomal protein S6 (RPS6) pseudogene	processed pseudogene	12	2659937	2660969	no	no	no	no	no	no	no	no	no	no	no	no	no	no	no	0	0	0	0	0.175448	0.210715	0	0.128721	0	#NUM!	1	0	0	0.391726	0.130575	0.200526	0	0.494176	0.231567	0.563876	-0.82655	1	0.131683	0	0	0.0438943	0
AC007619.2	ENSG00000271370		adaptor-related protein complex 3, sigma 1 subunit (AP3S1) pseudogene	processed pseudogene	12	12452103	12452481	yes	yes	yes	yes	no	no	no	no	no	no	no	no	no	no	no	3.12026	3.76589	1.14281	2.67632	0.969967	1.16525	0.94252	1.02591	2.60872	1.38334	0.226604	0.526173	2.45369	1.08312	1.35433	1.10891	3.00858	3.18826	2.43525	0.556135	-0.846493	0.548865	1.45642	0	2.82228	1.42623	1.01482
AC007620.1	ENSG00000239255		pseudogene similar to part of guanine nucleotide binding protein (G protein), beta polypeptide 1GNB1	processed pseudogene	3	179452395	179452419	no	no	no	no	no	no	no	no	no	no	no	no	no	no	no	0	0	0	0	0	0	0	0	0	#NUM!	1	0	0	0	0	0	0	0	0	0	#NUM!	1	0	0	0	0	0
AC007621.1	ENSG00000270857		ubiquitin-conjugating enzyme E2 variant 2 (UBE2V2) pseudogene	processed pseudogene	12	12248991	12249427	no	no	no	no	no	no	no	no	no	no	no	no	no	no	no	0.626856	0	0	0.208952	0	0	0	0	0	#NUM!	1	0.411369	0.3838	0	0.265056	0	0	0	0	0	#NUM!	1	0.284055	0	0	0.094685	0
AC007622.1	ENSG00000240441		ribosomal protein L17 (RPL17) pseudogene	processed pseudogene	12	107719599	107720133	yes	yes	yes	yes	no	no	no	no	no	no	no	no	no	no	no	1.75295	0.940297	0	0.897749	0	1.30927	0.516981	0.60875	1.47474	0.560461	1	1.77362	0	0.608495	0.794038	1.24597	0	0.511759	0.58591	1.35522	0.438527	1	1.22732	0.606761	0	0.61136	2.2805
AC007679.2	ENSG00000225610		novel transcript, antisense to INO80D	lncRNA	2	205989585	206000858	yes	yes	yes	yes	no	no	yes	no	no	no	no	yes	no	no	no	2.3236	2.13667	1.62101	2.02709	2.06376	1.48756	3.13268	2.228	0.909826	-0.136337	1	0.895613	2.08825	1.38271	1.45552	4.24689	5.63309	2.71341	4.1978	0.346735	-1.52809	0.0490725	2.16913	2.29795	2.40194	2.28967	3.02288
AC007683.1	ENSG00000224415		ribosomal protein L19 (RPL19) pseudogene	processed pseudogene	7	103141349	103141939	yes	yes	yes	yes	yes	no	no	no	no	no	no	no	no	no	no	0.94875	1.62789	1.11214	1.22959	0.472314	1.13436	0.670928	0.759201	1.61959	0.695629	0.687515	0.768381	0.715677	1.58067	1.02158	0.808499	1.16954	0.885102	0.95438	1.07041	0.0981635	1	1.59187	2.09934	0.195938	1.29572	1.97447
AC007685.1	ENSG00000182888		ribosomal protein S27a (RPS27A) pseudogene	processed pseudogene	X	3717149	3717600	no	no	no	no	no	no	no	no	no	no	no	no	no	no	no	0	0	0	0	0	0	0	0	0	#NUM!	1	0	0	0	0	0	0	0	0	0	#NUM!	1	0	0	0	0	0
AC007686.1	ENSG00000243225		ribosomal protein, large, P1 (RPLP1) pseudogene	processed pseudogene	14	76968683	76969145	yes	yes	yes	yes	no	no	no	no	no	no	no	no	no	no	no	0	1.18043	0.53653	0.57232	1.36682	0.821159	0	0.729326	0.784724	-0.349743	1	1.48218	2.76472	0	1.41563	1.56185	1.69497	0.641501	1.29944	1.08942	0.12356	1	2.5651	0.761008	0.568094	1.29807	1.42933
AC007688.1	ENSG00000221611			snoRNA	12	12972053	12972143	yes	no	yes	yes	yes	no	no	no	no	no	no	no	no	no	no	0.544541	0	1.85799	0.800844	1.01127	0.4067	0.320678	0.579549	1.38184	0.466591	1	0.731986	0.683425	1.1281	0.847837	0.772442	0	0.316028	0.362823	2.33678	1.22452	1	0.76023	1.50982	0.840909	1.03699	0.706986
AC007690.1	ENSG00000233565		ribosomal protein L29 (RPL29) pseudogene	processed pseudogene	3	186922286	186922753	no	no	no	no	no	no	no	no	no	no	no	no	no	no	no	0	0	0	0	0	0	0	0	0	#NUM!	1	0	0	0	0	0	0	0	0	0	#NUM!	1	0	0	0	0	0
AC007718.1	ENSG00000278256		peroxisomal membrane protein 2, 22k (PXMP2) pseudogene	unprocessed pseudogene	8	5363371	5363650	no	no	no	no	no	no	no	no	no	no	no	no	no	no	no	0	0	0	0	0	0	0	0	0	#NUM!	1	0	0	0	0	0	0	0	0	0	#NUM!	1	0	0	0	0	0
AC007731.2	ENSG00000215493		kelch-like 12 (Drosophila) (KLH12) pseudogene	processed pseudogene	22	20450122	20451824	yes	yes	yes	yes	yes	no	no	no	no	no	no	no	no	no	no	2.74179	4.77924	6.12207	4.5477	4.52774	3.76717	4.20751	4.16747	1.09124	0.125968	1	3.40328	5.22934	5.54634	4.72632	4.51948	4.35662	4.92513	4.60041	1.02737	0.0389559	1	5.77393	5.18504	5.61906	5.52601	7.57782
AC007731.5	ENSG00000277971		novel protein	protein coding	22	20429241	20446620	yes	yes	no	no	yes	no	no	no	no	no	no	no	no	no	no	0.496818	0.830185	1.34587	0.890958	0	0.719085	2.33088	1.01666	0.876362	-0.190401	1	2.23122	1.46208	0.88642	1.52657	0	1.20089	0.772033	0.657641	2.32129	1.21493	0.687515	1.20605	1.52506	0	0.91037	0.456976
AC007738.1	ENSG00000229087		ribosomal protein S26 (RPS26) pseudogene	processed pseudogene	2	15397435	15397782	no	yes	no	no	no	no	no	no	no	no	no	no	no	no	no	0	0	1.80325	0.601083	0	0	1.08903	0.36301	1.65583	0.727555	1	0	2.32302	1.2818	1.20161	2.62464	0	0	0.87488	1.37345	0.457804	1	0	0	0	0	0
AC007742.1	ENSG00000225896		transcription elongation factor B (SIII), polypeptide 1 (15kDa, elongin C) (TCEB1) pseudogene	processed pseudogene	Y	17726752	17727080	no	no	no	no	no	no	no	no	no	no	no	no	no	no	no	0	0	0	0	0	0	0	0	0	#NUM!	1	0	0	0	0	0	0	0	0	0	#NUM!	1	0	0	0	0	0
AC007751.1	ENSG00000254644		mediator complex subunit 21 (MED21) pseudogene	processed pseudogene	8	103568603	103568978	no	no	no	no	no	no	no	no	no	no	no	no	no	no	no	0	0	0	0	0	0	0	0	0	#NUM!	1	0	0	0	0	0	0	0	0	0	#NUM!	1	0	0	0	0	0
AC007785.2	ENSG00000268053		solute carrier family 30 (zinc transporter), member 5 (SLC30A5) pseudogene	processed pseudogene	19	46111079	46113863	no	no	no	no	no	no	no	no	no	no	no	no	no	no	no	0	0	0	0	0	0	0	0	0	#NUM!	1	0	0	0	0	0	0	0	0	0	#NUM!	1	0	0	0	0	0
AC007834.2	ENSG00000256351		chromosome 8 open reading frame 59 (C8orf59) pseudogene	processed pseudogene	12	109859767	109860420	yes	yes	yes	yes	yes	no	no	no	no	no	no	no	no	no	no	10.4643	2.04113	4.64557	5.717	7.09732	11.3683	3.36668	7.27743	0.785579	-0.348172	0.637477	1.28335	9.57538	5.28352	5.38075	2.70466	2.9352	3.33268	2.99085	1.79907	0.847251	0.317551	4.44029	6.58558	2.95012	4.65866	2.47518
AC007842.1	ENSG00000269069		protein associated with topoisomerase II homolog 1 (yeast) (PATL1) pseudogene	processed pseudogene	19	40023384	40025502	yes	yes	yes	yes	yes	no	no	no	no	no	no	no	no	no	no	2.22276	1.89864	1.39267	1.83802	1.62556	1.75414	2.43565	1.93845	0.948192	-0.0767489	1	2.26873	1.74581	2.51711	2.17722	0.839781	1.95281	2.41538	1.73599	1.25416	0.326721	1	1.61156	1.98649	2.25927	1.95244	1.6965
AC007846.1	ENSG00000284837		novel transcript	lncRNA	17	5772234	5930696	no	no	no	no	no	no	no	no	no	no	no	no	no	no	no	0	0	0	0	0	0	0	0	0	#NUM!	1	0	0	0	0	0	0	0	0	0	#NUM!	1	0	0	0	0	0
AC007846.2	ENSG00000285471		novel protein	protein coding	17	5772926	6080792	no	no	no	no	no	no	no	no	no	no	no	no	no	no	no	0	0	0	0	0	0	0	0	0	#NUM!	1	0	0	0	0	0	0	0	0	0	#NUM!	1	0	0	0	0	0
AC007849.2	ENSG00000244381		succinate dehydrogenase complex, subunit D, integral membrane protein (SDHD) pseudogene	processed pseudogene	3	169709295	169709765	no	no	no	no	no	no	no	no	no	no	no	no	no	no	no	0	0	0	0	0	0	0	0	0	#NUM!	1	0	0	0	0	0	0	0	0	0	#NUM!	1	0	0	0	0	0
AC007906.2	ENSG00000277639		novel protein	protein coding	16	53035690	53052873	yes	yes	yes	yes	yes	no	no	no	yes	no	no	no	no	no	no	10.6043	19.7917	21.1446	17.1802	11.9853	21.5582	21.8385	18.4607	0.930638	-0.103708	0.730464	13.8666	18.5443	35.0176	22.4762	29.018	7.93501	19.8686	18.9405	1.18667	0.246919	0.737255	21.0893	21.2002	16.7595	19.683	15.2385
AC007919.1	ENSG00000224611		pseudogene similar to part of TBP-like 1 TBPL1	processed pseudogene	3	172522228	172522444	yes	no	yes	yes	no	no	no	no	yes	no	no	no	no	yes	no	0	0	19.3278	6.4426	4.92138	17.7367	0	7.55269	0.85302	-0.229349	0.884917	16.0181	4.97978	21.982	14.3266	0	0	0	0	0	#NUM!	5.97769e-08	25.8633	5.47984	4.09131	11.8115	10.2979
AC007919.2	ENSG00000231384		nucleosome assembly protein 1-like 5 (NAP1L5) pseudogene	processed pseudogene	3	172680714	172681224	yes	yes	yes	yes	yes	no	no	no	no	no	no	no	no	no	no	0	2.52067	3.21272	1.91113	1.75295	2.10588	3.32612	2.39498	0.797972	-0.32559	1	1.26789	0.591251	1.30497	1.0547	1.33604	1.44992	0	0.928653	1.13573	0.18362	1	1.75472	0.650623	2.42881	1.61138	2.44536
AC007923.2	ENSG00000266448		myelin transcription factor 1-like (MYT1L) pseudogene	processed pseudogene	17	31709568	31709859	yes	yes	yes	yes	yes	no	no	no	no	no	no	no	no	no	no	2.08721	2.44583	3.02878	2.52061	3.59456	2.96158	3.26486	3.27367	0.769964	-0.377137	0.629107	3.9434	3.22269	3.11413	3.42674	4.76187	2.89381	3.90829	3.85466	0.888987	-0.169766	0.831842	2.13569	3.49406	3.07922	2.90299	1.94564
AC007923.3	ENSG00000266877		novel transcript	lncRNA	17	31583162	31637543	no	no	no	no	no	no	no	no	no	no	no	no	no	no	no	0	0	0	0	0	0	0	0	0	#NUM!	1	0	0	0	0	0	0	0	0	0	#NUM!	1	0	0	0	0	0
AC007954.1	ENSG00000258510		ATP-binding cassette, sub-family G (WHITE), member 2 (ABCG2) pseudogene	processed pseudogene	14	77359423	77359916	yes	yes	yes	yes	no	no	no	no	no	no	no	no	no	no	no	1.48584	2.12537	4.83729	2.81617	0.615852	1.47969	2.92135	1.6723	1.68401	0.751901	0.581096	1.33631	0.62316	1.37539	1.11162	2.81628	3.82042	1.73511	2.7906	0.398344	-1.32791	0.146035	4.16119	0.685736	1.53593	2.12762	1.933
AC007956.1	ENSG00000222604			snoRNA	14	74711936	74712045	yes	yes	yes	yes	yes	no	no	no	no	no	no	no	no	no	no	5.58724	4.61082	10.0744	6.75749	6.41301	7.70415	9.63322	7.91679	0.853564	-0.228429	0.651705	13.3355	9.73365	6.56437	9.87784	7.94261	8.61962	6.02269	7.52831	1.31209	0.391867	0.48864	5.21582	11.3061	7.55273	8.02488	6.15044
AC007967.1	ENSG00000173357		RNA binding motif protein, Y-linked, family 1, member A1 (RBMY1A1) pseudogene	transcribed unprocessed pseudogene	Y	8906224	8916073	no	no	no	no	no	no	no	no	no	no	no	no	no	no	no	0	0	0	0	0	0	0	0	0	#NUM!	1	0	0	0	0	0	0	0	0	0	#NUM!	1	0	0	0	0	0
AC007967.3	ENSG00000230025		testis specific protein, Y-linked 1 (TSPY1) pseudogene	unprocessed pseudogene	Y	8971751	8974095	no	no	no	no	no	no	no	no	no	no	no	no	no	no	no	0	0	0	0	0	0	0	0	0	#NUM!	1	0	0	0	0	0	0	0	0	0	#NUM!	1	0	0	0	0	0
AC007967.4	ENSG00000273731		testis specific protein, Y-linked 1 (TSPY1) pseudogene	processed pseudogene	Y	8931069	8931454	no	no	no	no	no	no	no	no	no	no	no	no	no	no	no	0	0	0	0	0	0	0	0	0	#NUM!	1	0	0	0	0	0	0	0	0	0	#NUM!	1	0	0	0	0	0
AC007969.1	ENSG00000234061		ubiquitin-fold modifier 1 (UFM1) pseudogene	processed pseudogene	2	171492905	171493095	yes	no	no	yes	yes	no	no	no	no	no	no	no	no	no	no	0	0	0	0	1.45186	1.78851	0	1.08012	0	#NUM!	0.250012	2.7801	1.34521	5.07596	3.06709	0	0	1.34664	0.44888	6.83276	2.77247	0.0214944	0	0	0	0	0
AC007991.1	ENSG00000253790		nuclear transcription factor Y, beta (NFYB) pseudogene	processed pseudogene	8	39997869	39998499	yes	no	no	no	no	no	no	no	no	no	no	no	no	no	no	0	0.370294	0	0.123431	0.858378	1.0312	0.814359	0.901312	0.136946	-2.86832	0.250012	0.46564	0	0	0.155213	0.490668	0	0.403067	0.297912	0.521005	-0.940631	1	0	0	0	0	0
AC007992.1	ENSG00000183663		glyceraldehyde-3-phosphate dehydrogenase (GAPDH) pseudogene	processed pseudogene	8	96068729	96069681	no	no	no	no	no	no	no	no	no	no	no	no	no	no	no	0	0	0	0	0	0	0	0	0	#NUM!	1	0	0	0	0	0	0	0	0	0	#NUM!	1	0	0	0	0	0
AC007992.2	ENSG00000271349		tubulin, beta class I (TUBB) pseudogene	processed pseudogene	8	96126967	96127801	no	no	no	no	no	no	no	no	no	no	no	no	no	no	no	0	0	0	0	0	0	0	0	0	#NUM!	1	0	0	0	0	0	0	0	0	0	#NUM!	1	0	0	0	0	0
AC007998.1	ENSG00000239683		ribosomal protein L7a (RPL7A) pseudogene	processed pseudogene	18	35383354	35384025	no	no	no	no	no	no	no	no	no	no	no	no	no	no	no	0	0	0	0	0	0	0	0	0	#NUM!	1	0	0	0	0	0	0	0	0	0	#NUM!	1	0	0	0	0	0
AC007998.2	ENSG00000267140		novel protein	protein coding	18	35443871	35497940	no	no	no	no	no	no	no	no	no	no	no	no	no	no	no	0	0	0	0	0	0	0	0	0	#NUM!	1	0	0	0	0	0	0.881606	0	0.293869	0	#NUM!	1	0	0	0	0	0
AC008013.1	ENSG00000212533			snoRNA	12	31076867	31077016	yes	yes	yes	yes	yes	no	yes	no	no	no	no	no	no	no	no	48.6019	44.4202	61.2781	51.4334	43.2703	54.5631	48.0391	48.6242	1.05777	0.081026	0.773424	60.7653	59.249	68.6928	62.9023	49.7635	40.1588	53.5063	47.8096	1.31569	0.39582	0.0482808	34.8028	36.2187	39.6617	36.8944	39.111
AC008013.2	ENSG00000226472		tetraspanin family pseudogene	transcribed unprocessed pseudogene	12	30978308	31006010	yes	yes	yes	yes	yes	no	no	no	no	no	no	no	no	no	no	2.76946	4.95186	7.98183	5.23438	2.29578	12.1448	7.62318	7.3546	0.711716	-0.490626	0.436095	4.98152	2.32302	5.1272	4.14391	5.24928	1.42418	6.46815	4.38054	0.945983	-0.0801138	1	5.17071	2.55629	4.77139	4.16613	7.20585
AC008013.3	ENSG00000256984		mitochondrially encoded cytochrome c oxidase I (MT-CO1) pseudogene	transcribed processed pseudogene	12	31012503	31015806	yes	yes	yes	yes	yes	no	no	no	no	no	no	no	no	no	no	2.20179	2.83073	5.52949	3.52067	2.40359	2.97609	3.10117	2.82695	1.2454	0.316609	1	1.79173	2.37454	1.37409	1.84679	2.95802	2.42627	2.725	2.7031	0.683211	-0.549597	0.581096	2.52224	6.05683	3.95806	4.17904	2.45522
AC008015.1	ENSG00000258578		ubiquitin-conjugating enzyme E2L 3 (UBE2L3) pseudogene	processed pseudogene	14	76013679	76014143	no	no	no	no	no	no	no	no	no	no	no	no	no	no	no	1.091	0.58522	0.532778	0.736333	0	0	0.643515	0.214505	3.43271	1.77935	1	1.47181	0.686347	1.51485	1.22434	0	0.841561	0	0.28052	4.36452	2.12582	0.37502	0	0.755269	0	0.251756	0
AC008026.1	ENSG00000239246		ribosomal protein S10 (RPS10) pseudogene	processed pseudogene	17	62516321	62516767	yes	yes	yes	yes	yes	no	no	no	no	no	no	no	no	no	no	1.81853	2.61465	2.96088	2.46469	1.50154	1.79751	2.86104	2.05336	1.20032	0.263419	1	1.61672	3.77596	0.829657	2.07411	0.859532	2.34781	4.42562	2.54432	0.815193	-0.294786	0.795599	1.69209	1.07707	1.8603	1.54315	4.97746
AC008026.2	ENSG00000239809		ribosomal protein, large, P2 (RPLP2) pseudogene	processed pseudogene	17	62381668	62382015	no	no	no	no	no	no	no	no	no	no	no	no	no	no	no	0	0	0	0	0	0	0	0	0	#NUM!	1	0	1.16151	0	0.38717	0	0	0	0	0	#NUM!	1	0	0	0	0	0
AC008033.1	ENSG00000256075		proteasome (prosome, macropain) 26S subunit, ATPase, 6 (PSMC6) pseudogene	processed pseudogene	12	68473741	68474902	no	no	no	no	no	no	no	no	no	no	no	no	no	no	no	0	0.171682	0	0.0572273	0	0	0	0	0	#NUM!	1	0	0	0	0	0	0	0	0	0	#NUM!	1	0	0	0	0	0
AC008033.2	ENSG00000256917		chromosome 5 open reading frame 62 (C5orf62) pseudogene	processed pseudogene	12	68487687	68487863	no	no	no	no	no	no	no	no	no	no	no	no	no	no	no	0	0	0	0	0	0	0	0	0	#NUM!	1	0	0	0	0	0	0	0	0	0	#NUM!	1	0	0	0	0	0
AC008038.1	ENSG00000283041		eukaryotic translation elongation factor 1 gamma (	processed pseudogene	7	133034607	133035920	yes	yes	yes	yes	yes	no	no	no	yes	no	no	no	no	yes	no	2.60816	1.64734	0.885643	1.71371	2.76112	1.32193	2.59898	2.22734	0.769398	-0.378198	0.774436	1.14618	4.47339	5.42454	3.68137	2.4151	3.06712	1.87914	2.45379	1.50028	0.585232	0.647658	1.2678	1.86115	3.85216	2.32704	0
AC008040.2	ENSG00000242583		SET domain containing (lysine methyltransferase) 8 (SETD8) pseudogene	processed pseudogene	3	170062244	170062951	no	yes	no	yes	no	no	no	no	no	no	no	no	no	no	no	0	0.316395	1.09867	0.471688	0	0	0.347912	0.115971	4.06731	2.02407	1	0.558175	0.371069	0	0.309748	0	0.818498	1.72199	0.846829	0.365774	-1.45098	0.625012	0	1.83776	0	0.612587	1.00929
AC008040.3	ENSG00000244039		family with sequence similarity 20, member B (FAM20B) pseudogene	processed pseudogene	3	169931998	169933229	no	no	no	no	no	no	no	no	no	no	no	no	no	no	no	0	0	0	0	0	0	0	0	0	#NUM!	1	0	0	0	0	0	0	0	0	0	#NUM!	1	0.138311	0	0	0.0461037	0.192749
AC008040.4	ENSG00000244193		four and a half LIM domains 1 (FHL1) pseudogene	transcribed processed pseudogene	3	169945987	169946754	no	yes	no	yes	no	no	no	no	no	no	no	no	no	no	no	0	0.284164	0	0.0947213	0	0	0.312471	0.104157	0.909409	-0.136999	1	0	0.333269	0.367783	0.233684	0.37654	0.817271	0.309315	0.501042	0.466396	-1.10037	1	0.247269	0.366735	0.273808	0.295937	0.344592
AC008055.1	ENSG00000257580		family with sequence similarity 60, member A (Fam60a) pseudogene	processed pseudogene	12	98317741	98318349	no	no	no	no	no	no	no	no	no	no	no	no	no	no	no	0.725641	0.389239	0.708719	0.607866	0	0	0.428012	0.142671	4.26063	2.09107	0.500008	0	0	0.503777	0.167926	0	0	0	0	0	#NUM!	1	0	0.502342	0	0.167447	0
AC008066.1	ENSG00000253793		lysophosphatidylglycerol acyltransferase 1 (LPGAT1) pseudogene	processed pseudogene	8	30983459	30984321	no	no	no	no	no	no	no	no	no	no	no	no	no	no	no	0	0	0	0	0	0	0	0	0	#NUM!	1	0	0	0	0	0	0	0	0	0	#NUM!	1	0	0	0	0	0
AC008069.1	ENSG00000224604		tubulin, beta 2C (TUBB2C) pseudogene	processed pseudogene	2	16853820	16855284	no	no	no	no	no	no	no	no	no	no	no	no	no	no	no	0	0	0	0	0	0	0	0	0	#NUM!	1	0	0	0	0	0	0	0	0	0	#NUM!	1	0	0	0	0	0
AC008072.1	ENSG00000228681		ribosomal protein S27a (RPS27A) pseudogene	processed pseudogene	2	224294930	224295753	yes	yes	yes	yes	yes	no	no	no	no	no	no	no	no	no	no	21.9928	17.5456	32.4595	23.9993	33.948	31.5354	27.7996	31.0943	0.771822	-0.37366	0.0868819	25.154	21.78	37.3924	28.1088	22.155	26.7085	27.0644	25.3093	1.11061	0.151352	0.815207	22.7548	32.3524	20.4453	25.1842	19.2817
AC008073.3	ENSG00000276087		novel transcript	protein coding	2	24124366	24190436	yes	yes	yes	yes	yes	no	no	no	no	no	no	no	no	no	no	4.08855	2.89735	3.90841	3.63144	2.5387	2.02205	4.44367	3.00147	1.20988	0.274864	0.823832	3.16617	2.59745	4.3054	3.35634	3.53823	1.73901	3.52442	2.93389	1.14399	0.194074	1	2.9695	2.4185	3.04401	2.81067	2.48695
AC008074.2	ENSG00000260101		novel transcript	lncRNA	2	64522187	64524093	no	no	no	no	no	no	no	no	no	no	no	no	no	no	no	0	0	0.609498	0.203166	0.775974	0	0	0.258658	0.785462	-0.348387	1	0	0	0.866497	0.288832	0	0	0	0	0	#NUM!	1	0	0	0	0	0.811859
AC008121.1	ENSG00000199740			misc RNA	12	50939927	50940026	yes	yes	yes	yes	yes	no	no	no	no	no	no	no	no	no	no	7.01178	3.76117	10.2724	7.01512	4.35938	5.23706	10.3396	6.64535	1.05564	0.0781179	1	2.36481	6.61666	2.43397	3.80515	2.49192	8.11299	2.04703	4.21731	0.902268	-0.148372	0.87136	4.90924	12.1352	3.6241	6.88951	4.56098
AC008126.1	ENSG00000258204		Mdm2 p53 binding protein homolog (mouse) (MDM2) pseudogene	processed pseudogene	12	98794485	98794964	no	no	no	no	no	no	no	no	no	no	no	no	no	no	no	0	0	0	0	0	0	0	0	0	#NUM!	1	0	0	0	0	0	0	0	0	0	#NUM!	1	0	0	0	0	0
AC008127.2	ENSG00000257572		Sjogren syndrome antigen B (autoantigen La) (SSB) pseudogene	processed pseudogene	12	45071769	45072843	no	no	no	no	no	no	no	no	no	no	no	no	no	no	no	0	0	0	0	0	0	0	0	0	#NUM!	1	0	0	0	0	0	0	0	0	0	#NUM!	1	0	0	0	0	0
AC008132.1	ENSG00000161103		POM121 transmembrane nucleoporin (POM121) pseudogene	transcribed processed pseudogene	22	18846811	18861049	yes	yes	yes	yes	yes	no	no	no	no	no	no	no	no	no	no	4.97954	2.52033	4.73548	4.07845	1.60861	1.83364	6.20703	3.21643	1.26801	0.342566	0.831842	2.22357	1.98662	2.46133	2.22384	2.52241	1.60753	1.54322	1.89105	1.17598	0.233864	1	1.91722	2.01131	1.77199	1.90017	1.69101
AC008132.2	ENSG00000239989		immunoglobulin superfamily, member 3 (IGSF3) pseudogene	transcribed processed pseudogene	22	18794414	18794804	no	no	no	no	no	no	no	no	no	no	no	no	no	no	no	0	0	0	0	0	0	0	0	0	#NUM!	1	0	0	0	0	0	0	0	0	0	#NUM!	1	0	0	0	0	0
AC008134.1	ENSG00000234594		pseudogene similar to part of mitochondrially encoded cytochrome c oxidase I MT-CO1	processed pseudogene	3	171534423	171534615	no	no	no	no	no	no	no	no	no	no	no	no	no	no	no	0	0	0	0	0	0	0	0	0	#NUM!	1	0	0	0	0	0	0	0	0	0	#NUM!	1	0	0	0	0	0
AC008147.3	ENSG00000257531		40S ribosomal protein S26 (RPS26) pseudogene	transcribed processed pseudogene	12	50217662	50218343	yes	no	no	no	no	no	no	no	no	no	no	no	no	no	no	0.891502	0	1.74142	0.877641	1.10853	1.33172	0	0.813417	1.07896	0.109641	1	2.40536	0	0	0.801787	0	0	0	0	0	#NUM!	0.500008	0	2.46865	0	0.822883	0
AC008147.4	ENSG00000278842		novel pseudogene	processed pseudogene	12	50286244	50289231	yes	yes	yes	yes	no	no	no	no	no	no	no	no	no	no	no	0.152208	0.816453	0.594633	0.521098	0.946309	0	1.07734	0.67455	0.772512	-0.372371	1	0.205336	1.34055	0.634022	0.726636	0.432746	0.704448	0.710971	0.616055	1.1795	0.238175	1	0.284179	0.632215	0.472019	0.462804	0.594043
AC008155.1	ENSG00000213238		ribosomal protein S17 (RPS17) pseudogene	processed pseudogene	7	138298088	138298484	no	no	no	yes	no	no	no	no	no	no	no	no	no	no	no	0	1.1212	1.01966	0.71362	0	0	0	0	0	#NUM!	0.500008	0	0	0	0	0	0	0	0	0	#NUM!	1	0	0	0	0	0
AC008162.1	ENSG00000271346		coiled-coil domain containing 58 (CCDC58) pseudogene	processed pseudogene	X	120876552	120876805	no	no	no	no	no	no	no	no	no	no	no	no	no	no	no	0	0	0	0	0	0	0	0	0	#NUM!	1	0	0	0	0	0	0	0	0	0	#NUM!	1	1.94169	0	0	0.64723	0
AC008162.2	ENSG00000278646		novel protein similar to cancer/testis antigen family 47, member A12 (CT47A12)	protein coding	X	120877496	120878924	no	no	no	no	no	no	no	no	no	no	no	no	no	no	no	0	0	0	0	0	0	0	0	0	#NUM!	1	0	0	0	0	0	0	0	0	0	#NUM!	1	0	0	0	0	0
AC008163.1	ENSG00000233491		novel pseudogene containing cadherin repeats	transcribed unitary pseudogene	7	81489204	81691406	no	no	no	no	no	no	no	no	no	no	no	no	no	no	no	0	0	0	0	0	0	0	0	0	#NUM!	1	0	0	0	0	0	0	0	0	0	#NUM!	1	0	0	0	0	0
AC008171.1	ENSG00000223890		pseudogene similar to part of CAP-GLY domain containing linker protein 2 CLIP2	processed pseudogene	2	205253304	205253503	no	no	no	no	no	no	no	no	no	no	no	no	no	no	no	17.6163	0	0	5.8721	0	0	0	0	0	#NUM!	0.0571904	0	0	0	0	0	0	0	0	0	#NUM!	1	5.48174	0	0	1.82725	0
AC008264.1	ENSG00000224545		ribosomal protein L31 (RPL31) pseudogene	processed pseudogene	7	131520137	131520503	yes	no	no	no	no	no	no	no	no	no	no	no	no	no	no	0	0.890281	0	0.29676	1.03188	1.23963	0	0.75717	0.391934	-1.35132	1	0	0	0	0	0	0	0	0	0	#NUM!	1	0	0	0	0	0
AC008267.1	ENSG00000179342		guanine nucleotide binding protein (G protein), alpha 11 (Gq class) (GNA11) pseudogene	processed pseudogene	7	66505155	66506223	no	no	no	no	no	no	no	no	no	no	no	no	no	no	no	0	0.195391	0.342415	0.179269	0	0.261855	0	0.087285	2.05383	1.03832	1	0.472964	0.220557	0	0.231174	0.249193	0	0.409407	0.219533	1.05302	0.0745328	1	0	0.242704	0.181206	0.141303	0
AC008267.2	ENSG00000230189		RAB guanine nucleotide exchange factor 1 (RABGEF1) pseudogene	transcribed unprocessed pseudogene	7	66427949	66453634	yes	yes	yes	yes	yes	no	no	no	no	no	no	no	no	no	no	10.6097	7.38356	14.0484	10.6806	8.36671	7.44151	5.67054	7.15959	1.49178	0.577035	0.220532	11.7039	10.8873	13.1841	11.9251	10.8734	7.56308	10.0307	9.48906	1.25672	0.329663	0.532523	8.36933	6.55267	6.41351	7.11184	5.82021
AC008267.4	ENSG00000236928		GrpE-like 1, mitochondrial (E. coli) (GRPEL1) pseudogene	processed pseudogene	7	66434634	66435154	yes	yes	yes	yes	yes	no	no	no	no	no	no	no	no	no	no	1.82471	3.30684	2.43728	2.52294	3.97063	2.72574	3.09158	3.26265	0.77328	-0.370937	0.814557	3.07703	2.86981	5.70064	3.88249	4.5394	0.703762	1.32004	2.18773	1.77466	0.827543	0.480748	0.851705	4.26772	3.38995	2.83646	4.15425
AC008267.6	ENSG00000244510		general transcription factor II, i (GTF2I) pseudogene	transcribed unprocessed pseudogene	7	66480394	66490108	yes	yes	yes	yes	no	no	yes	no	no	no	no	yes	no	no	no	23.5831	11.6771	21.2614	18.8405	15.79	24.336	10.7002	16.9421	1.11206	0.153235	0.755704	29.3675	27.3898	20.1509	25.6361	5.15767	13.9933	14.829	11.3267	2.26334	1.17845	0.00085679	11.8544	15.0701	15.002	13.9755	11.8002
AC008267.7	ENSG00000244657		general transcription factor II, i (GTF2I) pseudogene	transcribed unprocessed pseudogene	7	66485095	66486532	no	no	yes	yes	no	no	no	no	no	no	no	no	no	no	no	0	0	0	0	0	0	0	0	0	#NUM!	1	0	0	0	0	0	0	0	0	0	#NUM!	1	0	0	0	0	25.6389
AC008277.2	ENSG00000270893		elongation factor Tu GTP binding domain containing 1 (EFTUD1) pseudogene	processed pseudogene	2	159444117	159444913	yes	yes	yes	yes	no	no	no	no	no	no	no	no	no	no	no	1.00979	1.35415	1.72593	1.36329	2.19734	4.90236	2.08465	3.06145	0.445309	-1.16712	0.266897	2.04339	1.90578	2.8042	2.25112	3.22984	1.9473	3.5376	2.90491	0.774936	-0.367851	0.803645	3.29932	1.74763	1.56576	2.20424	0.985265
AC008280.1	ENSG00000241114		ribosomal protein S26 (RPS26) pseudogene	processed pseudogene	2	54079974	54080280	yes	yes	yes	yes	no	no	no	no	no	no	no	no	no	no	no	4.68708	2.15613	3.27146	3.37156	4.16578	3.00304	3.16414	3.44432	0.978874	-0.0308049	1	3.6132	7.58222	0.930387	4.04194	1.90371	0	2.34575	1.41649	2.85349	1.51273	0.160636	0	3.70827	4.15613	2.62147	0.871642
AC008280.2	ENSG00000272156		novel transcript	lncRNA	2	54082554	54085066	yes	yes	no	yes	yes	no	no	no	no	no	no	no	no	no	no	0	3.51328	2.78883	2.1007	5.11512	1.2014	0	2.10551	0.997719	-0.00329455	1	0	0.701488	5.40593	2.03581	4.45307	0	0.442356	1.63181	1.24758	0.319132	1	1.23535	0.00342455	0.183387	0.474054	0
AC008379.1	ENSG00000241187		ribosomal protein L21 (RPL21) pseudogene	processed pseudogene	5	154729231	154729694	yes	no	yes	no	no	no	no	no	no	no	no	no	no	no	no	0	0	0.534648	0.178216	0.680679	3.27088	1.29155	1.7477	0.101972	-3.29376	0.0625102	0.738488	1.37751	0	0.705333	0	0	0	0	0	#NUM!	0.500008	0	0	0	0	0
AC008385.1	ENSG00000270904		ATPase, H+ transporting, lysosomal 13kDa, V1 subunit G1 (ATP6V1G1) pseudogene	processed pseudogene	5	151319422	151319776	yes	yes	yes	yes	no	no	no	no	no	no	no	no	no	no	no	0	1.90196	0.865765	0.922575	1.10224	0	1.04571	0.715983	1.28854	0.365737	1	1.19585	1.11531	0	0.770387	1.26013	2.73507	1.03515	1.67678	0.459443	-1.12204	0.453152	0.827509	0	0.916324	0.581278	1.15321
AC008393.2	ENSG00000252202			misc RNA	5	179847035	179847130	yes	yes	yes	yes	yes	no	no	no	no	no	no	no	no	no	no	30.5082	38.4759	0.000178583	22.9948	20.684	30.6092	14.505	21.9327	1.04842	0.0682168	0.932862	41.2105	13.7758	6.79897	20.5951	10.9774	26.4552	45.5895	27.674	0.744203	-0.426232	0.513684	21.7073	34.8682	18.8159	25.1305	10.4374
AC008397.1	ENSG00000284797		novel protein	protein coding	19	18249950	18255419	no	no	no	no	no	no	no	no	no	no	no	no	no	no	no	0.298304	0	0	0.0994347	0	0	0.351903	0.117301	0.847688	-0.238395	1	0	0.446126	0	0.148709	0	0	0	0	0	#NUM!	1	0	0	0	0	0
AC008403.1	ENSG00000268465		novel protein	protein coding	19	48465837	48472431	no	no	yes	yes	no	no	no	no	no	no	no	no	no	no	no	0	2.23228e-05	0	7.44093e-06	3.63839e-06	0	0	1.2128e-06	6.13535	2.61715	1	0	0	0	0	0	0	0.118909	0.0396363	0	#NUM!	1	0	0	0	0	0
AC008410.1	ENSG00000253261		cytochrome c oxidase subunit VIIa polypeptide 2 like (COX7A2L) pseudogene	processed pseudogene	5	154993598	154994445	no	no	no	no	no	no	no	no	no	no	no	no	no	no	no	0	0	0	0	0	0	0	0	0	#NUM!	1	0	0	0	0	0	0	0	0	0	#NUM!	1	0	0	0	0	0
AC008413.1	ENSG00000248293		SIN3 homolog A, transcription regulator (yeast) (SIN3A) pseudogene	unprocessed pseudogene	5	174926541	174926717	no	no	no	no	no	no	no	no	no	no	no	no	no	no	no	0	0	0	0	0	0	0	0	0	#NUM!	1	0	0	0	0	0	0	0	0	0	#NUM!	1	0	0	0	0	0
AC008417.1	ENSG00000249068		cancer/testis antigen family 45, member A5 pseudogene	processed pseudogene	5	109840128	109840692	yes	yes	yes	yes	yes	no	yes	no	no	no	no	no	no	no	no	4.04178	8.67217	7.10555	6.6065	7.5386	5.43382	9.53602	7.50281	0.880536	-0.183546	0.760873	5.99782	5.08537	7.85684	6.31334	16.0878	8.10602	9.4397	11.2112	0.56313	-0.82846	0.0365621	4.15041	8.39405	4.17806	5.57417	4.73234
AC008427.1	ENSG00000200334			misc RNA	5	149940030	149940131	no	no	no	no	no	no	no	no	no	no	no	no	no	no	no	0	0	0	0	0	0	0.411411	0.137137	0	#NUM!	1	0	0	0	0	0	0	0	0	0	#NUM!	1	0	0	0	0	0
AC008429.2	ENSG00000253785		pyrophosphatase (inorganic) 1 (PPA1) pseudogene	processed pseudogene	5	172975511	172976374	no	no	no	no	no	no	no	no	no	no	no	no	no	no	no	0	0.277208	0	0.0924027	0.333452	0	0.293766	0.209073	0.441964	-1.178	1	0	0.325031	0	0.108344	0	0	0.292064	0.0973547	1.11288	0.154298	1	0	0	0	0	0
AC008429.4	ENSG00000254328		coiled-coil domain containing 72 (CCDC72) pseudogene	processed pseudogene	5	172986680	172987198	yes	yes	no	yes	yes	no	no	no	no	no	no	no	no	no	no	17.9302	19.2357	0	12.3886	11.1476	26.7839	0	12.6438	0.979816	-0.0294172	1	0	33.8396	0	11.2799	0	0	20.9382	6.9794	1.61617	0.692579	0.827043	0	12.4126	9.26735	7.22665	0
AC008432.1	ENSG00000273569		novel zinc finger protein pseudogene	processed pseudogene	5	163855140	163856642	no	no	no	no	no	no	no	no	no	no	no	no	no	no	no	0	0	0	0	0	0	0	0	0	#NUM!	1	0	0	0	0	0	0	0	0	0	#NUM!	1	0	0	0	0	0
AC008446.1	ENSG00000253600		ribosomal protein S15 (RPS15) pseudogene	processed pseudogene	5	164601002	164601452	no	no	no	no	no	no	no	no	no	no	no	no	no	no	no	0.573577	0	0	0.191192	0	0	0	0	0	#NUM!	1	0	0	0	0	0	0	0	0	0	#NUM!	1	0	0	0	0	0.746938
AC008481.1	ENSG00000213303		ribosomal protein S12 (RPS12) pseudogene	processed pseudogene	19	11523436	11523831	yes	yes	yes	yes	yes	no	no	no	no	no	no	no	no	no	no	3.61865	3.09929	7.055	4.59098	3.58303	4.30041	2.55252	3.47865	1.31976	0.400276	0.541336	7.77252	3.62349	2.99774	4.79792	3.42861	5.59001	4.21561	4.41141	1.08762	0.121175	1	9.45885	8.99626	5.96649	8.14053	5.63895
AC008481.2	ENSG00000213304		ribosomal protein L18a (RPL18A) pseudogene	processed pseudogene	19	11521968	11522498	yes	yes	yes	yes	yes	no	no	no	no	no	no	no	no	no	no	3.10253	5.70589	3.46306	4.09049	3.30671	3.97245	1.04571	2.77496	1.47407	0.559805	0.503515	3.58944	1.67297	2.46164	2.57468	2.52025	2.0513	2.58787	2.38647	1.07887	0.109521	1	4.96506	1.22731	1.83265	2.67501	6.34265
AC008481.3	ENSG00000267477		novel protein	protein coding	19	11466240	11505698	no	no	no	no	no	no	no	no	no	no	no	no	no	no	no	0	0	0	0	0	0	0	0	0	#NUM!	1	0	0	0	0	0	0	0	0	0	#NUM!	1	0	0	0	0	0
AC008489.1	ENSG00000253946		ribosomal protein L21 (RPL21) pseudogene	processed pseudogene	5	165905126	165905608	no	no	no	no	yes	no	no	no	no	no	no	no	no	no	no	0	0	0	0	0	0	0	0	0	#NUM!	1	0	0	0	0	0	0	0	0	0	#NUM!	1	0	0	0	0	0
AC008494.1	ENSG00000243304		ribosomal protein S2 (RPS2) pseudogene	processed pseudogene	5	115264669	115265464	yes	yes	yes	yes	yes	no	no	no	no	no	no	no	no	no	no	0	0.813927	0.740996	0.518308	0.314471	0.755431	0.895058	0.654987	0.791326	-0.337656	1	0.682234	0.31821	0.702185	0.567543	2.51617	1.56037	1.77167	1.9494	0.291137	-1.78023	0.289095	0.472158	0.350092	0.261498	0.361249	1.31582
AC008496.1	ENSG00000238254		ribosomal protein L10 (RPL10) pseudogene	processed pseudogene	5	79849552	79849846	no	no	no	no	no	no	no	no	no	no	no	no	no	no	no	0	0	0	0	0	0	0	0	0	#NUM!	1	0	0	0	0	0	0	0	0	0	#NUM!	1	0	0	0	0	0
AC008498.1	ENSG00000276945		protocadherin 19 (PCDH19) pseudogene	unprocessed pseudogene	5	61145846	61146376	yes	yes	yes	yes	yes	no	no	no	no	no	no	no	no	no	no	1.77287	1.42647	2.59729	1.93221	4.40894	0.662075	2.09142	2.38748	0.80931	-0.305236	1	2.98962	2.23063	1.84623	2.35549	2.52025	0.683768	0.517575	1.24053	1.89878	0.925073	0.548865	4.5513	1.84097	0.916324	2.4362	0
AC008507.1	ENSG00000266910		TAF9 RNA polymerase II, TATA box binding protein (TBP)-associated factor, 32kDa (TAF9) pseudogene	processed pseudogene	19	30037423	30038181	yes	yes	yes	yes	no	no	no	no	no	no	no	no	no	no	no	8.66511	7.56092	9.19502	8.47368	8.09674	3.6163	6.02907	5.91404	1.43281	0.518847	0.360546	9.43482	11.507	14.5661	11.836	9.17719	10.7894	8.48109	9.48256	1.24818	0.319826	0.532523	8.0354	8.65703	6.95143	7.88129	7.41584
AC008514.2	ENSG00000253966		tubulin, epsilon 1 (TUBE1) pseudogene	processed pseudogene	5	170896929	170904461	no	no	no	no	no	no	no	no	no	no	no	no	no	no	no	0	0.144536	0.131584	0.09204	0	0	0	0	0	#NUM!	1	0	0	0	0	0	0	0	0	0	#NUM!	1	0	0.186534	0	0.062178	0
AC008521.1	ENSG00000267611		MAD2 mitotic arrest deficient-like 1 (yeast) (MAD2L1) pseudogene	processed pseudogene	19	33051515	33051701	no	no	no	no	no	no	no	no	no	no	no	no	no	no	no	0	0	0	0	0	0	0	0	0	#NUM!	1	0	0	0	0	0	0	0	0	0	#NUM!	1	0	0	0	0	0
AC008521.2	ENSG00000267725		ribosomal protein S26 (RPS26) pseudogene	processed pseudogene	19	33067175	33067433	no	no	no	no	no	no	no	no	no	no	no	no	no	no	no	0	0	0	0	0	0	0	0	0	#NUM!	1	0	0	0	0	0	0	0	0	0	#NUM!	1	0	0	0	0	0
AC008537.1	ENSG00000268797		novel protein	protein coding	19	40801297	40898282	no	no	no	no	no	no	no	no	no	no	no	no	no	no	no	0	0	0	0	0	0	0	0	0	#NUM!	1	0	0	0	0	0	0	0.460066	0.153355	0	#NUM!	1	0	0	0	0	0
AC008550.1	ENSG00000234259		mitochondrial ribosomal protein L10 pseudogene	processed pseudogene	5	119680197	119681080	no	no	no	no	no	no	no	no	no	no	no	no	no	no	no	0	0	0	0	0	0	0	0	0	#NUM!	1	0	0	0	0	0	0	0	0	0	#NUM!	1	0	0	0	0	0
AC008555.4	ENSG00000271109		novel transcript	lncRNA	19	34849046	34860747	no	no	no	no	no	no	no	no	no	no	no	no	no	no	no	0.401061	0	0	0.133687	0.498698	0	0.473124	0.323941	0.41269	-1.27687	1	0	0	0.556875	0.185625	0	0	0	0	0	#NUM!	1	0	0.555288	0.414584	0.323291	0.52176
AC008555.7	ENSG00000280106		TEC	TEC	19	34949038	34951205	yes	yes	yes	yes	yes	no	no	no	no	no	no	no	no	no	no	1.93085	0	1.13149	1.02078	0.480182	1.73057	0	0.736917	1.3852	0.470094	1	1.04193	1.94352	1.0724	1.35262	3.29379	0	0.450956	1.24825	1.08361	0.115846	1	0.720998	2.67335	1.19757	1.53064	0
AC008562.1	ENSG00000253512		CDGSH iron sulfur domain 1 (CISD1) pseudogene	processed pseudogene	5	165782805	165783134	no	no	no	no	no	no	no	no	no	no	no	no	no	no	no	0	0	0	0	0	0	0	0	0	#NUM!	1	0	0	0	0	0	0	0	0	0	#NUM!	1	0	0	0	0	0
AC008565.1	ENSG00000251135		serum response factor binding protein 1 (SRFBP1) pseudogene	processed pseudogene	5	121040090	121044032	yes	yes	yes	yes	yes	no	no	no	no	no	no	no	no	no	no	14.5212	11.1704	15.9824	13.8913	10.4883	12.0017	15.7418	12.7439	1.09003	0.124368	0.822257	9.43995	10.8943	20.906	13.7467	16.4819	10.3964	18.2538	15.044	0.913768	-0.1301	0.639571	12.0791	11.674	10.4722	11.4084	12.3462
AC008567.1	ENSG00000260112		actin, beta (ACTB) pseudogene	processed pseudogene	19	9518150	9519341	yes	yes	yes	yes	yes	no	no	no	no	no	no	no	no	no	no	2.00208	3.47893	2.83454	2.77185	1.17415	3.51106	1.88511	2.19011	1.26562	0.339844	1	3.26926	1.82118	3.68234	2.92426	2.4244	2.23761	3.72413	2.79538	1.0461	0.0650208	1	3.54379	2.26738	2.08183	2.631	2.24931
AC008571.1	ENSG00000242080		ribosomal protein L36a (RPL36A) pseudogene	processed pseudogene	5	152495718	152496017	no	no	no	no	no	no	no	no	no	no	no	no	no	no	no	0	0	0	0	0	0	0	0	0	#NUM!	1	0	0	0	0	0	0	0	0	0	#NUM!	1	0	0	0	0	0
AC008575.1	ENSG00000258864		novel protein	protein coding	5	112827213	112867582	no	no	no	no	no	no	no	no	no	no	no	no	no	no	no	0	0	0	0	0	0	0	0	0	#NUM!	1	0	0	0	0	0	0	0	0	0	#NUM!	1	0	0	0	0	0
AC008592.3	ENSG00000251409		novel transcript	lncRNA	5	95835943	95852721	yes	yes	yes	yes	yes	no	no	yes	no	no	no	no	yes	no	no	2.37974	7.39999	3.30313	4.36095	3.24675	3.34525	0	2.19733	1.98466	0.988892	0.330022	6.40647	2.74104	9.59596	6.24782	3.01503	3.94835	3.03393	3.33244	1.87485	0.906775	0.191624	4.06878	3.78792	9.28284	5.71318	0.914883
AC008608.1	ENSG00000271128		chromosome 7 open reading frame 73 (C7orf73) pseudogene	processed pseudogene	5	134081914	134082040	no	no	no	no	no	no	no	no	no	no	no	no	no	no	no	0	0	0	0	0	0	0	0	0	#NUM!	1	0	0	0	0	0	0	0	0	0	#NUM!	1	0	0	0	0	0
AC008620.1	ENSG00000241870		ribosomal protein L13 (RPL13) pseudogene	processed pseudogene	5	181065086	181065677	no	no	no	no	no	no	no	no	no	no	no	no	no	no	no	0	0	0	0	0	0	0	0	0	#NUM!	1	0	0	0	0	0	0	0	0	0	#NUM!	1	0	0	0	0	0
AC008620.2	ENSG00000248560		transmembrane and tetratricopeptide repeat containing 4 (TMTC4) pseudogne	processed pseudogene	5	181114106	181115674	no	no	no	no	no	no	no	no	no	no	no	no	no	no	no	0	0	0	0	0	0	0	0	0	#NUM!	1	0	0	0	0	0	0	0	0	0	#NUM!	1	0	0	0	0	0
AC008622.1	ENSG00000269014		heterogeneous nuclear ribonucleoprotein A1-like 2 (HNRNPA1L2) pseudogene	processed pseudogene	19	46826895	46828440	no	yes	no	no	no	no	no	no	no	no	no	no	no	no	no	0	0	1.45119	0.48373	0	0	0	0	0	#NUM!	1	0	1.86948	2.06309	1.31086	0	2.29225	0	0.764083	1.71559	0.778705	0.697644	0	0	0	0	0
AC008622.3	ENSG00000275862		heterogeneous nuclear ribonucleoprotein M (HNRNPM) pseudogene	processed pseudogene	19	46809583	46810182	no	no	no	no	no	no	no	no	no	no	no	no	no	no	no	0	0	0	0	0	0	0	0	0	#NUM!	1	0	0	0	0	0	0	0	0	0	#NUM!	1	0	0	0	0	0
AC008628.1	ENSG00000249433		high-mobility group box 1-like 1 pseudogene	processed pseudogene	5	115493557	115493821	no	no	no	no	no	no	no	no	no	no	no	no	no	no	no	1.81409	0	0	0.604697	0	0	0	0	0	#NUM!	0.500008	0	4.56496	0	1.52165	0	0	0	0	0	#NUM!	0.0625102	0	0	0	0	0
AC008628.2	ENSG00000249944		COX assembly mitochondrial protein homolog (S. cerevisiae) pseudogene	processed pseudogene	5	115489634	115489931	no	no	no	no	no	no	no	no	no	no	no	no	no	no	no	0	0	0	0	0	0	0	0	0	#NUM!	1	0	0	0	0	0	0	0	0	0	#NUM!	1	0	0	0	0	0
AC008629.2	ENSG00000250678		N-acetylneuraminic acid phosphatase (NANP) pseudogene	processed pseudogene	5	119010060	119010542	no	no	no	no	no	no	no	no	no	no	no	no	no	no	no	0	0.550568	0.501232	0.3506	0	0	0	0	0	#NUM!	1	0	0	0	0	0	0	0.599297	0.199766	0	#NUM!	1	0	0	0	0	0.667647
AC008629.3	ENSG00000250928		cation channel, sperm associated 2 (CATSPER2) pseudogene	processed pseudogene	5	119011471	119012056	no	no	no	no	no	no	no	no	no	no	no	no	no	no	no	0.383324	0	0.380775	0.2547	0.476642	0	0	0.158881	1.60309	0.680855	1	0	0.482298	0	0.160766	0.544919	0	0	0.18164	0.885082	-0.176117	1	0	0	0	0	0.498685
AC008638.1	ENSG00000248831		developmental pluripotency associated 2 (DPPA2) pseudogene	processed pseudogene	4	77350370	77351235	no	no	no	no	yes	no	no	no	no	no	no	no	no	no	no	0.227093	0	0.443594	0.223562	0	0	0.535794	0.178598	1.25176	0.323958	1	0.30636	0	0	0.10212	0.322827	0	0.530382	0.284403	0.359068	-1.47767	1	0.423993	0.314421	0	0.246138	0
AC008638.2	ENSG00000250006		developmental pluripotency associated 2 (DPPA2) pseudogene	processed pseudogene	4	77311397	77312111	no	no	no	yes	no	no	no	no	no	no	no	no	no	no	no	0.291069	0.312263	0.284281	0.295871	1.44771	0	0	0.48257	0.613115	-0.70577	1	0.392666	0	0	0.130889	0	0	0.3399	0.1133	1.15524	0.208193	1	0.543439	0	0.300883	0.281441	0
AC008638.3	ENSG00000270669		ferritin, light polypeptide (FTL) pseudogene	processed pseudogene	4	77216416	77216878	no	no	no	yes	no	no	no	no	no	no	no	no	no	no	no	2.19736	0.589341	1.07306	1.28659	0	0	0	0	0	#NUM!	0.125012	0.741088	0	1.52552	0.755536	0	0	0	0	0	#NUM!	0.500008	0.512823	0	0.567863	0.360229	0.714664
AC008677.1	ENSG00000213414		cell division cycle 37 homolog (S. cerevisiae) (CDC37 ) pseudogene	processed pseudogene	5	157986146	157987706	no	no	no	no	no	no	no	no	no	no	no	no	no	no	no	0	0	0	0	0	0	0	0	0	#NUM!	1	0	0	0	0	0	0	0	0	0	#NUM!	1	0	0	0.116884	0.0389613	0
AC008677.2	ENSG00000244331		ribosomal protein, large, P2 (RPLP2) pseudogene	processed pseudogene	5	157931258	157931563	yes	no	no	no	no	no	no	no	no	no	no	no	no	no	no	0	0	1.20085	0.400283	0	1.83504	0	0.61168	0.6544	-0.611755	1	0	0	0	0	0	0	0	0	0	#NUM!	1	0	0	0	0	0
AC008677.3	ENSG00000253422		latexin (LXN) pseudogene	processed pseudogene	5	158078099	158078764	no	no	no	no	no	no	no	no	no	no	no	no	no	no	no	0	0	0	0	0	0	0	0	0	#NUM!	1	0	0	0	0	0	0	0	0	0	#NUM!	1	0	0	0	0	0
AC008687.1	ENSG00000267335		novel protein	protein coding	19	49022953	49036895	no	no	no	no	no	no	no	no	no	no	no	no	no	no	no	0.174261	0	0.292706	0.155656	0.159797	0	0.303205	0.154334	1.00856	0.0122969	1	0	0	0.60198	0.20066	0.365374	0.282155	0.356332	0.33462	0.599665	-0.737771	1	0	0.35586	0.132844	0.162901	0.357203
AC008687.4	ENSG00000268655		novel protein	protein coding	19	49017496	49020523	yes	yes	yes	yes	yes	no	no	no	no	no	no	no	no	no	no	2.38673	1.4071	1.97549	1.92311	0.891241	0.713784	0.533085	0.712703	2.69833	1.43207	0.289095	1.47606	0.751513	1.93436	1.38731	0.509454	0.921464	1.13821	0.856376	1.61998	0.695976	1	1.24445	0.462542	1.25453	0.987172	0.621638
AC008687.6	ENSG00000269706		neurotrophin 4 (NTF4) pseudogene	unprocessed pseudogene	19	49050217	49050846	no	no	no	no	no	no	no	no	no	no	no	no	no	no	no	0	0	0	0	0	0	0	0	0	#NUM!	1	0	0	0	0	0	0	0	0	0	#NUM!	1	0	0	0	0	0
AC008687.7	ENSG00000283251		novel pseudogene	transcribed unprocessed pseudogene	19	49056088	49058761	no	no	no	no	no	no	no	no	no	no	no	no	no	no	no	0	0	0.43849	0.146163	0	0.220003	0	0.0733343	1.99311	0.995021	1	0	0	0	0	0	0	0	0	0	#NUM!	1	0	0.671464	0.304488	0.325317	0
AC008687.8	ENSG00000283663		novel transcript	protein coding	19	49055793	49065076	no	no	no	no	no	no	no	no	no	no	no	no	no	no	no	0	0	0	0	0	0	0	0	0	#NUM!	1	0	0	0	0	0	0	0.232232	0.0774107	0	#NUM!	1	0	0	0	0	0.00244342
AC008694.1	ENSG00000253798		SRY (sex determining region Y)-box 30 (Sox30) pseudogene	transcribed unprocessed pseudogene	5	157682985	157690878	no	no	no	no	no	no	no	no	no	no	no	no	no	no	no	0	0	0	0	0	0	0.739137	0.246379	0	#NUM!	1	0	0	0.282799	0.0942663	0.890691	0	0	0.296897	0.317505	-1.65515	1	0	0	0	0	0
AC008694.2	ENSG00000254336		pseudogene similar to part of ribosomal protein S3A RPS3A	processed pseudogene	5	157604707	157605637	yes	no	no	yes	no	no	no	no	no	no	no	no	no	no	no	0	0	0	0	0	1.97418	0	0.65806	0	#NUM!	0.500008	0	1.635	0	0.545	0	0	0	0	0	#NUM!	0.500008	1.23445	0	1.34052	0.858323	0
AC008695.1	ENSG00000273217		novel protein	protein coding	5	131425891	131796983	no	yes	yes	yes	no	no	no	no	no	no	no	no	no	no	no	0.000631781	5.92326	0.0337156	1.98587	0.713577	1.24496e-06	1.20059e-06	0.23786	8.34891	3.06159	0.323135	1.52712	2.68963	1.5052e-07	1.40558	0	2.33749	1.50244e-07	0.779163	1.80396	0.851167	0.713241	0.0504589	3.03471	2.7052	1.93012	7.52269
AC008696.1	ENSG00000225869		TNF receptor-associated factor (TNF) pseudogene	processed pseudogene	5	143752090	143752704	no	no	no	no	no	no	no	no	no	no	no	no	no	no	no	0	0	0.382272	0.127424	0	0	0	0	0	#NUM!	1	0	0	0	0	0	0	0	0	0	#NUM!	1	0	0	0	0	0
AC008716.1	ENSG00000213488		ribosomal protein L9 (RPL9) pseudogene	processed pseudogene	5	144522140	144522988	yes	no	no	no	no	no	no	no	no	no	no	no	no	no	no	0.934209	0	0	0.311403	1.74246	0.697756	0	0.813405	0.382839	-1.38519	1	0.630147	0	0	0.210049	0	0	0.545468	0.181823	1.15524	0.208193	1	0.436053	0	0	0.145351	0
AC008723.1	ENSG00000250114		lin-28 homolog B (C. elegans) (LIN28B) pseudogene	unprocessed pseudogene	5	163416525	163416731	no	no	yes	no	no	no	no	no	no	no	no	no	no	no	no	0	0	0	0	0	0	0	0	0	#NUM!	1	0	0	0	0	0	0	0	0	0	#NUM!	1	0	0	0	0	0
AC008725.1	ENSG00000270442		peptidylprolyl isomerase G (cyclophilin G) (PPIG) pseudogene	processed pseudogene	5	155491336	155493598	no	no	no	no	no	no	no	no	no	no	no	no	no	no	no	0	0	0	0	0	0	0	0	0	#NUM!	1	0	0	0	0	0	0	0	0	0	#NUM!	1	0	0	0	0	0
AC008737.2	ENSG00000269419		transmembrane protein 38A (TMEM38A) pseudogene	processed pseudogene	19	16712317	16712434	no	no	no	no	no	no	no	no	no	no	no	no	no	no	no	0	0	0	0	0	0	0	0	0	#NUM!	1	0	0	0	0	0	0	0	0	0	#NUM!	1	0	0	0	0	0
AC008739.2	ENSG00000269373		novel zinc finger protein pseudogene	unprocessed pseudogene	19	20838515	20847417	no	no	no	no	no	no	no	no	no	no	no	no	no	no	no	0	0	0	0	0	0	0	0	0	#NUM!	1	0	0	0	0	0	0	0	0	0	#NUM!	1	0	0	0	0	0
AC008739.3	ENSG00000271598		novel pseudogene	processed pseudogene	19	21025915	21026041	no	no	no	no	no	no	no	no	no	no	no	no	no	no	no	0	0	0	0	0	0	0	0	0	#NUM!	1	0	0	0	0	0	0	0	0	0	#NUM!	1	0	0	0	0	0
AC008745.1	ENSG00000271150		major histocompatibility complex, class I, F (HLA-F) pseudogene	processed pseudogene	19	47794650	47794920	no	no	no	no	no	no	no	no	no	no	no	no	no	no	no	0	0	0	0	0	0	0	0	0	#NUM!	1	0	0	0	0	0	0	0	0	0	#NUM!	1	0	0	0	0	0
AC008749.1	ENSG00000268593		Vomeronasal type-1 receptor 1, pseudogene	processed pseudogene	19	55707550	55707855	no	no	no	no	no	no	no	no	no	no	no	no	no	no	no	0	0	0	0	0	0	0	0	0	#NUM!	1	0	0	0	0	0	0	0	0	0	#NUM!	1	0	3.11505	0.236379	1.11714	0
AC008750.8	ENSG00000269403		novel protein	protein coding	19	51350373	51368099	yes	yes	yes	yes	yes	no	no	yes	no	no	no	no	yes	no	no	2.52796	0	1.95762	1.49519	0	0	3.38489	1.1283	1.32518	0.406188	1	0	0	1.30738	0.435793	1.30649	1.79197	0	1.03282	0.421945	-1.24487	0.625012	1.54178	0	0	0.513927	4.54798
AC008751.1	ENSG00000268293		NADH dehydrogenase (ubiquinone) 1 alpha subcomplex, 12 (CTD-2623H2.7) pseudogene	processed pseudogene	19	58136713	58137054	yes	yes	yes	no	no	no	no	no	no	no	no	no	no	no	no	3.82854	1.02683	1.86963	2.24167	1.19014	2.85952	2.25822	2.10263	1.06613	0.0923834	1	0	0	0	0	1.36063	0	1.11771	0.826113	0	#NUM!	0.250012	0.893507	0	0.989406	0.627638	0
AC008751.2	ENSG00000269236		zinc finger protein family pseudogene	processed pseudogene	19	58166166	58167145	no	no	no	no	no	no	no	no	no	no	no	no	no	no	no	0	0	0	0	0	0	0	0	0	#NUM!	1	0	0	0	0	0	0	0	0	0	#NUM!	1	0	0	0	0	0
AC008752.3	ENSG00000267289		novel transcript	lncRNA	19	9834079	9835013	yes	yes	yes	yes	no	no	no	no	no	no	no	no	no	no	no	3.3231	4.12082	7.4447	4.96287	6.33382	8.58007	8.34464	7.75284	0.640136	-0.64355	0.256023	5.64327	5.30052	5.5461	5.49663	8.619	9.27171	7.05794	8.31622	0.660953	-0.59738	0.211176	4.81373	4.5498	5.95895	5.10749	5.79113
AC008753.1	ENSG00000238150		ribosomal protein, large, P1 (RPLP1) pseudogene	processed pseudogene	19	53775599	53775882	yes	no	no	no	no	no	no	no	no	no	no	no	no	no	no	1.49406	0	0	0.49802	0	0	1.7635	0.587833	0.847213	-0.239203	1	0	0	0	0	0	0	0	0	0	#NUM!	1	0	0	0	0	0
AC008758.1	ENSG00000196826		novel zinc finger protein	protein coding	19	12461559	12551474	yes	yes	yes	yes	yes	no	no	no	no	no	no	no	no	no	no	1.79135	3.83022	3.98462	3.20206	2.17039	2.08176	4.28457	2.84557	1.12528	0.170284	1	2.95189	5.18787	4.14661	4.09546	3.67124	4.83918	4.29743	4.26928	0.959284	-0.0599701	1	4.6466	3.72888	3.12536	3.83361	1.45488
AC008758.3	ENSG00000248406		novel pseudogene similar to zinc finger protein 799 (ZNF799)	transcribed unprocessed pseudogene	19	12379746	12383687	yes	yes	yes	yes	no	no	no	no	no	no	no	no	no	no	no	0.661873	1.02676	1.54121	1.07661	0.597724	1.14706	1.03164	0.925475	1.16331	0.218236	1	1.65824	1.32422	1.1954	1.39262	1.49987	1.37382	1.76665	1.54678	0.900335	-0.151466	1	1.27148	1.09462	1.08778	1.15129	0.861062
AC008758.4	ENSG00000268744		novel transcript	lncRNA	19	12379189	12401274	no	no	no	no	no	no	no	no	no	no	no	no	no	no	no	0	0	0	0	0	0	0	0	0	#NUM!	1	0	0	0	0	0	0	0	0	0	#NUM!	1	0	0	0	0	0
AC008758.5	ENSG00000268870		novel zinc finger protein	protein coding	19	12391949	12441082	yes	yes	yes	yes	yes	no	no	no	no	no	no	no	no	no	no	0.283789	0.553402	0.867089	0.568093	0	2.10967	1.27795	1.12921	0.503091	-0.991109	1	0.311607	1.30645	5.14285	2.25364	1.92801	4.80602	0.74	2.49134	0.904587	-0.144669	1	0	0	1.34394	0.44798	1.40943
AC008758.6	ENSG00000269755		novel transcript	protein coding	19	12433103	12484816	yes	yes	yes	yes	yes	no	no	no	no	no	no	no	no	no	no	12.9688	12.2071	17.7143	14.2967	10.8217	12.9997	12.7092	12.1769	1.17409	0.231543	0.57668	15.6711	11.9268	19.7845	15.7941	22.1301	18.0159	19.531	19.8923	0.793981	-0.332824	0.176016	13.0282	16.4535	9.61252	13.0314	15.3132
AC008759.1	ENSG00000267490		zinc finger protein 562 (ZNF562) pseudogene	unprocessed pseudogene	19	9724008	9725086	no	no	no	no	no	no	no	no	no	no	no	no	no	no	no	0	0	0	0	0	0	0.231378	0.077126	0	#NUM!	1	0	0	0.273522	0.091174	0	0	0	0	0	#NUM!	1	0	0	0	0	0
AC008763.2	ENSG00000268400		novel transcript	protein coding	19	7629796	7643048	yes	yes	yes	yes	yes	no	no	no	no	no	no	no	no	no	no	39.9245	27.506	21.2746	29.5684	30.2819	23.948	32.0942	28.7747	1.02758	0.0392507	0.951088	20.674	26.0095	44.7922	30.4919	29.794	24.4296	29.554	27.9259	1.09189	0.126828	0.907875	23.2131	24.0221	27.8573	25.0308	21.8554
AC008763.3	ENSG00000269711		novel protein	protein coding	19	7678501	7682854	yes	yes	no	no	no	no	no	no	no	no	no	no	no	no	no	0	0	1.22508e-06	4.0836e-07	7.73484	0	0	2.57828	1.58385e-07	-22.5901	0.113192	0	0	0	0	0	1.33065	3.67598	1.66888	0	#NUM!	0.0792828	0	0	0	0	0
AC008764.1	ENSG00000141979		novel protein	protein coding	19	16479067	16628204	no	no	no	no	no	no	no	no	no	no	no	no	no	no	no	0.14014	0	0	0.0467133	0	0	0	0	0	#NUM!	1	0	0	0	0	0.249635	0	0	0.0832117	0	#NUM!	1	0.128566	0	0	0.0428553	0
AC008764.4	ENSG00000268790		novel protein	protein coding	19	16577642	16660115	yes	yes	yes	yes	yes	no	no	no	no	no	no	no	no	no	no	0	0.713395	2.61091	1.1081	0	0	2.4191	0.806367	1.37419	0.458581	1	0.859578	0	0	0.286526	0.990454	0	1.00371	0.664721	0.431047	-1.21408	1	1.3275	1.15868	0	0.828727	0
AC008770.1	ENSG00000257355		novel protein	protein coding	19	12017888	12052967	no	no	no	no	no	no	no	no	no	no	no	no	no	no	no	0.336115	0	0	0.112038	0	0	0.0438106	0.0146035	7.672	2.9396	1	0	0	0	0	0	0	0	0	0	#NUM!	1	0	0.0998663	0	0.0332888	0
AC008770.2	ENSG00000267179		novel protein	protein coding	19	11925075	11979290	yes	yes	yes	yes	yes	no	no	no	no	no	no	no	no	no	no	6.06241	4.98998	6.35461	5.80233	8.39959	2.32007	3.87807	4.86591	1.19245	0.253929	0.860086	6.62542	7.26868	8.8658	7.58663	6.50736	4.09754	4.44691	5.01727	1.5121	0.596554	0.324155	6.27822	6.13428	7.69743	6.70331	1.78445
AC008782.1	ENSG00000270779		DEAD (Asp-Glu-Ala-Asp) box polypeptide 4 (DDX4) pseudogene	processed pseudogene	5	110908284	110908713	no	no	no	no	no	no	no	no	no	no	no	no	no	no	no	0	0	0	0	0	0	0	0	0	#NUM!	1	0	0	0	0	0	0	0	0	0	#NUM!	1	0	0	0	0	0
AC008798.1	ENSG00000267433		microtubule associated serine/threonine kinase 2 (MAST2) pseudogene	unprocessed pseudogene	19	29901696	29901869	no	no	no	no	no	no	no	no	no	no	no	no	no	no	no	0	0	0	0	0	0	0	0	0	#NUM!	1	0	0	0	0	0	0	0	0	0	#NUM!	1	0	0	0	0	0
AC008799.1	ENSG00000240388		ribosomal protein S18 (RPS18) pseudogene	processed pseudogene	5	91354478	91354934	no	no	no	no	no	no	no	no	no	no	no	no	no	no	no	0	0.60206	0	0.200687	0	0	0	0	0	#NUM!	1	0	0	0	0	0	0	0	0	0	#NUM!	1	0	0	0	0	0
AC008802.1	ENSG00000254170		ribosomal protein S3A (RPS3A) pseudogene	processed pseudogene	5	78708734	78716082	no	no	yes	no	no	no	no	no	no	no	no	no	no	no	no	0.510253	0.27361	0.249151	0.344338	0	0	0	0	0	#NUM!	1	0	0.320744	0.354254	0.224999	0	0.786901	0.595734	0.460878	0.488197	-1.03446	1	0.476234	0.353144	0.263629	0.364336	0.995311
AC008805.1	ENSG00000267245		glial cells missing homolog 1 (Drosophila) pseudogene	processed pseudogene	19	32824142	32824505	no	no	yes	no	yes	no	no	no	no	no	no	no	no	no	no	0	0	0	0	0	0	0	0	0	#NUM!	1	0	0	0	0	0	0	0	0	0	#NUM!	1	0.787252	0	0.871747	0.553	2.19421
AC008813.1	ENSG00000255875		poly(A) binding protein, nuclear 1 (PABPN1) pseudogene	processed pseudogene	19	52809824	52810708	yes	yes	yes	yes	yes	no	no	no	no	no	no	no	no	no	no	4.38362	2.13365	1.94953	2.82227	1.92655	2.64552	3.64962	2.74056	1.02981	0.0423782	1	2.98115	4.44862	2.99466	3.47481	1.88483	1.70458	1.00544	1.53162	2.26872	1.18188	0.301817	3.71324	5.21003	2.28432	3.73586	4.02479
AC008814.1	ENSG00000271257		prenyl (decaprenyl) diphosphate synthase, subunit 2 (PDSS2) pseudogene	processed pseudogene	5	58503295	58503700	yes	yes	yes	yes	no	no	no	no	no	no	no	no	no	no	no	0	0	0	0	0.854597	0	0.810772	0.555123	0	#NUM!	0.500008	0	0	0.954292	0.318097	0	0	3.21033	1.07011	0.297257	-1.75022	0.625012	0	0	0.710454	0.236818	0.894117
AC008817.1	ENSG00000251478		t-complex 1 (TCP1) pseudogene	processed pseudogene	5	41585882	41587787	no	no	no	no	no	no	no	no	no	no	no	no	no	no	no	0	0	0	0	0	0	0	0	0	#NUM!	1	0	0	0	0	0.160363	0	0	0.0534543	0	#NUM!	1	0	0	0	0	0
AC008825.2	ENSG00000270495		PQ loop repeat containing 1 (PQLC1) pseudogene	processed pseudogene	5	28808538	28809255	no	no	no	no	no	no	no	no	no	no	no	no	no	no	no	0	0	0	0	0	0	0	0	0	#NUM!	1	0	0	0	0	0	0	0	0	0	#NUM!	1	0	0	0	0	0
AC008833.1	ENSG00000276214		endogenous retrovirus group V, member pseudogene	processed pseudogene	5	59314110	59314800	yes	yes	yes	yes	no	no	no	no	no	no	no	no	no	no	no	0	0.3269	0.297607	0.208169	0.757787	0.910354	0.359463	0.675868	0.308002	-1.69899	1	0	0.383389	0.423094	0.268828	0.866337	0.470091	0.711665	0.682698	0.393773	-1.34456	1	0	0.421888	0	0.140629	1.18925
AC008834.1	ENSG00000249101		selenophosphate synthetase 1 (SEPHS1) pseudogene	processed pseudogene	5	98025965	98026139	no	no	no	no	no	no	no	no	no	no	no	no	no	no	no	0	0	0	0	0	0	0	0	0	#NUM!	1	0	0	0	0	0	0	0	0	0	#NUM!	1	0	0	0	0	0
AC008837.1	ENSG00000248236		Centromere protein O (CENP-O) pseudogene	processed pseudogene	5	99594329	99594740	no	no	no	no	no	no	no	no	no	no	no	no	no	no	no	0	0	0	0	0	0	0	0	0	#NUM!	1	0	0	0	0	0	0	0	0	0	#NUM!	1	0	0	0	0	0
AC008837.2	ENSG00000248928		Centromere protein O (CENP-O) pseudogene	processed pseudogene	5	99594880	99595297	no	no	no	no	no	no	no	no	no	no	no	no	no	no	no	0	0	0	0	0	0	0	0	0	#NUM!	1	0	0	0	0	0	0	0	0	0	#NUM!	1	0	0	0	0	0
AC008850.1	ENSG00000200884		Ribosomal Protein S20 (RPS20) Pseudogene	misc RNA	5	96962656	96962757	yes	yes	yes	yes	yes	yes	no	no	no	no	yes	no	no	no	no	2.55759	3.65842	0.832648	2.34955	3.18022	8.9145	6.03427	6.043	0.388806	-1.36288	0.0447611	4.60042	5.36326	7.10243	5.6887	7.27155	3.94568	3.98221	5.06648	1.12281	0.167114	1	10.3461	10.6233	9.69401	10.2211	11.091
AC008868.1	ENSG00000248288		ribosomal protein L5 (RPL5) pseudogene	processed pseudogene	5	65209921	65210948	no	yes	no	yes	no	no	no	no	no	no	no	no	no	no	no	0	0.600127	1.09314	0.564422	0	0.835307	0.32983	0.388379	1.45328	0.539313	1	0.754369	0.703891	0.388215	0.615492	0.397459	0	1.63249	0.67665	0.909616	-0.13667	1	0	0.387109	0.57804	0.321716	0.363736
AC008878.1	ENSG00000267952		novel transcript	protein coding	19	7507052	7519622	no	no	no	yes	no	no	no	no	no	no	no	no	no	no	no	0	0	1.94052	0.64684	0	0	1.22518	0.408393	1.58387	0.663454	1	2.12625	1.37592	0	1.16739	0	0.355694	0	0.118565	9.84602	3.29954	0.250012	0	0	0	0	0
AC008878.2	ENSG00000268614		novel transcript	protein coding	19	7533595	7540059	no	no	no	no	yes	no	no	no	no	no	no	no	no	no	no	0.650927	0	0	0.216976	0	0	0	0	0	#NUM!	1	1.39765	0	0	0.465883	0	0	0	0	0	#NUM!	1	1.71806	0	0.52397	0.747343	0
AC008885.1	ENSG00000248105		pancreatic progenitor cell differentiation and proliferation factor homolog (zebrafish) pseudogene	processed pseudogene	5	82824884	82825184	no	no	no	no	no	no	no	no	no	no	no	no	no	no	no	0	0	0	0	0	0	0	0	0	#NUM!	1	0	0	0	0	0	0	0	0	0	#NUM!	1	0	0	0	0	0
AC008897.1	ENSG00000242198		ribosomal protein S26 (RPS26) pseudogene	processed pseudogene	5	75374463	75374809	yes	yes	yes	no	no	no	no	no	no	no	no	no	no	no	no	4.13396	3.04959	0.789876	2.65781	0	0	5.58224	1.86075	1.42836	0.51436	0.868415	6.91792	0.0793998	0.409534	2.46895	0	5.10544	2.4115	2.50565	0.985355	-0.0212845	1	1.91363	0	0.405409	0.773013	0
AC008953.1	ENSG00000242602		ribosomal protein L35a (RPL35A) pseudogene	processed pseudogene	5	72878868	72879185	yes	yes	yes	yes	yes	no	no	no	no	no	no	no	no	no	no	11.2239	6.0206	26.3093	14.5179	11.1651	28.5026	10.5925	16.7534	0.866566	-0.206618	0.697962	12.1133	19.7708	12.4676	14.7839	17.5927	6.92623	14.4176	12.9788	1.13908	0.187869	0.85074	13.6212	4.66202	10.4421	9.57511	10.2212
AC008958.1	ENSG00000251648		PRAME family pseudogene	processed pseudogene	5	65732973	65733654	yes	yes	yes	no	yes	no	no	no	no	no	no	no	no	no	no	0.310165	0.998247	0.605863	0.638092	2.69971	0	0.73179	1.14383	0.557854	-0.842041	1	0	0.390249	0	0.130083	0.440919	0	1.0866	0.509173	0.255479	-1.96872	0.500008	0.579092	1.71775	0.961867	1.08624	0.807016
AC008962.1	ENSG00000271299		adenosylmethionine decarboxylase 1 (AMD1) pseudogene	processed pseudogene	19	41073804	41074107	no	no	no	no	no	no	no	no	no	no	no	no	no	no	no	0	0	0	0	0	0	0	0	0	#NUM!	1	0	0	0	0	0	0	0	0	0	#NUM!	1	0	0	0	0	0
AC008967.1	ENSG00000251099		high-mobility group nucleosome binding domain 1 (HMGN1) pseudogene	processed pseudogene	5	111572236	111572398	no	no	no	no	no	no	no	no	no	no	no	no	no	no	no	0	0	0	0	0	0	0	0	0	#NUM!	1	0	0	0	0	0	0	0	0	0	#NUM!	1	0	0	0	0	0
AC008982.1	ENSG00000268083		novel protein	protein coding	19	38817471	38840178	yes	no	yes	yes	yes	no	no	no	yes	no	no	no	no	yes	no	8.18575	1.71513	0	3.30029	0.387791	0	1.65466	0.680817	4.84755	2.27726	0.177702	0	0.315116	0	0.105039	0	0.943385	0	0.314462	0.334027	-1.58196	1	0.601992	0	0.861859	0.48795	3.67915
AC009022.2	ENSG00000241183		ribosomal protein S10 (RPS10) pseudogene	processed pseudogene	16	70079129	70079624	no	no	no	no	no	no	no	no	no	no	no	no	no	no	no	0	0	0	0	0	0	0	0	0	#NUM!	1	0	0	0	0	0	0	0	0	0	#NUM!	1	0	0	0	0	0
AC009027.1	ENSG00000271129		deoxyuridine triphosphatase (DUT) pseudogene	processed pseudogene	16	69025860	69026643	yes	yes	yes	no	no	no	no	no	no	no	no	no	no	no	no	0	1.11582	1.52375	0.879857	3.23322	3.10734	0.613484	2.31801	0.379573	-1.39755	0.34379	2.80625	0	0.722081	1.17611	0.739274	1.60458	0.607288	0.983714	1.19558	0.257711	1	2.91283	1.44005	1.07515	1.80934	0.676549
AC009053.1	ENSG00000207525			misc RNA	16	74463888	74463988	yes	yes	yes	yes	yes	no	no	no	no	no	no	no	no	no	no	55.1739	56.8517	76.3457	62.7904	59.5653	59.376	54.4259	57.789	1.08655	0.119755	0.528929	77.3322	70.3875	96.5881	81.4359	72.4775	68.9831	81.4333	74.298	1.09607	0.13234	0.695783	70.6072	81.7423	67.1784	73.176	63.8379
AC009053.4	ENSG00000261170		novel transcript, antisense to CLEC18B	lncRNA	16	74422120	74441937	no	no	no	no	no	no	no	no	no	no	no	no	no	no	no	0	0	0	0	0	0	0	0	0	#NUM!	1	0	0	0	0	0	0	0	0	0	#NUM!	1	0	0	0	0	0
AC009060.2	ENSG00000261145		phospholipase A2, group X (PLA2G10) pseudogene	processed pseudogene	16	70202354	70202459	no	no	no	no	no	no	no	no	no	no	no	no	no	no	no	0	0	0	0	0	0	0	0	0	#NUM!	1	0	0	0	0	0	0	0	0	0	#NUM!	1	0	0	0	0	0
AC009075.2	ENSG00000261774		c-myc binding protein (MYCBP)	processed pseudogene	16	72278268	72278568	no	no	no	no	no	no	no	no	no	no	no	no	no	no	no	0	0	0	0	0	0	0	0	0	#NUM!	1	1.72516	0	3.76585	1.83034	0	0	0	0	0	#NUM!	0.0754987	0	0	0	0	0
AC009078.1	ENSG00000213318		ribosomal protein S4, Y-linked 2 (RPS4Y2) pseudogene	processed pseudogene	16	75192465	75193247	no	no	no	no	no	no	no	no	no	no	no	no	no	no	no	0	0	0	0	0	0	0	0	0	#NUM!	1	0	0	0	0	0	0	0	0	0	#NUM!	1	0	0	0	0	0
AC009078.2	ENSG00000240338		chymotrypsinogen B (CTRB) pseudogene	transcribed unprocessed pseudogene	16	75226074	75228197	no	no	no	yes	yes	no	no	no	no	no	no	no	no	no	no	0.325431	0.831623	0.465558	0.540871	0.277892	0.465467	0	0.247786	2.18281	1.12619	1	0.819819	0.189474	0.457073	0.488789	0.219274	0.69826	0	0.305845	1.59816	0.676412	1	0.291003	0.205051	0.157695	0.217916	0.199037
AC009086.1	ENSG00000260514		ribosomal protein S10 (RPS10) pseudogene	processed pseudogene	16	29624517	29624825	no	no	no	no	no	no	no	no	no	no	no	no	no	no	no	0	0	0	0	0.00012982	0	0	4.32733e-05	0	#NUM!	1	0	0	0	0	0	0	0	0	0	#NUM!	1	0	0	0	0	0
AC009086.2	ENSG00000279583		novel transcript	TEC	16	29595130	29596137	no	no	no	no	yes	no	no	no	no	no	no	no	no	no	no	0	0.18752	0.349425	0.178982	0.205115	0.232556	0	0.14589	1.22682	0.294924	1	0	0	0	0	0	0	0	0	0	#NUM!	1	0	0.254889	0	0.084963	0
AC009088.4	ENSG00000263343		filamin B, beta (FLNB) pseudogene	processed pseudogene	16	31165648	31165927	no	no	no	no	no	no	no	no	no	no	no	no	no	no	no	0	0	0	0	0	0	0	0	0	#NUM!	1	0	0	0	0	0	0	0	0	0	#NUM!	1	0	0	0	0	0
AC009093.3	ENSG00000260908		phospholipase A2, group X (PLA2G10) pseudogene	transcribed unprocessed pseudogene	16	29053732	29108108	yes	yes	yes	yes	yes	no	no	no	no	no	no	no	no	no	no	8.06641	7.91667	9.5984	8.52716	9.22732	9.73053	7.94569	8.96785	0.950859	-0.0726967	0.889931	8.17196	10.7512	8.31601	9.07972	8.44116	6.35847	8.42232	7.74065	1.17299	0.230191	0.779857	9.22677	7.89123	6.89267	8.00356	7.25502
AC009093.9	ENSG00000284671		RRN3 RNA polymerase I transcription factor homolog (S. cerevisiae) (RRN3) pseudogene	transcribed unprocessed pseudogene	16	29075022	29104162	yes	yes	yes	yes	yes	no	no	no	no	no	no	no	no	no	no	21.9238	19.0989	26.7411	22.5879	25.9351	18.9521	25.434	23.4404	0.963633	-0.0534443	0.798766	27.3262	27.9697	23.2897	26.1952	27.0315	20.3609	20.0201	22.4708	1.16574	0.221246	0.562985	26.3604	20.1457	28.5364	25.0142	19.3436
AC009094.1	ENSG00000261278		NOP58 ribonucleoprotein homolog (yeast) (NOP58) pseudogene	processed pseudogene	16	60024578	60025141	no	no	no	no	no	no	no	no	no	no	no	no	no	no	no	0	0	0	0	0	0	0	0	0	#NUM!	1	0	0	0	0	0	0	0.748936	0.249645	0	#NUM!	1	0	0	0	0	0
AC009101.1	ENSG00000260068		myosin, light chain 6B, alkali, smooth muscle and non-muscle (MYL6B) pseudogene	processed pseudogene	16	64738323	64738564	no	no	no	no	no	no	no	no	no	no	no	no	no	no	no	0	0	0	0	0	0	0	0	0	#NUM!	1	0	0	0	0	0	0	0	0	0	#NUM!	1	0	0	0	0	0
AC009108.1	ENSG00000243697		ribosomal protein L7a (RPL7A) pseudogene	processed pseudogene	16	86525457	86526252	no	yes	yes	yes	no	no	no	no	no	no	no	no	no	no	no	0	0.813998	0.494035	0.436011	0.628828	0.402748	0.29829	0.443289	0.983583	-0.0238813	1	0.341117	1.90946	0.351093	0.867223	1.43831	1.95046	0.590555	1.32644	0.653797	-0.613085	1	1.18046	1.40037	2.0924	1.55774	2.53869
AC009117.1	ENSG00000259873		ribosomal protein L21 (RPL21) pseudogene	processed pseudogene	16	82434828	82435381	no	no	no	no	yes	no	no	no	no	no	no	no	no	no	no	0	0	0	0	0	0	0	0	0	#NUM!	1	0	0	0	0	0	0	0	0	0	#NUM!	1	0	0	0	0	0
AC009119.2	ENSG00000260932		novel transcript, antisense to MLYCD - OSGIN1 readthrough	lncRNA	16	83929796	83931223	yes	yes	yes	yes	yes	no	no	no	no	no	no	no	no	no	no	3.71927	7.47383	5.23649	5.47653	2.8622	4.86374	8.93305	5.553	0.98623	-0.020004	1	7.92259	4.54231	5.34752	5.93747	4.75934	6.55756	9.53159	6.94949	0.854375	-0.227059	0.62721	2.37853	8.62207	8.29945	6.43335	1.99637
AC009120.1	ENSG00000239763		ribosomal protein L21 (RPL21) pseudogene	processed pseudogene	16	74312609	74313390	yes	yes	yes	yes	yes	no	no	no	no	no	no	no	no	no	no	16.4503	7.97013	15.0301	13.1502	18.4756	11.0976	16.9021	15.4918	0.848849	-0.23642	0.45119	19.3288	13.3534	21.3677	18.0166	10.5611	13.0986	14.8724	12.844	1.40272	0.488227	0.213499	14.366	13.9596	16.4564	14.9273	9.66498
AC009127.2	ENSG00000263311		coiled-coil domain-containing 25 (CCDC25) pseudogene	unprocessed pseudogene	16	72004239	72004803	no	no	no	no	no	no	no	no	no	no	no	no	no	no	no	0	0	0	0	0	0	0	0	0	#NUM!	1	0	0	0	0	0	0	0	0	0	#NUM!	1	0	0	0	0	0
AC009133.6	ENSG00000280893		novel transcript	protein coding	16	29812261	29820092	yes	no	no	yes	yes	no	no	no	no	no	no	no	no	no	no	0	0	6.56208e-05	2.18736e-05	1.78603	0	6.09913e-05	0.595364	3.67399e-05	-14.7323	0.500008	1.27925e-09	0	0	4.26417e-10	0.120163	0	0	0.0400543	1.0646e-08	-26.4851	1	1.0936e-09	1.22149	0.953208	0.724899	0
AC009153.1	ENSG00000240861		ribosomal protein S10 (RPS10) pseudogene	processed pseudogene	16	74552251	74552746	yes	yes	yes	yes	yes	no	yes	no	no	no	no	no	no	no	no	4.42939	4.75191	8.17151	5.78427	3.6718	8.08693	6.38643	6.04839	0.956333	-0.064415	1	3.98364	4.95382	5.46686	4.80144	13.2929	6.83337	6.89664	9.00764	0.533041	-0.907682	0.0436297	5.51325	3.40705	3.56124	4.16051	4.48187
AC009161.1	ENSG00000237901		ribosomal protein L32 (RPL32) pseudogene	processed pseudogene	16	62357371	62357746	no	no	no	no	no	no	no	no	no	no	no	no	no	no	no	0	0	0	0	0	0	0	0	0	#NUM!	1	0	0	0	0	0	0	0	0	0	#NUM!	1	0	0	0	0	0
AC009163.2	ENSG00000252122			snoRNA	16	75409332	75409466	no	no	no	no	no	no	no	no	no	no	no	no	no	no	no	0	0	0	0	0	0	0	0	0	#NUM!	1	0	0	0	0	0	0	0	0	0	#NUM!	1	0	0	0	0	0.164073
AC009163.4	ENSG00000261476		novel transcript	lncRNA	16	75458252	75460017	yes	yes	yes	yes	yes	no	no	no	no	no	no	no	no	no	no	1.56448	0.837124	0	0.800535	0	1.57722	0	0.52574	1.52268	0.606613	1	0.903336	0	0	0.301112	3.23019	1.6523	0.833147	1.90521	0.158046	-2.66158	0.125021	0.579405	0	1.601	0.726802	1.93897
AC009163.5	ENSG00000261717		novel TMEM170A-CFDP1 readthrough protein	protein coding	16	75412684	75464706	yes	yes	yes	no	no	no	no	no	no	no	no	no	no	no	no	0	0	0.917214	0.305738	1.57001	0.508844	0.401845	0.8269	0.36974	-1.43542	0.625012	0	0	1.98256	0.660853	1.16429	1.75216	1.13783	1.35143	0.489004	-1.03208	0.687515	0	0	0.912243	0.304081	0.610295
AC009171.1	ENSG00000262471		diazepam binding inhibitor (GABA receptor modulator, acyl-CoA binding protein) (DBI) pseudogene	processed pseudogene	16	4130555	4130820	no	no	no	no	no	no	no	no	no	no	no	no	no	no	no	0	0	0	0	0	0	0	0	0	#NUM!	1	0	0	0	0	0	0	0	0	0	#NUM!	1	0	0	0	0	0
AC009220.1	ENSG00000228360		ribosomal protein L37a (RPL37A) pseudogene	processed pseudogene	7	139227537	139227828	no	no	no	no	no	no	no	no	no	no	no	no	no	no	no	0	0	1.58723	0.529077	0	0	0	0	0	#NUM!	0.500008	0	0	0	0	0	0	0	0	0	#NUM!	1	0	0	0	0	0
AC009220.2	ENSG00000239254		Male-specific lethal-3 homolog 1 (Msl3l1) pseudogene	processed pseudogene	7	139172516	139174266	yes	yes	yes	yes	yes	no	no	no	no	no	no	no	no	no	no	1.12688	2.21579	2.5487	1.96379	0.978098	1.50619	2.51719	1.66716	1.17793	0.236254	1	1.58606	2.67841	3.85646	2.70698	2.0868	2.37072	1.69385	2.05046	1.32018	0.400735	0.790551	1.98633	2.78521	0.744713	1.83875	1.63276
AC009220.3	ENSG00000271537		FCF1 small subunit (SSU) processome component homolog (S. cerevisiae), pseudogene	processed pseudogene	7	139198557	139199142	no	no	no	no	no	no	no	no	no	no	no	no	no	no	no	0	0	0	0	0	0	0.4522	0.150733	0	#NUM!	1	0	0	0	0	0.544919	0.591367	0	0.378762	0	#NUM!	1	0.357842	0	0	0.119281	0
AC009233.1	ENSG00000274837		heat shock transcription factor, Y-linked 1 (HSFY1) pseudogene	processed pseudogene	Y	19932130	19932500	no	no	no	no	no	no	no	no	no	no	no	no	no	no	no	0	0	0	0	0	0	0	0	0	#NUM!	1	0	0	0	0	0	0	0	0	0	#NUM!	1	0	0	0	0	0
AC009237.10	ENSG00000237308		pseudogene similar to part of tripartite motif-containing family protein	processed pseudogene	2	95496022	95496531	no	no	no	no	no	no	no	no	no	no	no	no	no	no	no	0	0	0	0	0	0	0	0	0	#NUM!	1	0	0	0	0	0	0	0	0	0	#NUM!	1	0	0	0	0	0
AC009237.11	ENSG00000238162		pseudogene similar to part of tripartite motif-containing family protein	processed pseudogene	2	95485541	95485805	no	no	no	no	no	no	no	no	no	no	no	no	no	no	no	0	0	0	0	0	0	0	0	0	#NUM!	1	0	0	0	0	0	0	0	0	0	#NUM!	1	0	0	0	0	0
AC009237.12	ENSG00000270193		cAMP responsive element binding protein 1 (CREB1) pseudogene	processed pseudogene	2	95616492	95617233	no	no	no	no	no	no	no	no	no	no	no	no	no	no	no	0	0	0	0	0	0	0	0	0	#NUM!	1	0	0	0	0	0	0	0	0	0	#NUM!	1	0	0	0	0	0
AC009237.3	ENSG00000229689		Ankyrin repeat domain-containing protein pseudogene	transcribed unprocessed pseudogene	2	95525345	95532405	yes	yes	yes	yes	yes	no	no	no	no	no	no	no	no	no	no	2.38949	1.60855	1.95762	1.98522	1.85734	1.79087	1.19681	1.61501	1.22923	0.297755	1	2.45213	2.05523	1.69716	2.06817	3.12581	1.67504	1.22736	2.0094	1.02925	0.0415934	1	3.11768	4.0052	4.625	3.91596	2.41789
AC009237.4	ENSG00000230083		pseudogene similar to part of tripartite motif-containing family protein	processed pseudogene	2	95590969	95591206	no	no	yes	no	no	no	no	no	no	no	no	no	no	no	no	0	0	0	0	0	0	0	0	0	#NUM!	1	0	0	0	0	0	0	0	0	0	#NUM!	1	0	0	0	0	3.43363
AC009237.5	ENSG00000233037		pseudogene similar to part of tripartite motif-containing family protein	processed pseudogene	2	95542730	95543230	no	no	no	no	no	no	no	no	no	no	no	no	no	no	no	0	0	0	0	0	0	0	0	0	#NUM!	1	1.30726	0.609613	0.672746	0.863206	0	0	0	0	0	#NUM!	0.250012	0.452303	1.34166	0	0.597988	0
AC009237.6	ENSG00000235959		pseudogene similar to part of Cdon homolog (mouse) (CDON)	processed pseudogene	2	95640181	95640604	no	no	no	no	no	no	no	no	no	no	no	no	no	no	no	0	0	0	0	0	0	0	0	0	#NUM!	1	0	0	0	0	0	0	0	0	0	#NUM!	1	0.594456	0	0.329129	0.307862	0
AC009237.7	ENSG00000236026		pseudogene similar to part of tripartite motif-containing family protein	processed pseudogene	2	95606924	95607152	no	no	no	no	no	no	no	no	no	no	no	no	no	no	no	0	0	0	0	0	0	0	0	0	#NUM!	1	0	0	0	0	0	0	0	0	0	#NUM!	1	0	0	0	0	0
AC009237.8	ENSG00000236431		pseudogene similar to part of tripartite motif-containing family protein	processed pseudogene	2	95536117	95536495	yes	no	yes	yes	yes	no	no	no	no	no	no	no	no	no	no	0	0	0.761873	0.253958	0	1.16525	0.920226	0.695159	0.365323	-1.45276	1	0	0.981477	0	0.327159	0	0	0.910931	0.303644	1.07744	0.107608	1	0.728208	0	1.61273	0.780313	1.01482
AC009237.9	ENSG00000236750		pseudogene similar to part of Cdon homolog (mouse) (CDON)	processed pseudogene	2	95641634	95641980	no	no	no	no	no	no	no	no	no	no	no	no	no	no	no	0	0	0	0	0	0	0	0	0	#NUM!	1	0	0	0	0	0	0	0	0	0	#NUM!	1	0	0	0	0	0
AC009238.1	ENSG00000227120		pseudogene similar to part of Cdon homolog (mouse) (CDON)	processed pseudogene	2	95436133	95436556	no	no	no	no	no	no	no	no	no	no	no	no	no	no	no	0	0	0	0	0	0	0	0	0	#NUM!	1	0	0	0	0	0	0	0	0	0	#NUM!	1	0.594456	0	0.329129	0.307862	0
AC009238.2	ENSG00000233275		pseudogene similar to part of Cdon homolog (mouse) (CDON)	processed pseudogene	2	95434759	95435113	no	no	no	no	no	no	no	no	no	no	no	no	no	no	no	0	0	0	0	0	0	0	0	0	#NUM!	1	0	0	0	0	0	0	0	0	0	#NUM!	1	0	0	0	0	0
AC009238.3	ENSG00000248821		novel pseudogene	unprocessed pseudogene	2	95413456	95414296	no	no	no	no	no	no	no	no	no	no	no	no	no	no	no	0	0.51905	0	0.173017	0	0	0	0	0	#NUM!	1	0	0	0	0	0	0	0	0	0	#NUM!	1	0	0	0	0	0
AC009244.1	ENSG00000238072		cell division cycle 26 homolog (S. cerevisiae) (CDC26) pseudogene	processed pseudogene	7	129410113	129410370	no	yes	no	yes	yes	no	no	no	no	no	no	no	no	no	no	0	5.5295	3.31341	2.94764	0	0	0	0	0	#NUM!	0.0163763	1.78218	0	0	0.59406	0	0	2.28476	0.761587	0.780029	-0.3584	1	0	0	0	0	0
AC009245.1	ENSG00000230383		ribosomal protein L6 (RPL6) pseudogene	processed pseudogene	7	137721985	137722846	yes	yes	no	no	no	no	no	no	no	no	no	no	no	no	no	0	0.327583	0.64812	0.325234	1.1106	0	0.721514	0.610705	0.532556	-0.908995	1	0.489602	0.384263	0.439156	0.437674	0	0.918186	1.09965	0.672612	0.650707	-0.61992	1	0	0.846074	0	0.282025	0
AC009248.1	ENSG00000257738		carbonyl reductase 3 (CBR3) pseudogene	processed pseudogene	12	45200817	45201551	no	yes	yes	yes	yes	no	no	no	no	no	no	no	no	no	no	0.561197	0.30103	0.822165	0.561464	1.04673	0	0.331017	0.459249	1.22257	0.289917	1	0	0	1.16884	0.389613	0.398889	0.865779	0.655346	0.640005	0.608766	-0.71604	1	0.523891	0.777003	0.870179	0.723691	1.82522
AC009263.1	ENSG00000234639		protein phosphatase 2, regulatory subunit B', gamma isoform (PPP2R5C) pseudogene	processed pseudogene	7	138022458	138024339	no	no	no	no	no	no	no	no	no	no	no	no	no	no	no	0	0	0	0	0	0	0	0	0	#NUM!	1	0	0	0	0	0	0	0	0	0	#NUM!	1	0	0	0.152144	0.0507147	0
AC009268.1	ENSG00000259505		Sjogren syndrome antigen B (autoantigen La) (SSB) pseudogene	processed pseudogene	15	33990686	33992048	yes	yes	yes	yes	no	no	no	no	no	no	no	no	no	no	no	0.914138	0.49035	2.08325	1.16258	0.378893	1.59312	1.43785	1.13662	1.02284	0.0325805	1	0.616609	0.958473	1.69238	1.08915	0.866337	0.235045	0.711665	0.604349	1.80219	0.849751	1	1.13783	0.632833	1.88992	1.22019	1.18925
AC009269.1	ENSG00000259452		ribosomal protein L29 (RPL29) pseudogene	processed pseudogene	15	70791013	70791486	no	no	no	no	no	no	no	no	no	no	no	no	no	no	no	0	0	0	0	0	0	0	0	0	#NUM!	1	0	0	0	0	0	0	0	0	0	#NUM!	1	0	0	0	0	0
AC009296.1	ENSG00000228085		ribosomal protein L39 (RPL39) pseudogene	processed pseudogene	7	50843578	50843732	no	no	no	no	no	no	no	no	no	no	no	no	no	no	no	0	0	0	0	0	0	0	0	0	#NUM!	1	0	0	0	0	0	0	0	0	0	#NUM!	1	0	0	0	0	0
AC009299.1	ENSG00000225813		novel pseudogene	processed pseudogene	2	161281902	161282618	no	yes	no	yes	yes	no	no	no	no	no	no	no	no	no	no	1.15995	0	0.283224	0.481058	0.360583	0	0	0.120194	4.00234	2.00084	1	0	0.364861	1.61059	0.658484	0.412235	1.34212	0.677272	0.810542	0.812399	-0.29974	1	0.270709	1.2045	1.19906	0.891423	0
AC009299.2	ENSG00000235724		novel transcript, antisense to TANK	lncRNA	2	161222785	161308389	no	no	no	yes	yes	no	no	no	no	no	no	no	no	no	no	0	0	0	0	0	0	0	0	0	#NUM!	1	0	0	0	0	0.965884	0	0	0.321961	0	#NUM!	1	0	0	0	0	0
AC009302.1	ENSG00000233868		chromosome 12 open reading frame 31 (C12orf31) pseudogene	processed pseudogene	2	221944223	221944612	no	no	no	no	yes	no	no	no	no	no	no	no	no	no	no	0	0	0	0	0	0	0	0	0	#NUM!	1	0	0	0	0	0	0	0	0	0	#NUM!	1	0	0	0	0	0
AC009303.1	ENSG00000224967		nuclear factor (erythroid-derived 2)-like 2 (NFE2L2) pseudogene	processed pseudogene	2	117934025	117934789	yes	yes	yes	yes	yes	no	no	no	no	no	no	no	no	no	no	7.21447	4.83736	12.3309	8.12758	4.4854	5.38845	6.38307	5.41897	1.49984	0.584809	0.268344	3.64975	6.80793	7.51298	5.99022	5.12791	8.34751	5.2655	6.24697	0.9589	-0.0605477	1	6.73487	7.49157	8.38993	7.53879	4.69282
AC009310.1	ENSG00000225911		pseudogene similar to part of mitochondrially encoded cytochrome c oxidase I (MT-CO1)	processed pseudogene	2	220048822	220049272	no	no	no	no	no	no	no	no	no	no	no	no	no	no	no	0	0	0	0	0	0	0	0	0	#NUM!	1	0	0	0	0	0	0	0	0	0	#NUM!	1	0	0	0	0	0
AC009313.2	ENSG00000232337		DEAD (Asp-Glu-Ala-Asp) box polypeptide 18 (DDX18) pseudogene	processed pseudogene	2	161048606	161050546	no	no	no	no	no	no	no	no	no	no	no	no	no	no	no	0	0	0	0	0.220197	0.132265	0.21201	0.188157	0	#NUM!	1	0.119449	0	0.122942	0.080797	0	0	0	0	0	#NUM!	1	0.165314	0	0.0915284	0.0856141	0.11519
AC009314.1	ENSG00000271081		chromosome 11 open reading frame 73 (C11orf73) pseudogene	processed pseudogene	8	30754236	30754539	no	yes	yes	yes	no	no	no	no	no	no	no	no	no	no	no	1.2481	0	0	0.416033	0	0	0	0	0	#NUM!	1	1.68375	0	1.73299	1.13891	0	1.92549	0	0.64183	1.77448	0.827396	1	1.16513	3.45611	0	1.54041	1.62372
AC009319.1	ENSG00000236182		enolase-phosphatase 1 (ENOPH1) pseudogene	processed pseudogene	3	188989382	188990135	yes	yes	yes	no	no	no	no	yes	no	no	no	no	yes	no	no	0.271327	1.45542	1.06	0.928916	0.33738	2.83714	1.60039	1.59164	0.583623	-0.776891	0.72658	3.66033	4.0966	5.27433	4.34375	3.47137	2.09293	1.26738	2.27723	1.90748	0.931668	0.263254	1.26645	1.12699	1.13897	1.17747	5.64771
AC009362.1	ENSG00000233287		ribosomal protein L27 (RPL27) pseudogene	processed pseudogene	7	131242590	131242995	yes	no	no	no	no	no	no	no	no	no	no	no	no	no	no	0	0	0	0	0	0	1.62419	0.541397	0	#NUM!	0.500008	0	0	0.955974	0.318658	0	0	0	0	0	#NUM!	1	0	0	0.711054	0.237018	0
AC009413.1	ENSG00000207218			misc RNA	2	41857271	41857372	no	no	no	no	no	no	no	no	no	no	no	no	no	no	no	0	0	0	0	0	0	0	0	0	#NUM!	1	0	0	0	0	0	0	0	0	0	#NUM!	1	0	0	0	0	0
AC009474.1	ENSG00000224071		DNA (cytosine-5-)-methyltransferase 3 alpha (DNMT3A) pseudogene	processed pseudogene	2	66820684	66822570	no	no	no	no	no	no	no	no	no	no	no	no	no	no	no	0	0	0	0	0	0	0	0	0	#NUM!	1	0	0	0	0	0	0	0	0	0	#NUM!	1	0	0	0	0	0
AC009474.2	ENSG00000230355		novel pseudogene	processed pseudogene	2	66881087	66881222	no	no	no	no	no	no	no	no	no	no	no	no	no	no	no	0	0	0	0	0	0	0	0	0	#NUM!	1	0	0	0	0	0	0	0	0	0	#NUM!	1	0	0	0	0	0
AC009477.1	ENSG00000225448		nitric oxide synthase 2A (NOS2) pseudogene	processed pseudogene	2	131181153	131181369	no	no	no	no	no	no	no	no	no	no	no	no	no	no	no	0	0	0	0	0	0	0	0	0	#NUM!	1	0	0	0	0	0	0	0	0	0	#NUM!	1	0	0	0	0	0
AC009480.2	ENSG00000229143		ribosomal protein L26 (RPL26) pseudogene	processed pseudogene	2	147810346	147810777	no	no	no	no	no	no	no	no	no	no	no	no	no	no	no	0	0	0	0	0	0	0	0	0	#NUM!	1	0	0	0	0	0	0	0	0	0	#NUM!	1	0	0	0	0	0
AC009487.2	ENSG00000251621		novel transcript	lncRNA	2	161424015	161428774	no	no	no	no	no	no	no	no	no	no	no	no	no	no	no	0.185587	0.201744	0	0.12911	0	0.175649	0.157811	0.111153	1.16155	0.216051	1	0	0.149491	0.0930424	0.0808445	0	0	0	0	0	#NUM!	1	0	0	0.0640608	0.0213536	0
AC009494.1	ENSG00000216844		novel pseudogene	processed pseudogene	Y	20843256	20843710	no	no	no	no	no	no	no	no	no	no	no	no	no	no	no	0	0	0	0	0	0	0	0	0	#NUM!	1	0	0	0	0	0	0	0	0	0	#NUM!	1	0	0	0	0	0
AC009500.1	ENSG00000236748		ribosomal protein L9 (RPL9) pseudogene	processed pseudogene	7	8938787	8939369	no	no	no	no	no	no	no	no	no	no	no	no	no	no	no	0	0	0	0	0	0	0	0	0	#NUM!	1	0	0	0	0	0	0	0	0	0	#NUM!	1	0	0	0	0	0
AC009501.2	ENSG00000270437		BAI1-associated protein 2-like 1 (BAIAP2L1) pseudogene	processed pseudogene	2	63083008	63087322	no	no	no	no	no	no	no	no	no	no	no	no	no	no	no	0	0	0	0	0	0	0	0	0	#NUM!	1	0	0	0	0	0	0	0	0	0	#NUM!	1	0	0	0	0	0
AC009506.2	ENSG00000224152		novel transcript, antisense to BAZ2B	lncRNA	2	159615296	159617082	no	no	no	no	no	no	no	no	no	no	no	no	no	no	no	0	0	0	0	0	0	0	0	0	#NUM!	1	0	0	0	0	0	0	0	0	0	#NUM!	1	0	0	0	0	0
AC009509.3	ENSG00000256504		novel transcript	lncRNA	12	27704568	27708365	no	no	no	no	no	no	no	no	no	no	no	no	no	no	no	0	0	0	0	0	0	0	0	0	#NUM!	1	0	0	0	0	0	0	0	0	0	#NUM!	1	0	0	0	0	0
AC009517.1	ENSG00000224469		ribosomal protein L18 (RPL18) pseudogene	processed pseudogene	7	137164043	137164612	no	no	no	no	no	no	no	no	no	no	no	no	no	no	no	0	0	0	0	0	0	0	0	0	#NUM!	1	0	0	0	0	0	0	0	0	0	#NUM!	1	0	0	0	0	0
AC009518.2	ENSG00000236386		capping protein (actin filament) muscle Z-line, alpha 1 (CAPZA1) pseudogene	processed pseudogene	7	131893822	131894074	no	no	no	no	no	no	no	no	no	no	no	no	no	no	no	0	0	0	0	0	0	0	0	0	#NUM!	1	0	0	0	0	0	0	0	0	0	#NUM!	1	0	0	0	0	0
AC009533.1	ENSG00000111788		DEAD/H (Asp-Glu-Ala-Asp/His) box polypeptide like pseudogene	unprocessed pseudogene	12	9277235	9313241	yes	yes	yes	yes	yes	no	no	no	no	no	no	no	no	no	no	4.68704	6.66362	4.97602	5.44223	5.88547	4.96767	7.51435	6.1225	0.88889	-0.169923	0.864204	8.87822	10.6195	9.89785	9.79852	6.77139	10.8239	8.39367	8.66299	1.13108	0.177701	0.893901	4.78372	5.83723	6.52227	5.71441	5.84666
AC009533.2	ENSG00000212440			snoRNA	12	9286673	9286822	yes	yes	yes	no	yes	no	no	no	no	no	no	no	no	no	no	1.13391	0.881563	2.79873	1.60473	0.859637	1.11671	0.834371	0.936906	1.7128	0.776357	0.72658	0.911276	1.62764	2.99764	1.84552	1.84861	1.99572	2.19623	2.01352	0.916563	-0.125694	1	2.81377	2.11193	0.565614	1.83044	0.67211
AC009542.2	ENSG00000276067		solute carrier family 23 (ascorbic acid transporter), member 1 (SLC23A1) pseudogene	transcribed unprocessed pseudogene	7	135246113	135317752	yes	yes	yes	yes	yes	no	no	no	no	no	no	no	no	no	no	1.26943	0.970685	2.89522	1.71178	1.37163	0	1.68649	1.01937	1.67925	0.747817	0.72658	0.929001	1.3545	0.747039	1.01018	0.760489	1.95354	0.829661	1.18123	0.855193	-0.225678	1	1.49514	1.48351	0.552108	1.17692	1.16198
AC009567.2	ENSG00000249692		pseudogene similar to part of ribosomal protein L19 (RPL19)	processed pseudogene	4	154770568	154770916	no	no	no	no	no	no	no	no	no	no	no	no	no	no	no	0	0	0	0	0	0	0	0	0	#NUM!	1	0	0	0	0	0	0	0	0	0	#NUM!	1	0	0	0	0	0
AC009597.2	ENSG00000270328		impact RWD domain protein (IMPACT) pseudogene	processed pseudogene	8	56776283	56776874	no	no	no	no	no	no	no	no	no	no	no	no	no	no	no	0	0	0	0	0	0	0	0	0	#NUM!	1	0	0	0	0	0	0	0	0	0	#NUM!	1	0	0	0	0	0
AC009643.1	ENSG00000254725		mannosidase, alpha, class 1B, member 1 (MAN1B1) pseudogene	processed pseudogene	11	43065686	43066076	no	no	no	no	no	no	no	no	no	no	no	no	no	no	no	0	0	0	0	0	0	0	0	0	#NUM!	1	0	0	0	0	0	0	0	0	0	#NUM!	1	0	0	0	0	0
AC009643.2	ENSG00000271028		MAN1B1 mannosidase, alpha, class 1B, member 1, pseudogene	processed pseudogene	11	43063637	43065932	no	no	no	no	no	no	no	no	no	no	no	no	no	no	no	0	0	0	0	0	0	0	0	0	#NUM!	1	0	0	0	0	0	0	0	0	0	#NUM!	1	0	0	0	0	0
AC009646.1	ENSG00000250494		histone acetyltransferase 1 (HAT1) pseudogene	processed pseudogene	8	53162339	53162987	no	no	no	no	no	no	no	no	no	no	no	no	no	no	no	0	0	0	0	0	0	0	0	0	#NUM!	1	0	0	0	0	0	0	0	0	0	#NUM!	1	0	0	0	0	0
AC009690.1	ENSG00000260729		novel protein	protein coding	15	72284727	72375981	yes	yes	yes	yes	yes	no	no	no	no	no	no	no	no	no	no	2.85996	1.93794	2.56289	2.4536	1.96278	2.26504	2.96478	2.39753	1.02338	0.0333419	1	2.68897	3.03699	3.45855	3.0615	2.22025	1.91587	2.72689	2.28767	1.33826	0.420358	0.803645	1.93171	2.37142	4.02665	2.77659	2.71388
AC009690.3	ENSG00000273025		novel transcript	protein coding	15	72266746	72319946	no	no	no	no	no	no	no	no	no	no	no	no	no	no	no	0.247842	0	0	0.082614	1.27391	0	0	0.424637	0.194552	-2.36177	1	2.33109	0	0	0.77703	0	0	0	0	0	#NUM!	0.500008	0	0	0	0	0
AC009712.1	ENSG00000261281		small nuclear ribonucleoprotein polypeptide F (SNRPF) pseudogene	transcribed processed pseudogene	15	72682266	72682904	no	no	no	no	no	no	no	no	no	no	no	no	no	no	no	0	0	0	0	0	0	0	0	0	#NUM!	1	0	0	0	0	0	0	0	0	0	#NUM!	1	0	0	0	0	0
AC009729.1	ENSG00000257281		apolipoprotein B mRNA editing enzyme, catalytic polypeptide-like 3G (APOBEC3G) pseudogene	processed pseudogene	12	108281103	108282235	no	no	no	yes	yes	no	no	no	no	no	no	no	no	no	no	0.327071	0.175655	0	0.167575	0.203347	0	0.19292	0.132089	1.26865	0.343294	1	1.10495	0	0.681208	0.595386	0	0.252919	0.381942	0.21162	2.81346	1.49235	1	0.152664	0.452845	0.338568	0.314692	0.426566
AC009779.1	ENSG00000257384		inositol polyphosphate-1-phosphatase (INPP1) pseudogene	processed pseudogene	12	55732366	55732648	yes	yes	yes	no	yes	no	no	no	no	no	no	no	no	no	no	3.00025	0	4.39542	2.46522	1.86532	2.24087	0	1.36873	1.8011	0.848878	0.587103	4.04748	1.88745	0	1.97831	4.26504	0	0	1.42168	1.39153	0.476672	0.850178	0	2.07699	0	0.69233	1.95158
AC009779.3	ENSG00000258056		novel transcript, antisense to CD63	lncRNA	12	55729104	55730852	yes	yes	yes	yes	yes	no	no	no	no	no	no	no	no	no	no	11.6868	9.2991	10.3021	10.4293	10.4322	11.1997	9.86969	10.5005	0.99322	-0.00981478	1	11.2234	12.9301	12.7703	12.3079	9.15535	8.89118	12.5709	10.2058	1.20597	0.270194	0.625596	10.2447	11.9761	10.5822	10.9343	11.0363
AC009779.4	ENSG00000258311		novel protein	protein coding	12	55716036	55724703	no	no	no	no	no	no	no	no	no	no	no	no	no	no	no	0	0	0	0	0	0	0	0	0	#NUM!	1	0	0.454387	0	0.151462	0	0	0	0	0	#NUM!	1	0	0	0	0	0
AC009779.6	ENSG00000258921		novel transcript, antisense to ITGA7	lncRNA	12	55638912	55659795	no	no	no	no	no	no	no	no	no	no	no	no	no	no	no	0	0	0	0	0	0	0	0	0	#NUM!	1	0	0	0	0	0	0	0	0	0	#NUM!	1	0	0	0	0	0
AC009779.7	ENSG00000270458		ribosomal protein S4, X-linked (RPS4X) pseudogene	processed pseudogene	12	55662337	55662501	no	no	no	no	no	no	no	no	no	no	no	no	no	no	no	0	0	0	0	0	0	0	0	0	#NUM!	1	0	0	0	0	0	0	0	0	0	#NUM!	1	0	0	0	0	0
AC009784.1	ENSG00000236503		transient receptor potential cation channel, subfamily C, member 6 (TRPC6) pseudogene	processed pseudogene	7	136262558	136263017	no	no	no	no	no	no	no	no	no	no	no	no	no	no	no	0	0.595633	0	0.198544	0.690368	0	0	0.230123	0.862776	-0.212942	1	1.498	0	2.31271	1.27024	0	0	0	0	0	#NUM!	0.125012	0	0	0.573926	0.191309	0.722294
AC009800.1	ENSG00000248911		ring finger protein 2 (RNF2) pseudogene	processed pseudogene	8	52975111	52976116	no	no	no	no	no	no	no	no	no	no	no	no	no	no	no	0	0	0	0	0	0	0	0	0	#NUM!	1	0	0	0	0	0	0	0	0	0	#NUM!	1	0	0	0	0	0
AC009804.1	ENSG00000274879		zinc finger protein 717 (ZNF717) pseudogene	processed pseudogene	12	114929757	114929935	no	no	no	no	no	no	no	no	no	no	no	no	no	no	no	0	0	0	0	0	0	0	0	0	#NUM!	1	0	0	0	0	0	0	0	0	0	#NUM!	1	0	0	0	0	0
AC009812.2	ENSG00000253760		OCIA domain containing 2 (OCIAD2) pseudogene	processed pseudogene	8	80568050	80568506	no	no	no	no	no	no	no	no	no	no	no	no	no	no	no	0	0	0	0	0	0	0	0	0	#NUM!	1	0	0	0	0	0	0	0	0	0	#NUM!	1	0	0	0	0	0
AC009831.2	ENSG00000266105		epsin- like pseudogene	processed pseudogene	18	31966960	31967545	no	no	no	no	no	no	no	no	no	no	no	no	no	no	no	0	0	0	0	0	0	0	0	0	#NUM!	1	0	0	0	0	0	0	0	0	0	#NUM!	1	0	0	0	0	0
AC009879.1	ENSG00000253623		TAF9 RNA polymerase II, TATA box binding protein (TBP)-associated factor, 32kDa (TAF9) pseudogene	processed pseudogene	8	66480648	66481486	yes	yes	yes	yes	yes	no	no	no	no	no	no	no	no	no	no	5.78913	7.92314	11.4907	8.40099	9.80556	9.84815	6.9781	8.87727	0.946348	-0.0795573	0.889931	11.7906	8.59308	11.6499	10.6779	7.81737	8.81206	9.36301	8.66415	1.23242	0.301494	0.694142	6.52847	6.12719	9.6884	7.44802	7.18514
AC009884.2	ENSG00000253335		novel transcript	lncRNA	8	18989279	19000952	no	yes	no	yes	no	no	no	no	no	no	no	no	no	no	no	0	1.1543	1.05086	0.735053	0	0	1.26928	0.423093	1.73733	0.796872	1	0	0	0	0	3.05906	0	0	1.01969	0	#NUM!	0.250012	0	1.4897	1.11223	0.86731	0
AC009901.1	ENSG00000248978		glucosamine-phosphate N-acetyltransferase 1 (GNPNAT1) pseudogene	unprocessed pseudogene	8	84828573	84829479	no	no	no	no	no	no	no	no	no	no	no	no	no	no	no	0	0	0	0	0	0	0	0	0	#NUM!	1	0	0	0	0	0	0	0	0	0	#NUM!	1	0	0	0	0	0
AC009901.2	ENSG00000254212		extra spindle pole bodies homolog 1 (S. cerevisiae) (ESPL1) pseudogene	processed pseudogene	8	84864668	84864907	no	no	no	no	no	no	no	no	no	no	no	no	no	no	no	0	0	0	0	0	0	0	0	0	#NUM!	1	0	0	0	0	0	0	0	0	0	#NUM!	1	0	0	0	0	0
AC009902.1	ENSG00000254014		ribosomal protein L17 (RPL17) pseudogene	processed pseudogene	8	81244156	81244338	no	no	no	no	no	no	no	no	no	no	no	no	no	no	no	0	0	0	0	0	0	0	0	0	#NUM!	1	0	0	0	0	0	0	0	0	0	#NUM!	1	0	0	0	0	0
AC009927.1	ENSG00000250031		protein tyrosine phosphatase, non-receptor type 11 (PTPN11) pseudogene	processed pseudogene	8	58424588	58426685	yes	yes	yes	yes	yes	no	no	no	no	no	no	no	no	no	no	5.86209	5.03604	5.72921	5.54245	5.33482	5.72051	4.26863	5.10799	1.08506	0.117775	0.860086	7.10333	5.15275	6.49873	6.2516	2.63366	5.11459	6.03492	4.59439	1.3607	0.444349	0.596711	5.86057	6.61521	3.02387	5.16655	4.18615
AC009945.1	ENSG00000234356		CDK2-associated protein 2 (CDK2AP2) pseudogene	processed pseudogene	7	10476581	10476878	no	no	no	no	no	no	no	no	no	no	no	no	no	no	no	0	0	0	0	0	0	0	0	0	#NUM!	1	0	0	0	0	0	0	0	0	0	#NUM!	1	0	0	0	0	0
AC009948.2	ENSG00000270277		novel transcript, antisense to titin	lncRNA	2	178548884	178550681	no	no	no	no	no	no	no	no	no	no	no	no	no	no	no	0	0.3167	0.303795	0.206832	0	0.436424	0.344654	0.260359	0.794408	-0.332048	1	0.788274	0.367594	0	0.385289	0.855288	0	0.345591	0.400293	0.962518	-0.0551146	1	1.09095	0.410686	0.615454	0.705697	0.380084
AC009950.2	ENSG00000283451		novel pseudogene	unitary pseudogene	2	230138601	230138783	no	no	no	no	no	no	no	no	no	no	no	no	no	no	no	0	0	0	0	0	0	0	0	0	#NUM!	1	0	0	0	0	0	0	0	0	0	#NUM!	1	0	0	0	0	0
AC009961.2	ENSG00000227055		centrosomal protein 57kDa (CEP57) pseudogene	processed pseudogene	2	159812234	159814009	no	yes	yes	yes	no	no	no	no	no	no	no	no	no	no	no	0	0	0	0	0	0	0	0	0	#NUM!	1	0	5.45164	9.02433	4.82532	3.07974	3.34225	7.58969	4.67056	1.03314	0.0470358	1	0	2.99954	4.47898	2.49284	2.81843
AC009963.2	ENSG00000233494		pseudogene similar to part of plasminogen (PLG)	processed pseudogene	2	107902997	107903134	no	no	no	no	no	no	no	no	no	no	no	no	no	no	no	0	0	0	0	0	0	0	0	0	#NUM!	1	0	0	0	0	0	0	0	0	0	#NUM!	1	0	0	0	0	0
AC009965.2	ENSG00000235951		novel pseudogene similar to part of a zinc finger protein	processed pseudogene	2	204065706	204067363	no	no	no	no	no	no	no	no	no	no	no	no	no	no	no	0	0	0	0	0	0	0	0	0	#NUM!	1	0	0	0	0	0.280382	0	0	0.0934607	0	#NUM!	1	0	0	0	0	0
AC009967.1	ENSG00000206961			snoRNA	2	169727872	169728003	yes	yes	yes	yes	yes	no	no	no	no	no	no	no	no	no	no	8.05893	8.52658	5.36648	7.31733	7.11185	11.5773	5.88045	8.18987	0.893461	-0.162523	0.770953	5.67744	3.63247	9.01359	6.10783	8.36433	4.38417	6.1701	6.3062	0.968544	-0.0461105	1	6.59171	5.80858	6.51362	6.30464	5.76085
AC009969.1	ENSG00000234932		makorin, ring finger protein 1 (MKRN1) pseudogene	processed pseudogene	2	152850653	152850824	no	no	no	no	no	no	no	no	no	no	no	no	no	no	no	0	0	0	0	0	0	0	0	0	#NUM!	1	0	0	0	0	0	0	0	0	0	#NUM!	1	0	0	0	0	0
AC009977.1	ENSG00000267793		ADAM metallopeptidase domain (ADAM) pseudogene	transcribed processed pseudogene	Y	19598188	19598757	yes	yes	yes	yes	yes	no	no	no	no	no	no	no	no	no	no	8.24324	6.42095	11.3014	8.6552	8.4345	7.04973	9.12848	8.20424	1.05497	0.077202	1	8.61254	7.79122	8.86442	8.42273	6.80661	5.5401	7.45519	6.60063	1.27605	0.351685	0.551631	8.03142	1.10489	7.42434	5.52022	5.71
AC009994.1	ENSG00000271779		G protein-coupled receptor 128 (GPR128) pseudogene	processed pseudogene	17	64572829	64573081	yes	yes	yes	yes	no	no	yes	no	no	no	no	yes	no	no	no	0	13.5691	6.17657	6.58189	10.4848	9.44681	24.8679	14.9332	0.440756	-1.18195	0.176561	19.9067	15.9138	11.7079	15.8428	5.99336	6.50422	9.84667	7.44808	2.1271	1.08889	0.0056094	5.90365	11.6746	4.35818	7.31214	16.4545
AC009997.1	ENSG00000259369		ribosomal protein L19 (RPL19) pseudogene	processed pseudogene	15	55746639	55746767	no	no	no	no	no	no	no	no	no	no	no	no	no	no	no	0	0	0	0	0	0	0	0	0	#NUM!	1	0	0	0	0	0	0	0	0	0	#NUM!	1	0	0	0	0	0
AC010095.1	ENSG00000233648		cytochrome c oxidase subunit VIIb (COX7B) pseudogene	processed pseudogene	2	108694750	108694893	no	no	no	no	no	no	no	no	no	no	no	no	no	no	no	0	0	0	0	0	0	0	0	0	#NUM!	1	0	0	0	0	0	0	0	0	0	#NUM!	1	0	0	0	0	0
AC010099.1	ENSG00000213291		ribosomal protein L31 (RPL31) pseudogene	processed pseudogene	7	125300504	125300878	no	no	no	no	no	no	no	no	no	no	no	no	no	no	no	1.59197	0	0	0.530657	0	0	0	0	0	#NUM!	0.500008	0	0	0	0	0	0	0	0	0	#NUM!	1	0	0	0.822822	0.274274	0
AC010099.2	ENSG00000234071		metaxin 2 (MTX2) pseudogene	processed pseudogene	7	125344969	125345377	no	no	no	no	no	no	no	no	no	no	no	no	no	no	no	0	0	0	0	0	0	0	0	0	#NUM!	1	0	0	0	0	0	0	0	0	0	#NUM!	1	0	0	0	0	0
AC010132.2	ENSG00000234983		serine/threonine kinase receptor associated protein (STRAP) pseudogene	processed pseudogene	7	42918741	42920084	no	no	no	no	no	no	no	no	no	no	no	no	no	no	no	0.247255	0	0	0.0824183	0	0	0	0	0	#NUM!	1	0	0	0.39003	0.13001	0	0	0	0	0	#NUM!	1	0	0	0	0	0
AC010132.3	ENSG00000256646		novel PSMA2 and C7orf25 readthrough	protein coding	7	42909273	42932174	yes	yes	yes	yes	yes	no	no	no	no	no	no	no	no	no	no	6.82036	7.36651	7.75266	7.31318	8.94721	5.60423	9.42799	7.99314	0.914931	-0.128265	0.88304	10.1017	7.14257	8.40869	8.55098	8.75465	7.48921	10.1957	8.81318	0.970249	-0.0435731	0.889931	9.43235	8.14564	9.65572	9.0779	6.54229
AC010133.1	ENSG00000274282		endogenous retrovirus group FRD, member 1 (ERVFRD-1) pseudogene	processed pseudogene	Y	19253960	19260875	no	no	no	no	no	no	no	no	no	no	no	no	no	no	no	0	0	0	0	0	0	0	0	0	#NUM!	1	0	0	0	0	0	0	0	0	0	#NUM!	1	0	0	0	0	0
AC010149.2	ENSG00000283202		Novel Sp100-like protein pseudogene	unitary pseudogene	2	230584815	230586715	no	no	no	no	no	no	no	no	no	no	no	no	no	no	no	0	0	0	0	0	0	0	0	0	#NUM!	1	0	0	0	0	0	0	0	0	0	#NUM!	1	0	0	0	0	0
AC010153.1	ENSG00000240566		zinc finger protein pseudogene	processed pseudogene	Y	24650808	24651534	no	no	no	no	no	no	no	no	no	no	no	no	no	no	no	0	0	0	0	0	0	0	0	0	#NUM!	1	0.384068	0	0	0.128023	0	0	0	0	0	#NUM!	1	0	0	0	0	0
AC010182.1	ENSG00000257611		thyroid hormone receptor interactor 11 (TRIP11) pseudogene	processed pseudogene	12	106170004	106172437	no	no	no	no	no	no	no	no	no	no	no	no	no	no	no	0.140628	0	0	0.046876	0	0	0	0	0	#NUM!	1	0.0945739	0	0	0.0315246	0	0	0	0	0	#NUM!	1	0.064726	0	0.14412	0.0696153	0.0900065
AC010186.2	ENSG00000256594		C-type lectin domain family 2 (CLEC2) pseudogene	transcribed unprocessed pseudogene	12	9648047	9658412	yes	yes	yes	yes	yes	no	no	no	no	no	no	no	no	no	no	131.241	100.755	133.472	121.823	112.738	136.539	128.746	126.008	0.966787	-0.04873	0.595809	156.566	136.2	161.715	151.493	190.025	140.891	164.866	165.261	0.916692	-0.125491	0.136591	99.1208	99.1114	108.991	102.408	85.1951
AC010200.1	ENSG00000257803		phosphatidylinositol glycan anchor biosynthesis, class A (PIGA) pseudogene	processed pseudogene	12	100578744	100580197	yes	yes	yes	yes	no	no	yes	no	no	no	no	yes	no	no	no	1.22363	0.262546	0.597547	0.694574	1.82582	1.46228	2.45394	1.91401	0.362889	-1.4624	0.289095	0.990443	0.769786	0.679605	0.813278	3.47894	3.39793	2.85782	3.2449	0.250633	-1.99635	0.0385926	0.685372	1.0165	1.01191	0.904594	2.06944
AC010200.2	ENSG00000271177		MAP/microtubule affinity-regulating kinase 2 (MARK2) pseudogene	processed pseudogene	12	100525186	100525420	no	no	no	no	no	no	no	no	no	no	no	no	no	no	no	0	0	0	0	0	0	0	0	0	#NUM!	1	0	0	0	0	0	0	0	0	0	#NUM!	1	0	0	0	0	0
AC010202.1	ENSG00000257254		NADH dehydrogenase (ubiquinone) 1 alpha subcomplex, 2, 8kDa (NDUFA2) pseudogene	processed pseudogene	12	102513251	102513655	no	no	no	no	no	no	no	no	no	no	no	no	no	no	no	0	0	0	0	0	0	0	0	0	#NUM!	1	0	0	0	0	0	0	0	0	0	#NUM!	1	0	0	0	0	0
AC010203.1	ENSG00000257489		TBC1 domain family, member 2B (TBC1D2B) pseudogene	transcribed unprocessed pseudogene	12	100173196	100199783	yes	yes	yes	yes	yes	no	no	no	no	no	no	no	no	no	no	12.3444	8.89732	10.6516	10.6311	9.95266	11.7574	11.834	11.1814	0.950788	-0.0728044	0.902211	12.7538	12.7627	15.9572	13.8245	11.9966	11.2318	10.0571	11.0952	1.24599	0.317292	0.488949	10.003	9.65835	9.35938	9.67356	12.6389
AC010240.1	ENSG00000202417			misc RNA	5	132945342	132945454	no	no	no	no	no	no	no	no	no	no	no	no	no	no	no	0	0	0	0	0	0	0.657304	0.219101	0	#NUM!	1	0	0	0	0	0	0	0	0	0	#NUM!	1	0	0	0.575975	0.191992	0
AC010240.2	ENSG00000229738		putative nucleic acid binding protein RY-1 (RY1) pseudogene	processed pseudogene	5	132987652	132988110	yes	yes	yes	yes	yes	no	no	no	no	no	no	no	no	no	no	3.49998	3.102	5.64737	4.08312	7.75747	2.95558	4.30898	5.00734	0.815426	-0.294374	0.701171	4.51707	4.97674	7.81902	5.77094	5.1902	7.04455	4.62184	5.61886	1.02707	0.0385345	1	3.69307	5.4773	3.1454	4.10526	5.14784
AC010255.3	ENSG00000250803		zinc finger protein 474-like [Source:NCBI gene;Acc:100505841]	protein coding	5	122129622	122183949	no	no	no	no	no	no	no	no	no	no	no	no	no	no	no	1.06728	1.17317	0.890038	1.0435	0.226628	1.08902	0	0.438549	2.37942	1.25061	0.625012	0.9835	0.229317	0.506131	0.572983	0	0.562352	0.212834	0.258395	2.21747	1.14891	1	1.04003	0	0.188403	0.409478	0.237108
AC010265.1	ENSG00000248350		heat shock factor binding protein 1 (HSBP1) pseudogene	processed pseudogene	5	112363456	112363666	no	no	no	no	no	no	no	no	no	no	no	no	no	no	no	0	0	0	0	0	0	0	0	0	#NUM!	1	0	11.3963	0	3.79877	0	0	0	0	0	#NUM!	0.103541	0	6.27035	0	2.09012	0
AC010285.2	ENSG00000249876		DnaJ (Hsp40) homolog, subfamily B, member 6 (DNAJB6) pseudogene	processed pseudogene	5	179939457	179940132	yes	yes	yes	yes	no	no	no	no	no	no	no	no	no	no	no	0.627818	0.336766	0.919766	0.628117	1.56132	1.40674	2.22187	1.72998	0.363078	-1.46165	0.453152	0.846958	1.18488	0.435864	0.822567	2.23121	0.968557	0.366572	1.18878	0.691943	-0.531275	0.687515	0.586083	1.30701	0.324493	0.739195	1.63352
AC010287.1	ENSG00000260865		chromosome 10 open reading frame 57 (C10orf57) pseudogene	transcribed processed pseudogene	16	58597589	58597945	yes	yes	yes	yes	yes	no	no	no	no	no	no	no	no	no	no	4.38238	2.82089	5.99226	4.39851	7.62895	6.54636	6.20377	6.79303	0.647504	-0.627039	0.296337	11.8241	5.51391	4.86796	7.40199	2.49193	6.76086	3.07056	4.10778	1.80194	0.849551	0.23851	9.81854	3.64057	4.53014	5.99642	6.8415
AC010301.1	ENSG00000241179		ribosomal protein L34 (RPL34) pseudogene	processed pseudogene	5	134804778	134805132	yes	yes	yes	yes	no	yes	no	no	no	no	yes	no	no	no	no	2.65931	4.75491	6.06035	4.49152	3.30671	0	0	1.10224	4.07492	2.02677	0.021287	1.19585	0	2.46164	1.21916	0	4.10261	1.03515	1.71259	0.711884	-0.490286	1	0.827509	2.45462	0.916324	1.39948	2.30642
AC010307.1	ENSG00000240611		ribosomal protein L6 (RPL6) pseudogene	processed pseudogene	5	133172218	133173053	no	no	no	no	no	no	no	no	no	no	no	no	no	no	no	0	0	0	0	0	0	0	0	0	#NUM!	1	0	0	0	0	0	0	0	0	0	#NUM!	1	0	0	0	0	0
AC010319.1	ENSG00000254503		high-mobility group box 3 (HMGB3) pseudogene	processed pseudogene	19	17417031	17418288	yes	yes	yes	yes	yes	no	no	no	no	no	no	no	no	no	no	19.3261	19.8524	21.9166	20.365	21.6711	24.0846	17.4797	21.0785	0.966153	-0.0496764	0.858262	21.9644	21.3756	22.3965	21.9122	26.1014	19.2471	25.3435	23.564	0.9299	-0.104853	0.548945	13.1241	18.8947	17.0057	16.3415	11.9271
AC010319.2	ENSG00000269035		novel protein	protein coding	19	17436611	17460804	no	no	no	no	no	no	no	no	no	no	no	no	no	no	no	0	0	0	0	0	0	0	0	0	#NUM!	1	0	0	0.183473	0.0611577	0	0	0	0	0	#NUM!	1	0	0	0	0	0
AC010320.5	ENSG00000269535		novel transcript, antisense to ZNF480 and ZNF610	lncRNA	19	52300693	52345229	no	no	no	no	yes	no	no	no	no	no	no	no	no	no	no	0	0	0	0	0.780658	0.468915	0	0.416524	0	#NUM!	1	0.423479	0	0	0.14116	0	0.484279	0	0.161426	0.874453	-0.193547	1	0.586083	0	0	0.195361	0
AC010323.1	ENSG00000167774		novel transcript	protein coding	19	8308283	8321379	yes	no	yes	no	yes	no	no	no	no	no	no	no	no	no	no	2.04884	3.61572	1.64817	2.43758	1.11765	0.876861	2.07499	1.3565	1.79696	0.845558	0.548865	1.45483	1.30111	1.0645	1.27348	1.37938	0	0	0.459793	2.76968	1.46972	0.37502	0.973308	5.78831	1.60577	2.78913	1.87488
AC010323.2	ENSG00000268884		ribosomal protein L17 (RPL17) pseudogene	processed pseudogene	19	8346517	8347687	no	no	no	no	no	no	no	no	no	no	no	no	no	no	no	0.752369	0	0.367309	0.373226	0	0	0	0	0	#NUM!	1	0	0.473877	0	0.157959	0	1.1607	0	0.3869	0.408268	-1.29241	1	0	0.521187	0	0.173729	0
AC010325.1	ENSG00000261341		novel protein	protein coding	19	50776141	50793142	yes	yes	yes	yes	yes	no	no	no	no	no	no	no	no	no	no	13.7072	9.87432	16.3735	13.3183	9.15254	14.5464	10.2657	11.3215	1.17637	0.234342	0.561617	14.1265	12.9604	8.74251	11.9431	8.48368	9.96893	7.97782	8.81014	1.35561	0.438942	0.374393	4.07408	7.94122	8.32367	6.77966	10.2954
AC010326.1	ENSG00000243234		ribosomal protein L19 (RPL19) pseudogene	processed pseudogene	19	57953158	57953759	no	no	no	no	no	no	no	no	no	no	no	no	no	no	no	0	0	0	0	0	0	0	0	0	#NUM!	1	0.497563	0	0	0.165854	0	0	0	0	0	#NUM!	1	0	0.510655	0	0.170218	0
AC010326.2	ENSG00000269476		novel transcript	protein coding	19	57876765	57916591	yes	no	yes	yes	yes	no	no	no	no	no	no	no	no	no	no	2.81272	2.338	2.2012	2.45064	1.35296	2.84367	0.967756	1.72146	1.42358	0.509524	0.774436	2.12186	3.09369	2.36695	2.5275	0	0.631907	0.569919	0.400609	6.30915	2.65745	0.0703303	1.71783	2.20875	0.79888	1.57515	3.23045
AC010326.4	ENSG00000270804		ubiquitin-conjugating enzyme E2C (UBE2C) pseudogene	transcribed processed pseudogene	19	57867885	57868834	yes	yes	yes	yes	yes	no	no	no	no	no	no	no	no	no	no	15.8538	15.2577	26.6362	19.2492	24.5247	19.3612	18.5186	20.8015	0.925377	-0.111887	0.648581	19.7801	24.5748	24.9195	23.0915	23.6533	20.5305	22.8432	22.3423	1.03353	0.0475803	1	17.2655	25.4298	22.3183	21.6712	17.9416
AC010327.1	ENSG00000239137			snoRNA	19	55167171	55167274	no	no	no	no	no	no	no	no	no	no	no	no	no	no	no	0	0	0	0	0	0	0	0	0	#NUM!	1	0	0	0	0	0	0	0	0	0	#NUM!	1	0	0	0	0	0
AC010327.2	ENSG00000267110		novel transcript	protein coding	19	55154757	55160671	yes	yes	yes	yes	no	no	no	yes	no	no	no	no	yes	no	no	0.504896	0.54166	2.50516	1.18391	1.25562	2.26263	1.78685	1.76837	0.669491	-0.578863	0.72658	2.04339	4.51654	2.8042	3.12138	2.15322	1.55784	0.5896	1.43355	2.17737	1.12259	0.266897	0.942664	0.699051	0.521919	0.721211	4.5979
AC010328.2	ENSG00000268282		actin related protein 2/3 complex, subunit 1A, 41kDa pseudogene	processed pseudogene	19	53004040	53005150	no	no	no	no	no	no	no	no	no	no	no	no	no	no	no	0	0	0	0	0	0	0	0	0	#NUM!	1	0	0	0	0	0	0	0	0	0	#NUM!	1	0	0	0	0	0
AC010329.2	ENSG00000269779		zinc finger protein 85 pseudogene	unprocessed pseudogene	19	20691336	20697615	yes	yes	yes	yes	yes	no	no	no	no	no	no	no	no	no	no	1.70988	1.08848	2.20035	1.66624	1.70619	1.59817	1.38625	1.56354	1.06568	0.0917743	1	1.67534	1.73025	1.94722	1.78427	1.53533	2.11905	1.86407	1.83948	0.969984	-0.0439671	1	1.93783	1.8749	1.07756	1.6301	1.47028
AC010329.5	ENSG00000280171		novel zinc finger pseudogene	unprocessed pseudogene	19	20674923	20696533	no	no	no	no	no	no	no	no	no	no	no	no	no	no	no	0	0	0	0	0	0	0	0	0	#NUM!	1	0	0	0	0	0	0	0	0	0	#NUM!	1	0	0	0	0	0
AC010332.2	ENSG00000278543		novel zinc finger pseudogene	unprocessed pseudogene	19	52473336	52475239	no	no	no	yes	no	no	no	no	no	no	no	no	no	no	no	0.271327	0.291083	0.441665	0.334692	0.11246	0.405305	0	0.172588	1.93925	0.955499	1	0.854077	0	0.627896	0.493991	0	0.279057	0.739307	0.339455	1.45525	0.541267	1	0.42215	0.125221	0.0934917	0.213621	0.705964
AC010338.1	ENSG00000276332		peroxiredoxin 4 (PRDX4) pseudogene	processed pseudogene	5	38197432	38198148	no	no	no	no	no	no	no	no	no	no	no	no	no	no	no	0	0	0	0	0	0	0	0	0	#NUM!	1	0	0	0	0	0	0	0	0	0	#NUM!	1	0	0	0	0	0
AC010342.1	ENSG00000226432		AKT interacting protein (AKTIP) pseudogene	processed pseudogene	5	24170370	24171246	no	no	no	no	no	no	no	no	no	no	no	no	no	no	no	0	0	0	0	0	0	0	0	0	#NUM!	1	0	0	0	0	0	0	0	0	0	#NUM!	1	0.364293	0	0.376822	0.247038	0
AC010343.1	ENSG00000240376		ribosomal protein S8 (RPS8) pseudogene	processed pseudogene	5	33162179	33162807	no	no	no	yes	no	no	no	no	no	no	no	no	no	no	no	0.708415	0.378722	1.72342	0.936852	0	0.527303	0.413782	0.313695	2.98651	1.57846	0.625012	0.472244	0.443042	0	0.305095	0.996898	0	0	0.332299	0.918134	-0.123223	1	0.328636	0	0.727387	0.352008	0
AC010343.2	ENSG00000250672		tripartite motif-containing 28 (TRIM28) pseudogene	processed pseudogene	5	33090126	33090349	no	no	yes	no	no	no	no	no	no	no	no	no	no	no	no	0	0	0	0	0	0	0	0	0	#NUM!	1	0	0	0	0	0	0	0	0	0	#NUM!	1	0	0	0	0	0
AC010350.1	ENSG00000250847		Rho GTPase activating protein 5 (ARHGAP5) pseudogene	unprocessed pseudogene	5	121195980	121196210	no	no	no	no	no	no	no	no	no	no	no	no	no	no	no	0	0	0	0	0	0	0	0	0	#NUM!	1	0	0	0	0	0	0	0	0	0	#NUM!	1	0	0	0	0	0
AC010368.1	ENSG00000250886		glyceraldehyde-3-phosphate dehydrogenase (GAPDH) pseudogene	processed pseudogene	5	35081223	35081992	no	no	no	no	no	no	no	no	no	no	no	no	no	no	no	0	0	0.550089	0.183363	0	0	0	0	0	#NUM!	1	0	0	0	0	0	0	0	0	0	#NUM!	1	0	0	0	0	0
AC010374.1	ENSG00000233787		piggyBac transposable element derived 3 (PGBD3) pseudogene	processed pseudogene	5	29881709	29882945	no	no	no	no	no	no	no	no	no	no	no	no	no	no	no	0	0	0	0	0	0	0	0	0	#NUM!	1	0	0	0	0	0	0	0	0	0	#NUM!	1	0	0	0	0	0
AC010374.2	ENSG00000249744		zinc finger, CCHC domain containing 10 (ZCCHC10) pseudogene	processed pseudogene	5	29848684	29849218	no	no	no	no	no	no	no	no	no	no	no	no	no	no	no	0	0	0	0	0	0	0	0	0	#NUM!	1	0	0	0	0	0	0	0	0	0	#NUM!	1	0	0	0	0	0
AC010376.1	ENSG00000253801		DnaJ (Hsp40) homolog, subfamily C, member 15 (DNAJC15) pseudogene	processed pseudogene	5	68087161	68087494	no	no	no	no	no	no	no	no	no	no	no	no	no	no	no	0	0	0	0	0	0	0	0	0	#NUM!	1	0	0	0	0	0	0	0	0	0	#NUM!	1	0	0	0	0	0
AC010378.1	ENSG00000207020			misc RNA	5	139554900	139555001	yes	yes	yes	yes	yes	no	no	no	no	no	no	no	no	no	no	6.82024	4.57303	9.99178	7.12835	5.30037	7.641	8.04569	6.99569	1.01896	0.0270974	1	2.30021	6.43591	20.1236	9.61991	7.27155	7.89136	3.98221	6.38171	1.50742	0.592081	0.558093	8.75441	9.44293	6.16892	8.12209	2.21819
AC010385.1	ENSG00000226400		striatin, calmodulin binding protein (STRN) pseudogene	processed pseudogene	5	28927029	28927284	no	no	no	no	no	no	no	no	no	no	no	no	no	no	no	0	2.34517	0	0.781723	0	0	0	0	0	#NUM!	0.500008	0	0	0	0	0	0	0	0	0	#NUM!	1	0	0	0	0	0
AC010385.2	ENSG00000271035		developmental pluripotency associated 3 (DPPA3) pseudogene	processed pseudogene	5	28897785	28898274	no	no	no	no	no	no	no	no	no	no	no	no	no	no	no	0	0	0	0	0	0	0	0	0	#NUM!	1	0	0	0	0	0	0	0	0	0	#NUM!	1	0	0	0	0	0
AC010385.3	ENSG00000277878		ankyrin repeat domain 36C (ANKRD36C) pseudogene	processed pseudogene	5	28927298	28927459	no	no	yes	no	no	no	no	no	no	no	no	no	no	no	no	0	0	0	0	0	0	0	0	0	#NUM!	1	0	0	0	0	0	0	0	0	0	#NUM!	1	0	0	0	0	0
AC010395.2	ENSG00000251627		integrin alpha FG-GAP repeat containing 2 (ITFG2) pseudogene	processed pseudogene	5	110983563	110984466	no	no	no	no	no	no	no	no	no	no	no	no	no	no	no	0	0	0	0	0	0	0	0	0	#NUM!	1	0	0	0	0	0	0	0	0	0	#NUM!	1	0	0	0	0	0
AC010409.1	ENSG00000213663		ribosomal protein L21 (RPL21) pseudogene	processed pseudogene	5	119547131	119547606	no	no	yes	no	no	no	no	no	no	no	no	no	no	no	no	0	0.563545	0	0.187848	0.653176	0	0.619681	0.424286	0.44274	-1.17547	1	1.4173	0	0.729374	0.715558	0	0.810392	0.613422	0.474605	1.50769	0.59234	1	0	0.727296	1.62951	0.785602	1.36677
AC010409.2	ENSG00000250895		tubulin, alpha 1c pseudogene	processed pseudogene	5	119652523	119653000	no	no	no	no	no	no	no	no	no	no	no	no	no	no	no	0	0	0	0	0	0	0	0	0	#NUM!	1	0	0	0	0	0	0	0	0	0	#NUM!	1	0	0	0	0	0
AC010422.3	ENSG00000269242		novel transcript	protein coding	19	12643831	12648397	yes	yes	yes	yes	yes	no	no	no	no	no	no	no	no	no	no	8.84861	2.28795	4.31961	5.15206	11.9937	5.6964	6.6705	8.1202	0.634474	-0.656367	0.213855	10.0559	13.5847	4.89957	9.51339	6.12798	4.242	15.204	8.52466	1.11598	0.158311	0.925329	3.58542	5.41044	2.63377	3.87654	6.90407
AC010422.5	ENSG00000269590		novel protein	protein coding	19	12664828	12669397	yes	no	yes	yes	no	yes	no	no	no	no	yes	no	no	no	no	5.9079	8.97773	13.8224	9.56934	0.344731	0	3.15439	1.16637	8.20435	3.03639	5.98509e-05	0	11.6623	0	3.88743	0	0	0	0	0	#NUM!	0.0936957	18.1462	4.80809	1.49786	8.15072	13.3244
AC010422.6	ENSG00000269693		novel transcript	protein coding	19	12525720	12580975	yes	yes	yes	yes	yes	no	no	no	no	no	no	no	no	no	no	2.70292	1.72204	4.67856	3.03451	1.5306	4.17955	2.59989	2.77001	1.09548	0.131563	1	2.20586	1.56241	5.23225	3.00017	3.95796	3.5205	5.0418	4.17342	0.718876	-0.476185	0.523542	4.46698	2.96415	1.89903	3.11005	3.31836
AC010424.1	ENSG00000249577		ARP3 actin-related protein 3 homolog (yeast) pseudogene	processed pseudogene	5	127465822	127466118	no	no	no	no	no	no	no	no	no	no	no	no	no	no	no	0	0	0	0	0	0	0	0	0	#NUM!	1	0	0	0	0	0	0	0	0	0	#NUM!	1	0	0	0	0	0
AC010442.2	ENSG00000214278		mitochondrial translational initiation factor 3 (MTIF3) pseudogene	processed pseudogene	5	403731	404546	yes	yes	yes	yes	yes	yes	yes	yes	yes	no	yes	yes	yes	yes	no	3.67377	4.49524	5.74096	4.63666	19.4907	19.7562	21.3805	20.2091	0.229434	-2.12385	3.87601e-08	5.61691	10.1691	11.9024	9.22947	17.4083	20.7814	18.0184	18.736	0.492605	-1.0215	0.00141497	5.03001	5.42561	4.55717	5.00426	10.196
AC010442.3	ENSG00000250645		family with sequence similarity 136, member A (FAM136A) pseudogene	processed pseudogene	5	418703	419109	yes	yes	yes	yes	yes	yes	yes	yes	yes	no	yes	no	yes	yes	no	12.3168	21.2886	8.68802	14.0978	36.5865	25.5538	25.8309	29.3237	0.480764	-1.0566	0.0020072	14.7698	15.497	13.3015	14.5228	25.2909	27.4467	24.7709	25.8362	0.56211	-0.831076	0.000994284	15.3307	14.211	6.36604	11.9692	41.8392
AC010460.1	ENSG00000206912			misc RNA	5	23299155	23299262	no	no	no	no	no	no	no	no	no	no	no	no	no	no	no	0	0	0	0	0	0	0	0	0	#NUM!	1	0	0	0	0	0	0	0	0	0	#NUM!	1	0	0	0	0	0
AC010460.2	ENSG00000249289		non-SMC condensin I complex, subunit G (NCAPG) pseudogene	processed pseudogene	5	23329427	23329892	no	no	no	no	no	no	no	no	no	no	no	no	no	no	no	0	0	0	0	0	0.467973	0	0.155991	0	#NUM!	1	0	0	0	0	0	0	0	0	0	#NUM!	1	0	0	0	0	0
AC010460.3	ENSG00000250319		zinc finger CCCH-type containing 14 (ZC3H14) pseudogene	processed pseudogene	5	23262159	23263185	no	no	no	no	no	no	no	no	no	no	no	no	no	no	no	0	0	0	0	0	0	0	0	0	#NUM!	1	0	0	0	0	0	0	0	0	0	#NUM!	1	0	0	0	0	0
AC010463.1	ENSG00000269307		novel transcript	protein coding	19	17267418	17282966	no	no	no	no	no	no	no	no	no	no	no	no	no	no	no	0	0	0	0	0	0	0.736326	0.245442	0	#NUM!	1	0	0	0	0	0	0	0	0	0	#NUM!	1	0	0	0	0	0
AC010468.1	ENSG00000249318		novel transcript	lncRNA	5	111265809	111270089	no	no	no	no	no	no	no	no	no	no	no	no	no	no	no	0	0	0	0	0	0.472893	0.371949	0.281614	0	#NUM!	1	0	0.392214	0	0.130738	0	0	1.06472	0.354907	0.368373	-1.44076	1	0	0.88496	1.29794	0.727633	0.409559
AC010469.1	ENSG00000224282		ribosomal protein L9 (RPL9) pseudogene	processed pseudogene	5	31822561	31823136	no	no	no	no	yes	no	no	no	no	no	no	no	no	no	no	0.393979	0	0.76834	0.38744	0	0.588247	0	0.196082	1.9759	0.98251	1	0	0	0.545877	0.181959	0	0.606532	0	0.202177	0.899997	-0.152008	1	0	0	0	0	0
AC010469.2	ENSG00000241739		ribosomal protein L21 (RPL21) pseudogene	processed pseudogene	5	31840492	31840971	no	no	no	no	no	no	no	no	no	no	no	no	no	no	no	0	0	0	0	0	0	0	0	0	#NUM!	1	0	0	0	0	0	0	0	0	0	#NUM!	1	0	0	0	0	0
AC010476.1	ENSG00000253646		ribosomal protein L6 (RPL6) pseudogene	processed pseudogene	5	155111184	155112324	no	no	no	no	no	no	no	no	no	no	no	no	no	no	no	0	0	0	0	0	0	0	0	0	#NUM!	1	0.313198	0	0	0.104399	0	0	0	0	0	#NUM!	1	0	0	0	0	0
AC010493.1	ENSG00000213655		SMT3 suppressor of mif two 3 homolog 1 (S. cerevisiae) (SUMO1) pseudogene	processed pseudogene	5	123236079	123236370	no	no	no	no	no	no	no	no	no	no	no	no	no	no	no	0	0	0	0	0	0	0	0	0	#NUM!	1	0	0	0	0	0	0	0	0	0	#NUM!	1	0	0	0	0	0
AC010503.3	ENSG00000268203		novel transcript, antisense to TUBB4A	lncRNA	19	6494320	6494805	no	no	no	no	no	no	no	no	no	no	no	no	no	no	no	0	0	0	0	0	0	0	0	0	#NUM!	1	0	0	0	0	0	0	0	0	0	#NUM!	1	0	0	0	0	0
AC010507.1	ENSG00000282051		novel pseudogene	transcribed processed pseudogene	19	197961	200775	yes	yes	yes	yes	yes	no	no	no	no	no	no	no	no	no	no	10.9985	0	0	3.66617	0	9.20659	0	3.06886	1.19463	0.256564	0.951811	17.8201	0	4.18749	7.33586	14.9544	10.8628	0	8.60573	0.85244	-0.23033	0.865916	0	0	0	0	0
AC010507.2	ENSG00000282339		novel pseudogene	transcribed processed pseudogene	19	200499	201174	yes	yes	yes	yes	yes	no	no	no	no	no	no	no	no	no	no	6.39465	11.1898	5.25946	7.61464	7.063	5.19303	6.02666	6.09423	1.24948	0.321328	0.532847	15.246	12.2935	16.4842	14.6746	16.1614	4.50169	11.7643	10.8091	1.35761	0.441069	0.34637	12.3014	7.41845	9.56541	9.76175	4.62022
AC010522.1	ENSG00000268750		novel protein	protein coding	19	57819719	57858941	yes	yes	yes	yes	yes	no	no	no	no	no	no	no	no	no	no	7.51925	9.31349	13.3599	10.0642	15.415	8.48966	10.3048	11.4031	0.882581	-0.180199	0.708126	12.8307	16.2149	9.31592	12.7872	12.5956	7.30624	6.86622	8.92269	1.43311	0.519149	0.214782	9.6716	16.075	10.8321	12.1929	9.02013
AC010525.2	ENSG00000267689		Diphosphoinositol polyphosphate phosphohydrolase 2, pseudogene	processed pseudogene	19	55705978	55706172	no	no	yes	yes	no	no	no	no	no	no	no	no	no	no	no	0	0	0	0	0	0	0	0	0	#NUM!	1	0	0	0	0	0	0	0	0	0	#NUM!	1	0	0	0	0	0
AC010531.1	ENSG00000131152		novel protein	protein coding	16	87302876	87334273	no	yes	yes	yes	yes	no	no	no	no	no	no	no	no	no	no	1.63243	0.455156	0	0.695862	0	0	0.516311	0.172104	4.04327	2.01552	1	2.10253	0.569832	0.0099227	0.894095	2.02861	1.0108	1.35029	1.46323	0.611041	-0.710659	1	0	0.621664	0	0.207221	1.10201
AC010531.2	ENSG00000243705		ribosomal protein L39 (RPL39) pseudogene	processed pseudogene	16	87268185	87268337	yes	no	no	no	no	no	no	no	no	no	no	no	no	no	no	0	0	0	0	0	23.7093	0	7.9031	0	#NUM!	0.0455465	0	0	0	0	0	0	0	0	0	#NUM!	1	0	0	0	0	0
AC010542.3	ENSG00000260851		novel protein	protein coding	16	66469812	66517312	yes	no	yes	yes	no	no	no	no	no	no	no	no	no	no	no	0	1.00514	0.875716	0.626952	1.09293	1.14521	0.705154	0.9811	0.63903	-0.646044	1	0	0	0	0	0	0.461085	0.58829	0.349792	0	#NUM!	1	1.19827	0	0.764161	0.654143	0.388821
AC010546.1	ENSG00000260332		developmental pluripotency associated 3 (DPPA3) pseudogene	processed pseudogene	16	62808222	62808706	no	no	no	no	no	no	no	no	no	no	no	no	no	no	no	0	0	0	0	0	0	0	0	0	#NUM!	1	0	0	0	0	0	0	0	0	0	#NUM!	1	0	0	0	0	0
AC010547.4	ENSG00000261611		novel transcript	protein coding	16	71447600	71489311	no	no	no	no	no	no	no	no	no	no	no	no	no	no	no	0.263456	0	0	0.0878187	0	0	0	0	0	#NUM!	1	0.56638	0.234365	0.35651	0.385752	0	0.311982	0.279015	0.196999	1.95814	0.969484	1	0	0	0	0	0
AC010547.5	ENSG00000262008		chemokine (C-C motif) ligand 17 (CCL17) pseudogene	unprocessed pseudogene	16	71443055	71443856	no	no	yes	no	yes	no	no	no	no	no	no	no	no	no	no	0	7.44888	0	2.48296	0	0	0	0	0	#NUM!	0.112961	0	0	0	0	0	0	0	0	0	#NUM!	1	0	0	0	0	9.03289
AC010547.6	ENSG00000262120		60S ribosomal protein pseudogene (RPL) pseudogene	unprocessed pseudogene	16	71420483	71421518	no	no	yes	no	no	no	no	no	no	no	no	no	no	no	no	0	0	0	0	0	0	1.1951	0.398367	0	#NUM!	1	0	0	0	0	0	0	0	0	0	#NUM!	1	0	0	1.04891	0.349637	0
AC010587.1	ENSG00000249904		chromosome 1 open reading frame 146 pseudogene	processed pseudogene	5	125886285	125886753	no	no	no	no	no	no	no	no	no	no	no	no	no	no	no	0	0	0	0	0	0	0	0	0	#NUM!	1	0	0	0	0	0	0	0	0	0	#NUM!	1	0	0	0	0	0
AC010587.2	ENSG00000249950		ribosomal protein S3a pseudogene	processed pseudogene	5	125862746	125863193	no	no	no	no	no	no	no	no	no	no	no	no	no	no	no	0	0	0	0	0	0	0	0	0	#NUM!	1	0	0	0	0	0	0	0	0	0	#NUM!	1	0	0	0	0	0
AC010591.1	ENSG00000271477		oligonucleotide/oligosaccharide-binding fold containing 1 (OBFC1) pseudogene	processed pseudogene	5	155397291	155398353	no	no	no	no	no	no	no	no	no	no	no	no	no	no	no	0	0	0	0	0	0	0	0	0	#NUM!	1	0	0	0	0	0	0	0	0	0	#NUM!	1	0	0	0	0	0
AC010598.1	ENSG00000251374		ribosomal protein S23 pseudogene 5	processed pseudogene	5	82265157	82265259	no	no	no	no	no	no	no	no	no	no	no	no	no	no	no	0	0	0	0	0	0	0	0	0	#NUM!	1	0	0	0	0	0	0	0	0	0	#NUM!	1	0	0	0	0	0
AC010615.1	ENSG00000213976		zinc finger protein pseudogene	unprocessed pseudogene	19	21382865	21387177	yes	yes	yes	yes	no	no	no	no	no	no	no	no	no	no	no	4.8365	4.80245	4.08695	4.5753	3.06714	5.92424	4.68292	4.5581	1.00377	0.00542873	1	3.47119	2.88642	4.40462	3.58741	2.98905	3.05441	3.00643	3.01663	1.18921	0.250003	1	3.87781	4.37974	5.88353	4.71369	3.6241
AC010615.3	ENSG00000268731		iron-sulfur cluster assembly 1 homolog (S. cerevisiae) (ISCA1) pseudogene	processed pseudogene	19	21381220	21381921	yes	no	no	yes	no	no	no	no	no	no	no	no	no	no	no	0	1.83348	0	0.61116	0.932047	0	0.950131	0.627393	0.974127	-0.0378182	1	0	1.04141	3.30023	1.44721	0	0	0.864988	0.288329	5.01931	2.32749	0.393873	1.46118	1.02451	0.761241	1.08231	0
AC010615.4	ENSG00000269237		novel transcript	protein coding	19	21405159	21491266	no	no	yes	no	no	no	no	no	no	no	no	no	no	no	no	0	0	2.29058	0.763527	0	0	0.648877	0.216292	3.53007	1.8197	1	1.50673	0.681658	1.50369	1.23069	0	0	1.24359	0.41453	2.96889	1.56992	0.37502	1.04806	0	0	0.349353	0.692712
AC010618.1	ENSG00000243771		ribosomal protein L21 (RPL21) pseudogene	processed pseudogene	19	17589595	17590071	no	no	no	no	no	no	no	no	no	no	no	no	no	no	no	0	0	0	0	0	0	0	0	0	#NUM!	1	0	0	0	0	0.744637	0	0	0.248212	0	#NUM!	1	0	0	0	0	0
AC010619.1	ENSG00000207073			misc RNA	19	49566672	49566772	yes	yes	yes	yes	yes	no	no	no	no	no	no	no	no	no	no	0	1.51733	1.80868	1.10867	3.81783	0	3.88542	2.56775	0.431767	-1.21168	0.280062	2.65981	0	0.000693589	0.886835	2.17596	7.02967	0	3.06854	0.289008	-1.79082	0.391819	0	5.25459	1.98937	2.41465	3.12861
AC010620.1	ENSG00000268892		novel zinc finger protein pseudogene	unprocessed pseudogene	19	21221645	21222746	no	no	no	no	no	no	no	no	no	no	no	no	no	no	no	0.340928	0	0	0.113643	0	0	0	0	0	#NUM!	1	0.230588	0	0	0.0768627	0	0	0	0	0	#NUM!	1	0	0	0.181851	0.060617	0
AC010620.2	ENSG00000269839		zinc finger protein 738 (ZNF738) pseudogene	unprocessed pseudogene	19	21225098	21245241	no	no	no	no	yes	no	no	no	no	no	no	no	no	no	no	0	0	0	0	0	0	0	0	0	#NUM!	1	0	0	0	0	0	0	0	0	0	#NUM!	1	0	0	0	0	0
AC010624.4	ENSG00000269540		novel zinc finger protein pseudogene	processed pseudogene	19	50058882	50060232	no	no	no	no	no	no	no	no	no	no	no	no	no	no	no	0.133117	0	0	0.0443723	0	0.198849	0	0.066283	0.669438	-0.578978	1	0	0.167487	0.184833	0.11744	0	0	0	0	0	#NUM!	1	0	0	0	0	0.173178
AC010625.1	ENSG00000248867		DnaJ (Hsp40) homolog family pseudogene	processed pseudogene	5	109448349	109449063	no	no	no	no	no	no	no	no	no	no	no	no	no	no	no	0	0	0	0	0	0	0	0	0	#NUM!	1	0	0	0	0	0	0	0	0	0	#NUM!	1	0	0	0	0	0
AC010627.1	ENSG00000248791		pleckstrin homology domain containing, family A (phosphoinositide binding specific) member 1 (PLEKHA1) pseudogene	processed pseudogene	5	14620020	14621313	yes	yes	yes	yes	yes	no	no	no	no	no	no	no	no	no	no	5.87672	3.90286	5.19304	4.99087	5.74151	4.38929	5.28202	5.13761	0.971439	-0.0418047	1	3.20895	5.10544	4.2742	4.1962	4.37597	4.10138	4.90187	4.45974	0.940906	-0.0878775	0.845052	4.31047	4.06829	3.90527	4.09468	4.73281
AC010631.1	ENSG00000242292		ribosomal protein L39 (RPL39) pseudogene	processed pseudogene	5	36588506	36588661	no	no	no	no	no	no	no	no	no	no	no	no	no	no	no	0	0	0	0	0	0	0	0	0	#NUM!	1	0	0	0	0	0	0	0	0	0	#NUM!	1	0	0	0	0	0
AC010642.1	ENSG00000269794		zinc finger protein family pseudogene	processed pseudogene	19	58319277	58320489	yes	yes	yes	yes	yes	no	no	no	no	no	no	no	no	no	no	1.35795	1.61869	1.76837	1.58167	1.12569	0.90155	1.42395	1.1504	1.37489	0.459316	0.72658	1.62839	1.51873	1.67601	1.60771	2.78836	1.62941	1.05717	1.82498	0.880947	-0.182873	1	1.54938	1.04452	0.15597	0.916623	0.981454
AC010646.1	ENSG00000269095		novel protein	protein coding	19	17235940	17255448	no	no	no	no	yes	no	no	no	no	no	no	no	no	no	no	0	0	0	0	0.358215	0	0	0.119405	0	#NUM!	1	0	0.772076	0	0.257359	0	0	0	0	0	#NUM!	1	0	0	0	0	0
AC010653.3	ENSG00000283057		parathymosin (PTMS) pseudogene	processed pseudogene	16	71777603	71777834	yes	yes	yes	yes	yes	no	yes	no	no	yes	no	no	no	no	yes	14.6476	3.14283	2.8612	6.88388	10.9281	4.37609	3.4559	6.25336	1.10083	0.138592	0.925079	3.95207	11.0578	4.06765	6.35917	12.4935	9.03894	13.684	11.7388	0.541722	-0.884375	0.0381491	0	12.1682	6.05659	6.07493	3.81115
AC010655.1	ENSG00000228700		ribosomal protein L37 (RPL37) pseudogene	processed pseudogene	7	128433422	128433713	no	no	no	no	no	no	no	no	no	no	no	no	no	no	no	0	0	0	0	0	0	0	0	0	#NUM!	1	0	0	0	0	0	0	0	0	0	#NUM!	1	0	0	0	0	0
AC010655.3	ENSG00000272601		EF-hand calcium binding domain 3 (EFCAB3) pseudogene	transcribed unprocessed pseudogene	7	128466563	128469171	yes	yes	yes	yes	yes	no	no	no	no	no	no	no	no	no	no	1.72708	1.23522	1.6868	1.5497	0	2.5799	2.0374	1.5391	1.00689	0.00990608	1	0.776639	0	0	0.25888	3.27354	0.888142	2.6891	2.28359	0.113365	-3.14095	0.0703303	0.537423	1.59415	3.53212	1.8879	1.49789
AC010677.1	ENSG00000232383		ribosomal protein L23 (RPL23) pseudogene	processed pseudogene	7	26276195	26276606	no	no	no	no	no	no	no	no	no	no	no	no	no	no	no	0	0	0	0	0	0	0	0	0	#NUM!	1	0	0	0	0	0	0	0.783694	0.261231	0	#NUM!	1	0	0	0	0	0
AC010678.1	ENSG00000273863		tripartite motif containing 60 (TRIM60) pseudogene	processed pseudogene	Y	7905536	7907303	no	no	no	no	no	no	no	no	no	no	no	no	no	no	no	0	0	0	0	0	0	0	0	0	#NUM!	1	0	0	0	0	0	0	0	0	0	#NUM!	1	0	0	0	0	0
AC010683.1	ENSG00000241281		ribosomal protein L31 (RPL31) pseudogene	processed pseudogene	4	147425974	147426351	no	no	no	no	no	no	no	no	no	no	no	no	no	no	no	0	0	0	0	0	0	0	0	0	#NUM!	1	0	0	0	0	0	0	0	0	0	#NUM!	1	0	0	0	0	0
AC010731.1	ENSG00000207319			misc RNA	2	206701065	206701185	no	no	no	no	no	no	no	no	no	no	no	no	no	no	no	0	0	0	0	0	0	0	0	0	#NUM!	1	0	0	0	0	0	0	0	0	0	#NUM!	1	0	0	0	0	0
AC010733.1	ENSG00000267520		novel transcript	lncRNA	2	60925909	60931610	yes	yes	yes	yes	yes	no	no	no	no	no	no	no	no	no	no	17.5136	17.3278	14.4127	16.418	11.081	21.0143	18.0173	16.7042	0.982869	-0.024929	1	13.7294	24.9671	13.148	17.2815	18.9674	10.1367	17.0368	15.3803	1.12361	0.168141	0.803851	7.49975	16.1598	11.3141	11.6579	7.53466
AC010768.3	ENSG00000255106		ribosomal protein L7a (RPL7A) pseudogene	processed pseudogene	11	44539778	44540693	no	no	no	no	no	no	no	no	no	no	no	no	no	no	no	0	0	0	0	0	0	0	0	0	#NUM!	1	0	0	0	0	0	0	0	0	0	#NUM!	1	0	0	0	0	0
AC010867.1	ENSG00000259619		intraflagellar transport 80 homolog (Chlamydomonas) (IFT80) pseudogene	processed pseudogene	15	54048588	54050876	yes	yes	yes	yes	yes	no	no	no	no	no	no	no	no	no	no	2.38312	1.18024	2.56484	2.04273	0.849608	1.9199	2.08125	1.61692	1.26335	0.337254	1	2.56447	1.78762	3.31821	2.55677	1.95049	1.20227	1.66998	1.60758	1.59044	0.669426	0.774436	1.6632	2.31073	1.60202	1.85865	2.0646
AC010878.1	ENSG00000225402		serine/threonine kinase receptor associated protein (STRAP) pseudogene	processed pseudogene	2	37816915	37817961	no	no	no	no	no	no	no	no	no	no	no	no	no	no	no	0.179738	0	0.352592	0.177443	0.223495	0.268491	0.213076	0.235021	0.755012	-0.405429	1	0	0	0.501476	0.167159	1.27755	0	0.209892	0.495814	0.33714	-1.56858	0.500008	0	0.248856	0.186524	0.145127	0
AC010881.1	ENSG00000227623		pseudogene similar to part of zinc finger, CCHC domain containing 2 ZCCHC2	processed pseudogene	2	103275904	103276138	no	no	no	no	no	no	no	no	no	no	no	no	no	no	no	0	0	0	0	0	0	0	0	0	#NUM!	1	0	0	0	0	0	0	0	0	0	#NUM!	1	0	0	0	0	0
AC010886.1	ENSG00000224414		ATPase, H+/K+ transporting, nongastric, alpha polypeptide (ATP12A) pseudogene	processed pseudogene	2	217693895	217696763	yes	yes	yes	yes	yes	no	no	no	no	no	no	no	no	no	no	2.12499	2.12035	2.54541	2.26358	3.75546	4.06496	2.84597	3.55546	0.636649	-0.65143	0.480748	2.37958	2.54925	2.45402	2.46095	2.61509	2.48701	3.0752	2.72577	0.902847	-0.147447	1	2.38044	2.65587	2.6367	2.55767	3.40184
AC010894.1	ENSG00000179997		replication protein A3, 14kDa (RPA3) pseudogene	processed pseudogene	2	174501952	174502312	no	no	no	no	no	no	no	no	no	no	no	no	no	no	no	0	0.919631	0	0.306544	0	0	0	0	0	#NUM!	1	2.31285	0	0	0.77095	0	0	1.0613	0.353767	2.17926	1.12384	1	0	0	0	0	0
AC010900.1	ENSG00000270664		chromosome 18 open reading frame 32 (C18orf32) pseudogene	processed pseudogene	2	202995194	202995403	yes	yes	yes	yes	yes	no	no	no	no	no	no	no	no	no	no	1.39671	1.64825	0.923474	1.32281	1.73674	1.25184	1.81244	1.60034	0.826581	-0.274772	1	1.81115	1.75734	2.32721	1.96523	1.98552	0.861903	1.91442	1.58728	1.23811	0.308139	1	0.651932	3.28748	1.8654	1.93494	1.81705
AC010904.1	ENSG00000213774		CDK2-associated protein 1 (CDK2AP1) pseudogene	processed pseudogene	2	7324748	7325062	no	no	no	no	no	no	no	no	no	no	no	no	no	no	no	0	0	0	0	0	0	0	0	0	#NUM!	1	0	0	0	0	0	0	0	0	0	#NUM!	1	0	0	0	0	0
AC010928.1	ENSG00000267382		glutamate decarboxylase 1-like pseudogene	transcribed unprocessed pseudogene	18	60611773	60654623	no	no	no	no	no	no	no	no	no	no	no	no	no	no	no	0	0	0	0	0	0	0	0	0	#NUM!	1	0	0	0	0	0	0	0	0	0	#NUM!	1	0	0	0	0	0
AC010928.2	ENSG00000267400		dynein, light chain, roadblock-type 2 (DYNLRB2) pseudogene	processed pseudogene	18	60495868	60496336	no	no	no	no	no	no	no	no	no	no	no	no	no	no	no	0	0	0	0	0	0	0	0	0	#NUM!	1	0	0	0	0	0	0	0	0	0	#NUM!	1	0	0	0	0	0
AC010928.3	ENSG00000267687		testis derived transcript (3 LIM domains) pseudogene	processed pseudogene	18	60525616	60526156	no	no	no	no	no	no	no	no	no	no	no	no	no	no	no	0	0	0	0	0	0	0	0	0	#NUM!	1	0	0	0	0	0	0	0	0	0	#NUM!	1	0	0	0	0	0
AC010967.3	ENSG00000232668		keratin associated protein 5-11 (KRTAP5-11) pseudogene	processed pseudogene	2	52883243	52883455	no	no	no	no	no	no	no	no	no	no	no	no	no	no	no	0	0	0	0	0	0	0	0	0	#NUM!	1	0	0	0	0	0	0	0	0	0	#NUM!	1	0	0	0	0	0
AC010970.1	ENSG00000225840		RNA, 18S ribosomal pseudogene	processed pseudogene	Y	10197256	10199103	yes	yes	yes	yes	yes	yes	yes	no	no	yes	yes	yes	no	no	yes	458.784	34.698	1.46075	164.981	24.7577	8.93663	14.4457	16.0467	10.2813	3.36195	0.0229412	120.682	10.5851	18.82	50.029	10.7635	699.418	200.416	303.533	0.164823	-2.60101	0.0446066	161.349	12.0363	73.8242	82.4032	450.803
AC010980.1	ENSG00000200822		novel transcript (lncRNA)	misc RNA	2	222404985	222405095	yes	yes	yes	yes	yes	no	yes	yes	no	yes	no	no	yes	no	yes	8.82849	4.46151	10.0067	7.76558	16.3267	7.41318	15.5253	13.0884	0.593318	-0.753123	0.0652352	9.28861	12.9537	9.75391	10.6654	21.4464	16.0548	23.8368	20.446	0.521637	-0.938882	0.00127212	6.48638	10.072	4.46619	7.00818	14.2739
AC010997.1	ENSG00000223428		peroxiredoxin 5 (PRDX5) pseudogene	transcribed processed pseudogene	10	75288333	75288682	no	no	no	no	no	no	no	no	no	no	no	no	no	no	no	0	0	0	0	0	0	0	0	0	#NUM!	1	0	0	0	0	0	0	0	0	0	#NUM!	1	0	0	0	0	0
AC011005.1	ENSG00000230626		novel protein similar to mitogen-activated protein kinase kinase 2 MAP2K2	protein coding	7	129126518	129130793	no	no	no	no	no	no	no	no	no	no	no	no	no	no	no	0.672933	0.179781	0	0.284238	0.206338	0.501839	0	0.236059	1.2041	0.267955	1	0	0	0	0	0	0	0.187279	0.0624263	0	#NUM!	1	0	0.227225	0	0.0757417	0
AC011005.2	ENSG00000241102		pseudogene similar to part of vomeronasal 1 receptor 2 (VN1R2)	processed pseudogene	7	129095301	129095811	no	no	no	no	no	no	no	no	no	no	no	no	no	no	no	0	0	0	0	0	0	0	0	0	#NUM!	1	0	0	0	0	0	0	0	0	0	#NUM!	1	0	0	0	0	0
AC011005.3	ENSG00000241573		zinc finger pseudogene	processed pseudogene	7	129096027	129096735	no	no	no	no	no	no	no	no	no	no	no	no	no	no	no	0	0	0	0	0	0	0	0	0	#NUM!	1	0	0	0	0	0	0	0	0	0	#NUM!	1	0	0	0	0	0
AC011037.1	ENSG00000241961		ribosomal protein L17 (RPL17) pseudogene	processed pseudogene	8	67406515	67407072	no	no	no	no	no	no	no	no	no	no	no	no	no	no	no	0	0	0	0	0	0	0	0	0	#NUM!	1	0	0	0	0	0	0	0	0	0	#NUM!	1	0	0	0	0	0
AC011092.1	ENSG00000254765		glutamate-ammonia ligase (GLUL) pseudogene	processed pseudogene	11	9958744	9959790	no	no	no	no	no	no	no	no	no	no	no	no	no	no	no	0	0	0	0	0	0	0	0	0	#NUM!	1	0	0	0	0	0	0	0	0	0	#NUM!	1	0	0	0	0	0
AC011193.2	ENSG00000265614		progesterone receptor membrane component 2 (PGRMC2) pseudogene	processed pseudogene	17	34331862	34332228	no	no	no	no	no	no	no	no	no	no	no	no	no	no	no	0	0	0	0	0	0	0	0	0	#NUM!	1	0	0	0	0	0	0	0	0	0	#NUM!	1	0	0	0	0	0
AC011195.1	ENSG00000212195			snoRNA	17	58631641	58631836	no	no	no	no	no	no	no	no	no	no	no	no	no	no	no	0	0	0	0	0	0	0	0	0	#NUM!	1	0	0	0	0	0	0	0	0	0	#NUM!	1	0	0	0	0	0
AC011195.2	ENSG00000266561		ribosomal protein L36a-like (RPL36AL) pseudogene	processed pseudogene	17	58675286	58675462	no	no	no	no	no	no	no	no	no	no	no	no	no	no	no	0.119367	0.129309	0	0.082892	0	0	0	0	0	#NUM!	1	0	0	0	0	0	0	0	0	0	#NUM!	1	0	0	0	0	0
AC011225.1	ENSG00000225253		C15orf40 pseudogene	processed pseudogene	18	41819053	41819421	no	no	no	no	no	no	no	no	no	no	no	no	no	no	no	0	0	0	0	0	0	0	0	0	#NUM!	1	0	0	0	0	0	0	0	0	0	#NUM!	1	0	0	0	0	0
AC011233.1	ENSG00000232089		SMT3 suppressor of mif two 3 homolog 3 (S. cerevisiae) (SUMO3) pseudogene	processed pseudogene	2	221162771	221163053	no	no	no	no	no	no	no	no	no	no	no	no	no	no	no	0	0	0	0	0	0	0	0	0	#NUM!	1	0	0	0	0	0	0	0	0	0	#NUM!	1	0	0	0	0	0
AC011242.1	ENSG00000229695		zinc finger protein 106 homolog (mouse) (ZFP106) pseudogene	processed pseudogene	2	43680465	43681622	no	no	no	no	no	no	no	no	no	no	no	no	no	no	no	0	0	0.472908	0.157636	0	0.24084	0	0.08028	1.96358	0.973486	1	0.429967	0	0.442542	0.290836	0.458097	0.247225	0.186912	0.297411	0.977893	-0.0322515	1	0.299914	0	0	0.0999713	0
AC011270.1	ENSG00000259413		RWD domain containing 1 (RWDD1) pseudogene	processed pseudogene	15	78382573	78383155	no	no	no	no	no	no	no	no	no	no	no	no	no	no	no	0	0	0	0	0	0	0	0	0	#NUM!	1	0	0	0	0	0	0	0	0	0	#NUM!	1	0	0	0	0	0
AC011290.2	ENSG00000236015		thioredoxin domain containing 1 (TXNDC1) pseudogene	processed pseudogene	7	39569376	39570198	yes	yes	yes	yes	yes	no	no	no	no	no	no	no	no	no	no	4.36061	5.19791	5.67856	5.07903	3.91602	2.89504	4.85834	3.8898	1.30573	0.384857	0.701171	5.55586	3.96248	5.0456	4.85465	4.13259	5.97979	2.54608	4.21949	1.15053	0.202299	1	5.42764	5.36663	5.25891	5.35106	5.98809
AC011298.2	ENSG00000274977		galactose-3-O-sulfotransferase 4 (GAL3ST4) pseudogene	processed pseudogene	2	240701204	240701685	no	no	no	no	no	no	no	no	no	no	no	no	no	no	no	0	0.552385	0	0.184128	0	0	0	0	0	#NUM!	1	0	0	0	0	0	0.794345	0	0.264782	0	#NUM!	1	0	0	0	0	0
AC011298.3	ENSG00000276949		galactose-3-O-sulfotransferase 1 (GAL3ST1) pseudogene	processed pseudogene	2	240672530	240672812	no	no	no	no	no	no	no	no	no	no	no	no	no	no	no	0	0	0	0	0	0	0	0	0	#NUM!	1	0	0	0	0	0	0	0	0	0	#NUM!	1	0	0	0	0	0
AC011352.2	ENSG00000249518		formyl peptide receptor 3 pseudogene	processed pseudogene	5	147851644	147852659	no	no	no	no	no	no	no	no	no	no	no	no	no	no	no	0	0	0	0	0	0	0	0	0	#NUM!	1	0	0	0	0	0	0	0	0	0	#NUM!	1	0	0	0	0	0
AC011406.1	ENSG00000248696		Transmembrane protein pseudogene	processed pseudogene	5	150014785	150015154	yes	yes	yes	yes	yes	no	no	no	no	no	no	no	no	no	no	5.71775	7.88668	5.58441	6.39628	3.04702	3.66048	3.85435	3.52062	1.81681	0.861408	0.200599	5.50966	5.13862	2.26832	4.30553	4.64465	6.30069	3.81542	4.92025	0.875063	-0.192541	0.850588	5.58706	6.78556	3.37745	5.25002	5.31321
AC011411.1	ENSG00000249363		transient receptor potential cation channel family (TRPC7) pseudogene	processed pseudogene	5	145728360	145729349	no	yes	no	no	no	no	no	no	no	no	no	no	no	no	no	0	0	0.43723	0.145743	0.278326	0	0	0.0927753	1.57093	0.651619	1	0	0.281629	0	0.0938763	0.636391	1.03595	0	0.557447	0.168404	-2.57	0.500008	0	0	0	0	0
AC011416.1	ENSG00000250080		RNA binding motif protein 15B pseudogene	processed pseudogene	5	127170535	127172266	no	no	no	no	no	no	no	no	no	no	no	no	no	no	no	0	0	0	0	0	0	0	0	0	#NUM!	1	0	0	0	0	0	0	0	0	0	#NUM!	1	0	0	0	0	0
AC011416.2	ENSG00000250956		eukaryotic translation elongation factor 1 alpha-like 3 pseudogene	processed pseudogene	5	127179756	127179900	no	no	no	no	no	no	no	no	no	no	no	no	no	no	no	0	0	0	0	0	0	0	0	0	#NUM!	1	0	0	0	0	0	0	0	0	0	#NUM!	1	0	0	0	0	0
AC011444.4	ENSG00000267589		ribosomal protein L32 (RPL32) pseudogene	processed pseudogene	19	6072823	6073527	yes	yes	yes	no	yes	no	no	no	no	no	no	no	no	no	no	0.653349	0	0.637918	0.430422	1.62338	1.95021	0	1.1912	0.361336	-1.46859	0.37502	0	0.821319	0.906377	0.575899	2.79154	3.02117	2.28686	2.69986	0.213307	-2.229	0.109404	1.82968	0.903795	0.675108	1.13619	0.849851
AC011447.1	ENSG00000224864		ribosomal protein S16 (RPS16) pseudogene	transcribed processed pseudogene	19	20125044	20125484	no	no	no	no	no	no	no	no	no	no	no	no	no	no	no	0	0	0	0	0	0	0	0	0	#NUM!	1	0	0	1.34796	0.44932	0.0887306	0	0	0.0295769	15.1916	3.9252	1	0	0	0	0	0.0404801
AC011447.2	ENSG00000267220		zinc finger (ZNF) pseudogene	transcribed unprocessed pseudogene	19	20131894	20151908	no	no	no	no	no	no	no	no	no	no	no	no	no	no	no	0	0	0	0	0	0	0	0	0	#NUM!	1	0	0	0	0	0	0	0	0	0	#NUM!	1	2.8008	0	0	0.9336	0
AC011447.4	ENSG00000267771		zinc finger protein (ZNF) pseudogene	unprocessed pseudogene	19	20206844	20206954	no	no	no	no	no	no	no	no	no	no	no	no	no	no	no	0	0	0	0	0	0	0	0	0	#NUM!	1	0	0	0	0	0	0	0	0	0	#NUM!	1	0	0	0	0	0
AC011447.5	ENSG00000274612		BCL2/adenovirus E1B 19kDa interacting protein 3 (BNIP3) pseudogene	processed pseudogene	19	20087013	20087576	no	no	no	no	no	no	no	no	no	no	no	no	no	no	no	0.932059	0	0.395778	0.442612	0.503879	0.727899	0	0.410593	1.07798	0.10833	1	0	0	0	0	0.576058	0	0.473211	0.349756	0	#NUM!	1	1.13487	0.561057	0	0.565309	1.05436
AC011448.1	ENSG00000258674		novel protein	protein coding	19	19516227	19536076	yes	yes	yes	yes	yes	no	no	no	no	no	no	no	no	no	no	7.55956	8.06225	14.7679	10.1299	7.33472	6.96558	8.71407	7.67146	1.32047	0.401052	0.410305	9.35439	9.81045	11.5238	10.2295	8.39187	6.41557	6.10616	6.9712	1.4674	0.553262	0.262636	9.21568	7.84236	10.6884	9.24882	3.62697
AC011451.2	ENSG00000270614		UBX domain protein 2A (UBXN2A) pseudogene	processed pseudogene	19	9348106	9348703	yes	yes	yes	yes	yes	no	no	no	no	no	no	no	no	no	no	4.0958	3.19566	5.09127	4.12758	3.24094	1.66862	4.83174	3.2471	1.27116	0.346146	0.831842	6.53007	5.15334	3.61902	5.10081	4.76382	5.74431	6.08737	5.53183	0.922083	-0.117031	0.860086	3.82353	4.12424	4.6188	4.18886	6.78163
AC011452.1	ENSG00000221125			snoRNA	19	49949316	49949527	yes	yes	no	yes	no	no	no	no	no	no	no	no	no	no	no	0.160083	1.23224	0	0.464108	5.9741	0.0879606	0	2.02069	0.229678	-2.12232	0.308996	3.7163e-08	3.01346	0.289875	1.10111	0	0	1.88693	0.628977	1.75064	0.807882	1	0	0	0	0	0
AC011455.2	ENSG00000269547		novel protein	protein coding	19	38915404	38949855	no	no	no	no	no	no	no	no	no	no	no	no	no	no	no	0	0	0	0	0	0	0	0	0	#NUM!	1	0	0	0	0	0	0	0	0	0	#NUM!	1	0	0	0	0	0
AC011458.1	ENSG00000270402		ankyrin repeat domain 26 (ANKRD26) pseudogene	processed pseudogene	19	19708965	19710465	yes	yes	yes	yes	no	no	no	no	no	no	no	no	no	no	no	6.41149	5.34982	7.65352	6.47161	4.87198	4.78871	10.0847	6.5818	0.983259	-0.0243566	1	9.12994	4.92979	8.40779	7.48917	8.10163	8.24269	5.82331	7.38921	1.01353	0.0193888	1	8.97791	4.4385	9.20509	7.5405	3.70712
AC011458.2	ENSG00000271283		iron-sulfur cluster assembly 1 homolog (S. cerevisiae) (ISCA1) pseudogene	processed pseudogene	19	19699203	19699409	yes	yes	yes	no	no	no	no	no	no	no	no	no	no	no	no	0	0	0	0	6.18084	0	0	2.06028	0	#NUM!	0.148755	0	0	13.8038	4.60127	0	7.66853	11.6093	6.42594	0.716045	-0.481878	0.777099	0	0	0	0	6.46668
AC011462.1	ENSG00000255730		novel protein	protein coding	19	41350853	41425001	yes	yes	yes	yes	yes	no	no	no	no	no	no	no	no	no	no	19.6174	20.3657	23.2992	21.0941	20.1193	13.5425	16.3286	16.6635	1.26589	0.340152	0.2593	14.5109	17.7256	16.4671	16.2345	8.81113	11.9383	13.1775	11.309	1.43555	0.521604	0.187758	16.8667	16.9089	14.4409	16.0722	9.42691
AC011467.4	ENSG00000269025		testis expressed 264 (TEX264) pseudogene	transcribed processed pseudogene	19	22605739	22608211	no	no	no	no	no	no	no	no	no	no	no	no	no	no	no	0	0	0	0	0	0	0	0	0	#NUM!	1	0	0	0	0	0	0	0	0	0	#NUM!	1	0	0	0	0	0
AC011467.5	ENSG00000271149		SWI5 recombination repair homolog (yeast) (SWI5) pseudogene	unprocessed pseudogene	19	22595479	22596163	no	no	no	no	no	no	no	no	no	no	no	no	no	no	no	0	0	0	0	0	0	0	0	0	#NUM!	1	0	0	0	0	0	0	0	0	0	#NUM!	1	0	0	0	0	0
AC011468.4	ENSG00000270248		transmembrane protein 50B (TMEM50B) pseudogene	processed pseudogene	19	52110318	52110726	yes	yes	no	yes	no	no	no	no	no	no	no	no	no	no	no	2.74478	0.740494	0	1.16176	0.84345	2.02653	1.62691	1.49896	0.775041	-0.367655	1	1.86583	0	1.918	1.26128	1.92854	0	0	0.642847	1.96202	0.97234	0.687515	1.92109	0	0.701187	0.874092	0
AC011471.1	ENSG00000267415		acyl-CoA synthetase bubblegum family member 2 (ACSBG2) pseudogene	transcribed processed pseudogene	19	6176256	6176442	no	no	no	no	no	no	no	no	no	no	no	no	no	no	no	0	0	0	0	0	0	0	0	0	#NUM!	1	0	0	0	0	0	0	0	0	0	#NUM!	1	0	0	0	0	0
AC011473.4	ENSG00000269741		novel transcript	protein coding	19	50996018	51009581	no	no	no	no	no	no	no	no	no	no	no	no	no	no	no	0	0	0	0	0	0	0	0	0	#NUM!	1	0	0	0	0	0	0	0	0	0	#NUM!	1	0	0	0	0	0
AC011475.1	ENSG00000271010		LSM2 homolog, U6 small nuclear RNA associated (S. cerevisiae) (LSM2) pseudogene	processed pseudogene	19	10598001	10598965	yes	yes	yes	yes	yes	no	no	no	no	no	no	no	no	no	no	4.76948	5.68755	5.86639	5.44114	7.51395	5.23559	8.00537	6.9183	0.786485	-0.346509	0.511504	8.23206	8.70456	8.93083	8.62248	7.01474	4.53626	6.64896	6.06665	1.42129	0.507201	0.451544	5.06638	7.40952	5.0437	5.83987	4.45047
AC011476.1	ENSG00000243494		ribosomal protein L36a (RPL36A) pseudogene	processed pseudogene	19	54973817	54974417	no	no	no	yes	no	no	no	no	no	no	no	no	no	no	no	0	0	0	0	0	0	0	0	0	#NUM!	1	1.64429	0	0	0.548097	0	0	0	0	0	#NUM!	0.500008	0	0	0	0	0
AC011477.1	ENSG00000267481		novel transcript, sense intronic to ZNF506	lncRNA	19	19788755	19790531	yes	yes	yes	yes	yes	no	no	no	no	no	no	no	no	no	no	18.3153	19.7582	19.1598	19.0778	12.9434	20.1381	19.4115	17.4977	1.0903	0.124725	0.775199	30.6758	24.9213	22.5894	26.0622	25.4832	23.4627	20.2592	23.0684	1.12978	0.176042	0.74189	15.5665	22.0057	19.7674	19.1132	16.3148
AC011477.5	ENSG00000271499		sorting nexin 18 (SNX18) pseudogene	processed pseudogene	19	19750618	19752544	no	no	yes	yes	no	no	no	no	no	no	no	no	no	no	no	1.95009	0	1.90461	1.2849	0	0	0	0	0	#NUM!	0.125012	2.63077	2.4536	0	1.69479	0	0	0	0	0	#NUM!	0.063285	0	2.69999	0	0.899997	0
AC011477.6	ENSG00000275540		ubiquitin specific peptidase 6 (Tre-2 oncogene) (USP6) pseudogene	unprocessed pseudogene	19	19740884	19750127	no	no	no	no	no	no	no	no	no	no	no	no	no	no	no	0.357009	0.383004	0.174342	0.304785	0.11098	0.133324	0	0.0814347	3.74269	1.90408	1	0.120406	0	0.247854	0.122753	0.126878	0.137692	0.104226	0.122932	0.998547	-0.00209776	1	0	0	0.0922615	0.0307538	0
AC011479.1	ENSG00000200209			misc RNA	19	38294544	38294636	no	no	no	no	no	no	no	no	no	no	no	no	no	no	no	0	0	0	0	0	0	0	0	0	#NUM!	1	0	0	0	0	0	0	1.11137	0.370457	0	#NUM!	1	0	0	0.319348	0.106449	0
AC011487.1	ENSG00000213777		vomeronasal 1 receptor (VN1R) pseudogene	transcribed processed pseudogene	19	53503392	53512687	yes	no	no	no	no	no	no	no	no	no	no	no	no	no	no	0	0	0	0	1.04298	0.763887	0.299007	0.701958	0	#NUM!	0.500008	0	0.301903	0.582323	0.294742	0.367744	0	0.579002	0.315582	0.933963	-0.0985627	1	0.297826	0.99457	0.580359	0.624252	0.344438
AC011487.2	ENSG00000268864		solute carrier family 7 (cationic amino acid transporter, y+ system), member 2 (SLC7A2) pseudogene	transcribed unprocessed pseudogene	19	53599628	53608451	yes	yes	yes	yes	yes	no	no	no	no	no	no	no	no	no	no	3.74514	3.32251	4.31262	3.79342	3.32607	3.41108	1.87359	2.87025	1.32164	0.402329	0.823832	2.3167	3.3348	3.62342	3.09164	3.92353	4.34824	4.97645	4.41607	0.700088	-0.514392	0.404962	2.56213	2.66955	2.26972	2.50047	2.3977
AC011487.3	ENSG00000269608		oligosaccharyltransferase complex subunit (OSTC) pseudogene	processed pseudogene	19	53616802	53617254	no	no	no	no	no	no	no	no	no	no	no	no	no	no	no	0	0	0	0	0	0	0	0	0	#NUM!	1	0	0	0	0	0	0	0	0	0	#NUM!	1	0	0	0	0	0
AC011494.1	ENSG00000268685		metadherin (MTDH) pseudogene	processed pseudogene	19	22362589	22362825	no	no	no	no	no	no	no	no	no	no	no	no	no	no	no	0	0	0	0	0	0	0	0	0	#NUM!	1	0	0	0	0	0	0	0	0	0	#NUM!	1	0	0	0	0	0
AC011495.1	ENSG00000243829		ribosomal protein S9 (RPS9) pseudogene	processed pseudogene	19	49719498	49720081	yes	yes	yes	yes	yes	no	no	no	no	no	no	no	no	no	no	1.15873	1.24113	0.754595	1.05149	2.40161	2.16343	0.914624	1.82655	0.575666	-0.796696	0.507845	1.56426	1.94174	2.00297	1.83632	4.38826	0.595472	0.450215	1.81132	1.01381	0.0197873	1	2.09991	2.675	2.39406	2.38966	0.502007
AC011497.2	ENSG00000269374		zinc finger, AN1-type domain 5 (ZFAND5) pseudogene	processed pseudogene	19	42485076	42485714	yes	yes	yes	yes	yes	no	no	no	no	no	no	no	no	no	no	17.3752	16.2672	13.4672	15.7032	10.6777	17.7693	13.9367	14.1279	1.1115	0.152508	0.752209	17.7222	14.9304	10.7054	14.4527	11.883	16.6789	13.2938	13.9519	1.03589	0.0508708	1	14.8388	15.1863	10.7026	13.5759	11.8264
AC011498.4	ENSG00000267385		novel protein	protein coding	19	4528427	4540067	yes	yes	yes	yes	yes	no	no	no	no	no	no	no	no	no	no	2.85798	1.3702	2.77397	2.33405	1.37925	2.188	1.44706	1.67144	1.39643	0.481743	0.774436	2.39151	2.17077	2.76227	2.44152	2.3401	2.83468	2.44101	2.5386	0.961758	-0.0562542	1	1.073	1.18353	2.09362	1.45005	1.39913
AC011499.1	ENSG00000267157		novel protein	protein coding	19	5784005	5785619	no	no	yes	no	no	no	no	no	no	no	no	no	no	no	no	0	0	1.8852	0.6284	1.44771	0	0	0.48257	1.30219	0.38094	1	1.55903	0	0.015583	0.524871	0	0	0.538286	0.179429	2.92523	1.54855	1	1.92865	0	0	0.642883	0.172943
AC011506.1	ENSG00000242411		ribosomal protein L13 (RPL13) pseudogene	processed pseudogene	19	56217168	56217777	no	no	no	no	no	no	no	no	no	no	no	no	no	no	no	0	0	0	0	0.900725	0	0	0.300242	0	#NUM!	1	0	0	0	0	0.514576	0.558437	0	0.357671	0	#NUM!	1	0.675831	0.501596	0	0.392476	0
AC011511.1	ENSG00000167807		novel transcript	protein coding	19	10305427	10316009	yes	yes	yes	yes	yes	no	no	no	no	no	no	no	no	no	no	7.23154	7.33595	8.16773	7.57841	8.2234	8.02238	7.99715	8.08098	0.937808	-0.0926355	1	7.99189	8.67856	9.47214	8.7142	9.65824	7.62193	7.28615	8.18877	1.06416	0.0897151	1	7.35077	4.99239	8.89596	7.07971	8.47579
AC011511.4	ENSG00000267303		novel transcript	protein coding	19	10315471	10320678	no	yes	yes	yes	no	no	no	no	no	no	no	no	no	no	no	0	0	1.5924	0.5308	0	1.31723	0	0.439077	1.2089	0.273695	1	0	1.02413	1.87691	0.967013	0	1.9332	2.4329	1.45537	0.664447	-0.589774	1	3.38598	0	5.34453	2.91017	1.45596
AC011530.1	ENSG00000268434		novel protein	protein coding	19	45779437	45785973	yes	no	yes	yes	yes	no	no	no	no	no	no	no	no	no	no	0	1.33603	6.47438	2.60347	4.75847	0	0	1.58616	1.64137	0.7149	0.783238	3.13276	1.27303	0	1.4686	0	0	0	0	0	#NUM!	0.125012	4.02487	0.634652	0	1.55317	1.18563
AC011591.2	ENSG00000283376		novel pseudogene	unitary pseudogene	17	68691809	68716064	no	no	no	no	no	no	no	no	no	no	no	no	no	no	no	0	0	0	0	0	0	0	0	0	#NUM!	1	0	0	0	0	0	0	0	0	0	#NUM!	1	0	0	0	0	0
AC011602.1	ENSG00000258193		peroxisomal biogenesis factor 2 (PEX2) pseudogene	processed pseudogene	12	81998632	81998962	no	no	no	no	no	no	no	no	no	no	no	no	no	no	no	0	0	0	0	0	0	0	0	0	#NUM!	1	0	0	0	0	0	0	0	0	0	#NUM!	1	0	0	0	0	0
AC011603.4	ENSG00000258283		novel transcript, antisense to DDN	lncRNA	12	48995150	48996334	no	no	no	no	no	no	no	no	no	no	no	no	no	no	no	0	0	0	0	0	0	0	0	0	#NUM!	1	0	0	0	0	0	0	0	0	0	#NUM!	1	0	0	0	0	0
AC011604.1	ENSG00000256157		proteasomal ATPase-associated factor 1 (PAAF1) pseudogene	processed pseudogene	12	20845065	20845260	no	no	no	no	no	no	no	no	no	no	no	no	no	no	no	0	0	0	0	0	0	0	0	0	#NUM!	1	0	0	0	0	0	0	0	0	0	#NUM!	1	0	0	0	0	0
AC011611.1	ENSG00000198923		NOP10 ribonucleoprotein homolog (yeast) (NOP10) pseudogene	processed pseudogene	12	75964799	75964995	no	no	no	no	no	no	no	no	no	no	no	no	no	no	no	0	0	0	0	0	0	0	0	0	#NUM!	1	0	0	0	0	0	0	0	0	0	#NUM!	1	0	0	0	0	0
AC011611.5	ENSG00000257941		density-regulated protein (DENR) pseudogene	processed pseudogene	12	76057538	76058115	yes	yes	yes	yes	yes	no	no	no	no	no	no	no	no	no	no	4.62753	1.37278	9.02236	5.00756	0.807581	6.53024	9.49037	5.6094	0.892709	-0.163738	0.909057	3.00757	4.40871	8.83966	5.41865	3.69431	5.13522	3.17028	3.99994	1.35468	0.437952	0.571677	3.98156	5.57251	5.78098	5.11168	5.0165
AC011611.6	ENSG00000258091		transmembrane protein 141 (TMEM141) pseudogene	processed pseudogene	12	75926213	75926467	no	no	no	no	no	no	no	no	no	no	no	no	no	no	no	0	0	0	0	0	0	0	0	0	#NUM!	1	0	0	0	0	0	0	0	0	0	#NUM!	1	0	0	0	0	0
AC011626.1	ENSG00000271219		glucosamine-phosphate N-acetyltransferase 1 (GNPNAT1) pseudogene	processed pseudogene	8	121113358	121113919	no	no	no	no	no	no	no	no	no	no	no	no	no	no	no	0	0	0	0	0	0.608487	0	0.202829	0	#NUM!	1	0	0	0	0	0	0	0	0	0	#NUM!	1	0.380265	0	0	0.126755	0
AC011726.1	ENSG00000251203		DnaJ (Hsp40) homolog, subfamily B, member 6 (DNAJB6) pseudogene	processed pseudogene	8	26433029	26434065	yes	yes	yes	yes	yes	no	no	no	no	no	no	no	no	no	no	1.27357	1.02473	1.86932	1.38921	0.793532	1.42684	1.87801	1.36613	1.01689	0.0241636	1	3.4432	1.20181	2.21045	2.28515	3.16832	1.47764	1.86324	2.16973	1.0532	0.0747794	1	1.78337	1.76834	2.3039	1.95187	0.828427
AC011742.1	ENSG00000227133		chromosome 11 open reading frame 73 (C11orf73) pseudogene	processed pseudogene	2	26160023	26161136	no	no	yes	no	yes	no	no	no	no	no	no	no	no	no	no	0	0	0	0	0	0	0	0	0	#NUM!	1	0	0	0	0	0.869734	0	0	0.289911	0	#NUM!	1	0	0.847086	0.632444	0.493177	0
AC011753.1	ENSG00000230603		ribosomal protein S21 (RPS21) pseudogene	processed pseudogene	2	109665209	109665742	no	no	no	no	no	no	no	no	no	no	no	no	no	no	no	0	0	0	0	0	0	0	0	0	#NUM!	1	0	0	0	0	0	0	0	0	0	#NUM!	1	0	0	0	0	0
AC011753.3	ENSG00000237916		ribosomal protein L37 (RPL37) pseudogene	processed pseudogene	2	109552536	109552846	no	no	no	no	no	no	no	no	no	no	no	no	no	no	no	0	0	0	0	0	0	0	0	0	#NUM!	1	0	0	0	0	0	0	0	0	0	#NUM!	1	0	0	0	0	0
AC011767.1	ENSG00000259425		Golgin subfamily A member 6 pseudogene	transcribed unprocessed pseudogene	15	22770523	22776199	no	no	no	no	no	no	no	no	no	no	no	no	no	no	no	0	0	0	0	0	0	0	0	0	#NUM!	1	0	0	0.222407	0.0741357	0	0.247111	0.720104	0.322405	0.229946	-2.12063	1	0	0.853782	0.46078	0.438187	0
AC011816.1	ENSG00000234073		chromobox homolog 3 (CBX3) pseudogene	processed pseudogene	3	36880184	36880729	yes	yes	yes	yes	yes	no	yes	no	no	no	no	yes	no	no	no	11.4778	13.6817	9.96455	11.708	11.1004	9.52523	10.5312	10.3856	1.12733	0.17291	0.712379	14.3371	13.3716	17.7077	15.1388	4.83449	7.86986	8.48716	7.06384	2.14314	1.09973	0.00924766	7.14319	11.1829	7.47042	8.59884	5.53037
AC011825.1	ENSG00000214917		ribosomal protein S15a (RPS15A) pseudogene	processed pseudogene	18	32075885	32076272	yes	yes	yes	yes	no	no	no	no	no	no	no	no	no	no	no	5.12495	7.22832	8.02672	6.79333	4.65648	4.47516	0.883912	3.33852	2.03483	1.02491	0.0988191	6.04901	9.41052	8.30077	7.9201	9.57441	5.77508	1.74744	5.69898	1.38974	0.474815	0.564858	6.99846	6.20736	10.833	8.01294	5.8384
AC011853.1	ENSG00000254051		NADH dehydrogenase [ubiquinone] flavoprotein 2, mitochondrial (NDUFV2) pseudogene	processed pseudogene	8	68176768	68177221	no	no	no	no	no	no	no	no	no	no	no	no	no	no	no	0	0	0	0	0	0	0	0	0	#NUM!	1	0	0	0	0	0	0	0	0	0	#NUM!	1	0	0	0	0	0
AC011890.1	ENSG00000181511		novel pseudogene	processed pseudogene	X	120733094	120733396	no	no	no	no	no	no	no	no	no	no	no	no	no	no	no	0	0	0	0	0	0	0	0	0	#NUM!	1	0	0	0	0	0	0	0	0	0	#NUM!	1	0	0	0	0	0
AC011891.2	ENSG00000229233		novel transcript	lncRNA	7	12654179	12654985	no	no	no	no	no	no	no	no	no	no	no	no	no	no	no	0	0	0	0	0	0	0	0	0	#NUM!	1	0	0	0	0	0	0	0	0	0	#NUM!	1	0	0	0	0	0
AC011894.1	ENSG00000271586		ribosomal protein L18a, pseudogene	processed pseudogene	7	44601032	44601487	no	no	no	no	no	no	no	no	no	no	no	no	no	no	no	0.563223	0	0	0.187741	0	0	0	0	0	#NUM!	1	0	0	0	0	0	0	0	0	0	#NUM!	1	0	0	0	0	0
AC011904.1	ENSG00000260445		cytochrome P450, family 3, subfamily A family pseudogene	unprocessed pseudogene	7	99869841	99869894	no	no	no	no	no	no	no	no	no	no	no	no	no	no	no	0	0	0	0	0	0	0	0	0	#NUM!	1	0	0	0	0	0	0	0	0	0	#NUM!	1	0	0	0	0	0
AC011921.2	ENSG00000267678		sema domain, immunoglobulin domain (Ig), short basic domain, secreted, (semaphorin) 3E (SEMA3E) pseudogene	processed pseudogene	17	60562010	60562161	no	no	no	no	no	no	no	no	no	no	no	no	no	no	no	0	0	0	0	0	0	0	0	0	#NUM!	1	0	0	0	0	0	0	0	0	0	#NUM!	1	0	0	0	0	0
AC011921.3	ENSG00000270553		splicing factor 3B, 14 kDa subunit (SF3B14) pseudogene	processed pseudogene	17	60513190	60513550	yes	yes	yes	yes	no	no	no	no	yes	no	no	no	no	yes	no	3.42885	5.51778	3.34889	4.09851	6.39539	2.561	4.04495	4.33378	0.945712	-0.0805272	1	4.62569	1.07855	4.76097	3.4884	7.3115	3.96736	6.00614	5.76167	0.60545	-0.72392	0.185034	4.00114	4.7474	1.77223	3.50692	2.23038
AC011933.1	ENSG00000228007		ribosomal protein L36a (RPL36A) pseudogene	processed pseudogene	17	75338827	75339147	yes	yes	yes	yes	yes	no	no	no	no	no	no	no	no	no	no	7.87245	15.3769	21.9979	15.0824	31.9763	13.6067	16.0461	20.543	0.734186	-0.445782	0.329638	12.8163	15.722	17.9436	15.494	10.7497	14.8995	19.8096	15.1529	1.02251	0.032115	0.917103	16.4907	18.17	31.887	22.1826	26.2103
AC011939.1	ENSG00000259924		DnaJ (Hsp40) homolog, subfamily B, member 14 pseudogene	processed pseudogene	15	65771176	65772139	yes	yes	yes	yes	yes	no	no	no	no	no	no	no	no	no	no	6.03922	10.0722	11.6547	9.25537	6.89688	9.99916	12.3225	9.73951	0.950291	-0.0735587	1	10.7172	7.42269	13.1997	10.4465	9.2653	7.75362	9.81517	8.9447	1.1679	0.223917	0.694142	5.30966	7.54452	8.27301	7.0424	5.32957
AC011978.1	ENSG00000253555		TAR DNA binding protein (TARDBP) pseudogene	unprocessed pseudogene	8	63136223	63138084	no	no	no	no	no	no	no	no	no	no	no	no	no	no	no	0.129671	0	0	0.0432237	0	0	0	0	0	#NUM!	1	0	0.161765	0	0.0539217	0	0	0	0	0	#NUM!	1	0.11992	0.17647	0.132963	0.143118	0
AC011979.1	ENSG00000239470		ribosomal protein L21 (RPL21) pseudogene	processed pseudogene	11	9660438	9660920	yes	no	no	yes	no	no	no	no	no	no	no	no	no	no	no	1.5118	1.34357	0	0.95179	0.746898	0	1.40434	0.717079	1.32731	0.408505	1	0	0.743957	0	0.247986	0	0.909332	0	0.303111	0.818136	-0.289587	1	0.571456	0	0.63782	0.403092	0
AC011979.2	ENSG00000255463		chondroitin sulfate synthase 1 (CHSY1) pseudogene	processed pseudogene	11	9631008	9631359	no	no	no	no	no	no	no	no	no	no	no	no	no	no	no	0	0	0.880778	0.293593	0	0	0	0	0	#NUM!	1	0	0	0	0	0	0	0	0	0	#NUM!	1	0	0	0	0	0
AC011998.1	ENSG00000227241		peroxiredoxin 5 (PRDX5) pseudogene	processed pseudogene	2	178105637	178105753	no	no	no	no	no	no	no	no	no	no	no	no	no	no	no	0	0	0	0	0	0	0	0	0	#NUM!	1	0	0	0	0	0	0	0	0	0	#NUM!	1	0	0	0	0	0
AC011998.2	ENSG00000229744		succinate dehydrogenase complex, subunit D, integral membrane protein (SDHD) pseudogene	processed pseudogene	2	178017993	178018465	no	no	no	no	no	no	no	no	no	no	no	no	no	no	no	0	0	0	0	0	0	0	0	0	#NUM!	1	0	0	0	0	0	0	0	0	0	#NUM!	1	0	0	0	0	0
AC012005.1	ENSG00000279274		ribosomal protein L41 (RPL41) pseudogene	processed pseudogene	Y	24362335	24362409	no	no	no	no	no	no	no	no	no	no	no	no	no	no	no	0	0	0	0	0	0	0	0	0	#NUM!	1	0	0	0	0	0	0	0	0	0	#NUM!	1	0	0	0	0	0
AC012044.1	ENSG00000270434		ataxin 1-like (ATXN1L) pseudogene	processed pseudogene	10	45812648	45812944	yes	yes	no	no	no	no	no	no	no	no	no	no	no	no	no	0	1.41841	1.29131	0.90324	0	0	1.55971	0.519903	1.73732	0.796864	1	0	0	0	0	0	0	1.54395	0.51465	0	#NUM!	0.500008	0	2.24776	0	0.749253	0
AC012065.2	ENSG00000233416		ribosomal protein S25 (RPS25) pseudogene	processed pseudogene	2	20606280	20606654	yes	yes	yes	yes	no	no	no	no	no	no	no	no	no	no	no	1.59197	0.853943	1.55484	1.33358	3.95905	5.94517	1.87801	3.92741	0.339558	-1.55827	0.0768507	2.14764	5.00753	2.21045	3.12187	2.26308	0	0	0.75436	4.13844	2.04909	0.0676763	2.97228	2.20415	0	1.72548	1.03553
AC012066.1	ENSG00000213197		nuclear distribution gene C (NUDC) pseudogene	processed pseudogene	2	152389937	152390630	yes	no	yes	no	yes	no	no	no	no	no	no	no	no	no	no	0.302938	0.324996	0.597924	0.408619	0.376686	1.8101	0.357369	0.848052	0.481833	-1.05339	0.625012	0	0.381156	0	0.127052	0	0.467352	0.35376	0.273704	0.464195	-1.1072	1	0.282799	0	0.313152	0.19865	0.788212
AC012075.1	ENSG00000231722		chromatin modifying protein 4A (CHMP4A) pseudogene	processed pseudogene	2	81418723	81419302	no	no	no	no	no	no	no	no	no	no	no	no	no	no	no	0	0	0	0	0	0	0	0	0	#NUM!	1	0	0	0	0	0	0	0	0	0	#NUM!	1	0	0	0	0	0
AC012078.1	ENSG00000218410		pseudogene similar to primate FRD envelope proteins (ENVFRD)	processed pseudogene	Y	3851224	3852869	no	no	no	no	no	no	no	no	no	no	no	no	no	no	no	0	0	0	0	0	0	0	0	0	#NUM!	1	0	0	0	0	0	0	0	0	0	#NUM!	1	0	0	0	0	0
AC012085.1	ENSG00000186076		phosphoglycerate mutase 1 (brain) (PGAM1) pseudogene	processed pseudogene	12	93640822	93641586	yes	yes	no	no	no	no	no	no	no	no	no	no	no	no	no	3.62566	0	2.95275	2.1928	8.29026	0	0	2.76342	0.793511	-0.333678	0.814777	0.521635	0	8.69477e-05	0.173907	0.000682516	0.0452139	10.8145	3.62013	0.0480389	-4.37965	0.18605	0	0	0	0	0
AC012100.1	ENSG00000241130		ribosomal protein L32 (RPL32) pseudogene	processed pseudogene	15	50798670	50798951	no	no	no	no	no	no	no	no	no	no	no	no	no	no	no	3.02938	0	0	1.00979	0	0	0	0	0	#NUM!	0.250012	0	0	0	0	0	0	0	0	0	#NUM!	1	0	0	0	0	0
AC012119.1	ENSG00000207027			snoRNA	8	23806229	23806377	no	no	no	no	no	no	no	no	no	no	no	no	no	no	no	0	0	0	0	0	0	0	0	0	#NUM!	1	0	0	0	0	0	0	0	0	0	#NUM!	1	0	0	0	0	0
AC012123.2	ENSG00000243355		ribosomal protein S27 (RPS27) pseudogene	processed pseudogene	18	32779039	32779286	yes	no	yes	no	no	no	no	no	no	no	no	no	no	no	no	0	0	0	0	2.81058	0	0	0.93686	0	#NUM!	0.250012	0	2.84393	0	0.947977	0	0	0	0	0	#NUM!	0.250012	0	0	0	0	0
AC012146.2	ENSG00000262495		zinc finger protein fiamily pseudogene	processed pseudogene	17	5060356	5062123	yes	yes	yes	yes	yes	no	no	no	no	no	no	no	no	no	no	9.21595	5.64971	12.8586	9.24142	10.641	8.85002	13.2016	10.8975	0.848028	-0.237816	0.519163	7.10444	3.313	15.5384	8.65195	4.67895	8.12444	8.4559	7.08643	1.22092	0.287969	0.826439	6.14522	11.8485	8.8462	8.94664	6.85113
AC012146.4	ENSG00000262855		tumor necrosis factor receptor superfamily, member 13B (TNFRSF13B) pseudogene	processed pseudogene	17	5126740	5127010	no	no	no	yes	yes	no	no	no	no	no	no	no	no	no	no	0	0	0	0	0	0	0	0	0	#NUM!	1	0	0	0	0	0	0	0	0	0	#NUM!	1	0	0	0	0	0
AC012158.1	ENSG00000243024		ribosomal protein S11 pseudogene 6	transcribed processed pseudogene	12	64222337	64397065	no	no	no	no	yes	no	no	no	no	no	no	no	no	no	no	0	0	0	0	0	0	0	0	0	#NUM!	1	0	0	0	0	0	0	0	0	0	#NUM!	1	0	0	0	0	0
AC012170.1	ENSG00000242737		ribosomal protein S20 (RPS20) pseudogene	processed pseudogene	15	50466738	50467096	yes	yes	yes	yes	yes	no	no	no	no	no	no	no	no	no	no	13.0011	3.7194	12.7054	9.80863	7.54419	10.3578	6.13484	8.01228	1.2242	0.291839	0.622227	5.84636	9.81477	12.0347	9.23194	11.0891	14.7086	9.10931	11.6357	0.793417	-0.333849	0.313752	13.755	9.60031	9.85558	11.0703	4.51033
AC012175.1	ENSG00000270440		F-box and WD repeat domain containing 12 (FBXW12) pseudogenes	processed pseudogene	16	5838131	5838661	no	no	no	no	no	no	no	no	no	no	no	no	no	no	no	0	0	0	0	0	0	0	0	0	#NUM!	1	0	0	0	0	0	0	0	0	0	#NUM!	1	0	0	0	0	0
AC012182.1	ENSG00000207173			misc RNA	16	58083068	58083168	no	no	no	no	no	no	no	no	no	no	no	no	no	no	no	0	0	0	0	0	0	0	0	0	#NUM!	1	0	0	0	0	0	0	0	0	0	#NUM!	1	0	0	0	0	0
AC012184.2	ENSG00000260537		novel protein, DDX19B and DDX19A readthrough	protein coding	16	70299194	70372582	no	no	no	no	no	no	no	no	no	no	no	no	no	no	no	0	0	0	0	0	0	0	0	0	#NUM!	1	0	0	6.45169e-07	2.15056e-07	0	0	0	0	0	#NUM!	1	0	0.800006	0	0.266669	0
AC012254.2	ENSG00000267228		novel transcript	protein coding	18	47108188	47176345	yes	yes	yes	yes	yes	no	no	no	no	no	no	no	no	no	no	1.71702e-08	4.37333	0	1.45778	3.03912	0	7.20126	3.41346	0.427067	-1.22747	0.606124	4.37489	6.93645	0.385146	3.89883	0.0990568	5.96885	0	2.02264	1.9276	0.946806	0.556528	1.21586	0.248076	0	0.487979	9.20475
AC012254.4	ENSG00000267800		SUMO2 SMT3 suppressor of mif two 3 homolog 2 (S. cerevisiae), pseudogene	processed pseudogene	18	47137018	47137290	yes	yes	yes	yes	no	no	no	no	no	no	no	no	no	no	no	11.618	3.56112	6.48401	7.22104	10.3188	0	3.91585	4.74488	1.52186	0.605836	0.638942	15.6732	8.35298	6.91353	10.3132	14.1563	5.12098	3.8763	7.71786	1.33628	0.418222	0.633504	10.8456	2.29794	6.86267	6.66874	8.63678
AC012306.1	ENSG00000204399		archaelysin family metallopeptidase 2 (AMZ2) pseudogene	processed pseudogene	2	127931327	127931440	no	no	no	no	no	no	no	no	no	no	no	no	no	no	no	0	0	0	0	0	0	0	0	0	#NUM!	1	0	0	0	0	0	0	0	0	0	#NUM!	1	0	0	0	0	0
AC012308.1	ENSG00000235742		novel pseudogene	processed pseudogene	10	117023674	117023851	no	no	no	no	no	no	no	no	no	no	no	no	no	no	no	0	0	0	0	0	0	0	0	0	#NUM!	1	0	0	0	0	0	0	0	0	0	#NUM!	1	0	0	0	0	0
AC012309.1	ENSG00000267360		novel protein	protein coding	19	37093019	37210512	yes	yes	yes	yes	yes	no	no	no	no	no	no	no	no	no	no	5.82611	8.54844	12.6455	9.00668	10.1804	11.5267	8.65673	10.1213	0.889876	-0.168324	0.694142	18.0307	9.00543	11.615	12.8837	14.1316	13.5166	14.1153	13.9212	0.925475	-0.111734	0.657205	6.69169	7.1767	6.67345	6.84728	15.6099
AC012354.2	ENSG00000274520			misc RNA	2	44932320	44932406	no	no	no	no	no	no	no	no	no	no	no	no	no	no	no	0	0	0	0	0	0	0	0	0	#NUM!	1	0	0	0	0	0	0	0	0	0	#NUM!	1	0	0	0	0	0
AC012358.2	ENSG00000206964			misc RNA	2	55286018	55286128	yes	yes	yes	yes	yes	no	no	no	no	no	no	no	no	no	no	3.72939	1.46701	3.39959	2.86533	4.63729	1.85698	2.93299	3.14242	0.911823	-0.133174	0.814557	5.19884	3.12821	4.48783	4.27163	2.47406	4.60277	2.7582	3.27834	1.30298	0.381815	0.677697	5.22221	4.13081	2.57009	3.97437	4.04312
AC012368.3	ENSG00000270354		family with sequence similarity 136, member A (FAM136A) pseudogene	processed pseudogene	2	64208498	64208716	no	no	no	no	no	no	no	no	no	no	no	no	no	no	no	0	0	0	0	0	0	0	0	0	#NUM!	1	0	0	0	0	0	0	0	0	0	#NUM!	1	0	5.24766	0	1.74922	0
AC012400.1	ENSG00000253362		tropomyosin 3 (TPM3) pseudogene	unprocessed pseudogene	8	84163449	84164564	no	no	no	no	no	no	no	no	no	no	no	no	no	no	no	0	0	0	0	0	0	0	0	0	#NUM!	1	0	0	0	0	0	0	0	0	0	#NUM!	1	0	0	0	0	0
AC012414.1	ENSG00000259214		ankyrin repeat domain 18B (ANKRD18B) pseudogene	processed pseudogene	15	20826454	20826640	no	no	no	no	no	no	no	no	no	no	no	no	no	no	no	0	0	0	0	0	0	0	0	0	#NUM!	1	0	1.10275	0	0.367583	0.622965	0	0	0.207655	1.77016	0.82388	1	0.409043	0.606674	0	0.338572	0
AC012414.2	ENSG00000259383		novel transcript	lncRNA	15	20759311	20774794	no	no	no	no	no	no	no	no	no	no	no	no	no	no	no	0	0	0	0	0	0	0	0	0	#NUM!	1	0	0	0	0	0	0	0	0	0	#NUM!	1	0	0	0	0	0
AC012414.6	ENSG00000274499		coxsackie virus and adenovirus receptor (CXADR) pseudogene	transcribed processed pseudogene	15	20803505	20826173	no	no	no	no	yes	no	no	no	no	no	no	no	no	no	no	0	0	0	0	0	0	0	0	0	#NUM!	1	0	0	0	0	0	0	0	0	0	#NUM!	1	0	0	0	0	0
AC012433.1	ENSG00000267713		NADH dehydrogenase pseudogene	transcribed processed pseudogene	18	50669510	50670215	no	no	no	no	no	no	no	no	no	no	no	no	no	no	no	0	0	0	0	0	0	0	0	0	#NUM!	1	0	0	0	0	0	0	0	0	0	#NUM!	1	0	0	0	0	0
AC012435.1	ENSG00000212279			snoRNA	15	74490959	74491028	yes	yes	yes	yes	yes	no	no	no	no	no	no	no	no	no	no	30.8356	34.897	37.2507	34.3278	35.107	31.2026	33.5508	33.2868	1.03127	0.0444221	0.944022	36.8056	34.0531	39.5896	36.8161	35.4062	31.7243	33.5201	33.5502	1.09734	0.134011	0.783471	27.3023	35.6412	28.7722	30.5719	29.6621
AC012441.1	ENSG00000227080		novel pseudogene	processed pseudogene	7	51388430	51389114	yes	yes	yes	yes	yes	no	no	no	no	no	no	no	no	no	no	0	3.26031	1.91608	1.72546	1.24846	1.99371	1.65548	1.63255	1.05691	0.0798525	1	1.32147	4.02839	1.5292	2.29302	0.50226	0	1.93225	0.811503	2.82564	1.49858	0.17972	1.04347	1.02904	2.49456	1.52236	2.07214
AC012441.2	ENSG00000228897		novel pseudogene	processed pseudogene	7	51386363	51387101	no	no	no	yes	no	no	no	no	no	no	no	no	no	no	no	0.878293	0.462331	1.23549	0.858705	0	0	0.369055	0.123018	6.9803	2.80329	0.250012	0.564962	1.49049	1.3568	1.13742	0	0.49154	0	0.163847	6.94196	2.79534	0.625012	0	0.45588	0	0.15196	0
AC012442.3	ENSG00000243389		novel transcript	lncRNA	2	112589040	112614431	yes	yes	yes	yes	yes	no	no	no	no	no	no	no	no	no	no	1.49132	0.935531	1.06466	1.16384	1.57436	1.26984	1.53332	1.45917	0.7976	-0.326263	1	2.03297	0.836787	0.972992	1.28092	1.21306	0.996526	0.269037	0.826208	1.55036	0.632603	1	0.813992	0.896752	1.35384	1.02153	0.829134
AC012443.1	ENSG00000270776		ribosomal protein L22 (RPL22) pseudogene	processed pseudogene	2	152539197	152539427	no	yes	no	no	yes	no	no	no	no	no	no	no	no	no	no	2.98355	0	0	0.994517	0	0	0	0	0	#NUM!	0.250012	0	0	0	0	0	0	3.48408	1.16136	0	#NUM!	0.125012	0	0	0	0	0
AC012468.1	ENSG00000271353		developmental pluripotency associated 3 (DPPA3) pseudogene	processed pseudogene	10	119562101	119562530	no	no	no	no	no	no	no	no	no	no	no	no	no	no	no	0	0	0	0	0	0	0	0	0	#NUM!	1	0	0	1.72609	0.575363	0	0	0	0	0	#NUM!	0.500008	0	0.860585	0	0.286862	0
AC012491.1	ENSG00000271074		5'-nucleotidase domain containing 2 (NT5DC2) pseudogene	processed pseudogene	2	211104934	211105732	no	no	no	no	no	no	no	no	no	no	no	no	no	no	no	0	0	0	0	0	0	0	0	0	#NUM!	1	0	0	0	0	0	0	0	0	0	#NUM!	1	0	0	0	0	0
AC012493.1	ENSG00000270699		ribosomal L24 domain containing 1 (RSL24D1) pseudogene	processed pseudogene	2	100377421	100377532	no	no	no	no	no	no	no	no	no	no	no	no	no	no	no	0	0	0	0	0	0	0	0	0	#NUM!	1	0	0	0	0	0	0	0	0	0	#NUM!	1	0	0	0	0	0
AC012501.2	ENSG00000227400		novel transcript	lncRNA	2	153421616	153593288	no	no	no	no	no	no	no	no	no	no	no	no	no	no	no	0	0	0	0	0	0	0	0	0	#NUM!	1	0	0	0	0	0	0	0	0	0	#NUM!	1	0	0	0	0	0
AC012507.3	ENSG00000283164		novel transcript, antisense to GPR55	lncRNA	2	230924567	230929919	no	no	no	no	no	no	no	no	no	no	no	no	no	no	no	0	0	0	0	0	0	0	0	0	#NUM!	1	0	0	0	0	0	0	0	0	0	#NUM!	1	0	0	0	0	0
AC012513.2	ENSG00000236478		heterogeneous nuclear ribonucleoprotein A3 (HNRNPA3) pseudogene	processed pseudogene	2	216174896	216176032	yes	yes	yes	yes	yes	no	no	no	no	no	no	no	no	no	no	3.58276	6.64649	6.68031	5.63652	4.05618	3.40575	3.85135	3.77109	1.49466	0.579817	0.345039	7.90907	5.53233	9.4971	7.64617	4.63665	6.28096	7.62526	6.18096	1.23705	0.306904	0.755308	5.32645	8.56812	4.20859	6.03439	6.78828
AC012519.1	ENSG00000225662		ribosomal protein L14 (RPL14) pseudogene	processed pseudogene	3	62779176	62779785	no	no	no	no	no	no	no	no	no	no	no	no	no	no	no	0	0	0	0	0	0	0.427019	0.14234	0	#NUM!	1	0	0	0	0	0	0	0	0	0	#NUM!	1	0	0	0	0	0
AC012531.3	ENSG00000273049		novel protein, readthrough between HOXC10 and HOXC5	protein coding	12	53985845	54034888	no	no	no	no	no	no	no	no	no	no	no	no	no	no	no	0	0	0	0	0	0	0	0	0	#NUM!	1	0.351955	0	0	0.117318	0.370873	0	0	0.123624	0.948991	-0.0755337	1	0	0	0	0	0.339406
AC012569.1	ENSG00000267293		U3 small nucleolar RNA-associated protein 18 homolog, pseudogene	processed pseudogene	18	46028306	46029829	yes	yes	yes	yes	yes	no	no	no	no	no	no	no	no	no	no	3.15179	3.37243	8.06595	4.86339	7.93282	7.82369	10.0617	8.60607	0.565112	-0.823391	0.0807887	1.5727	1.75133	2.58969	1.97124	2.98198	4.19171	4.47	3.88123	0.507891	-0.977409	0.237954	1.19906	3.22762	1.69507	2.04058	3.1834
AC012616.1	ENSG00000268922		proline-rich protein pseudogene	processed pseudogene	19	8778665	8778861	no	no	no	no	no	no	no	no	no	no	no	no	no	no	no	0	0	0	0	0	0	0	0	0	#NUM!	1	0	0	0	0	0	0	0	0	0	#NUM!	1	0	0	0	0	0
AC012618.1	ENSG00000213293		ribosomal protein L28 (RPL28) pseudogene	processed pseudogene	19	12260126	12260537	yes	yes	yes	yes	no	no	no	no	no	no	no	no	no	no	no	2.67973	2.15619	3.27785	2.70459	4.99554	1.00256	0.789894	2.26266	1.19531	0.257385	1	2.7099	1.68839	1.85944	2.08591	4.75927	1.03299	3.13135	2.97454	0.701255	-0.511989	0.607284	1.25092	0	2.07648	1.10913	0.871093
AC012618.2	ENSG00000234750		ribosomal protein S2 (RPS2) pseudogene	processed pseudogene	19	12284337	12285185	yes	yes	yes	yes	yes	no	no	no	no	no	no	no	no	no	no	10.9455	11.7441	10.9179	11.2025	11.294	8.34808	6.31918	8.65375	1.29452	0.372417	0.435214	14.136	12.0144	10.3462	12.1655	11.9167	8.6216	10.8768	10.4717	1.16175	0.2163	0.716452	12.1136	11.6063	8.18735	10.6357	11.2085
AC012618.3	ENSG00000234773		novel zinc finger protein pseudogene	transcribed unprocessed pseudogene	19	12195015	12237767	yes	yes	yes	yes	yes	no	no	no	no	no	no	no	no	no	no	7.14142	7.73216	8.68833	7.85397	6.87839	9.21969	6.00858	7.36888	1.06583	0.0919773	1	6.90916	10.6262	11.0302	9.52184	10.0583	7.45496	10.0103	9.17453	1.03786	0.0536118	1	7.68032	9.9144	7.92482	8.50651	6.49714
AC012651.1	ENSG00000258461		novel transcript	protein coding	15	42348103	42412317	yes	yes	yes	yes	yes	no	no	no	no	no	no	no	no	no	no	9.89631	7.88131	11.4128	9.73013	10.4642	8.95811	8.98417	9.46881	1.0276	0.0392788	1	7.18396	8.65832	10.0225	8.6216	8.58368	7.11463	9.12007	8.27279	1.04216	0.0595768	1	9.22585	9.91407	8.53249	9.22413	7.19985
AC012653.1	ENSG00000259477		calponin 2 (CNN2) pseudogene	processed pseudogene	15	57979716	57980646	no	no	no	no	no	no	no	no	no	no	no	no	no	no	no	0.207464	0	0.202626	0.136697	0	0	0	0	0	#NUM!	1	0.279879	0	0	0.093293	0	0	0	0	0	#NUM!	1	0	0.287243	0.214459	0.167234	0
AC012669.1	ENSG00000270289		ribosomal protein L17 (RPL17) pseudogene	processed pseudogene	2	180473137	180473419	no	no	no	yes	no	no	no	no	no	no	no	no	no	no	no	0	0	0	0	0	0	0	0	0	#NUM!	1	0	0	0	0	0	0	0	0	0	#NUM!	1	0	0	0	0	0
AC012671.1	ENSG00000283262			snRNA	2	88367793	88367862	no	no	no	no	no	no	no	no	no	no	no	no	no	no	no	0	0	0	0	0	0	0	0	0	#NUM!	1	0	0	0	0	0	0	0	0	0	#NUM!	1	0	0	0	0	0
AC012676.2	ENSG00000275515		cytochrome c oxidase subunit VIIc (COX7C) pseudogene	processed pseudogene	16	4433202	4433387	yes	yes	no	yes	no	no	no	no	no	no	no	no	no	no	no	4.09186	8.77961	0	4.29049	5.088	0	4.82708	3.30503	1.29817	0.376479	0.832636	5.52012	0	5.68156	3.73389	0	0	4.77833	1.59278	2.34427	1.22914	0.53827	7.63969	5.66537	0	4.43502	0
AC013244.1	ENSG00000271018		mitochondrial inner membrane organizing system 1 (MINOS1) pseudogene	processed pseudogene	12	50756892	50757433	no	no	no	no	no	no	no	no	no	no	no	no	no	no	no	0	0	0	0	0	0	0	0	0	#NUM!	1	0	0	0	0	0	0	0	0	0	#NUM!	1	0	0	0	0	0
AC013244.2	ENSG00000271490		chromosome 12 open reading frame 76 (C12orf76) pseudogene	processed pseudogene	12	50806335	50806437	no	no	no	no	no	no	no	no	no	no	no	no	no	no	no	0	0	0	0	0	0	0	0	0	#NUM!	1	0	0	0	0	0	0	0	0	0	#NUM!	1	0	0	0	0	0
AC013244.3	ENSG00000271621		ubiquitin-conjugating enzyme E2L 3 (UBE2L3) pseudogene	processed pseudogene	12	50847925	50848312	yes	no	no	no	no	no	no	no	no	no	no	no	no	no	no	0	0	0	0	1.8564	0	0	0.6188	0	#NUM!	0.500008	0	0	0	0	1.06116	0	0	0.35372	0	#NUM!	1	0	0	0	0	0
AC013262.1	ENSG00000233444		mitochondrially encoded cytochrome c oxidase II (MT-CO2) pseudogene	processed pseudogene	2	81666477	81666728	no	no	no	yes	no	no	no	no	no	no	no	no	no	no	no	2.13684	0	0	0.71228	0	0	0	0	0	#NUM!	0.500008	0	0	0	0	0	0	0	0	0	#NUM!	1	0	0	0	0	0
AC013267.1	ENSG00000202479			snoRNA	2	24969388	24969477	yes	yes	yes	yes	no	no	no	no	no	no	no	no	no	no	no	1.77286	0	12.1206	4.63115	4.40891	0	0	1.46964	3.15122	1.65591	0.482533	2.39168	0	2.46162	1.61777	0	2.73506	6.21086	2.98197	0.542515	-0.882265	0.56939	3.31002	4.90922	0	2.73975	2.3064
AC013268.1	ENSG00000186148		two-pore calcium channel 3 (TPCN3) pseudogene	transcribed unprocessed pseudogene	2	109933161	109974085	no	no	no	no	no	no	no	no	no	no	no	no	no	no	no	0	0.209381	0.0665682	0.0919831	0	0.0946672	0.0804042	0.0583571	1.57621	0.65646	1	0	0	0	0	0.0809719	0	0.216888	0.0992866	0	#NUM!	1	0	0	0.51187	0.170623	0
AC013268.2	ENSG00000229730		zinc finger protein 595 (ZNF595) pseudogene	processed pseudogene	2	110012265	110012601	no	no	no	no	no	no	no	no	no	no	no	no	no	no	no	0	0	0	0	0	0	0	0	0	#NUM!	1	0	0	0	0	0	0	0	0	0	#NUM!	1	0	0	0.510358	0.170119	0
AC013268.3	ENSG00000235721		pseudogene similar to part of zinc finger protein 532 (ZNF532)	processed pseudogene	2	110007675	110010783	no	no	no	no	no	no	no	no	no	no	no	no	no	no	no	0	0	0	0	0	0	0.085802	0.0286007	0	#NUM!	1	0	0	0	0	0	0	0	0	0	#NUM!	1	0.0678982	0.10191	0	0.0566027	0
AC013268.4	ENSG00000283283		novel pseudogene, similar to zonadhesin (Zan)	unprocessed pseudogene	2	110022447	110050064	no	no	no	no	no	no	no	no	no	no	no	no	no	no	no	0	0	0	0	0	0	0	0	0	#NUM!	1	0	0	0	0	0	0	0	0	0	#NUM!	1	0	0	0	0	0
AC013271.1	ENSG00000284337		novel transcript	protein coding	2	109898432	109968557	yes	yes	yes	yes	yes	no	no	no	no	no	no	no	no	no	no	1.20173	2.75712	2.42229	2.12705	1.6352	1.56106	2.72881	1.97502	1.07697	0.106978	1	1.01055	1.14357	1.28205	1.14539	1.06636	3.28339	1.81122	2.05366	0.557732	-0.842356	0.507845	0.97838	0.717194	1.31631	1.00396	1.54387
AC013290.1	ENSG00000267585		ribosomal protein L10a (RPL10A) pseudogene	processed pseudogene	18	34573987	34574523	yes	no	no	no	yes	no	no	no	no	no	no	no	no	no	no	0	0	0	0	1.08376	0.650979	0	0.578246	0	#NUM!	0.500008	0.587902	0	1.21019	0.599364	0	0	0.5089	0.169633	3.53329	1.82101	1	0	0	0	0	0
AC013355.1	ENSG00000260036		thioesterase superfamily member 4 (THEM4) pseudogene	processed pseudogene	15	55442635	55443357	no	no	no	no	no	no	no	no	no	no	no	no	no	no	no	0	0	0	0	0	0	0	0	0	#NUM!	1	0	0	0	0	0.887243	0	0	0.295748	0	#NUM!	1	0	0	0	0	0
AC013356.1	ENSG00000244251		ribosomal protein L9 (RPL9) pseudogene	processed pseudogene	15	40480752	40481315	no	no	yes	yes	no	no	no	no	no	no	no	no	no	no	no	0.812066	0	0	0.270689	0	0	0	0	0	#NUM!	1	0	0.53325	0.563187	0.365479	0	0	0.474095	0.158032	2.31269	1.20957	1	0.758512	0	0.419896	0.392803	0.527657
AC013394.1	ENSG00000279765		novel protein	protein coding	15	92883413	92949230	yes	yes	yes	yes	yes	no	no	no	no	no	no	no	no	no	no	91.5466	71.9542	74.0044	79.1684	60.1368	81.989	73.0991	71.7416	1.10352	0.142113	0.444107	77.7316	80.8059	78.5669	79.0348	78.8759	74.9991	87.0888	80.3213	0.983983	-0.0232947	0.553691	69.8026	73.8162	92.4782	78.699	52.4791
AC013399.1	ENSG00000232723		ribosomal protein S17 (RPS17) pseudogene	processed pseudogene	2	121309995	121310412	no	no	no	no	no	no	no	no	no	no	no	no	no	no	no	0	0.402843	0	0.134281	0	0	0.422832	0.140944	0.952726	-0.0698667	1	0	0	0	0	0	0	0	0	0	#NUM!	1	0	0	0	0	0
AC013404.1	ENSG00000231017		ribosomal protein S27 (RPS27) pseudogene	processed pseudogene	2	211298941	211299189	no	no	no	no	no	no	no	no	no	no	no	no	no	no	no	0	0	0	0	0	0	0	0	0	#NUM!	1	0	0	0	0	0	0	0	0	0	#NUM!	1	0	0	0	0	0
AC013410.1	ENSG00000237016		heat shock protein 90kDa alpha (cytosolic), class B member 1 (HSP90AB1) pseudogene	processed pseudogene	2	173575110	173576341	no	no	no	no	no	no	no	no	no	no	no	no	no	no	no	0	0.317897	0	0.105966	0	0	0	0	0	#NUM!	1	0	0	0	0	0	0	0	0	0	#NUM!	1	0	0	0	0	0
AC013410.2	ENSG00000237617		dynein, axonemal, heavy chain 11 (DNAH11) pseudogene	processed pseudogene	2	173705948	173706148	no	no	no	no	no	no	no	no	no	no	no	no	no	no	no	0	0	0	0	0	0	0	0	0	#NUM!	1	0	0	0	0	0	0	0	0	0	#NUM!	1	0	7.93766	0	2.64589	0
AC013412.1	ENSG00000274365		WWC family member 3 (WWC3) pseudogene	processed pseudogene	Y	6789153	6789344	no	no	no	no	no	no	no	no	no	no	no	no	no	no	no	0	0	0	0	0	0	0	0	0	#NUM!	1	0	0	0	0	0	0	0	0	0	#NUM!	1	0	0	0	0	0
AC013429.1	ENSG00000234658		ribosomal protein L21 (RPL21) pseudogene	processed pseudogene	7	138645671	138646448	no	no	no	no	no	no	no	no	no	no	no	no	no	no	no	0	0	0	0	0	0	0	0	0	#NUM!	1	0	0	0	0	0	0	0	0	0	#NUM!	1	0	0	0	0	0
AC013429.2	ENSG00000252188			snoRNA	7	138625060	138625179	yes	yes	yes	yes	no	no	no	no	no	no	no	no	no	no	no	3.10989	1.9462	2.53114	2.52908	3.22248	2.32276	1.52861	2.35795	1.07257	0.101072	1	1.74808	1.30429	5.03777	2.69671	1.47364	3.5983	1.81581	2.29592	1.17457	0.232133	1	1.20965	2.15289	1.60737	1.65664	1.68575
AC013439.1	ENSG00000233996		jumonji domain containing 1A (JMJD1A) pseudogene	processed pseudogene	2	189486480	189487992	no	no	no	yes	yes	no	no	no	no	no	no	no	no	no	no	0.294364	0.315798	0	0.203387	0.366025	0.659577	0.347255	0.457619	0.444447	-1.16992	1	0	0.370369	0.408725	0.259698	0	0	0.171874	0.0572913	4.53294	2.18045	1	0	0.20378	0.456433	0.220071	0.382952
AC013444.2	ENSG00000270390		Sideroflexin 4 (SFXN4) Pseudogene	Pseudogene	2	142947300	142948086	yes	yes	yes	yes	yes	yes	yes	yes	yes	no	no	no	no	yes	no	15.1394	23.6744	25.8135	21.5424	36.3738	40.2472	38.7464	38.4558	0.560187	-0.83602	0.000133358	18.693	19.6941	23.5151	20.6341	37.9364	19.7933	32.362	30.0306	0.687102	-0.541404	0.0225397	8.14443	9.94769	10.0796	9.39057	13.3529
AC013452.1	ENSG00000200120			misc RNA	15	49137762	49137863	yes	yes	yes	yes	yes	no	no	no	no	no	no	no	no	no	no	0	1.99729	2.9093	1.63553	1.85197	2.22483	2.19624	2.09101	0.782171	-0.354444	1	2.51363	1.87394	3.61902	2.66886	3.17588	2.29772	2.17406	2.54922	1.04693	0.066165	1	1.39037	1.03106	1.5396	1.32034	2.90641
AC013467.1	ENSG00000201088			misc RNA	2	174264878	174264981	no	no	no	no	no	no	no	no	no	no	no	no	no	no	no	0	0	0	0	0	0	0	0	0	#NUM!	1	0	0	0	0	0	0	0	0	0	#NUM!	1	0	0	0	0	0
AC013467.2	ENSG00000227180		leucine rich repeat containing 2 (LRRC2) pseudogene	processed pseudogene	2	174299324	174300956	yes	yes	yes	yes	yes	no	no	no	no	no	no	no	no	no	no	2.14042	0.255141	3.71645	2.03734	2.66149	1.7763	2.52501	2.32093	0.877809	-0.188021	1	1.92502	2.09461	2.97198	2.33054	3.04274	2.5683	3.05495	2.88866	0.806787	-0.30974	0.803645	1.11007	2.63423	1.7209	1.82173	1.85638
AC013470.1	ENSG00000224667		PC4 and SFRS1 interacting protein 1 (PSIP1) pseudogene	processed pseudogene	7	12506007	12507478	yes	yes	yes	yes	yes	no	no	no	no	no	no	no	no	no	no	1.10256	0	0.538426	0.546995	0	3.294	1.30067	1.53156	0.35715	-1.4854	0.458446	0.743707	2.77449	0	1.17273	0.783683	0.850482	1.28754	0.973902	1.20416	0.268027	1	0.514635	0	1.70961	0.741415	0
AC013470.2	ENSG00000226690		novel protein	protein coding	7	12469621	12542222	yes	yes	yes	yes	yes	no	no	no	no	no	no	no	no	no	no	2.71905	1.27631	2.22973	2.07503	2.58925	4.14782	3.55907	3.43205	0.604604	-0.725938	0.454558	2.38952	2.87372	3.2984	2.85388	2.70954	2.7159	1.5758	2.33375	1.22287	0.290271	1	2.20415	1.65467	1.489	1.78261	1.61659
AC013470.3	ENSG00000236048		Sjogren syndrome antigen B (autoantigen La) (SSB) pseudogene	processed pseudogene	7	12471352	12472545	no	no	no	no	no	no	no	no	no	no	no	no	no	no	no	0.154624	0	0	0.0515413	0	0	0.362651	0.120884	0.426371	-1.22982	1	0.207359	0.194155	0	0.133838	0	0	0.179899	0.0599663	2.23189	1.15827	1	0	0	0	0	0
AC013470.4	ENSG00000274970		CTAGE family, member 5 (CTAGE5) pseudogene	processed pseudogene	7	12439419	12440404	no	no	no	no	no	no	no	no	no	no	no	no	no	no	no	0	0	0	0	0	0	0.456122	0.152041	0	#NUM!	1	0	0	0	0	0	0	0	0	0	#NUM!	1	0	0	0	0	0
AC013474.1	ENSG00000235128		novel pseudogene	processed pseudogene	2	126679622	126680420	yes	yes	yes	yes	yes	no	no	no	no	no	no	no	no	no	no	8.45057	7.74348	8.97895	8.391	7.6151	7.79994	6.56811	7.32772	1.1451	0.195474	0.770953	11.0345	7.03499	12.6779	10.2491	7.11071	6.70299	9.54771	7.78714	1.31616	0.396335	0.496807	4.80661	8.08691	5.2052	6.03291	2.82827
AC013489.2	ENSG00000259569		dolichyl-phosphate mannosyltransferase polypeptide 3 (DPM3) pseudogene	processed pseudogene	15	88568287	88568562	no	no	no	yes	no	no	no	no	no	no	no	no	no	no	no	0	1.72549	0	0.575163	0	0	0	0	0	#NUM!	0.500008	0	0	0	0	0	0	0	0	0	#NUM!	1	0	2.22687	0	0.74229	0
AC013553.1	ENSG00000259258		ribosomal protein L17 (RPL17) pseudogene	processed pseudogene	15	65105534	65105800	yes	yes	yes	yes	no	no	no	no	no	no	no	no	no	no	no	1.77286	1.90195	5.19456	2.95646	4.40891	0	0	1.46964	2.01169	1.00841	0.553271	4.78336	6.69184	4.92325	5.46615	2.52024	10.9402	4.14057	5.867	0.931677	-0.102098	0.885603	4.96502	2.45461	5.49791	4.30585	4.6128
AC013553.2	ENSG00000270218		transmembrane protein 126A (TMEM126A) pseudogene	processed pseudogene	15	65026088	65026676	yes	yes	yes	yes	no	no	no	no	no	no	no	no	no	no	no	1.9026	2.04113	2.22987	2.05787	2.36577	2.27366	1.79556	2.145	0.95938	-0.0598257	1	2.05336	2.39385	5.81187	3.41969	3.24559	1.76112	2.22178	2.4095	1.41926	0.505139	0.629107	3.19701	4.74162	3.14679	3.69514	3.46525
AC013562.2	ENSG00000278193		CTAGE family, member 5 (CTAGE5) pseudogene	unprocessed pseudogene	8	72660584	72661470	no	no	no	no	no	no	no	no	no	no	no	no	no	no	no	0	0	0	0	0	0	0	0	0	#NUM!	1	0	0	0	0	0	0	0	0	0	#NUM!	1	0	0	0	0	0
AC013565.2	ENSG00000260275		intraflagellar transport 20 homolog (Chlamydomonas) (IFT20) pseudogene	processed pseudogene	15	89037977	89038286	no	no	no	no	no	no	no	no	no	no	no	no	no	no	no	0	0	0	0	0	0	0	0	0	#NUM!	1	0	0	0	0	0	0	0	0	0	#NUM!	1	0	0	0	0	0
AC013643.1	ENSG00000253560		coenzyme Q6 homolog, monooxygenase (S. cerevisiae) (COQ6) pseudogene	processed pseudogene	8	27697217	27697526	no	no	no	no	no	no	no	no	no	no	no	no	no	no	no	0	0	0	0	0	0	0	0	0	#NUM!	1	0	0	0	0	0	0	0	0	0	#NUM!	1	0	0	0	0	0
AC013701.1	ENSG00000233109		erythrocyte membrane protein band 4.1 like 5 (EPB41L5) pseudogene	processed pseudogene	8	48913916	48914380	no	no	no	no	no	no	no	no	no	no	no	no	no	no	no	0	0	0	0	0	0	0	0	0	#NUM!	1	0	0	0	0	0	0	0	0	0	#NUM!	1	0	0	0	0	0
AC013734.1	ENSG00000277146		striatin, calmodulin binding protein 4 (STRN4) pseudogene	processed pseudogene	Y	26453982	26454092	no	no	no	no	no	no	no	no	no	no	no	no	no	no	no	0	0	0	0	0	0	0	0	0	#NUM!	1	0	0	0	0	0	0	0	0	0	#NUM!	1	0	0	0	0	0
AC013828.1	ENSG00000200685			misc RNA	11	13686550	13686658	no	no	no	no	no	no	no	no	no	no	no	no	no	no	no	0	0	0	0	0	0	0	0	0	#NUM!	1	0	0	0	0	0	0	0	0	0	#NUM!	1	0	0	0	0	0
AC015688.1	ENSG00000263604		nitric oxide synthase 2, inducible (NOS2) pseudogene	processed pseudogene	17	27683946	27684144	no	no	no	no	yes	no	no	no	no	no	no	no	no	no	no	0	0	0	0	0	0	0	0	0	#NUM!	1	0	0	0	0	0	0	0	0	0	#NUM!	1	0	0	0	0	0
AC015688.2	ENSG00000264689		golgi SNAP receptor complex member 1 (GOSR1) pseudogene	processed pseudogene	17	27682476	27682737	no	no	no	no	no	no	no	no	no	no	no	no	no	no	no	0	0	0	0	0	0	0	0	0	#NUM!	1	0	0	0	0	0	0	0	0	0	#NUM!	1	0	0	0	0	0
AC015688.4	ENSG00000266728		novel protein	protein coding	17	27623364	27640777	no	no	no	no	no	no	no	no	no	no	no	no	no	no	no	0	0	0	0	0	0	0	0	0	#NUM!	1	0	0	0	0	0	0	0	0	0	#NUM!	1	0	0	0	0	0
AC015688.5	ENSG00000266771		nitric oxide synthase 3 (endothelial cell) (NOS3) pseudogene	processed pseudogene	17	27675894	27675997	yes	no	yes	no	yes	no	no	no	no	no	no	no	no	no	no	0	0	0	0	1.55985	2.28949	0	1.28311	0	#NUM!	0.125012	0	0	0	0	0	0	1.27388	0.424627	0	#NUM!	1	3.14018	2.18068	0.519138	1.94667	2.45776
AC015688.6	ENSG00000266872		novel transcript, antisense to KSR1	lncRNA	17	27625484	27626438	no	no	no	no	no	no	no	no	no	no	no	no	no	no	no	0	0	0	0	0	0	0	0	0	#NUM!	1	0	0	0	0	0	0	0	0	0	#NUM!	1	0	0	0	0	0
AC015712.3	ENSG00000259586		PHD finger protein 5A (PHF5A) pseudogene	processed pseudogene	15	100846604	100846767	no	no	no	no	no	no	no	no	no	no	no	no	no	no	no	0	0	0	0	0	0	0	0	0	#NUM!	1	0	0	0	0	0	0	0	0	0	#NUM!	1	0	0	0	0	0
AC015720.1	ENSG00000199580			misc RNA	15	74983274	74983376	no	no	no	no	no	no	no	no	no	no	no	no	no	no	no	0	0	0	0	0	0	0	0	0	#NUM!	1	2.14764	0	0	0.71588	0	0	0	0	0	#NUM!	0.500008	0	0	0	0	0
AC015720.2	ENSG00000260483		ribosomal protein S17 (RPS17) pseudogene	processed pseudogene	15	75022980	75023256	no	no	no	no	no	no	no	no	no	no	no	no	no	no	no	0	0	0	0	0	0	0	0	0	#NUM!	1	0	0	0	0	0	0	0	0	0	#NUM!	1	0	0	0	0	0
AC015743.1	ENSG00000253208		proteasome (prosome, macropain) activator subunit 2 (PA28 beta) (PSME2) pseudogene	processed pseudogene	8	26547669	26548463	no	no	no	no	no	no	no	no	no	no	no	no	no	no	no	0	0	0	0	0	0	0	0	0	#NUM!	1	0	0	0	0	0	0	0	0	0	#NUM!	1	0	0	0	0	0
AC015802.2	ENSG00000267084		COX20 Cox2 chaperone homolog (S. cerevisiae) (COX20) pseudogene	processed pseudogene	17	76595584	76595772	no	no	no	no	no	no	no	no	no	no	no	no	no	no	no	0	0	0	0	0	0	0	0	0	#NUM!	1	0	0	0	0	0	0	0	0	0	#NUM!	1	0	0	0	0	0
AC015802.6	ENSG00000284526		novel protein	protein coding	17	76563710	76570544	yes	yes	yes	yes	yes	no	no	no	no	no	no	no	no	no	no	16.0656	13.3995	12.103	13.856	10.4765	12.1015	10.0163	10.8648	1.27532	0.350859	0.416267	15.1634	13.3738	14.5235	14.3536	11.3668	12.5773	12.3398	12.0946	1.18677	0.24704	0.653173	14.9447	12.0977	14.4875	13.8433	9.32719
AC015813.2	ENSG00000266086		novel transcript	protein coding	17	57989038	58007246	yes	yes	yes	yes	yes	no	no	no	no	no	no	no	no	no	no	28.8182	24.8798	23.1156	25.6045	18.4129	20.7192	23.964	21.032	1.21741	0.283815	0.3093	21.6394	29.1867	30.8262	27.2174	22.7975	20.8614	18.212	20.6236	1.31972	0.400232	0.181208	26.9347	30.8859	32.4556	30.0921	24.7825
AC015818.1	ENSG00000230339		tumor necrosis factor receptor superfamily, member 13B (TNFRSF13B) pseudogene	processed pseudogene	17	20554137	20554380	no	no	yes	no	yes	no	no	no	no	no	no	no	no	no	no	0	0	0	0	0	0	0	0	0	#NUM!	1	0	0	0	0	0	0	0	0	0	#NUM!	1	0	0	0	0	0
AC015818.3	ENSG00000263946		chromosome 2 open reading frame 27B (C2orf27B) pseudogene	transcribed processed pseudogene	17	20554971	20559410	no	no	no	no	no	no	no	no	no	no	no	no	no	no	no	0	0.408226	0.743291	0.383839	0	0	0	0	0	#NUM!	1	0	0.15959	0	0.0531967	0	0.58704	0	0.19568	0.271855	-1.87909	1	0	0	0	0	0
AC015818.6	ENSG00000266042		tyrosine 3-monooxygenase/tryptophan 5-monooxygenase activation protein, theta polypeptide (YWHAQ) pseudogene	processed pseudogene	17	20526102	20526210	no	no	no	no	yes	no	no	no	no	no	no	no	no	no	no	0	0.367852	0	0.122617	0	0	0	0	0	#NUM!	1	0	0.862837	0.476097	0.446311	0	0	0.400409	0.13347	3.34392	1.74154	1	0	0	0	0	0.446076
AC015818.7	ENSG00000266925		novel transcript	lncRNA	17	20507413	20508931	no	no	no	no	no	no	no	no	no	no	no	no	no	no	no	0	0	0	0	0	0	0	0	0	#NUM!	1	0	0	0	0	0	0	0	0	0	#NUM!	1	0	0	0	0	0
AC015849.6	ENSG00000271268		ribosomal L24 domain containing 1 (RSL24D1) pseudogene	processed pseudogene	17	35861093	35861566	yes	yes	yes	yes	yes	no	no	no	no	no	no	no	no	no	no	1.79321	2.94536	2.06008	2.26622	0.339684	4.25406	1.37906	1.99093	1.13827	0.186843	1	0.758941	1.10444	1.95293	1.2721	1.71924	0.87632	1.39578	1.33045	0.956148	-0.0646941	1	1.36356	0.796652	1.66531	1.27517	0.403982
AC015871.1	ENSG00000259770		farnesyl diphosphate synthase (FDRS) pseudogene	processed pseudogene	15	79944498	79945578	no	no	no	no	no	no	no	no	no	no	no	no	no	no	no	0	0	0	0	0	0	0	0	0	#NUM!	1	0.466672	0.217622	0	0.228098	0	0	0	0	0	#NUM!	1	0	0	0	0	0
AC015871.2	ENSG00000271364		ribonucleotide reductase M2 (RRM2) pseudogene	processed pseudogene	15	79984151	79985724	no	no	no	no	no	no	no	no	no	no	no	no	no	no	no	0	0.4353	0	0.1451	0	0.90917	0	0.303057	0.478788	-1.06254	1	0	0.25526	0.563392	0.272884	0.576807	0	0.473827	0.350211	0.779198	-0.359938	1	0.378782	0.280893	0	0.219892	0
AC015908.1	ENSG00000240813		ribosomal protein S27a (RPS27A) pseudogene	processed pseudogene	17	10745553	10746543	no	no	no	no	no	no	no	no	no	no	no	no	no	no	no	0.525296	0.563545	0	0.362947	0	0	0	0	0	#NUM!	1	0	0.660927	0	0.220309	0	0	0	0	0	#NUM!	1	0	0	0	0	0
AC015910.1	ENSG00000265460		novel pseudogene	transcribed processed pseudogene	17	39238466	39250818	yes	yes	yes	yes	yes	no	no	no	no	no	no	no	no	no	no	5.25264	4.02405	8.66433	5.98034	4.94019	6.27757	3.12558	4.78111	1.25083	0.322886	0.596711	5.96852	8.44583	4.7367	6.38368	3.94876	5.44553	6.72896	5.37442	1.18779	0.24828	0.867978	7.88274	7.10725	3.06149	6.01716	4.74263
AC015911.1	ENSG00000242660		ribosomal protein L39 (RPL39) pseudogene	processed pseudogene	17	35566517	35566672	no	no	no	no	no	no	no	no	no	no	no	no	no	no	no	0	0	0	0	0	0	0	0	0	#NUM!	1	0	0	0	0	0	0	0	0	0	#NUM!	1	0	0	0	0	0
AC015911.4	ENSG00000267312		adenylosuccinate synthase (ADSS) pseudogene	processed pseudogene	17	35459481	35460550	yes	yes	yes	yes	yes	no	no	no	no	no	no	no	no	no	no	8.34951	9.40915	14.4322	10.7303	8.52241	10.5176	9.83983	9.62661	1.11465	0.156591	0.798251	8.26629	9.9094	11.1731	9.78293	8.31292	5.62414	8.378	7.43835	1.3152	0.395282	0.48864	5.2856	8.63636	5.53283	6.48493	6.174
AC015911.7	ENSG00000267369		TAF5-like RNA polymerase II, p300/CBP-associated factor (PCAF)-associated factor, 65kDa (TAF5L) pseudogene	processed pseudogene	17	35498218	35499175	yes	yes	yes	yes	yes	no	no	no	no	no	no	no	no	no	no	57.7052	41.6122	55.3568	51.5581	51.9965	38.4791	42.7614	44.4123	1.1609	0.215244	0.275206	40.0767	39.3095	46.0716	41.8193	37.1986	36.7672	37.0941	37.02	1.12964	0.175863	0.604095	34.4006	39.6521	35.3715	36.4747	28.4459
AC015911.8	ENSG00000267554		RAB32, member RAS oncogene family (RAB32) pseudogene	processed pseudogene	17	35470069	35470628	yes	yes	yes	yes	yes	yes	yes	no	no	no	no	no	no	no	no	80.2184	86.1025	89.985	85.4353	66.7011	66.6733	75.3571	69.5772	1.22792	0.296217	0.0419582	91.7004	76.2512	95.5193	87.8236	60.539	58.7502	65.5106	61.5999	1.42571	0.511681	0.00158125	63.4554	62.9311	74.4359	66.9408	57.0006
AC015912.2	ENSG00000262408		family with sequence similarity 89, member B (FAM89B) pseudogene	processed pseudogene	17	56884639	56884819	yes	no	no	no	yes	no	no	no	no	no	no	no	no	no	no	0	0	0	0	0	13.6954	0	4.56513	0	#NUM!	0.0692999	0	0	0	0	0	0	0	0	0	#NUM!	1	8.55877	0	0	2.85292	0
AC015922.1	ENSG00000233090		membrane targeting (tandem) C2 domain containing 1 (MTAC2D1) pseudogene	unprocessed pseudogene	17	15792862	15793045	no	no	no	no	no	no	no	no	no	no	no	no	no	no	no	0	0.172017	0	0.057339	0	0	0	0	0	#NUM!	1	0.216309	0.201742	0	0.13935	0	0	0	0	0	#NUM!	1	0.370589	0	0.576112	0.315567	0
AC015922.2	ENSG00000265519		novel transcript	lncRNA	17	15787787	15788205	no	no	no	no	no	no	no	no	no	no	no	no	no	no	no	0	0	0	0	0	0	0	0	0	#NUM!	1	0	0	0	0	0	0	0	0	0	#NUM!	1	0	0	0	0	0
AC015977.1	ENSG00000225024		ribosomal protein L37 (RPL37) pseudogene	processed pseudogene	2	26678219	26678510	no	no	no	no	no	no	no	no	no	no	no	no	no	no	no	0	0	0	0	0	0	0	0	0	#NUM!	1	0	0	0	0	0	0	0	0	0	#NUM!	1	0	0	0	0	0
AC015978.1	ENSG00000273966			misc RNA	Y	17568962	17569051	no	no	no	no	no	no	no	no	no	no	no	no	no	no	no	0	0	0	0	0	0	0	0	0	#NUM!	1	0	0	0	0	0	0	0	0	0	#NUM!	1	0	0	0	0	0
AC015983.1	ENSG00000213302		ribosomal protein L31 (RPL31) pseudogene	processed pseudogene	7	122234531	122234903	no	no	no	no	no	no	no	no	no	no	no	no	no	no	no	0	0	0	0	0	0	0	0	0	#NUM!	1	0	0	0	0	0	0	0	0	0	#NUM!	1	0	0	0	0	0
AC016027.4	ENSG00000235617		neurexin (NRXN) pseudogene	unprocessed pseudogene	22	18101612	18101888	no	no	no	no	no	no	no	no	no	no	no	no	no	no	no	0	0	0	0	0	0	0	0	0	#NUM!	1	0	0	0	0	0	0	0	0	0	#NUM!	1	0	0	0	0	0
AC016027.5	ENSG00000236890		ribosomal protein L18a (RPL18A) pseudogene	processed pseudogene	22	18081466	18081675	yes	yes	yes	yes	no	no	no	no	no	no	no	no	no	no	no	4.63451	0	9.05286	4.56246	11.5255	0	5.46724	5.66425	0.805483	-0.312074	0.815843	0	5.83114	0	1.94371	0	7.14982	0	2.38327	0.815565	-0.294128	1	0	6.41669	9.58154	5.33274	0
AC016065.2	ENSG00000253550		TAF9 RNA polymerase II (TAF9) pseudogene	processed pseudogene	8	6473845	6474288	yes	yes	yes	yes	no	no	no	no	no	no	no	no	no	no	no	0.604151	1.89479	2.29999	1.59964	4.3923	1.75887	1.38902	2.5134	0.636447	-0.651888	0.581096	5.55956	2.22221	6.5396	4.77379	4.18457	2.72475	2.06249	2.9906	1.59626	0.674696	0.404962	1.09918	1.63024	0.608578	1.11267	0
AC016144.1	ENSG00000257680		methionyl aminopeptidase 1 (METAP1) pseudogene	processed pseudogene	12	40728811	40729897	no	no	no	no	no	no	no	no	no	no	no	no	no	no	no	0	0	0	0	0	0	0	0	0	#NUM!	1	0	0	0	0	0	0	0	0	0	#NUM!	1	0	0	0	0	0
AC016180.1	ENSG00000200206			snoRNA	15	86173198	86173270	no	no	no	no	no	no	no	no	no	no	no	no	no	no	no	0	0	0	0	0	0	0	0	0	#NUM!	1	0	0	0	0	0	0	0	0	0	#NUM!	1	0	0	0	0	0
AC016182.1	ENSG00000267770		Ran-specific GTPase-activating protein pseudogene	processed pseudogene	17	78522247	78522828	no	no	no	no	no	no	no	no	no	no	no	no	no	no	no	0.774257	1.24595	0.378101	0.799436	0	0	0.913376	0.304459	2.62576	1.39274	1	0	0	0	0	0	0	0	0	0	#NUM!	1	0	0	0	0	0
AC016292.2	ENSG00000275997		mitochondrial ribosomal protein L14 (MRPL14) pseudogene	processed pseudogene	17	1155966	1156175	no	yes	yes	no	yes	no	no	no	no	no	no	no	no	no	no	4.63451	2.48598	2.26322	3.1279	0	0	0	0	0	#NUM!	0.00390854	3.12609	2.91557	0	2.01389	6.58825	3.57491	5.41202	5.19173	0.387903	-1.36623	0.0525205	2.16321	3.20834	0	1.79052	3.01463
AC016304.1	ENSG00000243122		ribosomal protein S15 (RPS15) pseudogene	processed pseudogene	15	37490691	37491103	no	no	no	no	no	no	no	no	no	no	no	no	no	no	no	0	0	0	0	0	0	0	0	0	#NUM!	1	0	0	0	0	0	0	0	0	0	#NUM!	1	0.6224	0	0	0.207467	0
AC016397.1	ENSG00000231906		cytochrome c oxidase subunit VIIb (COX7B) pseudogene	processed pseudogene	10	48546472	48546713	yes	yes	yes	no	no	no	yes	no	no	no	no	yes	no	no	no	0	2.65416	12.0816	4.91192	6.15262	3.69567	2.91855	4.25561	1.15422	0.206918	1	13.3503	12.4512	10.3056	12.0357	0	0	8.66722	2.88907	4.16594	2.05864	0.0424918	9.23822	17.127	10.2297	12.1983	9.65572
AC016546.1	ENSG00000243744		ribosomal protein L29 (RPL29) pseudogene	processed pseudogene	5	13637919	13638381	no	no	no	no	no	no	no	no	no	no	no	no	no	no	no	0	0	0.536877	0.178959	0	0	0	0	0	#NUM!	1	0	0	0	0	0	0	0	0	0	#NUM!	1	0	0	0	0	0
AC016559.1	ENSG00000206592			snoRNA	5	79220942	79221073	no	no	no	no	no	no	no	no	no	no	no	no	no	no	no	0	6.45259	0	2.15086	0	0	0	0	0	#NUM!	0.123949	0	0	0	0	0	0	0	0	0	#NUM!	1	0	0	0	0	0
AC016559.2	ENSG00000249829		ubiquinol-cytochrome c reductase hinge protein (UQCRH ) pseudogene	processed pseudogene	5	79191549	79191747	yes	yes	no	yes	no	no	no	no	no	no	no	no	no	no	no	1.73348	0	0	0.577827	0	0	2.04495	0.68165	0.847688	-0.238395	1	1.16927	0	1.20347	0.790913	2.46425	1.33715	2.02429	1.9419	0.407289	-1.29588	0.289095	0	0	0	0	0
AC016582.1	ENSG00000225868		WD repeat domain 87 (WDR87) pseudogene	transcribed unprocessed pseudogene	19	37823722	37855215	yes	yes	yes	yes	yes	no	no	no	no	no	no	no	no	no	no	1.49003	1.55455	3.63957	2.22805	2.43127	3.04056	3.44069	2.97084	0.749973	-0.415089	0.803645	1.44015	3.26298	3.35332	2.68548	3.01054	2.23548	2.88045	2.70882	0.991383	-0.0124856	1	2.95303	2.88696	2.04514	2.62838	1.3888
AC016582.2	ENSG00000267422		increased sodium tolerance 1 homolog (yeast) (IST1) pseudogene	transcribed processed pseudogene	19	37779686	37792865	yes	yes	no	yes	no	no	no	no	no	no	no	no	no	no	no	0.591239	1.25983	1.36247	1.07118	0	1.7888	0.710485	0.833095	1.28578	0.362644	1	0.795802	0.995529	0.273493	0.688275	0.286897	1.82678	0	0.704559	0.976887	-0.0337364	1	0.547559	0	1.82019	0.78925	0
AC016582.3	ENSG00000267640		novel zinc finger protein pseudogene	transcribed unprocessed pseudogene	19	37817359	37832160	yes	yes	yes	yes	yes	no	no	no	no	no	no	no	no	no	no	17.6994	16.8752	27.2552	20.6099	22.5379	22.0953	22.2898	22.3077	0.923894	-0.114201	0.659035	22.0178	16.8898	29.8265	22.9114	18.7247	18.1693	29.574	22.156	1.03409	0.0483618	1	17.6735	20.676	20.2984	19.5493	13.8763
AC016596.2	ENSG00000238326			snoRNA	5	56000518	56000621	no	no	no	no	no	no	no	no	no	no	no	no	no	no	no	0	0	0	0	0	0	0	0	0	#NUM!	1	0	0	0	0	0	0	0	0	0	#NUM!	1	0	0	0	0	0
AC016612.1	ENSG00000251591		UDP glycosyltransferase 3 family, polypeptide A2 (UGT3A2) pseudogene	processed pseudogene	5	36071791	36072079	no	no	no	no	no	no	no	no	no	no	no	no	no	no	no	0	0	0	0	0	0	0	0	0	#NUM!	1	0	0	0	0	0	0	0	0	0	#NUM!	1	0	0	0	0	0
AC016629.1	ENSG00000269032		interleukin 9 receptor (IL9R) pseudogene	transcribed processed pseudogene	19	58586158	58586356	no	yes	yes	no	yes	no	no	no	no	no	no	no	no	no	no	0	6.45259	17.6231	8.02523	0	0	0	0	0	#NUM!	0.00294409	8.11405	15.1352	0	7.74975	0	0	7.02368	2.34123	3.31012	1.72688	0.364053	0	0	0	0	0
AC016632.1	ENSG00000251368		S-phase kinase-associated protein 1 (SKP1) pseudogene	processed pseudogene	5	55750206	55750401	no	no	no	no	no	no	no	no	no	no	no	no	no	no	no	0	0	0	0	0	0	0	0	0	#NUM!	1	0	0	0	0	0	0	0	0	0	#NUM!	1	0	0	0	0	0
AC016687.1	ENSG00000239983		ribosomal protein S3A (RPS3A) pseudogene	processed pseudogene	4	33968174	33968526	no	no	no	no	no	no	no	no	no	no	no	no	no	no	no	0	0	0	0	0	0	0	0	0	#NUM!	1	0	0	0	0	0	0	0	0	0	#NUM!	1	0	0	0	0	0
AC016696.1	ENSG00000278764			misc RNA	2	46266690	46266971	no	no	no	no	no	no	no	no	no	no	no	no	no	no	no	0	0	0	0	0	0	0	0	0	#NUM!	1	0	0	0	0	0	0	0	0	0	#NUM!	1	0	0	0	0	0
AC016700.1	ENSG00000231414		ribosomal protein L39 (RPL39) pseudogene	processed pseudogene	2	70253855	70254010	no	no	no	yes	no	no	no	no	no	no	no	no	no	no	no	0	0	0	0	0	0	0	0	0	#NUM!	1	0	0	1.62875	0.542917	0	0	0	0	0	#NUM!	0.500008	0	0	0	0	0
AC016700.2	ENSG00000233060		novel transcript	lncRNA	2	70089721	70096100	no	no	no	no	no	no	no	no	no	no	no	no	no	no	no	0	0	0	0	0	0	0	0	0	#NUM!	1	0	0	0	0	0	0	0	0	0	#NUM!	1	0	0	0	0	0
AC016716.1	ENSG00000224731		novel transcript	lncRNA	2	80028012	80030551	no	no	no	no	no	no	no	no	no	no	no	no	no	no	no	0	0	0	0	0	0	0	0	0	#NUM!	1	0	0	0	0	0	0	0	0	0	#NUM!	1	0	0	0	0	0
AC016717.1	ENSG00000228206		similar to part of chromosome 7 open reading frame 51 (C7orf51) pseudogene	processed pseudogene	2	225698254	225698539	no	no	no	no	no	no	no	no	no	no	no	no	no	no	no	0	0	0	0	0	0	0	0	0	#NUM!	1	0	0	0	0	0	0	0	0	0	#NUM!	1	0	0	0	0	0
AC016724.1	ENSG00000232090		polymerase (RNA) II (DNA directed) polypeptide D (POLR2D) pseudogene	processed pseudogene	2	112995517	112995937	no	no	no	no	yes	no	no	no	no	no	no	no	no	no	no	0	0	0.629647	0.209882	0	0	0	0	0	#NUM!	1	0	0	0	0	0	0	0	0	0	#NUM!	1	0.601825	0	0	0.200608	0
AC016727.2	ENSG00000271243		proteasome (prosome, macropain) 26S subunit, non-ATPase, 12 (PSMD12) pseudogene	processed pseudogene	2	61575774	61576394	no	no	no	no	no	no	no	no	no	no	no	no	no	no	no	0	0	0	0	0	0	0	0	0	#NUM!	1	0	0	0	0	0	0	0	0	0	#NUM!	1	0	0	0	0	0
AC016734.1	ENSG00000228305		PRELI domain containing 1 (PRELID1) pseudogene	processed pseudogene	2	63622178	63622831	no	no	no	no	no	no	no	no	no	no	no	no	no	no	no	0	0	0	0	0.522924	0	0	0.174308	0	#NUM!	1	0	0	0	0	0.606868	0	0	0.202289	0	#NUM!	1	0	0	0.427773	0.142591	0
AC016739.1	ENSG00000218175		ribosomal protein, large, P1 (RPLP1) pseudogene	processed pseudogene	2	176200908	176201252	yes	yes	no	yes	no	no	no	no	no	no	no	no	no	no	no	0	0	0	0	1.26321	3.03927	1.20964	1.83737	0	#NUM!	0.0312576	0	0	0	0	0	1.49091	1.17846	0.88979	0	#NUM!	0.250012	1.93846	0	0	0.646153	0
AC016769.1	ENSG00000213642		novel pseudogene	processed pseudogene	7	64569428	64570437	no	no	no	no	no	no	no	no	no	no	no	no	no	no	no	0	0	0	0	0	0	0	0	0	#NUM!	1	0	0	0	0	0	0	0	0	0	#NUM!	1	0	0	0	0	0
AC016769.2	ENSG00000224669		glycine cleavage system protein H (aminomethyl carrier) (GCSH) pseudogene	processed pseudogene	7	64582733	64583207	no	no	no	no	no	no	no	no	no	no	no	no	no	no	no	0	0	0	0	0	0	0	0	0	#NUM!	1	0	0	0	0	0	0	0	0	0	#NUM!	1	0	0	0	0	0
AC016769.3	ENSG00000235349		P antigen family, member 4 (prostate associated) (PAGE4) pseudogene	processed pseudogene	7	64566814	64567443	no	no	no	no	no	no	no	no	no	no	no	no	no	no	no	0	0	0	0	0	0	0	0	0	#NUM!	1	0	0	0	0	0	0	0	0	0	#NUM!	1	0	0	0	0	0
AC016769.4	ENSG00000276475		BCL2/adenovirus E1B 19kDa interacting protein 3 (BNIP3) pseudogene	processed pseudogene	7	64590599	64591133	no	no	no	no	no	no	no	no	no	no	no	no	no	no	no	0	0	0	0	0	0	0	0	0	#NUM!	1	0	0	0	0	0	0	0	0	0	#NUM!	1	0	0	0	0	0
AC016772.1	ENSG00000226072		family with sequence similarity 49, member B (FAM49B) pseudogene	processed pseudogene	2	169658132	169661357	no	no	no	no	no	no	no	no	no	no	no	no	no	no	no	0	0	0	0	0	0	0	0	0	#NUM!	1	0	0	0	0	0	0	0	0	0	#NUM!	1	0	0	0	0	0
AC016831.2	ENSG00000229858		armadillo repeat containing, X-linked 2 (ARMCX2) pseudogene	processed pseudogene	7	130822868	130823219	no	no	no	no	no	no	no	no	no	no	no	no	no	no	no	0	0	0	0	0	0	0	0	0	#NUM!	1	0	0	0	0	0	0	0	0	0	#NUM!	1	0	0	0	0	0
AC016831.3	ENSG00000232716		zinc finger protein 131 (ZNF131) pseudogene	processed pseudogene	7	130840204	130843725	no	no	no	no	no	no	no	no	no	no	no	no	no	no	no	0.101045	0.216804	0.690817	0.336222	0.251287	0.301879	0	0.184389	1.82344	0.866663	1	0.136314	0	0.280601	0.138972	0.287283	0	0.471985	0.253089	0.549101	-0.864857	1	0.0943275	0.559603	0.417806	0.357246	0
AC016831.4	ENSG00000271204		novel transcript	lncRNA	7	130930209	130932206	no	no	no	no	no	no	no	no	no	no	no	no	no	no	no	0	0	0	0	0	0	0	0	0	#NUM!	1	0	0	0	0	0	0	0	0	0	#NUM!	1	0	0	0	0	0
AC016877.2	ENSG00000253415		RNA binding motif protein 4 family pseudogene	processed pseudogene	8	98904603	98905671	no	no	no	no	no	no	no	no	no	no	no	no	no	no	no	0	0	0	0	0	0	0	0	0	#NUM!	1	0	0.220557	0	0.073519	0	0	0	0	0	#NUM!	1	0	0	0	0	0
AC016885.3	ENSG00000268080		variable charge X-linked protein pseudogene	processed pseudogene	8	93229659	93229916	no	no	no	no	no	no	no	no	no	no	no	no	no	no	no	0	0	0	0	0	0	0	0	0	#NUM!	1	0	0	0	0	0	0	0	0	0	#NUM!	1	0	0	0	0	0
AC016894.1	ENSG00000234624		ribosomal protein L10-like (RPL10L) pseudogene	processed pseudogene	2	61416887	61417197	yes	yes	yes	yes	yes	no	no	no	no	no	no	no	no	no	no	3.54575	3.80393	8.08047	5.14338	5.87859	5.2966	6.97141	6.04887	0.850305	-0.233948	0.728403	6.37785	1.48709	9.84656	5.90383	5.0405	5.47015	2.7604	4.42368	1.3346	0.416407	0.762654	2.20669	9.8185	6.10883	6.04467	3.07522
AC016907.1	ENSG00000225943		ubiquitin-conjugating enzyme E2I (UBC9 homolog, yeast) (UBE2I) pseudogene	processed pseudogene	2	30077093	30078272	no	no	no	no	no	no	no	no	no	no	no	no	no	no	no	0	0	0	0	0	0	0	0	0	#NUM!	1	0	0	0	0	0	0	0	0	0	#NUM!	1	0	0	0	0	0
AC016908.1	ENSG00000228225		cytokine receptor-like factor 3 (CRLF3) pseudogene	processed pseudogene	2	84031140	84032358	no	no	no	no	no	no	no	no	no	no	no	no	no	no	no	0	0	0	0	0	0	0	0	0	#NUM!	1	0	0	0	0	0	0	0	0	0	#NUM!	1	0	0	0	0	0
AC016909.1	ENSG00000228721		pseudogene similar to part of single-stranded DNA binding protein 1 (SSBP1)	processed pseudogene	2	132911096	132911261	no	no	no	no	no	no	no	no	no	no	no	no	no	no	no	0	0	0	0	0	0	0	0	0	#NUM!	1	0	0	0	0	0	0	0	0	0	#NUM!	1	0	0	0	0	0
AC016912.1	ENSG00000284608		novel transcript	lncRNA	2	46429195	46484424	no	no	no	no	no	no	no	no	no	no	no	no	no	no	no	0	0	0	0	0	0	0	0	0	#NUM!	1	0	0	0	0	0	0	0	0	0	#NUM!	1	0	0	0	0	0
AC016925.1	ENSG00000227505		SRA stem-loop interacting RNA binding protein, pseudogene	processed pseudogene	X	147801005	147801302	no	no	no	no	no	no	no	no	no	no	no	no	no	no	no	0	0	0	0	0	0	0	0	0	#NUM!	1	0	0	0	0	0	0	0	0	0	#NUM!	1	0	0	0	0	0
AC016925.2	ENSG00000271175		cyclin-dependent kinase 16 (CDK16) pseudogene	processed pseudogene	X	147812733	147812974	no	no	no	no	no	no	no	no	no	no	no	no	no	no	no	0	0	0	0	0	0	0	0	0	#NUM!	1	0	0	0	0	0	0	0	0	0	#NUM!	1	0	0	0	0	0
AC016930.1	ENSG00000223738		heat shock protein 90kDa alpha (cytosolic), class B member 1 (HSP90AB1) pseudogene	processed pseudogene	3	74101349	74103553	no	no	no	no	no	no	no	no	no	no	no	no	no	no	no	0	0	0	0	0	0	0	0	0	#NUM!	1	0	0	0	0	0	0	0	0	0	#NUM!	1	0	0	0	0	0
AC016954.1	ENSG00000258134		WW domain binding protein 2 (WBP2) pseudogene	processed pseudogene	12	32227410	32228154	yes	yes	yes	yes	yes	no	no	no	no	no	no	no	no	no	no	4.41026	4.13996	3.23056	3.92693	4.11293	5.7645	1.95101	3.94281	0.995971	-0.00582436	1	2.60297	3.1213	6.12365	3.94931	1.56737	0.425241	2.25319	1.41527	2.7905	1.48052	0.0768507	1.28659	2.67146	1.99454	1.9842	1.43438
AC016956.1	ENSG00000256070		suppression of tumorigenicity 13 (colon carcinoma) (Hsp70 interacting protein) (ST13) pseudogene	processed pseudogene	12	33454345	33455452	no	no	no	no	no	no	no	no	no	no	no	no	no	no	no	0	0	0	0	0	0	0	0	0	#NUM!	1	0	0	0	0	0	0	0	0	0	#NUM!	1	0	0	0.173599	0.0578663	0
AC016957.1	ENSG00000257094		COX assembly mitochondrial protein homolog (S. cerevisiae) (CMC1) pseudogene	processed pseudogene	12	32007127	32007435	yes	yes	yes	yes	yes	yes	no	no	no	no	no	no	no	no	no	4.8004	7.7249	5.86056	6.12862	10.4458	10.7562	12.7416	11.3145	0.541659	-0.884543	0.0365621	11.3329	6.03986	26.6614	14.6781	11.9421	1.85143	15.4158	9.73644	1.50754	0.592196	0.505316	4.48128	8.30796	6.20281	6.33068	7.80633
AC016991.1	ENSG00000275866		testis specific protein, Y-linked 1 (TSPY1) pseudogene	processed pseudogene	Y	8517364	8517748	no	no	no	no	no	no	no	no	no	no	no	no	no	no	no	0	0	0	0	0	0	0	0	0	#NUM!	1	0	0	0	0	0	0	0	0	0	#NUM!	1	0	0	0	0	0
AC017002.4	ENSG00000285016		novel transcript	lncRNA	2	111429324	111699033	no	no	no	no	no	no	no	no	no	no	no	no	no	no	no	0.115909	0.124348	0	0.0800857	0	0	0	0	0	#NUM!	1	0	0	0	0	0.164771	0	0	0.0549237	0	#NUM!	1	0	0	0.239633	0.0798777	0
AC017007.1	ENSG00000202536			misc RNA	4	112755816	112755917	no	no	no	no	no	no	no	no	no	no	no	no	no	no	no	0	0	0	0	0	0	0	0	0	#NUM!	1	0	0	0	0	0	0	0	0	0	#NUM!	1	0	0	0	0	0
AC017007.2	ENSG00000228814		heterogeneous nuclear ribonucleoprotein A1 (HNRNPA1) pseudogene	transcribed processed pseudogene	4	112881718	112882132	no	no	no	no	no	no	no	no	no	no	no	no	no	no	no	0	0.149174	0	0.0497247	0	0	0	0	0	#NUM!	1	0	0	0	0	0	0	0	0	0	#NUM!	1	0	0	0	0	0
AC017007.3	ENSG00000234841		TAF4b RNA polymerase II, TATA box binding protein (TBP)-associated factor, 105kDa (TAF4B) pseudogene	processed pseudogene	4	112826307	112827607	yes	yes	yes	no	no	no	no	no	no	no	no	no	no	no	no	0	1.39439	0.996364	0.796918	2.17265	0.798833	1.29893	1.42347	0.559841	-0.836911	0.687515	0.436469	1.19316	1.95649	1.19537	0	2.31054	0	0.77018	1.55207	0.634194	1	0	1.94445	0.607449	0.850633	1.57658
AC017007.4	ENSG00000241002		ribosomal protein L32 (RPL32) pseudogene	processed pseudogene	4	112738672	112739106	no	no	no	no	no	no	no	no	no	no	no	no	no	no	no	0	0	0	0	0	0	0	0	0	#NUM!	1	0	0	0	0	0	0	0	0	0	#NUM!	1	0	0	0	0	0
AC017013.1	ENSG00000250076		microtubule-associated protein, RP/EB family, member 1 (MAPRE1) pseudogene	processed pseudogene	4	33010948	33011746	no	no	no	no	no	no	no	no	no	no	no	no	no	no	no	0	0	0	0	0	0	0	0	0	#NUM!	1	0	0	0	0	0	0	0	0	0	#NUM!	1	0	0	0	0	0
AC017015.1	ENSG00000240404		SET nuclear oncogene (SET) pseudogene	processed pseudogene	3	81612790	81613075	yes	yes	yes	yes	no	no	no	no	no	no	no	no	no	no	no	1.45806	1.56423	2.84812	1.9568	3.62604	0	1.72005	1.78203	1.09808	0.134983	1	0	0	4.04905	1.34968	2.07273	2.24941	1.70268	2.00827	0.672062	-0.573334	0.78013	1.36114	4.03751	3.01445	2.80437	1.89687
AC017037.1	ENSG00000249627		ATP-binding cassette, sub-family B (MDR/TAP), member 4 (ABCB4) pseudogene	processed pseudogene	4	157815010	157815480	no	no	no	no	no	no	no	no	no	no	no	no	no	no	no	0	0	0	0	0	0	0	0	0	#NUM!	1	0	0	0	0	0	0	0	0	0	#NUM!	1	0	0	0	0	0
AC017083.3	ENSG00000273398		novel protein	protein coding	2	68131238	68261230	yes	yes	yes	yes	yes	no	no	no	no	no	no	no	no	no	no	1.08941	0.962496	1.06472	1.03888	0.371405	0.556028	0.877874	0.601769	1.72637	0.787742	1	0.618027	0.804042	0.217953	0.546674	1.24797	1.16305	1.04122	1.15075	0.47506	-1.07382	0.687515	1.11753	1.2338	1.96036	1.43723	1.26897
AC017099.1	ENSG00000235833		coiled-coil domain containing 144C (CCDC144C) pseudogene	processed pseudogene	2	97523949	97524976	yes	yes	yes	yes	yes	no	no	no	no	no	no	no	no	no	no	12.6795	9.26563	13.6401	11.8617	11.1963	12.9015	13.6571	12.585	0.942533	-0.085385	0.815229	12.3951	15.0285	19.9019	15.7752	15.4124	10.4893	15.0212	13.641	1.15646	0.209715	0.749503	11.4935	11.4491	12.5371	11.8266	8.12815
AC017100.2	ENSG00000263772		golgi SNAP receptor complex member 2 (GOSR2) pseudogene	processed pseudogene	18	31726043	31726397	no	no	no	no	no	no	no	no	no	no	no	no	no	no	no	0	0	0	0	0	0	0	0	0	#NUM!	1	0	0	0	0	0	0	0	0	0	#NUM!	1	0	0	0	0	0
AC017104.2	ENSG00000230047		HIG1 domain family, member 2A (HIGD2A) pseudogene	processed pseudogene	2	231437101	231437421	no	no	no	no	yes	no	no	no	no	no	no	no	no	no	no	1.09868	0	1.07306	0.723913	0	0	0	0	0	#NUM!	0.500008	1.48218	2.76472	0	1.41563	0	0	0	0	0	#NUM!	0.125012	0	0	0	0	0
AC017104.4	ENSG00000283312		GTF2I repeat domain containing 2(GTF2IRD2) pseudogene	processed pseudogene	2	231493708	231495299	no	yes	yes	no	no	no	no	no	no	no	no	no	no	no	no	0.993713	0.236904	0.431351	0.553989	0.411876	0.329866	0.390754	0.377499	1.46753	0.55339	1	0.74476	0.972447	0.306616	0.674608	0.627833	0.170337	0.902551	0.566907	1.18998	0.250937	1	0.824581	0.764356	0.913082	0.834006	0.430923
AC018371.2	ENSG00000266184		ubiquitin fusion degradation 1 like (yeast) (UFD1L) pseudogene	processed pseudogene	18	26831520	26832432	no	no	no	no	no	no	no	no	no	no	no	no	no	no	no	0	0	0	0	0	0	0	0	0	#NUM!	1	0	0	0	0	0	0	0	0	0	#NUM!	1	0	0	0	0	0
AC018437.1	ENSG00000226836		ribosomal protein L32 (RPL32) pseudogene	processed pseudogene	8	15943127	15943532	no	no	no	no	no	no	no	no	no	no	no	no	no	no	no	0	0	0	0	0	0	0	0	0	#NUM!	1	0	0	0	0	0	0	0	0	0	#NUM!	1	0	0	0	0	0
AC018442.1	ENSG00000235683		leucine zipper-EF-hand containing transmembrane protein 1 (LETM1) pseudogene	processed pseudogene	8	99695957	99698017	yes	yes	yes	yes	yes	no	no	no	no	no	no	no	no	no	no	0.911871	1.68974	1.53832	1.37998	2.57696	0.619157	1.17351	1.45654	0.947433	-0.0779042	1	1.11833	0.938713	0.805722	0.954255	1.41413	1.02311	1.35526	1.26417	0.754849	-0.40574	1	1.08341	1.72163	0.942616	1.24922	1.61768
AC018442.3	ENSG00000253912		ribosomal protein L18a (RPL18A) pseudogene	processed pseudogene	8	99804159	99804341	no	yes	yes	yes	no	no	no	no	no	no	no	no	no	no	no	8.76499	0	8.56059	5.77519	0	0	0	0	0	#NUM!	0.00308498	0	0	12.1702	4.05673	24.92	13.5221	10.2354	16.2258	0.250017	-1.9999	0.091112	8.18232	0	18.121	8.76777	22.8056
AC018462.2	ENSG00000271657		phosphatidylinositol glycan anchor biosynthesis, class P (PIGP) pseudogene	processed pseudogene	2	62168862	62171163	no	yes	yes	no	no	no	no	no	no	no	no	no	no	no	no	0	0.774874	0.705438	0.493437	0	0	0	0	0	#NUM!	1	0.974394	0	0	0.324798	2.05354	1.11429	0.843455	1.33709	0.242913	-2.04149	0.37502	0	2.00006	0	0.666687	1.8793
AC018475.1	ENSG00000241556		ribosomal protein L29 (RPL29) pseudogene	processed pseudogene	12	95467397	95467861	no	no	no	no	no	no	no	no	no	no	no	no	no	no	no	0.750817	0	0	0.250272	0	0	0	0	0	#NUM!	1	0	0	0	0	0	0	0	0	0	#NUM!	1	0	1.39922	0	0.466407	0
AC018512.1	ENSG00000262560		novel protein	protein coding	15	43772617	43799133	no	no	no	no	no	no	no	no	no	no	no	no	no	no	no	0	0	0	0	0	0.314446	0	0.104815	0	#NUM!	1	0	0	0	0	0	0	0	0	0	#NUM!	1	0	0	0	0	0
AC018523.1	ENSG00000255074		ribosomal protein L13a pseudogene	processed pseudogene	11	14440787	14441677	yes	yes	yes	yes	yes	no	no	no	no	no	no	no	no	no	no	0.937199	5.02735	3.20383	3.05613	2.91281	2.10049	3.87295	2.96208	1.03175	0.0450934	1	0	0.589475	3.90314	1.49754	1.33254	0.722782	2.18842	1.41458	1.05864	0.0822121	1	1.74981	2.59468	1.45291	1.93247	1.2194
AC018523.2	ENSG00000256206		novel protein	protein coding	11	14493783	14520344	yes	no	no	no	no	no	no	no	no	no	no	no	no	no	no	0	0.750578	0	0.250193	0	2.32779	1.01367	1.11382	0.224626	-2.1544	0.625012	0	1.34726	1.81139	1.05288	0	0	0	0	0	#NUM!	0.250012	0	0	0	0	0
AC018552.1	ENSG00000260438		mitochondrial carrier 2 (MTCH2) pseudogene	processed pseudogene	16	57713782	57714957	no	no	no	no	no	no	no	no	no	no	no	no	no	no	no	0	0	0	0	0	0	0	0	0	#NUM!	1	0	0	0	0	0	0	0	0	0	#NUM!	1	0	0	0	0	0
AC018558.5	ENSG00000282946		double homeobox 4 (DUX4) pseudogene	processed pseudogene	16	35528367	35529318	no	no	no	no	no	no	no	no	no	no	no	no	no	no	no	0	0	0	0	0	0	0	0	0	#NUM!	1	0	0	0	0	0	0	0	0	0	#NUM!	1	0	0	0	0	0
AC018618.2	ENSG00000271195		ubiquitin-conjugating enzyme E2D 3 (UBE2D3) pseudogene	processed pseudogene	15	61674767	61675212	no	no	no	no	no	no	no	no	no	no	no	no	no	no	no	0	0	0	0	0	0	0	0	0	#NUM!	1	0	0	0	0	0	0	0	0	0	#NUM!	1	0	0	0	0	0
AC018620.1	ENSG00000254273		chromatin accessibility complex protein 1 (CHRAC1) pseudogene	processed pseudogene	8	73511276	73511654	yes	yes	yes	yes	yes	no	no	no	no	no	no	no	no	no	no	3.90032	1.67373	3.04749	2.87385	8.7297	0	8.28204	5.67058	0.506799	-0.980514	0.369365	2.10469	2.94443	8.66497	4.57136	0	3.6103	4.55466	2.72165	1.67963	0.748143	0.516298	0.728208	4.32014	4.83819	3.29551	2.02965
AC018630.1	ENSG00000256400		iron-responsive element binding protein 2 (IREB2)	processed pseudogene	12	11097179	11097274	no	no	no	no	no	no	no	no	no	no	no	no	no	no	no	0	0	0	0	0	0	0	0	0	#NUM!	1	0	0	0	0	0	0	0	0	0	#NUM!	1	0	0	0	0	0
AC018630.2	ENSG00000275778		PRH1-PRR4 readthrough	protein coding	12	10845849	11171600	yes	yes	yes	yes	no	no	no	no	no	no	no	no	no	no	no	0	0	0	0	2.92064	2.28975	0	1.7368	0	#NUM!	0.0627633	0	7.33984	0.800239	2.71336	3.23042	2.79457	2.38123	2.80207	0.96834	-0.0464144	1	0.000312962	0	6.3072	2.1025	0
AC018634.1	ENSG00000225314		pseudogene similar to part of cell division cycle associated 3 CDCA3	processed pseudogene	7	37821210	37821610	yes	yes	yes	yes	yes	no	no	no	no	yes	no	no	no	no	yes	1.40552	1.50786	2.05912	1.6575	1.74769	1.04978	1.65807	1.48518	1.11603	0.158376	1	0.948059	0.884213	1.95157	1.26128	2.99706	2.16835	2.46198	2.54246	0.496086	-1.01134	0.387743	1.31209	0.973004	1.45291	1.246	2.74277
AC018635.1	ENSG00000242261		aurora kinase A (AURKA) pseudogene	processed pseudogene	7	128306649	128307678	yes	no	yes	yes	no	no	no	no	no	no	no	no	no	no	no	2.08637e-06	2.72342	0	0.907807	0	0.288567	3.29104	1.1932	0.760816	-0.394381	1	0.397846	0	0	0.132615	0	0	0	0	0	#NUM!	1	0	0	0	0	1.42629
AC018638.1	ENSG00000229413		novel pseudogene	processed pseudogene	7	128653690	128654019	yes	yes	yes	yes	yes	yes	no	no	yes	no	no	no	no	no	no	69.1554	42.1203	82.6887	64.6548	45.2873	33.7313	34.0191	37.6792	1.71593	0.778991	0.00286802	72.6643	59.0441	55.3904	62.3663	74.9501	63.7599	58.9173	65.8758	0.946725	-0.0789827	0.393696	39.3485	47.8156	39.1739	42.1127	20.8792
AC018638.2	ENSG00000230715		novel pseudogene	processed pseudogene	7	128652841	128653243	yes	yes	yes	yes	yes	no	no	no	yes	no	no	no	no	no	no	39.54	61.4473	63.3658	54.7844	38.0955	51.5054	51.9259	47.1756	1.16129	0.215728	0.363822	68.9599	63.7837	62.5004	65.0813	37.1712	61.0419	62.7012	53.6381	1.21334	0.278984	0.301896	61.0144	89.6596	69.5423	73.4054	73.9291
AC018638.3	ENSG00000241493		pseudogene similar to part of EMG1 nucleolar protein homolog (S. cerevisiae) (EMG1)	processed pseudogene	7	128669087	128669892	no	no	no	no	no	no	no	no	no	no	no	no	no	no	no	0	0	0	0	0	0	0	0	0	#NUM!	1	0	0	0	0	0	0	0	0	0	#NUM!	1	0	0	0	0	0
AC018638.4	ENSG00000243302		novel pseudogene	processed pseudogene	7	128651185	128652334	yes	yes	yes	yes	yes	no	no	no	yes	no	no	no	no	no	no	46.6626	65.6137	61.2543	57.8435	50.549	43.7594	55.6605	49.9896	1.15711	0.210526	0.293651	60.7644	66.3854	79.296	68.8153	58.6024	60.8668	69.0229	62.8307	1.09525	0.13126	0.6883	62.1191	86.7639	67.4795	72.1208	68.5251
AC018638.5	ENSG00000243679		novel pseudogene	processed pseudogene	7	128653969	128654722	yes	yes	yes	yes	yes	no	no	no	no	no	no	no	no	no	no	47.5463	68.5525	63.4396	59.8461	55.1684	44.2062	50.0541	49.8096	1.2015	0.264837	0.18115	63.2358	60.9835	65.1883	63.1359	59.5788	50.3106	68.7693	59.5529	1.06016	0.084282	0.95856	64.77	68.5395	64.2678	65.8591	55.1087
AC018638.8	ENSG00000281896		pseudogene, similar to general transcription factor IIi GTF2I	transcribed unprocessed pseudogene	7	128617865	128625905	yes	yes	yes	yes	yes	no	no	no	yes	no	no	no	no	no	no	16.8249	20.5207	19.4203	18.922	14.8863	9.13924	19.848	14.6245	1.29385	0.37167	0.271643	14.444	21.1691	35.8897	23.8343	30.4407	16.5177	19.3606	22.1063	1.07816	0.108571	0.954635	7.61883	23.2949	15.5107	15.4748	17.5887
AC018639.1	ENSG00000242162		pseudogene similar to part of Sec61 alpha 1 subunit (S. cerevisiae) (SEC61A1)	processed pseudogene	7	129066021	129066462	no	no	no	no	no	no	no	no	no	no	no	no	no	no	no	0	0	0	0	0	0	0	0	0	#NUM!	1	0	0	0	0	0	0	0	0	0	#NUM!	1	0	0	0	0	0
AC018641.1	ENSG00000226468		phosphoribosyl pyrophosphate synthetase 2 (PRPS2) pseudogene	processed pseudogene	7	32456963	32457758	no	no	no	no	no	no	no	no	no	no	no	no	no	no	no	0	0	0	0	0.314414	0	0	0.104805	0	#NUM!	1	0	0	0	0	0	0	0	0	0	#NUM!	1	0	0	0	0	0
AC018644.1	ENSG00000229677		ribosomal protein L17 (RPL17) pseudogene	processed pseudogene	7	139049456	139050006	yes	yes	yes	yes	yes	no	no	no	no	no	no	no	no	no	no	20.5501	13.9477	23.7573	19.4184	17.2091	18.1679	24.2425	19.8732	0.977115	-0.0333997	0.926775	24.3284	16.3579	26.2045	22.2969	20.2704	17.4692	30.8541	22.8646	0.975174	-0.0362684	0.752401	11.3538	18.5812	22.11	17.3483	19.0961
AC018645.1	ENSG00000250756		neuropeptide S receptor 1 (NPSR1) pseudogene	unprocessed pseudogene	7	32788334	32788442	no	no	no	no	no	no	no	no	no	no	no	no	no	no	no	0	0	0	0	0	0	0	0	0	#NUM!	1	0	0	0	0	0	0	0	0	0	#NUM!	1	0	0	0	0	0
AC018653.2	ENSG00000256480		chromosome 10 open reading frame 129 (C10orf129) pseudogene	processed pseudogene	12	7237432	7240986	no	no	no	no	no	no	no	no	no	no	no	no	no	no	no	0	0	0	0	0	0	0	0	0	#NUM!	1	0	0	0	0	0	0	0	0	0	#NUM!	1	0	0	0	0	0
AC018659.1	ENSG00000251844			snoRNA	12	97552137	97552228	no	no	no	no	no	no	no	no	no	no	no	no	no	no	no	0	12.6879	0	4.2293	0	0	0	0	0	#NUM!	0.0797207	0	0	0	0	0	0	0	0	0	#NUM!	1	0	0	0	0	0
AC018688.1	ENSG00000275877			rRNA	20	30484925	30485076	no	no	no	no	no	no	no	no	no	no	no	no	no	no	no	0	0	0	0	0	0	0	0	0	#NUM!	1	0	0	0	0	0	0	0	0	0	#NUM!	1	0	0	0	0	0
AC018692.2	ENSG00000279321		novel transcript	lncRNA	21	9913117	9914846	no	no	no	no	yes	no	no	no	no	no	no	no	no	no	no	0	0	0	0	0	0	0	0	0	#NUM!	1	0	0	0	0	0	0	0	0	0	#NUM!	1	0	0	0	0	0
AC018692.3	ENSG00000279783		family with sequence similarity 27, member D1 ( FAM27D1) pseudogene	processed pseudogene	21	9810501	9810848	no	no	no	no	no	no	no	no	no	no	no	no	no	no	no	0	0	0	0	0	0	0	0	0	#NUM!	1	0	0	0	0	0	0	0	0	0	#NUM!	1	0	0	0	0	0
AC018693.2	ENSG00000232114		N-acetylneuraminate pyruvate lyase (dihydrodipicolinate synthase) (NPL) pseudogene	processed pseudogene	2	38769265	38770124	no	no	no	no	yes	no	no	no	no	no	no	no	no	no	no	0	0	0.443117	0.147706	0	0	0	0	0	#NUM!	1	0	0	0	0	0	0	0	0	0	#NUM!	1	0	0	0	0	0
AC018695.1	ENSG00000214259		ribosomal protein L10a (RPL10A) pseudogene	processed pseudogene	16	85815873	85816536	no	no	no	no	no	no	no	no	no	no	no	no	no	no	no	0.321676	0	0	0.107225	0.399986	0.961033	0	0.453673	0.236349	-2.08101	1	0.433957	0	0.446996	0.293651	0.457683	0	0.751284	0.402989	0.728682	-0.456639	1	0	0	0	0	0
AC018695.5	ENSG00000270698		iron-sulfur cluster assembly 1 homolog (S. cerevisiae) (ISCA1) pseudogene	processed pseudogene	16	85814425	85815062	no	no	no	no	no	no	no	no	no	no	no	no	no	no	no	0	0	0	0	0	0	0	0	0	#NUM!	1	0	0	0	0	0	0	0	0	0	#NUM!	1	0	0	0	0	0
AC018709.1	ENSG00000272297		novel protein	protein coding	4	186426546	186555328	no	no	no	no	no	no	no	no	no	no	no	no	no	no	no	0	0	0	0	0	0	0	0	0	#NUM!	1	0	0	0	0	0	0	0	0	0	#NUM!	1	0	0	0	0	0
AC018712.1	ENSG00000230104		stem-loop binding protein (SLBP) pseudogene	processed pseudogene	2	172674212	172674898	no	yes	yes	no	no	no	no	no	no	no	no	no	no	no	no	0.921336	0.658948	2.09965	1.22664	0	0	0	0	0	#NUM!	0.125012	0.414309	0.772816	0	0.395708	0.436579	0	1.79317	0.74325	0.532403	-0.909409	1	0.860088	0.42521	0.317467	0.534255	0.799073
AC018714.1	ENSG00000271509		small nuclear ribonucleoprotein polypeptide G (SNRPG) pseudogene	processed pseudogene	8	127292233	127292440	no	no	no	yes	no	no	no	no	no	no	no	no	no	no	no	4.85543	0	0	1.61848	0	0	0	0	0	#NUM!	0.0625102	0	0	0	0	0	0	0	0	0	#NUM!	1	4.53265	0	5.01913	3.18393	0
AC018717.1	ENSG00000230407		pseudogene similar to part of CTAGE family, member 5 (CTAGE5)	processed pseudogene	2	199108584	199110088	no	no	no	no	no	no	no	no	no	no	no	no	no	no	no	0	0	0	0	0	0	0	0	0	#NUM!	1	0	0	0	0	0	0	0	0	0	#NUM!	1	0	0	0	0	0
AC018735.1	ENSG00000226553		IMP (inosine monophosphate) dehydrogenase 1 (IMPDH1) pseudogene	processed pseudogene	2	187001876	187003377	no	no	no	no	no	no	no	no	no	no	no	no	no	no	no	0	0	0	0	0	0	0	0	0	#NUM!	1	0	0	0	0	0	0	0	0	0	#NUM!	1	0	0	0	0	0
AC018737.1	ENSG00000270798		ribosomal protein S18 (RPS18) pseudogene	processed pseudogene	2	121743479	121745921	no	no	no	no	no	no	no	no	no	no	no	no	no	no	no	0	0	0	0	0	0	0	0	0	#NUM!	1	7.19935	0	0	2.39978	0	0	0	0	0	#NUM!	0.140677	0	0	0	0	0
AC018738.1	ENSG00000237039		ribosomal protein S28 (RPS28) pseudogene	processed pseudogene	2	231256097	231256306	yes	yes	yes	yes	yes	no	no	no	no	no	no	no	no	no	no	56.2034	94.8295	31.497	60.8433	42.8374	44.4328	40.7377	42.6693	1.42593	0.511903	0.184519	30.4913	30.0618	28.6409	29.7313	0	38.078	23.9714	20.6831	1.43747	0.523532	0.654513	2.72416e-07	39.7195	0	13.2398	30.8334
AC018755.2	ENSG00000268500		novel transcript, sense intronic to AC018755.18	protein coding	19	51612091	51646889	yes	yes	yes	yes	yes	yes	yes	yes	no	no	yes	yes	yes	no	no	0.632642	1.70813	2.48537	1.60871	5.11798	5.59606	8.22323	6.31242	0.254849	-1.97229	0.00662094	1.48606	1.29423	1.38592	1.38874	4.39745	4.55586	6.24328	5.06553	0.274154	-1.86694	0.0192289	1.12644	0.23834	0.82625	0.730343	6.39472
AC018755.3	ENSG00000269388		putative ATP-binding domain-containing protein 3-like protein (ABP3L) pseudogene	transcribed processed pseudogene	19	51594561	51606150	yes	no	yes	yes	yes	no	no	no	no	no	no	no	no	no	no	1.2867	0.345099	1.37102	1.00094	3.2361	0	1.89737	1.71116	0.584948	-0.77362	0.72658	1.77511	0	1.51139	1.0955	0.457283	0.992521	0	0.483268	2.26686	1.1807	1	1.03093	2.71256	0	1.24783	1.29333
AC018797.1	ENSG00000224207		mannosidase, beta A, lysosomal-like (MANBAL) pseudogene	processed pseudogene	4	102734358	102734612	yes	yes	yes	yes	yes	no	no	no	no	no	no	no	no	no	no	5.18833	14.8184	5.08786	8.36486	3.58706	3.90221e-06	11.4428	5.00995	1.66965	0.739546	0.475183	8.07074	0	0	2.69025	4.36538	0.00553525	3.7401	2.70367	0.995034	-0.00718227	1	4.16296	4.54246	5.55561	4.75368	2.67036
AC018845.2	ENSG00000259983		chromosome 8 open reading frame 33 (C8orf33) pseudogene	transcribed processed pseudogene	16	47013957	47014365	no	no	no	no	no	no	no	no	no	no	no	no	no	no	no	0	0	0	0	0	0	0	0	0	#NUM!	1	0	0	0	0	0.96427	0	0	0.321423	0	#NUM!	1	0	0	0	0	0
AC018846.1	ENSG00000259864		phosphatidylinositol-specific phospholipase C, X domain containing 1 (PLCXD1) pseudogene	processed pseudogene	16	63703483	63703665	no	no	no	no	no	no	no	no	no	no	no	no	no	no	no	0	0	0	0	0	0	0	0	0	#NUM!	1	0	0	0	0	0	0	0	0	0	#NUM!	1	0	0	0	0	0
AC018861.1	ENSG00000253975		ubiquitin-conjugating enzyme E2L 3 (UBE2L3) pseudogene	processed pseudogene	8	62482198	62483811	no	no	no	no	no	no	no	no	no	no	no	no	no	no	no	0	0	0	0	0	0	0	0	0	#NUM!	1	0	0	0	0	0	0	0	0	0	#NUM!	1	0.101492	0	0	0.0338307	0
AC018868.1	ENSG00000231409		ribosomal protein L36a (RPL36A) pseudogene	processed pseudogene	15	34943080	34943394	yes	yes	yes	yes	yes	no	no	no	yes	no	no	no	no	yes	no	4.72088	4.78527	5.83709	5.11441	4.81864	14.1883	0	6.33565	0.807244	-0.308923	0.770245	4.81555	4.73612	8.91094	6.1542	7.0328	5.5233	10.5077	7.68793	0.800502	-0.321023	0.440956	4.56006	1.98663	4.37711	3.64127	5.6955
AC018868.2	ENSG00000259751		tubulin, alpha 1b (TUBA1B) pseudogene	processed pseudogene	15	34849137	34850395	yes	yes	yes	yes	yes	no	no	no	no	no	no	no	no	no	no	1.01119	1.8616	1.69462	1.52247	2.33511	1.51327	1.87453	1.90764	0.798092	-0.325373	1	2.53342	2.36281	2.00578	2.30067	1.84988	1.78286	1.8556	1.82945	1.25758	0.33065	1	2.56409	1.80006	2.68789	2.35068	2.63273
AC018880.1	ENSG00000221849		zinc finger protein 547 (ZNF547) pseudogene	processed pseudogene	2	103527620	103529261	no	no	no	no	no	no	no	no	no	no	no	no	no	no	no	0	0	0	0	0	0	0	0	0	#NUM!	1	0	0	0	0	0	0	0	0	0	#NUM!	1	0	0	0	0	0
AC018880.2	ENSG00000231723		capping protein (actin filament) muscle Z-line, beta (CAPZB) pseudogene	processed pseudogene	2	103623630	103623830	no	no	no	no	no	no	no	no	no	no	no	no	no	no	no	0	0	0	0	0	0	0	0	0	#NUM!	1	0	0	0	0	0	0	0	0	0	#NUM!	1	0	0	0	0	0
[truncated: 31,620 more rows]
[truncated: 30 more columns]
