# Supplementary material for: Common and personal target genes of the micronutrient vitamin D in primary immune cells from human peripheral blood
Source: Sci Rep. 2020 Dec 3;10:21051. doi: 10.1038/s41598-020-78288-0 (PMC7713372; doi:10.1038/s41598-020-78288-0)
Supplement: Supplementary file 4 — Supplementary Information 4. [file 41598_2020_78288_MOESM4_ESM.xlsx]

## Sheet: #5 (1795)
Name	ID	pSize	NDE	pNDE	tA	pPERT	pG	pGFdr	pGFWER	Status	KEGGLINK
Rheumatoid arthritis	5323	92	43	2.05329e-26	-2.37096	0.253	3.19596e-25	6.71152e-23	6.71152e-23	Inhibited	http://www.genome.jp/dbget-bin/show_pathway?hsa05323+3552+7124+3569+1435+1514+3108+3109+3113+3115+3117+3119+3122+3123+3125+3126+10312+245973+526+528+535+537+8992+9114+9296+54+8741+10673+3689+3383+941+942+940+3606+3576+6348+2919+2920+2921+6374+7097+3725+6347+1493
Tuberculosis	5152	180	59	9.3176e-26	-19.0172	0.222	1.24401e-24	1.30621e-22	2.61242e-22	Inhibited	http://www.genome.jp/dbget-bin/show_pathway?hsa05152+9902+5868+10312+535+537+9114+3920+1509+805+808+8877+2209+2213+9103+3689+3684+6772+3717+3460+7097+1051+4261+4790+929+7096+7124+54205+317+596+972+3108+3109+3113+3115+3117+3119+3122+3123+3125+3126+1520+3587+3552+3569+8844+1263+3687+7421+3606+64127+64581+6714+64170+26253+2207+5603+3654+3656+3588
Osteoclast differentiation	4380	128	43	1.29365e-19	11.2987	0.452	2.64799e-18	1.85359e-16	5.56078e-16	Activated	http://www.genome.jp/dbget-bin/show_pathway?hsa04380+1436+1435+4792+4790+5603+3455+6772+2534+3552+3460+2355+3725+2209+2213+9103+7305+695+54+6688+4286+7124+4773+9021+7046+2885+5879+1535+4688+653361+102725035+10288+10859+10990+11006+11024+11026+11027+126014+23547+353514+79168+10326+140885
Pathways in cancer	5200	529	91	4.90557e-17	54.4803	0.032	6.59239e-17	3.461e-15	1.3844e-14	Activated	http://www.genome.jp/dbget-bin/show_pathway?hsa05200+81029+1495+1856+1284+2335+3912+3914+3915+3685+6777+3717+4233+7170+3320+7184+6772+2885+83593+4792+4790+5879+5337+5338+998+3725+4609+6932+6934+3091+54205+675+7046+2950+6256+6257+3728+6688+4286+4149+894+1026+5743+596+330+7185+7187+1612+2113+4318+3576+1438+1441+1436+3569+10161+1902+5732+5734+113+5566+2782+2783+2790+2768+9826+2776+5331+115727+2771+7…
Leishmaniasis	5140	77	32	4.02818e-18	-0.430887	0.96	1.58913e-16	6.67434e-15	3.33717e-14	Inhibited	http://www.genome.jp/dbget-bin/show_pathway?hsa05140+2209+9103+653361+3684+3689+3717+6772+3108+3109+3113+3115+3117+3119+3122+3123+3125+3126+7097+4792+4790+3552+7124+5777+1536+65108+5603+3654+3460+3725+1535+4688+5743
Chemokine signaling pathway	4062	187	47	1.13216e-15	-32.8611	0.047	2.04717e-15	7.16508e-14	4.29905e-13	Inhibited	http://www.genome.jp/dbget-bin/show_pathway?hsa04062+1230+1234+2833+729230+7852+2919+2920+2921+3576+6347+6348+6351+6367+6369+6374+3717+3055+4067+6714+5829+5331+2771+2782+2783+2790+2885+157+2869+408+409+998+113+5906+5908+7454+5580+653361+5566+5058+6772+6777+1794+5879+4790+4792+2309+23533
Th17 cell differentiation	4659	107	36	1.11869e-16	-5.6222	0.664	2.83299e-15	8.49897e-14	5.94928e-13	Inhibited	http://www.genome.jp/dbget-bin/show_pathway?hsa04659+4792+4794+4790+4773+5603+3725+920+3460+6772+3561+3559+6777+3108+3109+3113+3115+3117+3119+3122+3123+3125+3126+3572+7046+3662+30009+6256+6257+3569+3320+196+916+917+919+3091+3717
Toxoplasmosis	5145	112	35	3.93307e-15	-11.9933	0.149	2.11399e-14	5.30465e-13	4.43937e-12	Inhibited	http://www.genome.jp/dbget-bin/show_pathway?hsa05145+3654+4792+4790+5603+2771+7124+596+330+3717+6772+4261+3108+3109+3113+3115+3117+3119+3122+3123+3125+3126+240+54205+23533+3912+3914+3915+3303+7097+3460+1234+10105+958+3587+3588
NOD-like receptor signaling pathway	4621	180	46	1.15034e-15	8.45668	0.549	2.27342e-14	5.30465e-13	4.77419e-12	Activated	http://www.genome.jp/dbget-bin/show_pathway?hsa04621+834+64127+114548+3606+3320+5603+4210+4671+51393+7226+4790+3725+7187+9641+3661+91662+3709+5331+6772+3455+118429+115362+2633+4792+330+7295+11337+23710+10010+1536+1535+10135+64170+114769+5580+596+1508+4940+3569+7124+3576+2919+2920+2921+6347+1667
Epstein-Barr virus infection	5169	202	49	1.29296e-15	3.67351	0.864	3.95772e-14	8.31122e-13	8.31122e-12	Activated	http://www.genome.jp/dbget-bin/show_pathway?hsa05169+3108+3109+3113+3115+3117+3119+3122+3123+3125+3126+9612+4609+7187+4792+4794+4790+958+965+3383+596+5603+3725+4067+3661+7431+5704+2923+811+3280+864+1026+4616+894+6772+5879+695+9641+3455+7124+3569+7097+4940+3654+10018+54205+317+916+917+919
Th1 and Th2 cell differentiation	4658	92	31	1.39989e-14	100.64	0.197	9.52108e-14	1.81766e-12	1.99943e-11	Activated	http://www.genome.jp/dbget-bin/show_pathway?hsa04658+4792+4794+4790+4773+916+919+917+5603+3725+920+3460+6772+30009+3559+3561+6777+182+4853+84441+3108+3109+3113+3115+3117+3119+3122+3123+3125+3126+3717+864
Fluid shear stress and atherosclerosis	5418	137	38	2.00806e-14	9.16301	0.428	2.86951e-13	4.99417e-12	6.02596e-11	Activated	http://www.genome.jp/dbget-bin/show_pathway?hsa05418+5603+3383+3725+6347+4780+5598+4208+1535+653361+4688+5879+92+5175+3162+2950+4257+7295+7056+4318+1514+7124+3552+1906+3685+6714+60+71+596+7850+4790+805+808+3320+7184+6383+6385+1843+9181
Salmonella infection	5132	213	49	1.20691e-14	-6.75837	0.769	3.09163e-13	4.99417e-12	6.49242e-11	Inhibited	http://www.genome.jp/dbget-bin/show_pathway?hsa05132+5603+3654+3576+3569+4792+7124+4790+3725+834+3606+114548+4671+3320+7184+6932+6934+4609+5879+998+391+3071+23191+26999+60+71+10092+10093+10095+10109+5058+29109+338382+1781+6990+5868+79026+399+6237+330+197259+596+54205+7295+5216+10627+7097+929+302+6281
Cytokine-cytokine receptor interaction	4060	292	57	1.66099e-13	-5.64507	0.384	2.00169e-12	3.00254e-11	4.20356e-10	Inhibited	http://www.genome.jp/dbget-bin/show_pathway?hsa04060+91+92+3588+3561+1439+3572+7850+23765+7046+3606+3552+3624+8784+7293+3604+943+958+4055+10673+8741+3587+3460+3455+11009+64109+3559+3563+1438+3597+1441+23529+5008+3569+7852+2833+3576+6374+7133+27242+7124+2919+2920+2921+1234+6351+6348+6369+1230+729230+6347+6367+3557+1435+920+1436+94+654
Viral myocarditis	5416	60	24	1.68905e-13	2.09068	0.572	2.99193e-12	4.1887e-11	6.28305e-10	Activated	http://www.genome.jp/dbget-bin/show_pathway?hsa05416+1982+1604+958+3108+3109+3113+3115+3117+3119+3122+3123+3125+3126+940+941+942+54205+3689+3383+60+71+2534+27+5879
Transcriptional misregulation in cancer	5202	192	43	1.32238e-12	-0.669779	0.25	9.83121e-12	1.29035e-10	2.06456e-09	Inhibited	http://www.genome.jp/dbget-bin/show_pathway?hsa05202+7030+4609+3398+4233+1026+1051+3569+64332+3576+2119+4318+7850+6256+6257+3728+597+6688+929+3684+2209+5966+330+7185+942+958+5087+2120+4005+4208+55589+5218+894+4149+4221+84444+1667+1848+1436+64919+653604+4790+4616+4286
Viral protein interaction with cytokine and cytokine receptor	4061	98	28	2.42206e-11	-11.2382	0.028	1.96803e-11	2.43109e-10	4.13286e-09	Inhibited	http://www.genome.jp/dbget-bin/show_pathway?hsa04061+6348+1230+6347+729230+6369+6367+6351+1234+2919+2920+2921+3576+6374+2833+7852+3588+3587+3572+3569+3561+3559+3606+11009+1435+1436+4055+7133+7124
Epithelial cell signaling in Helicobacter pylori infection	5120	70	25	1.10344e-12	1.22222	0.776	2.46487e-11	2.87568e-10	5.17623e-09	Activated	http://www.genome.jp/dbget-bin/show_pathway?hsa05120+5603+3725+4792+10312+245973+526+528+535+537+8992+9114+9296+5058+4790+2919+2920+2921+3576+998+5879+4233+1839+102+4067+6714
Yersinia infection	5135	130	34	2.92203e-12	13.086	0.477	3.94433e-11	4.35953e-10	8.2831e-09	Activated	http://www.genome.jp/dbget-bin/show_pathway?hsa05135+6714+10096+10097+2335+60+71+5829+9815+7454+10458+4210+834+3606+6196+114548+2533+8935+4773+3725+5879+5603+4792+4790+3654+3576+7124+3569+6347+3661+391+998+2776+920+925
Small cell lung cancer	5222	92	21	5.00769e-07	49.2665	5e-06	6.93895e-11	7.2859e-10	1.45718e-08	Activated	http://www.genome.jp/dbget-bin/show_pathway?hsa05222+3685+6256+6257+317+4149+4609+54205+1284+2335+3912+3914+3915+330+596+5743+4792+7185+7187+4790+1026+4616
Pathogenic Escherichia coli infection	5130	192	42	5.46603e-12	15.3141	0.484	7.31713e-11	7.31713e-10	1.5366e-08	Activated	http://www.genome.jp/dbget-bin/show_pathway?hsa05130+10376+84790+2017+998+2534+137075+8440+9181+203068+7280+10092+10093+10095+10109+60+71+10458+1902+2768+9826+5879+834+3606+114548+4671+7124+4792+3654+5603+3725+5777+4790+6714+3071+23191+26999+4641+4643+54205+3569+3576+5058
Intestinal immune network for IgA production	4672	48	19	7.03167e-11	-4.09726	0.053	1.01799e-10	9.71717e-10	2.13778e-08	Inhibited	http://www.genome.jp/dbget-bin/show_pathway?hsa04672+3569+8741+10673+958+941+942+940+3108+3109+3113+3115+3117+3119+3122+3123+3125+3126+4055+7852
Inflammatory bowel disease	5321	65	22	8.43241e-11	-69.8871	0.048	1.10227e-10	1.00642e-09	2.31476e-08	Inhibited	http://www.genome.jp/dbget-bin/show_pathway?hsa05321+7097+4790+64127+7124+3569+3108+3109+3113+3115+3117+3119+3122+3123+3125+3126+3460+6772+30009+3552+3606+3725+3561
Antigen processing and presentation	4612	72	24	1.7095e-11	-2.86477	0.304	1.40227e-10	1.22699e-09	2.94477e-08	Inhibited	http://www.genome.jp/dbget-bin/show_pathway?hsa04612+972+3108+3109+4261+1508+1514+1520+920+925+811+2923+3113+3115+3117+3119+3122+3123+3125+3126+3309+3320+3303+5721+7124
Kaposi sarcoma-associated herpesvirus infection	5167	189	41	1.29232e-11	-4.26491	0.85	2.88179e-10	2.42071e-09	6.05177e-08	Inhibited	http://www.genome.jp/dbget-bin/show_pathway?hsa05167+7187+9641+6772+4792+3661+3455+4790+54205+3572+1026+3717+2782+2783+2790+3091+1234+1230+11337+23710+64422+3569+3576+5743+2919+2920+2921+4773+3709+3725+5879+6714+3055+4067+4609+3383+942+5603+23533+805+808+7311
Human T-cell leukemia virus 1 infection	5166	219	44	3.51462e-11	-8.93718	0.431	3.92532e-10	3.17045e-09	8.24318e-08	Inhibited	http://www.genome.jp/dbget-bin/show_pathway?hsa05166+8829+3383+3689+4773+811+3561+6777+4609+894+292+293+706+113+5566+9586+7046+1026+4790+4792+3559+3569+4055+958+7850+916+917+3725+2113+2114+6688+3108+3109+3113+3115+3117+3119+3122+3123+3125+3126+23373+7124+920+4316
PI3K-Akt signaling pathway	4151	353	57	4.39749e-10	36.0686	0.06	6.69075e-10	5.20392e-09	1.40506e-07	Activated	http://www.genome.jp/dbget-bin/show_pathway?hsa04151+9470+6194+1436+3643+4233+10161+1902+4609+10018+2309+4790+7533+7534+1435+2069+56034+2885+5516+5526+3320+7184+1026+23533+2782+2783+2790+3685+3696+1284+2335+3912+3914+3915+6696+7057+7058+7059+7097+5879+1441+3455+3559+3561+3563+3717+3569+5008+9586+596+4170+23678+6446+118788+894+4515+8115+6256
Influenza A	5164	171	38	3.36603e-11	0.522706	0.96	8.12873e-10	6.09655e-09	1.70703e-07	Activated	http://www.genome.jp/dbget-bin/show_pathway?hsa05164+9641+4790+4792+3661+114548+834+3606+3455+6772+4940+4261+3108+3109+3113+3115+3117+3119+3122+3123+3125+3126+9021+3576+3383+3552+3569+7124+292+293+60+71+10482+6347+3460+3717+7187+54205+317
B cell receptor signaling pathway	4662	82	25	5.92912e-11	0.578599	0.929	1.35623e-09	9.82096e-09	2.84808e-07	Activated	http://www.genome.jp/dbget-bin/show_pathway?hsa04662+4792+4794+4790+975+2213+3725+4773+5879+695+4067+5777+102725035+10288+10859+10990+11006+11024+11026+11027+23547+353514+79168+2885+118788+27071
Malaria	5144	50	19	1.62883e-10	-1.0301	0.427	1.69628e-09	1.18739e-08	3.56218e-07	Inhibited	http://www.genome.jp/dbget-bin/show_pathway?hsa05144+3383+6383+4035+975+4233+948+5175+3039+7097+3569+6347+7124+3606+3689+958+7057+7058+7059+3576
Fc gamma R-mediated phagocytosis	4666	93	26	2.10441e-10	5.96558	0.355	1.81668e-09	1.23065e-08	3.81502e-07	Activated	http://www.genome.jp/dbget-bin/show_pathway?hsa04666+2213+2209+3055+4067+5580+8605+5879+10092+10093+10095+10109+998+7454+1794+5337+5338+5058+7408+1072+50807+8853+4082+65108+2934+653361+8877
TNF signaling pathway	4668	112	29	1.48637e-10	-2.43498	0.633	2.26626e-09	1.47032e-08	4.75914e-07	Inhibited	http://www.genome.jp/dbget-bin/show_pathway?hsa04668+7124+330+5603+4792+4790+9586+1051+3725+6347+2919+2920+2921+6374+1435+182+3569+9021+7185+4318+4323+1906+64127+3383+5743+7133+7187+197259+83737+8837
Human cytomegalovirus infection	5163	223	43	2.31337e-10	-15.3462	0.415	2.31051e-09	1.47032e-08	4.85207e-07	Inhibited	http://www.genome.jp/dbget-bin/show_pathway?hsa05163+4790+2885+3685+7124+5743+4792+54205+2782+2783+2790+3569+3576+4773+3709+805+808+5331+2776+2768+6347+6348+6351+2771+113+5566+6714+5879+5732+5734+4609+1230+1234+7852+5829+3587+3588+5603+9586+1026+9826+2923+811+3661
Staphylococcus aureus infection	5150	95	25	1.8759e-09	-13.3452	0.082	3.62951e-09	2.24175e-08	7.62196e-07	Inhibited	http://www.genome.jp/dbget-bin/show_pathway?hsa05150+713+717+728+2357+2209+2213+9103+3108+3109+3113+3115+3117+3119+3122+3123+3125+3126+719+3383+3689+3684+5724+2358+2359+1667
Alzheimer disease	5010	356	58	2.17302e-10	-1.33977	0.867	4.40715e-09	2.64429e-08	9.25502e-07	Inhibited	http://www.genome.jp/dbget-bin/show_pathway?hsa05010+55851+5663+102+7124+54205+317+4708+4729+51079+10975+1537+7381+7384+7385+513+517+518+539+1327+1337+1350+1351+9377+3709+488+489+2776+5331+823+824+805+808+4035+4023+57142+8408+10376+84790+203068+7280+10023+1856+81029+1536+4790+3569+3552+5743+1435+3643+10105+292+293+7494+5685+5689+5691+5704
C-type lectin receptor signaling pathway	4625	104	27	5.9415e-10	-8.91643	0.434	5.95108e-09	3.47146e-08	1.24973e-06	Inhibited	http://www.genome.jp/dbget-bin/show_pathway?hsa04625+64581+93978+26253+2207+8844+1263+6714+4790+5058+6237+114548+834+3569+9641+6772+4792+64170+5580+4773+3709+7124+805+808+5743+6367+5603+3725
Legionellosis	5134	57	20	2.88724e-10	-0.428762	0.926	6.16059e-09	3.49655e-08	1.29372e-06	Inhibited	http://www.genome.jp/dbget-bin/show_pathway?hsa05134+834+3606+4671+4790+4792+7415+54205+317+3684+3689+1937+3303+7097+929+7124+3569+3576+2919+2920+2921
Parkinson disease	5012	236	44	4.42485e-10	-1.92065	0.733	7.41096e-09	3.99735e-08	1.5563e-06	Inhibited	http://www.genome.jp/dbget-bin/show_pathway?hsa05012+120892+7311+65018+54205+4708+4729+51079+10975+1537+7381+7384+7385+1327+1337+1350+1351+9377+513+517+518+539+10105+292+293+317+135+2771+5566+7494+3309+5685+5689+5691+5704+3709+805+808+10376+84790+203068+7280+4780+1843+7295
Ferroptosis	4216	41	16	2.87542e-09	1.65987	0.113	7.42365e-09	3.99735e-08	1.55897e-06	Activated	http://www.genome.jp/dbget-bin/show_pathway?hsa04216+23657+2729+2730+6520+1356+2495+10533+64116+4891+6303+5621+3162+1536+2180+2182+51703
Shigellosis	5131	242	44	1.00962e-09	-12.7568	0.444	1.00976e-08	5.12767e-08	2.12049e-06	Inhibited	http://www.genome.jp/dbget-bin/show_pathway?hsa05131+7124+4792+5603+653604+4790+3576+9181+5580+10318+929+3725+4671+834+3606+114548+3661+84335+11337+23710+7311+5879+2017+6714+998+10092+10093+10095+10109+1729+60+71+5829+3611+831+3709+5331+2309+823+824+596+3099+54205+10627+5216
Graft-versus-host disease	5332	40	16	1.86873e-09	-1.64156	0.243	1.0223e-08	5.12767e-08	2.14684e-06	Inhibited	http://www.genome.jp/dbget-bin/show_pathway?hsa05332+3108+3109+3113+3115+3117+3119+3122+3123+3125+3126+940+7124+941+942+3569+3552
Focal adhesion	4510	201	35	1.51867e-07	47.732	0.003	1.02553e-08	5.12767e-08	2.15362e-06	Activated	http://www.genome.jp/dbget-bin/show_pathway?hsa04510+3696+3685+998+10627+1729+4659+3611+7408+7791+824+5829+6714+2534+1284+2335+3912+3914+3915+6696+7057+7058+7059+330+596+894+2885+4233+56034+5906+5908+3725+5058+5879+60+71
Leukocyte transendothelial migration	4670	113	28	9.18559e-10	-6.18159	0.524	1.08079e-08	5.27828e-08	2.26966e-06	Inhibited	http://www.genome.jp/dbget-bin/show_pathway?hsa04670+137075+4318+4267+5175+3689+1500+3684+60+71+10627+5603+1495+1536+1535+4688+5829+653361+5879+5906+5908+4478+83593+7852+2771+3383+998+399+7408
IL-17 signaling pathway	4657	94	25	1.47481e-09	-0.965224	0.618	1.98838e-08	9.48998e-08	4.17559e-06	Inhibited	http://www.genome.jp/dbget-bin/show_pathway?hsa04657+3569+4792+4790+3725+23765+10758+7187+3320+7184+9641+5597+5598+5603+1051+2919+2920+2921+6347+4318+3576+5743+7124+6374+6279+6280
Pertussis	5133	76	22	2.47873e-09	-5.83072	0.416	2.23683e-08	1.04386e-07	4.69735e-06	Inhibited	http://www.genome.jp/dbget-bin/show_pathway?hsa05133+3684+3689+805+808+4790+3661+3552+3569+2771+3576+6374+1072+713+717+5603+3725+7124+3654+929+3394+834+114548
Amoebiasis	5146	102	26	1.8863e-09	-0.337248	0.915	3.65515e-08	1.66866e-07	7.67582e-06	Inhibited	http://www.genome.jp/dbget-bin/show_pathway?hsa05146+2335+3912+3914+3915+4790+3576+3569+2919+2920+2921+7850+7124+7097+338382+5868+3315+929+3684+3689+5052+2769+2776+5331+5566+1284+5272
Apoptosis	4210	136	30	4.6071e-09	-7.3127	0.469	4.52733e-08	2.02285e-07	9.5074e-06	Inhibited	http://www.genome.jp/dbget-bin/show_pathway?hsa04210+596+330+4790+4792+317+54205+823+824+8837+1439+3563+7124+4000+4616+597+7185+3725+10018+1508+1509+1512+1514+1520+1522+3709+60+71+10376+84790+4170
Allograft rejection	5330	38	15	7.47101e-09	-1.46965	0.296	4.62842e-08	2.02493e-07	9.71967e-06	Inhibited	http://www.genome.jp/dbget-bin/show_pathway?hsa05330+3108+3109+3113+3115+3117+3119+3122+3123+3125+3126+958+941+942+940+7124
Toll-like receptor signaling pathway	4620	102	25	9.1529e-09	12.54	0.261	4.98145e-08	2.13491e-07	1.0461e-05	Activated	http://www.genome.jp/dbget-bin/show_pathway?hsa04620+3654+4790+6696+7187+3663+942+958+5603+3576+5879+9641+3569+6772+4792+7124+3661+941+7097+7096+929+6348+3455+51311+3725+6351
Sphingolipid signaling pathway	4071	119	26	5.92206e-08	-23.4821	0.05	6.1109e-08	2.56658e-07	1.28329e-05	Inhibited	http://www.genome.jp/dbget-bin/show_pathway?hsa04071+1901+2771+2776+2768+5331+7124+29956+427+8877+4363+1509+5516+5526+130367+5603+596+8879+166929+259230+4790+5879+140+2207+5337+5338+2534
Regulation of actin cytoskeleton	4810	214	37	8.19448e-08	31.4615	0.061	1.00543e-07	4.14001e-07	2.1114e-05	Activated	http://www.genome.jp/dbget-bin/show_pathway?hsa04810+10092+10093+10095+10109+5216+3071+23191+26999+10458+1072+2934+1729+4478+5962+5829+4659+10627+5058+998+5879+8826+89846+6714+3682+3684+3685+3687+3689+3696+2335+6237+2768+56034+60+71+7852+1902
Platelet activation	4611	124	27	3.58014e-08	-26.6179	0.147	1.05586e-07	4.26403e-07	2.2173e-05	Inhibited	http://www.genome.jp/dbget-bin/show_pathway?hsa04611+3709+5331+5906+5908+5603+2776+4659+10627+2771+113+23533+5739+8605+5742+6916+5566+7408+60+71+83706+2207+4067+2534+695+8773+8673+6714
Human papillomavirus infection	5165	331	50	4.69222e-08	24.4374	0.122	1.14367e-07	4.53153e-07	2.40171e-05	Activated	http://www.genome.jp/dbget-bin/show_pathway?hsa05165+4790+2885+1026+3685+3696+1284+2335+3912+3914+3915+6696+7057+7058+7059+7124+998+5829+894+182+4853+84441+3280+7187+9641+3661+5663+3455+6772+10134+10312+245973+526+528+535+537+8992+9114+9296+5743+5734+5566+9586+5516+5526+1856+6932+6934+81029+5315+10474
Proteoglycans in cancer	5205	202	36	5.52991e-08	23.8238	0.114	1.25339e-07	4.87428e-07	2.63211e-05	Activated	http://www.genome.jp/dbget-bin/show_pathway?hsa05205+4659+3709+5879+998+5058+60+71+8826+6237+2017+6714+2885+4318+5829+7097+4609+4233+7057+3091+7124+1026+6194+10855+3685+6383+5962+4478+6385+2335+1514+5566+5603+5777+1839+81029+967
Parathyroid hormone synthesis, secretion and action	4928	106	25	2.10934e-08	-7.52713	0.348	1.44827e-07	5.52977e-07	3.04137e-05	Inhibited	http://www.genome.jp/dbget-bin/show_pathway?hsa04928+3709+5331+2776+113+5566+2771+5141+5144+7421+408+409+4323+2768+9826+5337+5338+1591+9586+596+1026+4208+9935+6256+6257+1839
Type I diabetes mellitus	4940	43	15	5.32788e-08	-1.64156	0.197	2.0333e-07	7.62488e-07	4.26993e-05	Inhibited	http://www.genome.jp/dbget-bin/show_pathway?hsa04940+940+941+942+3108+3109+3113+3115+3117+3119+3122+3123+3125+3126+3552+7124
Chagas disease (American trypanosomiasis)	5142	101	24	3.44091e-08	-7.99029	0.429	2.8093e-07	1.03501e-06	5.89953e-05	Inhibited	http://www.genome.jp/dbget-bin/show_pathway?hsa05142+7097+811+713+3654+5603+3725+7124+4792+4790+3460+7046+2771+2769+2776+5331+5516+8837+6347+3576+3569+6348+916+917+919
Non-alcoholic fatty liver disease	4932	145	30	2.21113e-08	2.90657	0.77	3.2159e-07	1.16438e-06	6.75339e-05	Activated	http://www.genome.jp/dbget-bin/show_pathway?hsa04932+7124+4790+3569+9021+51422+51094+54205+10018+3576+3725+3552+998+5879+83737+1327+1337+1350+1351+9377+4708+4729+51079+10975+1537+7381+7384+7385+7494+6256+3643
AGE-RAGE signaling pathway in diabetic complications	4933	100	24	2.79844e-08	-0.551564	0.952	4.91285e-07	1.74864e-06	0.00010317	Inhibited	http://www.genome.jp/dbget-bin/show_pathway?hsa04933+1536+4790+5603+7046+1906+7056+3552+3569+7124+3383+3576+3725+3717+6777+6772+596+1729+1284+5879+998+6347+5580+5331+2335
Human immunodeficiency virus 1 infection	5170	211	37	5.62274e-08	-11.9747	0.557	5.72475e-07	1.99426e-06	0.00012022	Inhibited	http://www.genome.jp/dbget-bin/show_pathway?hsa05170+4790+54205+2782+2783+2790+4773+805+808+2776+2771+7124+7852+5829+2923+811+3709+3661+920+1234+5603+3654+4792+7097+3725+1072+5058+5879+25939+916+917+919+596+1642+1174+162+8905+7133
Asthma	5310	31	13	3.17129e-08	0	1	5.79285e-07	1.99426e-06	0.00012165	Inhibited	http://www.genome.jp/dbget-bin/show_pathway?hsa05310+3108+3109+3113+3115+3117+3119+3122+3123+3125+3126+958+2207+7124
NF-kappa B signaling pathway	4064	103	24	5.15529e-08	2.03336	0.765	7.11798e-07	2.41093e-06	0.000149478	Activated	http://www.genome.jp/dbget-bin/show_pathway?hsa04064+596+330+4792+3654+7124+4055+7187+4790+10673+958+7185+3576+929+597+4067+695+8837+4616+5743+6351+2919+2920+2921+3383
Amyotrophic lateral sclerosis	5014	351	50	3.00475e-07	-6.10387	0.264	1.37627e-06	4.58757e-06	0.000289017	Inhibited	http://www.genome.jp/dbget-bin/show_pathway?hsa05014+54205+7124+834+596+317+7133+5603+2878+5879+5868+65018+4708+4729+51079+10975+1537+7381+7384+7385+1327+1337+1350+1351+9377+513+517+518+539+7494+3309+10376+84790+203068+7280+8408+5685+5689+5691+5704+10010+11337+23710+7415+400916+23636+23064+5216+60+71+10482
MAPK signaling pathway	4010	294	45	1.47023e-07	-4.02787	0.591	1.49961e-06	4.92061e-06	0.000314919	Inhibited	http://www.genome.jp/dbget-bin/show_pathway?hsa04010+11221+1843+1846+1847+1848+80824+1845+8605+4790+5906+5908+5566+6237+115727+2768+2885+1436+3643+4233+5598+7867+4208+4149+5603+51347+3315+4616+929+7046+3552+7124+5879+998+5058+408+409+3303+3725+4609+6196+8569+1435+2069+56034+3654
Systemic lupus erythematosus	5322	134	24	7.91848e-06	-8.52401	0.02	2.63817e-06	8.52333e-06	0.000554016	Inhibited	http://www.genome.jp/dbget-bin/show_pathway?hsa05322+2209+717+713+7124+941+942+940+3108+3109+3113+3115+3117+3119+3122+3123+3125+3126+958+8337+8338+9555+653604+554313+8361
Bacterial invasion of epithelial cells	5100	73	19	1.94902e-07	1.32588	0.89	2.87381e-06	9.14395e-06	0.000603501	Activated	http://www.genome.jp/dbget-bin/show_pathway?hsa05100+1731+1495+5879+79658+998+6714+2017+10092+10093+10095+10109+60+71+5829+4233+1213+2335+3611+391
Neurotrophin signaling pathway	4722	119	25	2.35897e-07	0.803209	0.937	3.60839e-06	1.13099e-05	0.000757762	Activated	http://www.genome.jp/dbget-bin/show_pathway?hsa04722+2885+5580+6196+5906+5908+2309+4792+4794+4790+4145+3725+5603+5598+396+397+25970+998+5879+11213+3654+3656+596+805+808+5663
Autoimmune thyroid disease	5320	53	15	1.16668e-06	-1.64156	0.232	4.36383e-06	1.34765e-05	0.000916405	Inhibited	http://www.genome.jp/dbget-bin/show_pathway?hsa05320+3108+3109+3113+3115+3117+3119+3122+3123+3125+3126+958+1493+941+942+940
Measles	5162	139	27	4.21303e-07	-3.49035	0.7	4.72939e-06	1.43938e-05	0.000993171	Inhibited	http://www.genome.jp/dbget-bin/show_pathway?hsa05162+3654+7097+4792+4790+3661+3455+6772+4940+4478+3559+3561+916+917+940+3303+8667+6777+3552+3569+2213+894+9641+3725+54205+596+317+7187
Necroptosis	4217	159	28	2.04009e-06	-12.9721	0.211	6.7403e-06	2.00319e-05	0.00141546	Inhibited	http://www.genome.jp/dbget-bin/show_pathway?hsa04217+7124+197259+3455+3460+3717+330+8837+6772+6777+3552+3320+5836+292+293+114548+834+2495+823+824+8337+8338+9555+596+8605+1536+27243+57132+91782
Rap1 signaling pathway	4015	210	35	4.51638e-07	0.785411	0.958	6.7727e-06	2.00319e-05	0.00142227	Activated	http://www.genome.jp/dbget-bin/show_pathway?hsa04015+5906+5908+1435+56034+1436+3643+4233+5879+83593+5603+7408+5216+60+71+9732+3684+3689+135+136+1902+2357+2776+5331+6714+998+113+2771+57568+23094+6237+1500+805+808+2533+7057
Ras signaling pathway	4014	232	34	1.21962e-05	-29.6346	0.053	9.85877e-06	2.87548e-05	0.00207034	Inhibited	http://www.genome.jp/dbget-bin/show_pathway?hsa04014+6237+2885+1435+56034+1436+3643+4233+5879+23179+5337+5338+27+4790+998+8605+2113+2114+5868+115727+100271927+10156+8437+83593+5906+5908+805+808+2782+2783+2790+5058+5966+8844+5566
Thermogenesis	4714	218	34	3.06978e-06	15.1733	0.238	1.10537e-05	3.17982e-05	0.00232127	Activated	http://www.genome.jp/dbget-bin/show_pathway?hsa04714+9586+5566+5603+113+60+71+9658+6196+84335+6194+2885+2180+2182+51703+51422+123096+10975+1327+1337+1350+1351+1537+29078+4708+4729+51079+7381+7384+7385+9377+513+517+518+539
Hepatitis B	5161	162	29	9.533e-07	-8.56797	0.884	1.26295e-05	3.58404e-05	0.00265219	Inhibited	http://www.genome.jp/dbget-bin/show_pathway?hsa05161+54205+317+3725+4318+4609+9586+3576+3717+6714+2885+4790+4792+537+4773+7124+596+1642+7534+7046+1026+9641+3661+6772+3569+3654+7097+5603+7187+6777
Oxytocin signaling pathway	4921	154	27	3.36272e-06	-9.04036	0.279	1.39597e-05	3.90873e-05	0.00293155	Inhibited	http://www.genome.jp/dbget-bin/show_pathway?hsa04921+2776+3709+805+808+113+5566+5331+8605+8536+4637+60+71+4659+5743+10645+51422+5598+4773+5997+3725+4208+7226+2771+23533+6714+1026+3759
Mineral absorption	4978	59	15	5.0978e-06	-0.490961	0.195	1.47336e-05	4.07112e-05	0.00309405	Inhibited	http://www.genome.jp/dbget-bin/show_pathway?hsa04978+490+6546+7421+4891+2495+3162+1317+7779+4493+4494+4495+4496+4501+4502+65010
Axon guidance	4360	181	29	9.34276e-06	-16.5424	0.151	2.04156e-05	5.56789e-05	0.00428727	Inhibited	http://www.genome.jp/dbget-bin/show_pathway?hsa04360+2771+7852+5879+4773+998+5058+2048+2534+4233+10154+23654+5364+5361+10512+10501+54910+64218+57522+8829+8440+6714+3611+6259+81029+1808+2242+1072+6237+10627
MicroRNAs in cancer	5206	161	26	2.30055e-05	0		2.30055e-05	6.19379e-05	0.00483116	Inhibited	http://www.genome.jp/dbget-bin/show_pathway?hsa05206+4170+6624+6768+1545+4233+4318+894+596+1591+3162+4609+1786+5598+4853+10018+7431+4082+1026+6659+23405+5962+4363+4790+7057+5743+2885
Protein processing in endoplasmic reticulum	4141	166	28	4.85371e-06	-4.75191	0.4	2.7476e-05	7.30375e-05	0.00576996	Inhibited	http://www.genome.jp/dbget-bin/show_pathway?hsa04141+811+2923+823+824+7415+6184+55741+10299+3309+7095+7494+3303+10956+26270+3301+10130+5034+54431+64215+55968+3320+4780+7184+596+573+10970+6238+10134
GnRH signaling pathway	4912	93	19	9.80752e-06	13.4891	0.204	2.82544e-05	7.41677e-05	0.00593342	Activated	http://www.genome.jp/dbget-bin/show_pathway?hsa04912+5580+113+5331+998+5603+5598+8605+3709+805+808+2776+4323+5337+5338+6714+5566+2885+1839+3725
Huntington disease	5016	293	41	5.30387e-06	-1.74254	0.496	3.64309e-05	9.44504e-05	0.00765048	Inhibited	http://www.genome.jp/dbget-bin/show_pathway?hsa05016+4708+4729+51079+10975+1537+7381+7384+7385+1327+1337+1350+1351+9377+513+517+518+539+3064+23186+2776+5331+10105+292+293+54205+6648+2878+1213+3092+7052+317+9586+8408+10376+84790+203068+7280+5685+5689+5691+5704
Adipocytokine signaling pathway	4920	69	16	9.01591e-06	-3.80941	0.335	4.14092e-05	0.000106048	0.00869593	Inhibited	http://www.genome.jp/dbget-bin/show_pathway?hsa04920+4790+4792+4794+9021+2180+2182+51703+51422+51094+10645+6256+6257+7133+948+3717+7124
ECM-receptor interaction	4512	88	14	0.00194558	16.4149	0.002	5.23625e-05	0.000132483	0.0109961	Activated	http://www.genome.jp/dbget-bin/show_pathway?hsa04512+3912+3914+3915+1284+6696+2335+7057+7058+7059+3685+948+6385+3696+375790
T cell receptor signaling pathway	4660	104	20	1.49483e-05	11.1054	0.303	6.02625e-05	0.000150656	0.0126551	Activated	http://www.genome.jp/dbget-bin/show_pathway?hsa04660+7124+4792+4794+4790+2885+940+3725+4773+998+5058+8440+916+919+2534+917+920+925+5777+1493+5603
JAK-STAT signaling pathway	4630	162	27	8.9391e-06	2.66001	0.701	8.13388e-05	0.000200955	0.0170811	Activated	http://www.genome.jp/dbget-bin/show_pathway?hsa04630+4609+2885+596+9021+6772+6777+5777+3717+1438+1439+1441+3455+3460+3559+3561+3563+3572+3587+3588+3597+64109+4170+894+1026+11009+3569+5008
Apelin signaling pathway	4371	137	23	3.56309e-05	-7.32583	0.416	0.000179639	0.000438653	0.0377242	Inhibited	http://www.genome.jp/dbget-bin/show_pathway?hsa04371+51422+8877+2771+2782+2783+2790+23533+5331+3709+6237+7046+6546+113+5566+4208+11337+23710+6696+182+6194+2776+805+808
Autophagy - animal	4140	137	23	3.56309e-05	-5.6649	0.551	0.000232417	0.000561007	0.0488076	Inhibited	http://www.genome.jp/dbget-bin/show_pathway?hsa04140+6237+3091+5580+84335+5516+8408+10645+5566+596+1612+10533+8837+64422+11337+23710+84971+3920+338382+8673+1509+1514+1508+10010
Notch signaling pathway	4330	53	13	3.25856e-05	-3.47291	0.64	0.000245626	0.000586153	0.0515815	Inhibited	http://www.genome.jp/dbget-bin/show_pathway?hsa04330+5663+9612+3280+84441+55851+113878+1840+23220+8650+182+4853+1856+6310
Relaxin signaling pathway	4926	129	21	0.000120516	-26.2221	0.216	0.000300824	0.00070981	0.0631731	Inhibited	http://www.genome.jp/dbget-bin/show_pathway?hsa04926+4792+4790+2782+2783+2790+9586+5566+1906+2771+4318+1284+113+6714+5331+3725+2769+7046+5603+2885+408+409
Viral carcinogenesis	5203	201	30	2.71711e-05	0	1	0.00031283	0.000729937	0.0656944	Inhibited	http://www.genome.jp/dbget-bin/show_pathway?hsa05203+5829+3661+3725+7185+7187+6714+1642+9586+6777+4790+5966+4067+894+1234+7533+7534+27044+9114+1026+5315+998+5879+2934+4792+3572+4055+5566+2885+554313+8361
cGMP-PKG signaling pathway	4022	166	25	0.000105769	-6.52044	0.407	0.000475817	0.00109804	0.0999215	Inhibited	http://www.genome.jp/dbget-bin/show_pathway?hsa04022+4659+3709+3778+5997+5331+2776+4773+4208+488+489+9586+7408+6546+490+23533+113+10105+292+293+805+808+3643+2771+140+2768
PD-L1 expression and PD-1 checkpoint pathway in cancer	5235	89	17	6.97487e-05	-5.71318	0.633	0.000486892	0.00111138	0.102247	Inhibited	http://www.genome.jp/dbget-bin/show_pathway?hsa05235+4792+4794+4790+3725+4773+916+919+917+5777+3460+3717+6772+7097+940+5603+3091+920
HIF-1 signaling pathway	4066	109	18	0.000298767	-13.0613	0.157	0.000514439	0.00116164	0.108032	Inhibited	http://www.genome.jp/dbget-bin/show_pathway?hsa04066+3091+3643+1536+3945+3099+5209+7076+1906+3162+4055+4790+3460+3569+9470+6194+8569+596+1026
Estrogen signaling pathway	4915	137	21	0.000284904	-16.8344	0.178	0.000552229	0.0012337	0.115968	Inhibited	http://www.genome.jp/dbget-bin/show_pathway?hsa04915+6714+4318+1839+3725+5566+9586+2776+5331+5580+113+2885+3320+7184+2289+3303+2771+3709+805+808+596+1509
Vibrio cholerae infection	5110	50	12	8.18851e-05	-0.426837	0.805	0.000700513	0.0015485	0.147108	Inhibited	http://www.genome.jp/dbget-bin/show_pathway?hsa05110+10312+245973+526+528+535+537+8992+9114+9296+5566+60+71
Cellular senescence	4218	156	24	0.00010269	-2.72422	0.686	0.000743948	0.00162739	0.156229	Inhibited	http://www.genome.jp/dbget-bin/show_pathway?hsa04218+83593+4609+28996+2309+6237+2113+894+1026+5603+4616+4790+10758+3552+823+824+805+808+4773+3709+3569+3576+7046+292+293
Mitophagy - animal	4137	68	14	0.000129294	3.51278	0.58	0.000787259	0.00170438	0.165324	Activated	http://www.genome.jp/dbget-bin/show_pathway?hsa04137+65018+11337+23710+6714+8408+4286+7030+79735+338382+3091+6237+3725+2309+7311
Calcium signaling pathway	4020	201	28	0.000167443	-5.00066	0.472	0.000825551	0.00176904	0.173366	Inhibited	http://www.genome.jp/dbget-bin/show_pathway?hsa04020+10105+6546+8536+2769+2776+8877+3709+5257+5331+80228+5724+7852+805+808+292+293+113+488+489+135+136+3274+5566+490+444+255231+57192+56034
Cholesterol metabolism	4979	50	12	8.18851e-05	0	1	0.00085244	0.00180821	0.179012	Inhibited	http://www.genome.jp/dbget-bin/show_pathway?hsa04979+336+4023+19+6646+948+3931+26119+3988+10577+706+1593+4035
Acute myeloid leukemia	5221	67	14	0.000109294	-0.23341	0.94	0.0010462	0.00219702	0.219702	Inhibited	http://www.genome.jp/dbget-bin/show_pathway?hsa05221+6688+4609+4790+6777+3728+6932+6934+2885+597+929+3684+2209+1848+1436
Gastric acid secretion	4971	76	14	0.000437832	-3.12834	0.276	0.00121096	0.00251783	0.254301	Inhibited	http://www.genome.jp/dbget-bin/show_pathway?hsa04971+113+5566+2776+5331+3709+3274+760+2771+3759+3772+60+71+805+808
Herpes simplex virus 1 infection	5168	490	49	0.00294601	-21.8581	0.043	0.00126347	0.00260127	0.265329	Inhibited	http://www.genome.jp/dbget-bin/show_pathway?hsa05168+29992+4790+5199+7097+3661+4792+7124+3569+6347+5452+9641+4940+10482+3455+3460+6772+3717+9021+972+3108+3109+3113+3115+3117+3119+3122+3123+3125+3126+330+3654+7187+2923+811+6714+64170+10308+201514+27300+51385+55422+57209+57474+65251+7592+84765+54205+596+317
Prion diseases	5020	35	9	0.000362446	1.79087	0.481	0.00168314	0.00343164	0.353459	Activated	http://www.genome.jp/dbget-bin/show_pathway?hsa05020+5621+3915+5566+713+2534+3552+3569+3303+3309
Renin secretion	4924	69	13	0.000553697	3.73895	0.34	0.00180307	0.00364081	0.378644	Activated	http://www.genome.jp/dbget-bin/show_pathway?hsa04924+5566+2771+2776+5331+3709+1508+5732+5734+3778+3759+805+808+1906
VEGF signaling pathway	4370	59	12	0.000432989	4.35503	0.463	0.00190747	0.00381495	0.40057	Activated	http://www.genome.jp/dbget-bin/show_pathway?hsa04370+998+8877+5743+8605+3315+7867+4773+5603+5829+9047+6714+5879
Tight junction	4530	161	23	0.000427693	-2.88495	0.676	0.00264507	0.00524023	0.555464	Inhibited	http://www.genome.jp/dbget-bin/show_pathway?hsa04530+998+5879+5906+5516+60+71+5566+7408+6714+4478+5962+137075+51422+10376+84790+7454+10096+10097+9181+3725+2017+10627+4637
Insulin resistance	4931	108	15	0.00523123	13.2579	0.064	0.00301385	0.00591504	0.632909	Activated	http://www.genome.jp/dbget-bin/show_pathway?hsa04931+7124+3643+5580+948+5524+3569+9021+4792+4790+5770+6196+133522+5836+9586+51422
Hepatitis C	5160	156	22	0.000673709	4.45955	0.606	0.00359422	0.00698876	0.754786	Activated	http://www.genome.jp/dbget-bin/show_pathway?hsa05160+7187+9641+3661+4790+4792+3455+6772+975+137075+9021+5516+4940+2885+1026+7124+6256+7533+7534+54205+317+8837+4609
Arrhythmogenic right ventricular cardiomyopathy	5412	77	12	0.00471421	-1.09604	0.092	0.00379196	0.00730562	0.796313	Inhibited	http://www.genome.jp/dbget-bin/show_pathway?hsa05412+488+489+6546+4000+3728+3685+3696+60+71+1495+6932+6934
Gap junction	4540	88	15	0.000656714	-2.82408	0.67	0.00384063	0.00733211	0.806533	Inhibited	http://www.genome.jp/dbget-bin/show_pathway?hsa04540+2771+5598+1902+5566+203068+7280+113+6714+10376+84790+2885+56034+2776+5331+3709
Central carbon metabolism in cancer	5230	70	12	0.00209323	13.502	0.225	0.00407899	0.00771701	0.856588	Activated	http://www.genome.jp/dbget-bin/show_pathway?hsa05230+9123+4609+3091+5315+3945+4233+3099+5223+6510+9997+2539+3418
Renal cell carcinoma	5211	69	12	0.00184396	4.3841	0.265	0.00421405	0.00790135	0.884951	Activated	http://www.genome.jp/dbget-bin/show_pathway?hsa05211+3091+5879+2885+4233+5058+5906+5908+998+2113+3725+7030+1026
AMPK signaling pathway	4152	120	18	0.000972912	2.19857	0.523	0.00436751	0.00811662	0.917178	Activated	http://www.genome.jp/dbget-bin/show_pathway?hsa04152+51422+3643+2309+51094+10645+5209+5210+2203+84335+23216+51719+5516+5526+3156+948+10890+9586+8408
FoxO signaling pathway	4068	130	19	0.000984051	-2.1845	0.749	0.00605332	0.0111508	1	Inhibited	http://www.genome.jp/dbget-bin/show_pathway?hsa04068+51422+2309+3643+2885+894+1026+1263+4616+10018+6648+1901+9454+11337+23710+23678+6446+7046+3569+5603
African trypanosomiasis	5143	37	8	0.0025619	-1.65592	0.308	0.00642666	0.0117356	1	Inhibited	http://www.genome.jp/dbget-bin/show_pathway?hsa05143+3606+7124+3569+3383+3039+3620+2776+5331
Bladder cancer	5219	41	9	0.00125341	0.987791	0.782	0.00777056	0.0140674	1	Activated	http://www.genome.jp/dbget-bin/show_pathway?hsa05219+4318+1890+3576+7057+1026+4609+1612+1839+6714
Vascular smooth muscle contraction	4270	134	19	0.00142035	-2.19792	0.808	0.00891725	0.0160053	1	Inhibited	http://www.genome.jp/dbget-bin/show_pathway?hsa04270+4637+4659+5580+9826+2776+2768+5331+3709+805+808+3778+8605+135+136+113+5566+5739+1906+133
Thyroid cancer	5216	37	8	0.0025619	1.67439	0.46	0.00912554	0.0162404	1	Activated	http://www.genome.jp/dbget-bin/show_pathway?hsa05216+6256+6257+4609+7170+6932+6934+1026+4616
Longevity regulating pathway	4211	89	13	0.00587823	4.23719	0.213	0.00961956	0.0169757	1	Activated	http://www.genome.jp/dbget-bin/show_pathway?hsa04211+2309+84335+5566+113+51422+3643+9586+6648+9470+51094+8408+10645+4790
cAMP signaling pathway	4024	216	26	0.00248769	-3.39536	0.604	0.0112701	0.0197227	1	Inhibited	http://www.genome.jp/dbget-bin/show_pathway?hsa04024+488+489+8843+2771+113+5566+805+808+490+5906+5908+9586+4659+135+5732+5141+5144+4790+6237+5337+5338+4792+3725+5879+5058+1906
Prostate cancer	5215	97	15	0.00182829	-0.685523	0.934	0.0125897	0.0218499	1	Inhibited	http://www.genome.jp/dbget-bin/show_pathway?hsa05215+4790+4792+596+6932+6934+1026+9586+56034+2885+3320+7184+2950+2119+4318+7850
Phospholipase D signaling pathway	4072	148	20	0.00195246	0.16704	0.986	0.0139625	0.0240338	1	Activated	http://www.genome.jp/dbget-bin/show_pathway?hsa04072+6237+2885+3643+10161+1902+5337+5338+5331+23533+113+2768+8605+160851+8877+56034+3576+2534+2207+56894+56895
EGFR tyrosine kinase inhibitor resistance	1521	79	11	0.0152013	-15.4119	0.134	0.0146587	0.025027	1	Inhibited	http://www.genome.jp/dbget-bin/show_pathway?hsa01521+2885+4233+3717+596+10018+56034+6714+3569+6194+9470+2309
Natural killer cell mediated cytotoxicity	4650	125	17	0.0038323	-10.233	0.539	0.0148359	0.0251253	1	Inhibited	http://www.genome.jp/dbget-bin/show_pathway?hsa04650+4773+2534+3460+7124+117157+919+2207+7305+5777+962+3383+2885+5058+5879+3455+9437+3689
Hippo signaling pathway	4390	157	20	0.0039096	4.10908	0.615	0.0169041	0.0283988	1	Activated	http://www.genome.jp/dbget-bin/show_pathway?hsa04390+1495+7159+7533+7534+55233+60+71+3689+7046+81029+1856+6932+6934+85407+4609+894+330+654+3398+5516
mTOR signaling pathway	4150	154	20	0.0031286	1.63392	0.89	0.0191673	0.0319456	1	Activated	http://www.genome.jp/dbget-bin/show_pathway?hsa04150+3643+6446+6196+2885+9470+8408+6194+7124+6520+245973+526+528+9296+57600+84335+81029+1856+51719+729438+652968
Longevity regulating pathway - multiple species	4213	62	9	0.0208366	5.21526	0.184	0.0251654	0.04138	1	Activated	http://www.genome.jp/dbget-bin/show_pathway?hsa04213+2309+84335+3643+5566+113+51422+6648+3303+81570
Glucagon signaling pathway	4922	106	15	0.00438326	-0.597967	0.877	0.0252221	0.04138	1	Inhibited	http://www.genome.jp/dbget-bin/show_pathway?hsa04922+5315+5223+5566+5836+2776+5331+9586+150094+5257+805+808+2203+51422+3709+3945
Adrenergic signaling in cardiomyocytes	4261	149	18	0.0102383	-4.61817	0.396	0.0263856	0.0429533	1	Inhibited	http://www.genome.jp/dbget-bin/show_pathway?hsa04261+6546+488+489+7170+2771+113+5566+23533+9586+5516+5526+805+808+2776+5331+5603+596+490
Insulin signaling pathway	4910	137	17	0.00957738	8.67446	0.476	0.0291341	0.0470627	1	Activated	http://www.genome.jp/dbget-bin/show_pathway?hsa04910+5770+9021+8569+51422+5257+805+808+5566+6194+5836+9470+3643+2885+2203+23433+3099+10211
Glutamatergic synapse	4724	114	15	0.00859678	1.35708	0.571	0.0310073	0.0497064	1	Activated	http://www.genome.jp/dbget-bin/show_pathway?hsa04724+113+54407+5566+2776+5331+3709+2771+2782+2783+2790+157+8605+5337+5338+9454
Serotonergic synapse	4726	113	14	0.017845	3.36612	0.289	0.032322	0.0514214	1	Activated	http://www.genome.jp/dbget-bin/show_pathway?hsa04726+5566+2776+5331+3709+2771+2782+2783+2790+8605+240+247+5742+5743+1843
Maturity onset diabetes of the young	4950	26	1	0.833119	-6.00833	0.007	0.0358333	0.0565788	1	Inhibited	http://www.genome.jp/dbget-bin/show_pathway?hsa04950+3280
Ovarian steroidogenesis	4913	51	9	0.00598863	0.0137242	0.996	0.0365151	0.0572252	1	Activated	http://www.genome.jp/dbget-bin/show_pathway?hsa04913+113+1545+1543+5566+3643+240+5743+8605+654
Cholinergic synapse	4725	113	15	0.00794035	-1.81741	0.783	0.0378038	0.0588059	1	Inhibited	http://www.genome.jp/dbget-bin/show_pathway?hsa04725+113+5566+2776+5331+3709+2771+2782+2783+2790+3759+9586+596+23533+3717+2534
Autophagy - other	4136	32	6	0.0174609	-1.48613	0.438	0.0449184	0.0693593	1	Inhibited	http://www.genome.jp/dbget-bin/show_pathway?hsa04136+5516+64422+11337+23710+84971+10533
Vasopressin-regulated water reabsorption	4962	44	7	0.0250258	-2.32751	0.314	0.0459402	0.0701235	1	Inhibited	http://www.genome.jp/dbget-bin/show_pathway?hsa04962+5566+9586+396+397+5868+4905+1781
Regulation of lipolysis in adipocytes	4923	55	7	0.071056	7.26246	0.111	0.0460812	0.0701235	1	Activated	http://www.genome.jp/dbget-bin/show_pathway?hsa04923+113+5566+51099+2771+3643+5742+5743
PPAR signaling pathway	3320	76	11	0.0115371	-0.31008	0.702	0.0471041	0.0711645	1	Inhibited	http://www.genome.jp/dbget-bin/show_pathway?hsa03320+948+6256+6257+2180+2182+51703+4973+4023+3611+336+1593
Type II diabetes mellitus	4930	46	6	0.0828267	7.15719	0.103	0.0491738	0.0737608	1	Activated	http://www.genome.jp/dbget-bin/show_pathway?hsa04930+5315+3643+9021+5580+7124+3099
Pancreatic secretion	4972	102	13	0.0177021	-0.515909	0.495	0.0502731	0.0748748	1	Inhibited	http://www.genome.jp/dbget-bin/show_pathway?hsa04972+2776+5331+3709+490+3778+760+488+489+683+113+5906+5908+5879
ErbB signaling pathway	4012	85	11	0.0250583	7.46494	0.357	0.0511394	0.0756287	1	Activated	http://www.genome.jp/dbget-bin/show_pathway?hsa04012+2885+6777+1026+5058+8440+1839+2069+3725+27+6714+4609
Prolactin signaling pathway	4917	70	10	0.0170142	6.01504	0.532	0.0516375	0.0758313	1	Activated	http://www.genome.jp/dbget-bin/show_pathway?hsa04917+3717+6772+6777+6714+2885+2309+5603+9021+894+4790
Aldosterone synthesis and secretion	4925	98	10	0.116372	-8.30888	0.085	0.055552	0.0809253	1	Inhibited	http://www.genome.jp/dbget-bin/show_pathway?hsa04925+3709+5331+2776+9586+113+805+808+8536+5566+490
Thyroid hormone synthesis	4918	75	10	0.0264246	-2.67516	0.377	0.055877	0.0809253	1	Inhibited	http://www.genome.jp/dbget-bin/show_pathway?hsa04918+5566+2776+5331+113+9586+3709+3309+7184+2878+2936
Morphine addiction	5032	91	12	0.0173104	0.830426	0.595	0.0574274	0.0821824	1	Activated	http://www.genome.jp/dbget-bin/show_pathway?hsa05032+113+5566+2771+2782+2783+2790+5141+5144+157+2869+408+409
Endocrine resistance	1522	96	12	0.0253602	-9.90777	0.407	0.0575277	0.0821824	1	Inhibited	http://www.genome.jp/dbget-bin/show_pathway?hsa01522+6714+4318+1839+5566+2885+113+5603+182+4853+1026+3725+596
Hippo signaling pathway - multiple species	4392	29	4	0.123607	3.50726	0.088	0.0600551	0.0850346	1	Activated	http://www.genome.jp/dbget-bin/show_pathway?hsa04392+55233+5058+83937+9770
Colorectal cancer	5210	62	9	0.0208366	1.21126	0.525	0.060334	0.0850346	1	Activated	http://www.genome.jp/dbget-bin/show_pathway?hsa05210+23533+7046+5879+4609+3725+54205+596+6932+6934
Melanogenesis	4916	101	13	0.0164129	5.12969	0.673	0.0608151	0.0851412	1	Activated	http://www.genome.jp/dbget-bin/show_pathway?hsa04916+1856+4286+5566+805+808+2771+5331+6932+6934+113+2776+81029+1906
GABAergic synapse	4727	89	11	0.0337941	1.43623	0.338	0.0625054	0.086928	1	Activated	http://www.genome.jp/dbget-bin/show_pathway?hsa04727+113+2771+2782+2783+2790+5566+11337+23710+4905+6714+54407
Growth hormone synthesis, secretion and action	4935	119	13	0.0530163	-20.2879	0.222	0.064053	0.0879344	1	Inhibited	http://www.genome.jp/dbget-bin/show_pathway?hsa04935+3709+5331+2776+113+5566+9586+3717+9021+5603+6772+6777+2771+2885
Colorectal cancer	5210	62	9	0.0208366	1.19197	0.565	0.0640665	0.0879344	1	Activated	http://www.genome.jp/dbget-bin/show_pathway?hsa05210+23533+7046+5879+4609+3725+54205+596+6932+6934
Endometrial cancer	5213	58	9	0.0138445	0.768586	0.866	0.0650269	0.0886731	1	Activated	http://www.genome.jp/dbget-bin/show_pathway?hsa05213+1495+2309+3611+6932+6934+2885+4609+1026+4616
Hepatocellular carcinoma	5225	166	18	0.0279703	6.05313	0.434	0.0656886	0.0889974	1	Activated	http://www.genome.jp/dbget-bin/show_pathway?hsa05225+2885+4609+6932+6934+10023+1856+81029+1026+4616+7046+4233+4780+3162+2950+4257+60+71+55274
RIG-I-like receptor signaling pathway	4622	70	10	0.0170142	-1.16896	0.735	0.0672992	0.0905951	1	Inhibited	http://www.genome.jp/dbget-bin/show_pathway?hsa04622+54941+4790+7187+3661+9641+10010+4792+5603+3576+7124
Wnt signaling pathway	4310	160	18	0.0201267	2.25993	0.63	0.0680621	0.0910384	1	Activated	http://www.genome.jp/dbget-bin/show_pathway?hsa04310+4773+5331+81029+5879+1856+4316+894+3725+4609+6932+6934+57680+56998+85407+5566+5663+10023+6259
Cushing syndrome	4934	155	17	0.0291069	-7.92132	0.441	0.0687439	0.0911329	1	Inhibited	http://www.genome.jp/dbget-bin/show_pathway?hsa04934+3709+5331+2776+9586+113+5566+5087+1856+6932+6934+2771+1026+196+4221+5906+5908+81029
Fc epsilon RI signaling pathway	4664	68	10	0.014047	0.642432	0.918	0.0690007	0.0911329	1	Activated	http://www.genome.jp/dbget-bin/show_pathway?hsa04664+2207+2534+7124+5603+695+4067+2885+8605+5879+240
Salivary secretion	4970	93	12	0.0202591	-0.962315	0.661	0.07115	0.0933843	1	Inhibited	http://www.genome.jp/dbget-bin/show_pathway?hsa04970+113+5566+2776+5331+3709+490+805+808+683+3778+1471+4069
Dopaminergic synapse	4728	132	16	0.014457	0.130286	0.956	0.0729961	0.0952123	1	Activated	http://www.genome.jp/dbget-bin/show_pathway?hsa04728+5566+2776+5331+3709+2771+2782+2783+2790+9586+5603+408+409+5516+5526+805+808
Choline metabolism in cancer	5231	98	12	0.0292455	-2.77665	0.496	0.0759118	0.0984042	1	Inhibited	http://www.genome.jp/dbget-bin/show_pathway?hsa05231+2885+56034+6583+5130+8605+5337+5338+160851+7454+5879+3725+3091
Hedgehog signaling pathway	4340	50	8	0.0166068	-0.311461	0.904	0.0780484	0.100553	1	Inhibited	http://www.genome.jp/dbget-bin/show_pathway?hsa04340+1456+5566+157+408+409+11127+894+596
Thyroid hormone signaling pathway	4919	121	14	0.0302758	-2.59397	0.501	0.078701	0.100776	1	Inhibited	http://www.genome.jp/dbget-bin/show_pathway?hsa04919+3685+5331+6772+3091+488+489+5566+60+71+6256+6257+6714+4853+4609
Non-small cell lung cancer	5223	68	9	0.0356124	5.53624	0.43	0.0793083	0.100938	1	Activated	http://www.genome.jp/dbget-bin/show_pathway?hsa05223+2309+2885+6256+6257+83593+6777+1026+4616+4233
Dilated cardiomyopathy	5414	96	12	0.0253602	-0.407435	0.612	0.0801725	0.101423	1	Inhibited	http://www.genome.jp/dbget-bin/show_pathway?hsa05414+488+489+6546+3685+3696+4000+7170+113+5566+60+71+7124
Gastric cancer	5226	148	16	0.0375693	8.52524	0.427	0.0823367	0.103537	1	Activated	http://www.genome.jp/dbget-bin/show_pathway?hsa05226+2885+4609+6932+6934+10023+1856+81029+1026+4616+7046+4233+1495+3728+596+6256+6257
Long-term potentiation	4720	67	9	0.0327582	-4.55114	0.535	0.0884008	0.110043	1	Inhibited	http://www.genome.jp/dbget-bin/show_pathway?hsa04720+805+808+6196+5566+5906+5908+2776+5331+3709
Alcoholism	5034	185	18	0.0678171	-9.51272	0.259	0.0885586	0.110043	1	Inhibited	http://www.genome.jp/dbget-bin/show_pathway?hsa05034+5566+9586+805+808+10645+2771+2782+2783+2790+135+136+8337+8338+9555+554313+8361+653604+2885
SNARE interactions in vesicular transport	4130	33	6	0.0201727	-0.346654	0.878	0.0891521	0.110129	1	Inhibited	http://www.genome.jp/dbget-bin/show_pathway?hsa04130+55850+8417+10791+8773+8673+9341
Oocyte meiosis	4114	127	11	0.224476	10.9296	0.09	0.0990328	0.121619	1	Activated	http://www.genome.jp/dbget-bin/show_pathway?hsa04114+6196+3709+805+808+5566+113+7533+7534+5603+5526+5516
Pancreatic cancer	5212	76	10	0.0286803	-1.37616	0.728	0.101661	0.124121	1	Inhibited	http://www.genome.jp/dbget-bin/show_pathway?hsa05212+5879+4790+5337+5338+6772+998+7046+675+1026+4616
Aldosterone-regulated sodium reabsorption	4960	37	2	0.715345	3.67694	0.032	0.109351	0.132738	1	Activated	http://www.genome.jp/dbget-bin/show_pathway?hsa04960+6446+3643
Complement and coagulation cascades	4610	85	10	0.0553569	2.1395	0.456	0.118116	0.142554	1	Activated	http://www.genome.jp/dbget-bin/show_pathway?hsa04610+713+1604+7056+5265+717+3684+3689+3687+728+719
Cytosolic DNA-sensing pathway	4623	62	8	0.0522576	-1.01484	0.513	0.123828	0.148594	1	Inhibited	http://www.genome.jp/dbget-bin/show_pathway?hsa04623+834+3606+9641+3661+4790+3569+4792+6351
TGF-beta signaling pathway	4350	94	10	0.0946703	-6.5518	0.325	0.137879	0.164515	1	Inhibited	http://www.genome.jp/dbget-bin/show_pathway?hsa04350+7057+92+91+4609+3398+3624+5516+7046+7124+654
Antifolate resistance	1523	31	5	0.0519155	-0.529069	0.629	0.144392	0.171313	1	Inhibited	http://www.genome.jp/dbget-bin/show_pathway?hsa01523+4363+8714+4790+3569+7124
Cortisol synthesis and secretion	4927	65	7	0.139717	-3.0016	0.246	0.150218	0.177223	1	Inhibited	http://www.genome.jp/dbget-bin/show_pathway?hsa04927+3709+5331+2776+9586+113+5566+5087
Breast cancer	5224	147	14	0.111705	12.6574	0.32	0.154826	0.18164	1	Activated	http://www.genome.jp/dbget-bin/show_pathway?hsa05224+2885+182+4853+3725+4609+6932+6934+10023+1856+81029+1026+675+3280+4616
Long-term depression	4730	60	8	0.0443591	-0.962909	0.819	0.156768	0.182896	1	Inhibited	http://www.genome.jp/dbget-bin/show_pathway?hsa04730+5331+2776+8605+2768+2771+5516+4067+3709
Circadian entrainment	4713	97	10	0.110705	-4.31666	0.429	0.192211	0.223007	1	Inhibited	http://www.genome.jp/dbget-bin/show_pathway?hsa04713+805+808+5331+2776+2782+2783+2790+113+5566+2771
Endocrine and other factor-regulated calcium reabsorption	4961	53	7	0.0604009	-0.683447	0.8	0.194727	0.224685	1	Inhibited	http://www.genome.jp/dbget-bin/show_pathway?hsa04961+7421+6546+490+1213+2776+5331+5566
Retrograde endocannabinoid signaling	4723	141	14	0.0866576	-0.230595	0.572	0.198491	0.227777	1	Inhibited	http://www.genome.jp/dbget-bin/show_pathway?hsa04723+2776+5331+3709+5743+2771+2782+2783+2790+113+5566+5603+4708+4729+51079
Apoptosis - multiple species	4215	32	5	0.058296	-0.151832	0.954	0.216302	0.246866	1	Inhibited	http://www.genome.jp/dbget-bin/show_pathway?hsa04215+317+54205+330+596+10018
Chronic myeloid leukemia	5220	76	8	0.131654	2.37778	0.449	0.226302	0.256884	1	Activated	http://www.genome.jp/dbget-bin/show_pathway?hsa05220+4609+7046+6777+4790+4792+1026+2885+4616
Renin-angiotensin system	4614	23	4	0.062743	0	1	0.23646	0.266971	1	Inhibited	http://www.genome.jp/dbget-bin/show_pathway?hsa04614+290+5476+10159+5547
Cocaine addiction	5030	49	5	0.225121	-2.35578	0.291	0.244062	0.27408	1	Inhibited	http://www.genome.jp/dbget-bin/show_pathway?hsa05030+5566+2771+3725+4790+9586
p53 signaling pathway	4115	73	8	0.111117	-0.577306	0.748	0.289867	0.323787	1	Inhibited	http://www.genome.jp/dbget-bin/show_pathway?hsa04115+4616+3732+7057+1026+317+54205+894+596
Amphetamine addiction	5031	69	5	0.488749	-3.26035	0.182	0.304186	0.337985	1	Inhibited	http://www.genome.jp/dbget-bin/show_pathway?hsa05031+805+808+5566+9586+3725
Platinum drug resistance	1524	72	8	0.104686	0.396967	0.872	0.309803	0.342414	1	Activated	http://www.genome.jp/dbget-bin/show_pathway?hsa01524+596+330+317+54205+1317+2950+4257+1026
Insulin secretion	4911	86	7	0.347163	-2.6384	0.303	0.342077	0.376106	1	Inhibited	http://www.genome.jp/dbget-bin/show_pathway?hsa04911+5331+113+5566+2776+9586+54795+3778
Glioma	5214	75	6	0.381898	-6.48772	0.318	0.377483	0.412872	1	Inhibited	http://www.genome.jp/dbget-bin/show_pathway?hsa05214+805+808+8536+2885+1026+4616
Bile secretion	4976	90	8	0.248973	-0.426837	0.505	0.386449	0.420488	1	Inhibited	http://www.genome.jp/dbget-bin/show_pathway?hsa04976+366+760+113+5566+8714+5244+6256+3156
Basal cell carcinoma	5217	63	6	0.240447	-3.08897	0.55	0.399792	0.430981	1	Inhibited	http://www.genome.jp/dbget-bin/show_pathway?hsa05217+81029+1856+6932+6934+1026+4616
RNA degradation	3018	79	4	0.779095	0.454302	0.17	0.400196	0.430981	1	Activated	http://www.genome.jp/dbget-bin/show_pathway?hsa03018+10200+694+7832+26986
Spinocerebellar ataxia	5017	132	12	0.168531	0.309632	0.824	0.413029	0.442531	1	Activated	http://www.genome.jp/dbget-bin/show_pathway?hsa05017+5331+2776+3709+6310+8408+488+489+7494+5685+5689+5691+5704
Fanconi anemia pathway	3460	54	2	0.882402	-0.679716	0.181	0.45269	0.482563	1	Inhibited	http://www.genome.jp/dbget-bin/show_pathway?hsa03460+675+3280
Melanoma	5218	72	5	0.52691	5.85107	0.372	0.515427	0.546664	1	Activated	http://www.genome.jp/dbget-bin/show_pathway?hsa05218+4286+4233+56034+1026+4616
Neuroactive ligand-receptor interaction	4080	341	24	0.417343	1.89621	0.476	0.519719	0.548447	1	Activated	http://www.genome.jp/dbget-bin/show_pathway?hsa04080+706+1901+1902+5724+10161+27334+2859+5031+5032+135+136+140+5739+5732+5734+3061+2357+2358+2359+728+719+3274+1906+133
Phototransduction	4744	28	3	0.284711	0.355301	0.844	0.582931	0.612077	1	Activated	http://www.genome.jp/dbget-bin/show_pathway?hsa04744+2782+805+808
Progesterone-mediated oocyte maturation	4914	86	7	0.347163	0.314386	0.801	0.633976	0.660468	1	Activated	http://www.genome.jp/dbget-bin/show_pathway?hsa04914+113+3320+5566+6196+2771+5603+23533
Progesterone-mediated oocyte maturation	4914	86	7	0.347163	0.327044	0.804	0.635307	0.660468	1	Activated	http://www.genome.jp/dbget-bin/show_pathway?hsa04914+113+3320+5566+6196+2771+5603+23533
Olfactory transduction	4740	438	11	0.999977	7.7916	0.299	0.659978	0.682736	1	Activated	http://www.genome.jp/dbget-bin/show_pathway?hsa04740+2782+219968+805+808+5566+408+409+157+123041+6546+5997
RNA transport	3013	157	12	0.351995	0	1	0.719527	0.737076	1	Inhibited	http://www.genome.jp/dbget-bin/show_pathway?hsa03013+22794+10482+23636+8665+8667+8668+8669+26986+9470+1982+23191+26999
RNA transport	3013	157	12	0.351995	0	1	0.719527	0.737076	1	Inhibited	http://www.genome.jp/dbget-bin/show_pathway?hsa03013+22794+10482+23636+8665+8667+8668+8669+26986+9470+1982+23191+26999
Homologous recombination	3440	41	3	0.519223	0	1	0.859533	0.876223	1	Inhibited	http://www.genome.jp/dbget-bin/show_pathway?hsa03440+675+57804+580
Cell cycle	4110	124	7	0.725422	-3.74818	0.734	0.868041	0.877389	1	Inhibited	http://www.genome.jp/dbget-bin/show_pathway?hsa04110+4176+7533+7534+1026+4616+894+4609
Circadian rhythm	4710	31	2	0.620252	0.158536	0.861	0.869033	0.877389	1	Activated	http://www.genome.jp/dbget-bin/show_pathway?hsa04710+51422+8553
Carbohydrate digestion and absorption	4973	47	3	0.613023	0	1	0.913007	0.917376	1	Inhibited	http://www.genome.jp/dbget-bin/show_pathway?hsa04973+8972+3099+5331
Taste transduction	4742	83	1	0.996727	0	1	0.999995	0.999995	1	Inhibited	http://www.genome.jp/dbget-bin/show_pathway?hsa04742+5566

## Sheet: #12 (1843)
Name	ID	pSize	NDE	pNDE	tA	pPERT	pG	pGFdr	pGFWER	Status	KEGGLINK
Tuberculosis	5152	180	60	5.17612e-26	-17.2201	0.239	7.50352e-25	1.56824e-22	1.56824e-22	Inhibited	http://www.genome.jp/dbget-bin/show_pathway?hsa05152+4360+9902+30835+3586+5868+5878+10312+533+535+537+3920+1509+808+8877+2209+3689+3684+6772+3717+3460+7097+1051+4261+4790+929+7096+7124+7132+10000+54205+317+596+972+3108+3109+3113+3115+3117+3119+3122+3123+3125+3127+3552+3553+1263+3687+7421+64127+64581+6714+64170+26253+2207+3459+5603+3654+3656+3588+718
Osteoclast differentiation	4380	128	47	1.02759e-22	3.58068	0.813	4.33058e-21	4.52545e-19	9.05091e-19	Activated	http://www.genome.jp/dbget-bin/show_pathway?hsa04380+1436+8792+1435+4792+4790+5603+6772+10379+10000+3552+3553+3459+3460+2353+2354+2355+3727+8061+2209+7305+695+7006+5336+54+6688+4286+7124+7132+9021+7046+4791+5971+8878+2885+5879+1535+4689+102725035+10288+10859+10990+11006+11026+11027+353514+79168+140885
Salmonella infection	5132	213	60	9.34101e-22	-8.34423	0.741	3.44162e-20	2.39766e-18	7.19298e-18	Inhibited	http://www.genome.jp/dbget-bin/show_pathway?hsa05132+5603+3654+3576+3553+4792+7124+4790+5606+2353+834+4671+3320+3326+7184+5879+10000+998+391+3071+23191+60+71+10092+10093+10094+10095+10109+27128+382+5058+5286+29109+338382+1778+1781+6990+8655+5868+5878+23207+3831+5898+79026+388+399+6237+596+54205+7295+2316+5216+10627+29895+7097+23643+929+302+6281+7132+8795
Toxoplasmosis	5145	112	41	6.14475e-20	-14.6912	0.072	2.11775e-19	9.91123e-18	4.4261e-17	Inhibited	http://www.genome.jp/dbget-bin/show_pathway?hsa05145+3654+4792+4790+5603+5606+2771+7124+596+3717+6772+4261+3108+3109+3113+3115+3117+3119+3122+3123+3125+3127+240+54205+146850+23533+10000+3914+3915+23643+3303+3304+3312+7097+3459+3460+1234+10105+7132+3949+3586+3588
Rheumatoid arthritis	5323	92	38	9.59233e-21	0.839947	0.546	2.49817e-19	9.91123e-18	5.22117e-17	Activated	http://www.genome.jp/dbget-bin/show_pathway?hsa05323+8792+3552+3553+7124+1435+1514+3108+3109+3113+3115+3117+3119+3122+3123+3125+3127+10312+526+533+535+537+8992+54+8741+3683+3689+3383+940+7422+3576+6348+2919+2920+2921+7097+2353+6347+1493
Leishmaniasis	5140	77	35	6.95571e-21	1.44294	0.86	2.84533e-19	9.91123e-18	5.94674e-17	Activated	http://www.genome.jp/dbget-bin/show_pathway?hsa05140+2209+718+3684+3689+3717+6772+3108+3109+3113+3115+3117+3119+3122+3123+3125+3127+7097+4792+4790+3552+3586+7124+3553+5777+1915+2353+1536+65108+5603+3654+3459+3460+1535+4689+5743
Chemokine signaling pathway	4062	187	52	9.04203e-19	-29.5337	0.067	2.74134e-18	8.18485e-17	5.72939e-16	Inhibited	http://www.genome.jp/dbget-bin/show_pathway?hsa04062+1230+1233+1234+2833+729230+7852+2919+2920+2921+3576+5473+6347+6348+6351+6354+6367+6369+9560+3717+2268+3055+4067+6714+5829+5331+2771+2782+2783+54331+2885+1398+157+2869+408+409+10451+998+113+5906+7454+5566+5058+6772+10000+1794+5879+4790+4792+2309+2931+146850+23533
Protein processing in endoplasmic reticulum	4141	166	48	3.39163e-18	-0.892994	0.91	1.27528e-16	3.33167e-15	2.66534e-14	Inhibited	http://www.genome.jp/dbget-bin/show_pathway?hsa04141+468+811+23645+2923+823+824+10952+23480+29927+7415+1603+3703+6184+6185+80267+9871+7353+55666+84447+3309+7095+5886+3303+3304+3312+6400+10956+9709+26270+3300+3301+10130+10961+5034+9601+51726+258010+3320+3326+4780+6396+7184+596+10525+64374+6238+6745+6747
Fluid shear stress and atherosclerosis	5418	137	40	1.46482e-15	14.4924	0.217	1.16609e-14	2.70792e-13	2.43713e-12	Activated	http://www.genome.jp/dbget-bin/show_pathway?hsa05418+5603+3383+2353+10000+6347+9817+4780+4208+1535+5879+90+92+5175+3162+7295+8878+7056+4318+1514+7124+3552+3553+7422+3685+6714+60+71+6612+596+7132+7850+4790+808+3320+3326+7184+6383+6385+1843+9181
Epstein-Barr virus infection	5169	202	49	3.60595e-15	15.1307	0.472	5.95822e-14	1.24527e-12	1.24527e-11	Activated	http://www.genome.jp/dbget-bin/show_pathway?hsa05169+3108+3109+3113+3115+3117+3119+3122+3123+3125+3127+9612+2208+5925+4792+4794+4790+4791+5971+3683+965+3383+596+5606+5603+10000+4067+5336+29110+7431+5704+5708+2923+811+4193+1026+894+6772+5879+695+9641+3665+10379+7124+7097+3654+54205+317+916+917
Yersinia infection	5135	130	37	4.08047e-14	24.0456	0.195	2.66276e-13	5.05924e-12	5.56517e-11	Activated	http://www.genome.jp/dbget-bin/show_pathway?hsa05135+6714+10096+10097+2335+1398+60+71+382+5829+7454+10458+834+3553+3984+6195+6196+2533+8935+3586+10451+2353+5879+5603+4792+4790+5606+3654+3576+7124+10000+6347+29110+391+998+2776+920+925
Pathogenic Escherichia coli infection	5130	192	46	4.08818e-14	23.4366	0.319	4.2998e-13	7.48882e-12	8.98659e-11	Activated	http://www.genome.jp/dbget-bin/show_pathway?hsa05130+10376+84790+3059+998+137075+9181+10383+203068+7280+10092+10093+10094+10095+10109+60+71+10458+1902+9826+5879+834+3553+4671+7132+7124+4792+3654+5603+2353+5777+4790+27128+382+6714+3071+23191+4641+4643+4644+64005+8795+54205+3576+9871+10972+5058
Shigellosis	5131	242	53	2.58777e-14	-7.81402	0.654	5.53585e-13	8.89994e-12	1.15699e-10	Inhibited	http://www.genome.jp/dbget-bin/show_pathway?hsa05131+7132+7124+4792+3553+5603+4790+3576+9181+929+4671+834+29110+84335+23710+8878+718+6233+5879+1398+3059+6714+998+10092+10093+10094+10095+10109+1729+60+71+27128+382+5829+3611+831+3708+3709+5331+5336+4193+10000+2309+2931+826+823+824+596+3098+3099+54205+10627+29895+5216
Fc gamma R-mediated phagocytosis	4666	93	31	4.00507e-14	5.27462	0.467	6.09929e-13	9.10536e-12	1.27475e-10	Activated	http://www.genome.jp/dbget-bin/show_pathway?hsa04666+2209+3055+4067+3636+5336+8605+10000+10451+5879+10092+10093+10094+10095+10109+998+7454+1794+1398+5337+5338+5058+7408+3984+1072+55616+8853+4082+65108+2934+382+8877
Cytokine-cytokine receptor interaction	4060	292	59	4.00661e-14	0.784929	0.888	1.13734e-12	1.5847e-11	2.37705e-10	Activated	http://www.genome.jp/dbget-bin/show_pathway?hsa04060+91+92+3588+1439+8807+7850+90+7046+3553+3552+84957+8784+7293+943+4055+8741+3460+3459+11009+3586+64109+3581+1438+3597+1441+23529+5008+7852+2833+3576+5473+7132+7133+51330+8792+8795+8793+7124+2919+2920+2921+1234+6351+9560+6348+6369+1230+729230+6354+6347+1233+6367+3557+3603+1435+920+1436+94+654
Legionellosis	5134	57	24	7.6281e-14	1.75387	0.711	1.71089e-12	2.23485e-11	3.57577e-10	Activated	http://www.genome.jp/dbget-bin/show_pathway?hsa05134+834+3553+4671+4790+4792+7415+54205+317+3684+3689+718+4791+1937+1915+3303+3304+3312+7097+929+7124+3576+2919+2920+2921
Viral protein interaction with cytokine and cytokine receptor	4061	98	30	1.28011e-12	-9.22817	0.057	2.28011e-12	2.80319e-11	4.76543e-10	Inhibited	http://www.genome.jp/dbget-bin/show_pathway?hsa04061+6348+6354+1230+6347+729230+6369+6367+1233+6351+9560+1234+2919+2920+2921+3576+5473+2833+7852+3588+3586+8807+11009+1435+1436+4055+7132+7133+7124+8793+8795
C-type lectin receptor signaling pathway	4625	104	32	1.96095e-13	1.23172	0.919	5.46844e-12	6.34946e-11	1.1429e-09	Activated	http://www.genome.jp/dbget-bin/show_pathway?hsa04625+64581+26253+2207+30835+1263+6714+4790+5058+6237+834+3553+9641+6772+10379+602+3586+4792+64170+5336+3708+3709+7124+10000+4193+3659+4791+5971+808+5743+6367+1959+5603
Pathways in cancer	5200	529	82	2.5071e-12	39.4471	0.08	6.06469e-12	6.67116e-11	1.26752e-09	Activated	http://www.genome.jp/dbget-bin/show_pathway?hsa05200+81029+1495+2335+3914+3915+3685+1398+3717+4233+7170+3320+3326+7184+4193+6772+2885+4792+4790+4791+5336+5898+5899+5879+5337+5338+998+2353+2034+3091+9915+54205+4292+7046+7849+6256+6688+4286+894+1026+5925+5743+596+7422+6513+1612+2113+4318+3576+1438+1441+1436+10000+10161+1902+5732+5734+113+5566+2782+2783+54331+9826+2776+5331+115727+2771+7852+182+4853…
Human T-cell leukemia virus 1 infection	5166	219	48	4.12481e-13	-6.60618	0.54	6.71177e-12	7.0138e-11	1.40276e-09	Inhibited	http://www.genome.jp/dbget-bin/show_pathway?hsa05166+8829+6513+3383+3683+3689+811+894+292+706+113+5566+468+9586+7046+1026+4790+4792+4791+5971+4055+7132+7850+916+917+10000+5925+2113+2114+6688+2353+1958+1959+8061+3108+3109+3113+3115+3117+3119+3122+3123+3125+3127+200186+7124+920+9700+4316
Proteoglycans in cancer	5205	202	44	4.84485e-12	29.0213	0.068	9.79828e-12	9.75163e-11	2.04784e-09	Activated	http://www.genome.jp/dbget-bin/show_pathway?hsa05205+10000+4659+3708+3709+2316+5879+998+5058+60+71+8826+6237+3059+6714+2885+10451+4193+4318+5829+7097+27250+4233+7057+7422+3091+7124+1026+1975+6194+3685+3693+6383+5962+4478+6385+2335+5336+1514+5566+5603+5777+1839+81029+967
Human cytomegalovirus infection	5163	223	48	8.36547e-13	14.826	0.425	1.05469e-11	9.9662e-11	2.20431e-09	Activated	http://www.genome.jp/dbget-bin/show_pathway?hsa05163+1978+10000+4790+2885+3685+7124+7132+5743+4792+54205+2782+2783+54331+3576+7422+3708+3709+808+5331+2776+6347+6348+6351+9560+2771+113+5566+6714+5879+5732+5734+3553+1230+1234+7852+1398+5829+3588+5603+468+9586+1026+4193+5925+9826+2923+811+29110
Kaposi sarcoma-associated herpesvirus infection	5167	189	44	4.26518e-13	3.15073	0.868	1.09676e-11	9.9662e-11	2.29223e-09	Activated	http://www.genome.jp/dbget-bin/show_pathway?hsa05167+3665+29110+9641+10000+6772+4792+4790+54205+7132+10379+718+1026+5925+3717+2782+2783+54331+3091+1234+1230+1233+23710+64422+3576+5743+2919+2920+2921+7422+3708+3709+2353+5879+5336+6714+3055+4067+3383+3459+5603+146850+23533+808+6233
Th17 cell differentiation	4659	107	31	2.76902e-12	13.4184	0.236	1.8988e-11	1.65354e-10	3.9685e-09	Activated	http://www.genome.jp/dbget-bin/show_pathway?hsa04659+4792+4794+4790+5603+2353+920+3459+3460+6772+6778+3108+3109+3113+3115+3117+3119+3122+3123+3125+3127+7046+3662+6256+3553+3320+3326+196+916+917+3091+3717
Antigen processing and presentation	4612	72	25	4.08623e-12	-1.86658	0.454	5.19684e-11	4.34456e-10	1.08614e-08	Inhibited	http://www.genome.jp/dbget-bin/show_pathway?hsa04612+972+3108+3109+4261+1514+5641+920+925+811+2923+3113+3115+3117+3119+3122+3123+3125+3127+3309+3320+3326+3303+3304+3312+7124
Regulation of actin cytoskeleton	4810	214	44	3.71262e-11	30.2095	0.076	7.78582e-11	6.2586e-10	1.62724e-08	Activated	http://www.genome.jp/dbget-bin/show_pathway?hsa04810+10092+10093+10094+10095+10109+5216+221178+3071+23191+10458+1072+3984+2934+1729+4478+5962+5829+4659+10627+29895+106821730+5058+998+5879+8826+10451+89846+1398+6714+3682+3683+3684+3685+3687+3689+3693+3696+2335+6237+56034+60+71+7852+1902
Human immunodeficiency virus 1 infection	5170	211	45	6.00763e-12	-0.553509	0.977	1.57661e-10	1.22041e-09	3.29511e-08	Inhibited	http://www.genome.jp/dbget-bin/show_pathway?hsa05170+10000+4790+54205+7132+2782+2783+54331+808+2776+2771+7124+7852+1398+5829+2923+811+3708+3709+29110+920+1234+5603+3654+4792+7097+2353+5336+1072+3984+106821730+5058+5879+140564+200315+60489+684+5606+916+917+596+1642+10053+162+8905+7133
Epithelial cell signaling in Helicobacter pylori infection	5120	70	24	1.49446e-11	2.59883	0.586	2.31734e-10	1.72973e-09	4.84324e-08	Activated	http://www.genome.jp/dbget-bin/show_pathway?hsa05120+5603+4792+10312+526+533+535+537+8992+5058+4790+2919+2920+2921+3576+998+5879+4233+5336+6868+1839+102+1445+4067+6714
Influenza A	5164	171	39	1.76691e-11	3.14801	0.744	3.42513e-10	2.46846e-09	7.15853e-08	Activated	http://www.genome.jp/dbget-bin/show_pathway?hsa05164+7706+29110+9641+4790+4792+3665+10000+834+3553+6772+10379+4261+3108+3109+3113+3115+3117+3119+3122+3123+3125+3127+9021+3576+3383+3552+7124+8795+292+60+71+6347+8766+3459+3460+3717+7132+54205+317
B cell receptor signaling pathway	4662	82	26	1.63352e-11	1.46476	0.849	3.60603e-10	2.5122e-09	7.5366e-08	Activated	http://www.genome.jp/dbget-bin/show_pathway?hsa04662+4792+4794+4790+10000+10451+975+3636+2353+5879+5336+695+4067+973+5777+102725035+10288+10859+10990+11006+11026+11027+353514+79168+2885+118788+27071
MAPK signaling pathway	4010	294	54	2.37446e-11	3.81897	0.663	4.07337e-10	2.74624e-09	8.51334e-08	Activated	http://www.genome.jp/dbget-bin/show_pathway?hsa04010+1843+1844+1847+1848+1845+8605+4790+4791+5971+5906+5566+6237+115727+2885+1436+3643+4233+7867+468+4208+5603+5606+10000+51347+57551+4216+3315+51776+929+7046+7132+3552+3553+7124+5879+998+5058+1398+408+409+3303+3304+3312+3727+2353+2316+6195+6196+8569+1435+2069+56034+7422+3654
NF-kappa B signaling pathway	4064	103	29	3.01827e-11	-0.358997	0.97	7.39373e-10	4.82903e-09	1.54529e-07	Inhibited	http://www.genome.jp/dbget-bin/show_pathway?hsa04064+596+4792+3654+7132+3553+7124+4055+4791+5971+4790+29775+3576+8792+353376+23643+929+1460+5336+4067+695+142+7706+5743+6351+9560+2919+2920+2921+3383
Inflammatory bowel disease	5321	65	22	1.3989e-10	-30.3462	0.33	1.14481e-09	7.25046e-09	2.39265e-07	Inhibited	http://www.genome.jp/dbget-bin/show_pathway?hsa05321+7097+4790+64127+7124+3108+3109+3113+3115+3117+3119+3122+3123+3125+3127+3459+3460+6772+6778+3552+3553+3586+8807
Parathyroid hormone synthesis, secretion and action	4928	106	29	6.51132e-11	2.36079	0.756	1.21758e-09	7.48451e-09	2.54473e-07	Activated	http://www.genome.jp/dbget-bin/show_pathway?hsa04928+3708+3709+5331+2776+113+5566+2771+5141+5144+7421+408+409+4323+64386+9826+5337+5338+1591+468+9586+596+1026+2353+3727+4208+9935+1958+6256+1839
Platelet activation	4611	124	31	1.77221e-10	-14.4173	0.43	1.8516e-09	1.10567e-08	3.86984e-07	Inhibited	http://www.genome.jp/dbget-bin/show_pathway?hsa04611+3708+3709+5331+5336+5906+54518+10000+5603+2776+4659+10627+2771+113+146850+23533+5739+8605+5742+6916+5566+7408+60+71+83706+2207+4067+695+5584+8773+8673+6714
Th1 and Th2 cell differentiation	4658	92	26	2.86292e-10	71.5715	0.286	1.9836e-09	1.15159e-08	4.14571e-07	Activated	http://www.genome.jp/dbget-bin/show_pathway?hsa04658+4792+4794+4790+916+917+5603+2353+920+3459+3460+6772+6778+182+4853+4854+3108+3109+3113+3115+3117+3119+3122+3123+3125+3127+3717
IL-17 signaling pathway	4657	94	26	4.80686e-10	-3.12627	0.178	2.06904e-09	1.16873e-08	4.3243e-07	Inhibited	http://www.genome.jp/dbget-bin/show_pathway?hsa04657+4792+4790+2353+2354+3727+8061+3320+3326+7184+9641+5597+5603+1051+2919+2920+2921+6347+6354+4318+29110+3576+5743+7124+6279+6280+3553
Toll-like receptor signaling pathway	4620	102	27	6.60856e-10	14.7252	0.202	3.16872e-09	1.7428e-08	6.62262e-07	Activated	http://www.genome.jp/dbget-bin/show_pathway?hsa04620+3654+4790+6696+3665+3663+5603+3576+5879+3553+29110+9641+10000+6772+4792+7124+7097+23643+7096+353376+54472+929+6348+51311+5606+2353+6351+9560
NOD-like receptor signaling pathway	4621	180	38	3.53699e-10	10.4831	0.421	3.51834e-09	1.88547e-08	7.35333e-07	Activated	http://www.genome.jp/dbget-bin/show_pathway?hsa04621+834+64127+3553+3320+3326+5603+9051+4671+51393+7226+4790+29110+9641+3665+91662+3708+3709+5331+6772+118429+2633+4792+7295+23710+1536+1535+10135+64170+10379+114769+596+7124+3576+2919+2920+2921+6347+7531
Leukocyte transendothelial migration	4670	113	29	3.47488e-10	-6.29894	0.542	4.40576e-09	2.30201e-08	9.20803e-07	Inhibited	http://www.genome.jp/dbget-bin/show_pathway?hsa04670+137075+4318+4267+5175+3689+1500+3683+3684+60+71+10627+29895+5603+1495+1536+1535+5829+5879+4689+5906+10451+4478+7852+2771+3383+5336+998+399+7408
Bacterial invasion of epithelial cells	5100	73	23	2.76198e-10	1.51177	0.907	5.78871e-09	2.95083e-08	1.20984e-06	Activated	http://www.genome.jp/dbget-bin/show_pathway?hsa05100+1731+1495+5879+79658+998+6714+3059+10092+10093+10094+10095+10109+60+71+5829+1398+4233+1211+1212+1213+2335+3611+391
Rap1 signaling pathway	4015	210	41	8.8782e-10	9.91301	0.555	1.10527e-08	5.50002e-08	2.31001e-06	Activated	http://www.genome.jp/dbget-bin/show_pathway?hsa04015+5906+54518+1435+56034+7422+1436+3643+4233+5879+5606+5603+51466+7408+5216+60+71+9732+5898+5899+3683+3684+3689+1902+2357+2776+5331+1398+10451+6714+998+113+2771+10000+57568+6237+1500+808+2533+7057+10636+5584
Ferroptosis	4216	41	16	4.20286e-09	1.60407	0.131	1.22889e-08	5.97296e-08	2.56837e-06	Activated	http://www.genome.jp/dbget-bin/show_pathway?hsa04216+23657+2729+6520+1356+55240+2495+10533+64116+4891+112483+6303+5621+3162+1536+2180+2182
PI3K-Akt signaling pathway	4151	353	54	2.15751e-08	35.5366	0.045	2.11193e-08	1.00317e-07	4.41394e-06	Activated	http://www.genome.jp/dbget-bin/show_pathway?hsa04151+9470+1978+6194+1975+10000+1436+3643+4233+10161+1902+2309+4193+4790+7531+7532+7533+7534+1435+2069+56034+7422+2885+3320+3326+7184+11140+200186+1026+146850+23533+2782+2783+54331+3685+3693+3696+2335+3914+3915+6696+7057+7097+5879+1441+3717+5008+468+9586+596+4170+6446+118788+894+6256
Focal adhesion	4510	201	37	2.97281e-08	29.1268	0.056	3.53158e-08	1.64022e-07	7.38099e-06	Activated	http://www.genome.jp/dbget-bin/show_pathway?hsa04510+3693+3696+3685+2316+998+10627+29895+1729+4659+10000+29780+64098+3611+7408+7791+824+5829+6714+2335+3914+3915+6696+7057+596+894+2885+4233+56034+7422+1398+5906+106821730+5058+5879+10451+60+71
TNF signaling pathway	4668	112	27	6.13061e-09	-4.3946	0.378	4.83933e-08	2.19874e-07	1.01142e-05	Inhibited	http://www.genome.jp/dbget-bin/show_pathway?hsa04668+7124+7132+5606+5603+4792+4790+468+9586+1051+2353+6347+2919+2920+2921+1435+182+3553+602+9021+4318+4323+64127+3383+5743+7133+10000+3659
Viral myocarditis	5416	60	19	8.86061e-09	2.43646	0.412	7.45753e-08	3.31622e-07	1.55862e-05	Activated	http://www.genome.jp/dbget-bin/show_pathway?hsa05416+1604+3108+3109+3113+3115+3117+3119+3122+3123+3125+3127+940+54205+3683+3689+3383+60+71+5879
Chagas disease (American trypanosomiasis)	5142	101	25	1.24781e-08	-9.8931	0.317	8.04884e-08	3.5046e-07	1.68221e-05	Inhibited	http://www.genome.jp/dbget-bin/show_pathway?hsa05142+7097+811+718+3654+5603+2353+7124+4792+4790+3553+3459+3460+7132+7046+2771+2769+2776+5331+10000+3586+6347+3576+6348+916+917
Alzheimer disease	5010	356	55	1.12802e-08	-3.36619	0.645	1.43614e-07	6.12558e-07	3.00154e-05	Inhibited	http://www.genome.jp/dbget-bin/show_pathway?hsa05010+55851+23385+51107+102+6868+7124+54205+317+4708+4711+6392+7381+7384+7388+10476+498+513+518+1327+3708+3709+488+489+2776+5331+823+824+7132+808+4035+3553+57142+468+3831+10376+84790+10383+203068+7280+10023+1460+81029+1536+4790+3552+5743+1435+3643+10000+10105+292+5689+5691+5704+5708
Staphylococcus aureus infection	5150	95	24	1.57831e-08	2.26335	0.642	1.96651e-07	8.22003e-07	4.11002e-05	Activated	http://www.genome.jp/dbget-bin/show_pathway?hsa05150+718+728+2357+2204+2209+3108+3109+3113+3115+3117+3119+3122+3123+3125+3127+719+3383+3689+3683+3684+5724+3586+2358+2359
Pertussis	5133	76	21	2.24996e-08	3.1256	0.616	2.64642e-07	1.08452e-06	5.53103e-05	Activated	http://www.genome.jp/dbget-bin/show_pathway?hsa05133+3684+3689+808+23643+4790+3552+3553+2771+3576+1072+718+5603+2353+7124+3654+353376+929+3586+3394+3659+834
Amoebiasis	5146	102	25	1.5465e-08	-0.279235	0.928	2.73532e-07	1.09939e-06	5.71682e-05	Inhibited	http://www.genome.jp/dbget-bin/show_pathway?hsa05146+3553+2335+3914+3915+4790+3576+2919+2920+2921+7850+7124+7097+338382+5868+5878+3315+929+3684+3689+5052+2769+2776+5331+5566+3586
MicroRNAs in cancer	5206	161	30	4.45448e-07	0		4.45448e-07	1.75658e-06	9.30985e-05	Inhibited	http://www.genome.jp/dbget-bin/show_pathway?hsa05206+7422+1398+4170+6624+1545+27250+4233+4318+894+596+9839+1591+3162+1786+4853+4854+7431+4082+1026+6659+23405+5962+4363+4790+7057+5743+2885+4193+5336+90427
Hepatitis B	5161	162	32	4.53493e-08	-12.5224	0.836	6.85753e-07	2.65412e-06	0.000143322	Inhibited	http://www.genome.jp/dbget-bin/show_pathway?hsa05161+54205+317+2353+4318+468+9586+3576+3717+6714+2885+4790+4792+537+7124+10000+596+1642+7534+7046+1026+1959+29110+9641+3665+6772+3654+7097+5603+5606+5925+353376+6778
Asthma	5310	31	13	4.33544e-08	0	1	7.78379e-07	2.95784e-06	0.000162681	Inhibited	http://www.genome.jp/dbget-bin/show_pathway?hsa05310+3108+3109+3113+3115+3117+3119+3122+3123+3125+3127+3586+2207+7124
Malaria	5144	50	16	1.11408e-07	-0.900173	0.434	8.62816e-07	3.22015e-06	0.000180329	Inhibited	http://www.genome.jp/dbget-bin/show_pathway?hsa05144+3383+6383+4035+975+4233+948+5175+7097+3586+6347+7124+3683+3689+7057+3553+3576
GnRH signaling pathway	4912	93	20	3.75197e-06	30.4685	0.018	1.18259e-06	4.33615e-06	0.000247161	Activated	http://www.genome.jp/dbget-bin/show_pathway?hsa04912+113+5331+998+468+5606+5603+4216+8605+3708+3709+808+2776+4323+5337+5338+6714+5566+2885+1839+1958
AGE-RAGE signaling pathway in diabetic complications	4933	100	23	2.01104e-07	5.17701	0.461	1.59402e-06	5.74397e-06	0.00033315	Activated	http://www.genome.jp/dbget-bin/show_pathway?hsa04933+1536+4790+1958+5603+7046+7056+3552+3553+7124+3383+3576+3717+6772+596+10000+1729+5879+998+7422+6347+5331+5336+2335
Apoptosis	4210	136	27	4.47797e-07	-8.60658	0.283	2.1393e-06	7.57821e-06	0.000447114	Inhibited	http://www.genome.jp/dbget-bin/show_pathway?hsa04210+596+4790+4792+317+54205+823+824+10000+1439+7132+8795+7124+4000+142+2353+1509+1512+1514+1522+468+3708+3709+60+71+10376+84790+4170
HIF-1 signaling pathway	4066	109	24	2.62828e-07	6.09767	0.537	2.36739e-06	8.24641e-06	0.000494784	Activated	http://www.genome.jp/dbget-bin/show_pathway?hsa04066+7422+3091+6513+3643+10000+1536+5336+3098+3099+2023+2027+5209+7076+3162+4055+4790+3459+3460+1978+9470+6194+8569+596+1026
Ras signaling pathway	4014	232	38	4.51696e-07	-13.8827	0.346	2.60555e-06	8.9272e-06	0.000544559	Inhibited	http://www.genome.jp/dbget-bin/show_pathway?hsa04014+6237+2885+10000+1435+56034+7422+1436+3643+4233+5879+23179+5863+5898+5899+5337+5338+4790+998+8605+2113+2114+5868+5878+115727+100271927+10156+8437+5906+382+808+2782+2783+54331+5336+106821730+5058+29110+5566
Sphingolipid signaling pathway	4071	119	22	1.66655e-05	-26.1909	0.01	2.76769e-06	9.32455e-06	0.000578447	Inhibited	http://www.genome.jp/dbget-bin/show_pathway?hsa04071+10000+2771+2776+5331+7124+29956+427+8877+4363+1509+130367+5603+596+8879+166929+4790+5879+7132+140+2207+5337+5338
Intestinal immune network for IgA production	4672	48	15	3.93074e-07	-1.16632	0.431	2.81075e-06	9.32455e-06	0.000587447	Inhibited	http://www.genome.jp/dbget-bin/show_pathway?hsa04672+8741+940+3108+3109+3113+3115+3117+3119+3122+3123+3125+3127+3586+4055+7852
Graft-versus-host disease	5332	40	14	1.95642e-07	0.067948	0.991	3.19051e-06	1.0419e-05	0.000666816	Activated	http://www.genome.jp/dbget-bin/show_pathway?hsa05332+3108+3109+3113+3115+3117+3119+3122+3123+3125+3127+940+7124+3552+3553
Mineral absorption	4978	59	16	1.37963e-06	-0.788198	0.147	3.32824e-06	1.07016e-05	0.000695602	Inhibited	http://www.genome.jp/dbget-bin/show_pathway?hsa04978+6546+7421+4891+2495+3162+1317+7779+4493+4494+4495+4496+4499+4501+4502+65010+6550
Neurotrophin signaling pathway	4722	119	25	3.86647e-07	4.78184	0.656	4.10577e-06	1.30016e-05	0.000858106	Activated	http://www.genome.jp/dbget-bin/show_pathway?hsa04722+5336+2885+10000+6195+6196+1398+5906+2309+4792+4794+4790+468+5603+396+397+10603+998+5879+9500+11213+3654+3656+7531+596+808
Transcriptional misregulation in cancer	5202	192	32	2.41791e-06	-0.732222	0.201	7.55102e-06	2.35547e-05	0.00157816	Inhibited	http://www.genome.jp/dbget-bin/show_pathway?hsa05202+7030+3398+9915+4233+1026+1051+64332+3576+7849+2119+4318+7850+6256+6688+929+3684+2209+2120+4005+4208+55589+5218+894+4193+4300+1848+1436+2530+64919+4790+4066+4286
Viral carcinogenesis	5203	201	33	2.38225e-06	-0.51926	0.223	8.20664e-06	2.52234e-05	0.00171519	Inhibited	http://www.genome.jp/dbget-bin/show_pathway?hsa05203+5829+5925+10379+6714+1642+468+9586+4790+4791+1959+4067+894+4193+1234+1233+7531+7532+7533+7534+27044+1026+5315+9734+998+5879+2934+4792+3665+718+4055+5566+2885+6672
Type I diabetes mellitus	4940	43	14	5.43963e-07	0	1	8.39029e-06	2.54141e-05	0.00175357	Inhibited	http://www.genome.jp/dbget-bin/show_pathway?hsa04940+940+3108+3109+3113+3115+3117+3119+3122+3123+3125+3127+3552+3553+7124
Allograft rejection	5330	38	13	7.24209e-07	0.272536	0.871	9.63607e-06	2.87706e-05	0.00201394	Activated	http://www.genome.jp/dbget-bin/show_pathway?hsa05330+3108+3109+3113+3115+3117+3119+3122+3123+3125+3127+940+3586+7124
Parkinson disease	5012	236	38	7.00641e-07	-0.0841407	0.99	1.05303e-05	3.09124e-05	0.00220083	Inhibited	http://www.genome.jp/dbget-bin/show_pathway?hsa05012+6233+9246+54205+4708+4711+6392+7381+7384+7388+1327+10476+498+513+518+10105+292+317+6570+2771+5566+468+3309+5689+5691+5704+5708+3708+3709+808+3831+10376+84790+10383+203068+7280+4780+1843+7295
Vibrio cholerae infection	5110	50	15	7.10553e-07	-0.0122576	0.988	1.06492e-05	3.09124e-05	0.00222569	Inhibited	http://www.genome.jp/dbget-bin/show_pathway?hsa05110+10312+526+533+535+537+8992+5336+5566+10952+23480+29927+60+71+9601+10945
Renal cell carcinoma	5211	69	17	2.79142e-06	5.19163	0.256	1.08273e-05	3.09988e-05	0.00226291	Activated	http://www.genome.jp/dbget-bin/show_pathway?hsa05211+7422+6513+9915+2034+3091+5879+1398+2885+4233+106821730+5058+5906+998+2113+10000+7030+1026
Necroptosis	4217	159	27	1.00992e-05	-17.9066	0.076	1.15746e-05	3.26903e-05	0.00241908	Inhibited	http://www.genome.jp/dbget-bin/show_pathway?hsa04217+7124+7132+3459+3460+3717+8795+353376+10379+6772+6778+3552+3320+3326+2752+292+3553+834+2495+823+824+9555+142+596+8605+1536+27243+8878
Estrogen signaling pathway	4915	137	26	1.78027e-06	-4.91261	0.663	1.72913e-05	4.81852e-05	0.00361389	Inhibited	http://www.genome.jp/dbget-bin/show_pathway?hsa04915+6714+4318+1839+2353+5566+468+9586+2776+5331+113+2550+10000+2885+3320+3326+7184+3303+3304+3312+2771+3708+3709+808+8648+596+1509
Apelin signaling pathway	4371	137	26	1.78027e-06	-3.34948	0.682	1.77526e-05	4.88195e-05	0.00371028	Inhibited	http://www.genome.jp/dbget-bin/show_pathway?hsa04371+8877+2771+2782+2783+54331+146850+23533+10000+5331+3708+3709+6237+7046+6546+113+5566+5140+4208+23710+1958+6696+4854+182+6194+2776+808
PD-L1 expression and PD-1 checkpoint pathway in cancer	5235	89	20	1.81962e-06	-5.18222	0.678	1.80189e-05	4.89083e-05	0.00376594	Inhibited	http://www.genome.jp/dbget-bin/show_pathway?hsa05235+4792+4794+4790+10000+2353+916+917+5777+3459+3460+3717+6772+7097+940+5606+5603+1460+3091+353376+920
Adipocytokine signaling pathway	4920	69	16	1.25487e-05	-6.96888	0.102	1.86474e-05	4.99655e-05	0.00389731	Inhibited	http://www.genome.jp/dbget-bin/show_pathway?hsa04920+4790+4792+4794+9021+1374+2180+2182+51094+6256+6513+7133+10000+7132+948+3717+7124
Human papillomavirus infection	5165	331	45	8.08385e-06	15.9073	0.272	3.0844e-05	8.13347e-05	0.00644639	Activated	http://www.genome.jp/dbget-bin/show_pathway?hsa05165+1978+10000+4193+4790+2885+1026+3685+3693+3696+2335+3914+3915+6696+7057+7124+7132+5584+998+5829+7422+5925+894+182+4853+4854+55502+9641+29110+6772+10379+8638+10312+526+533+535+537+8992+5743+5734+5566+9586+81029+3659+5315+10474
Measles	5162	139	26	2.36276e-06	0.704386	0.94	3.11329e-05	8.13347e-05	0.00650678	Activated	http://www.genome.jp/dbget-bin/show_pathway?hsa05162+3654+3665+7097+4792+4790+6772+10379+4478+30835+916+917+940+10000+3303+3304+3312+3552+3553+1460+894+9641+29110+2353+54205+596+317
Amyotrophic lateral sclerosis	5014	351	46	1.68331e-05	-7.82418	0.136	3.20211e-05	8.26223e-05	0.0066924	Inhibited	http://www.genome.jp/dbget-bin/show_pathway?hsa05014+54205+7124+834+596+317+7132+7133+5606+5603+5879+5868+4708+4711+6392+7381+7384+7388+1327+10476+498+513+518+468+3309+3831+10376+84790+10383+203068+7280+5689+5691+5704+5708+8878+29110+10121+10540+23710+7415+6396+5216+60+71+311+10189
T cell receptor signaling pathway	4660	104	21	6.22939e-06	9.54834	0.387	3.35955e-05	8.56276e-05	0.00702146	Activated	http://www.genome.jp/dbget-bin/show_pathway?hsa04660+7124+3586+4792+4794+4790+10000+2885+940+2353+7006+10451+998+106821730+5058+916+917+920+925+5777+1493+5603
Axon guidance	4360	181	30	5.52421e-06	-3.92041	0.69	5.1372e-05	0.000129358	0.0107367	Inhibited	http://www.genome.jp/dbget-bin/show_pathway?hsa04360+2771+7852+5879+998+106821730+5058+2048+4233+10154+23654+55558+10371+10512+10501+10507+54910+64218+23380+8829+6714+3611+3984+81029+1808+2242+1072+6237+5336+3983+10627
Vasopressin-regulated water reabsorption	4962	44	12	2.68341e-05	-1.98169	0.459	0.000151553	0.000377079	0.0316747	Inhibited	http://www.genome.jp/dbget-bin/show_pathway?hsa04962+5566+9586+396+397+8766+5868+5878+4905+10540+1778+1781+8655
Oxytocin signaling pathway	4921	154	24	0.00012511	-12.469	0.1	0.000153747	0.000378036	0.0321331	Inhibited	http://www.genome.jp/dbget-bin/show_pathway?hsa04921+2776+3708+3709+808+113+5566+5331+8605+1938+8536+4637+60+71+4659+5743+2353+4208+7226+2771+146850+23533+6714+1026+3759
Relaxin signaling pathway	4926	129	22	6.04129e-05	-18.1992	0.356	0.000252646	0.000613988	0.0528029	Inhibited	http://www.genome.jp/dbget-bin/show_pathway?hsa04926+10000+4792+4790+2782+2783+54331+468+9586+5566+2771+7422+4318+113+6714+5331+2353+2769+7046+5603+2885+408+409
Huntington disease	5016	293	40	2.27785e-05	0.0345669	0.986	0.000262863	0.000631475	0.0549383	Activated	http://www.genome.jp/dbget-bin/show_pathway?hsa05016+4708+4711+6392+7381+7384+7388+1327+10476+498+513+518+3064+2776+5331+3708+10105+292+54205+6648+1211+1212+1213+161+10121+10540+7052+317+9586+3831+6507+6804+10376+84790+10383+203068+7280+5689+5691+5704+5708
VEGF signaling pathway	4370	59	13	0.000140537	9.02465	0.172	0.000281133	0.00066769	0.0587567	Activated	http://www.genome.jp/dbget-bin/show_pathway?hsa04370+998+5336+8877+5743+8605+3315+7867+10000+5603+5829+6714+7422+5879
Mitophagy - animal	4137	68	15	4.36031e-05	3.68404	0.568	0.000287441	0.000675002	0.0600752	Activated	http://www.genome.jp/dbget-bin/show_pathway?hsa04137+29110+8878+23710+6714+1460+4286+7030+79735+338382+468+3091+6237+2309+10370+6233
Small cell lung cancer	5222	92	14	0.00377199	24.3758	0.009	0.000383295	0.000890097	0.0801087	Activated	http://www.genome.jp/dbget-bin/show_pathway?hsa05222+3685+6256+10000+317+54205+2335+3914+3915+596+5743+4792+4790+5925+1026
Cellular senescence	4218	156	25	5.73801e-05	3.13846	0.615	0.000397067	0.000911945	0.082987	Activated	http://www.genome.jp/dbget-bin/show_pathway?hsa04218+4193+10000+2309+6237+2113+894+1026+5925+5603+5606+55957+4790+8878+677+678+1978+3552+823+824+808+3708+3709+3576+7046+292
Growth hormone synthesis, secretion and action	4935	119	20	0.000157545	-23.63	0.23	0.00040676	0.000924052	0.0850128	Inhibited	http://www.genome.jp/dbget-bin/show_pathway?hsa04935+3708+3709+5336+5331+2776+113+5566+468+9586+51738+3717+10000+9021+2353+1398+5603+6772+2771+2885+5606
Autoimmune thyroid disease	5320	53	13	4.28928e-05	0	1	0.000474257	0.0010658	0.0991198	Inhibited	http://www.genome.jp/dbget-bin/show_pathway?hsa05320+3108+3109+3113+3115+3117+3119+3122+3123+3125+3127+1493+940+3586
cGMP-PKG signaling pathway	4022	166	24	0.000397393	-13.4211	0.111	0.000486488	0.00108166	0.101676	Inhibited	http://www.genome.jp/dbget-bin/show_pathway?hsa04022+4659+3708+3709+1259+5331+2776+4208+488+489+468+9586+7408+6546+146850+23533+10000+113+5140+10105+292+808+3643+2771+140
Hepatitis C	5160	156	24	0.000153368	8.47956	0.309	0.000519265	0.00114238	0.108526	Activated	http://www.genome.jp/dbget-bin/show_pathway?hsa05160+29110+9641+3665+4790+4792+6772+10379+975+137075+9021+2885+10000+1026+7124+7132+6256+3949+7531+7532+7533+7534+5925+54205+317
Notch signaling pathway	4330	53	12	0.000191369	-7.57669	0.272	0.000565458	0.00123105	0.118181	Inhibited	http://www.genome.jp/dbget-bin/show_pathway?hsa04330+23385+51107+9612+6868+55851+1840+23220+8650+182+4853+4854+6310
Bladder cancer	5219	41	11	6.82675e-05	1.17705	0.772	0.000571867	0.00123217	0.11952	Activated	http://www.genome.jp/dbget-bin/show_pathway?hsa05219+4318+1890+7422+3576+7057+1026+1612+4193+5925+1839+6714
Phospholipase D signaling pathway	4072	148	24	6.59863e-05	1.01919	0.928	0.000655266	0.00139745	0.13695	Activated	http://www.genome.jp/dbget-bin/show_pathway?hsa04072+6237+2885+10000+3643+5898+5899+10161+1902+5336+5337+5338+5331+146850+23533+27128+113+8605+8877+56034+3576+2207+382+10555+56895
Cholinergic synapse	4725	113	19	0.000226166	-8.15977	0.303	0.000725596	0.00152103	0.151649	Inhibited	http://www.genome.jp/dbget-bin/show_pathway?hsa04725+113+5566+2776+5331+3708+3709+2771+2782+2783+54331+3759+468+9586+10000+596+146850+23533+2353+3717
JAK-STAT signaling pathway	4630	162	24	0.000275019	7.75653	0.25	0.000727766	0.00152103	0.152103	Activated	http://www.genome.jp/dbget-bin/show_pathway?hsa04630+10000+2885+596+9021+10379+6772+6778+5777+3717+1438+1439+1441+3459+3460+3581+3588+3597+64109+4170+894+1026+11009+3586+5008
Non-alcoholic fatty liver disease	4932	145	23	0.000130725	-4.44967	0.574	0.000787696	0.00162999	0.164629	Inhibited	http://www.genome.jp/dbget-bin/show_pathway?hsa04932+10000+7124+4790+9021+2931+51094+54205+468+3576+3552+3553+998+5879+1327+4708+4711+6392+7381+7384+7388+6256+3643+7132
Natural killer cell mediated cytotoxicity	4650	125	19	0.000829768	-26.477	0.132	0.00110836	0.00227106	0.231648	Inhibited	http://www.genome.jp/dbget-bin/show_pathway?hsa04650+3459+3460+5336+7124+6452+117157+10870+2207+7305+5777+8795+962+3383+2885+5058+5879+10451+3689+3683
Insulin signaling pathway	4910	137	22	0.000150974	4.17428	0.747	0.00113794	0.00230902	0.237829	Activated	http://www.genome.jp/dbget-bin/show_pathway?hsa04910+3636+5770+9021+8569+5257+808+5566+1978+6194+9470+3643+2885+5140+2203+10000+23433+3098+3099+1398+5584+10603+10211
Autophagy - animal	4140	137	22	0.000150974	-2.02846	0.838	0.00126202	0.00252126	0.263762	Inhibited	http://www.genome.jp/dbget-bin/show_pathway?hsa04140+10000+6237+3091+84335+5566+3708+596+8897+9110+64419+1612+10533+64422+23710+3920+338382+8673+1509+1514+81671+8878+29110
Herpes simplex virus 1 infection	5168	490	50	0.00302462	-21.5286	0.042	0.00126666	0.00252126	0.264733	Inhibited	http://www.genome.jp/dbget-bin/show_pathway?hsa05168+29992+4790+718+5199+7097+3665+4792+7124+3553+6347+5452+9641+29110+6672+10189+3459+3460+6772+10379+3717+9021+972+3108+3109+3113+3115+3117+3119+3122+3123+3125+3127+7132+3654+2923+811+10000+1978+6714+64170+10308+162993+51385+7592+7644+84765+684+54205+596+317
Central carbon metabolism in cancer	5230	70	13	0.000817609	14.0506	0.227	0.00178024	0.00351009	0.37207	Activated	http://www.genome.jp/dbget-bin/show_pathway?hsa05230+6513+9123+3091+5315+4233+10000+3098+3099+6510+9997+8140+2539+3418
Gap junction	4540	88	16	0.000277354	-0.901108	0.889	0.00229502	0.0044828	0.47966	Inhibited	http://www.genome.jp/dbget-bin/show_pathway?hsa04540+2771+1902+5566+10383+203068+7280+113+6714+10376+84790+2885+56034+2776+5331+3708+3709
Prostate cancer	5215	97	17	0.000286183	0.373844	0.963	0.00253452	0.00490477	0.529715	Activated	http://www.genome.jp/dbget-bin/show_pathway?hsa05215+4790+4792+596+4193+1026+468+9586+56034+5925+2885+3320+3326+7184+10000+2119+4318+7850
Gastric acid secretion	4971	76	14	0.000569835	-1.62431	0.587	0.00301141	0.00577416	0.629384	Inhibited	http://www.genome.jp/dbget-bin/show_pathway?hsa04971+113+5566+2776+5331+3708+3709+3274+760+2771+3759+3772+60+71+808
Thyroid hormone signaling pathway	4919	121	19	0.000551461	-1.38887	0.767	0.00370869	0.00704652	0.775117	Inhibited	http://www.genome.jp/dbget-bin/show_pathway?hsa04919+3685+10000+5331+5336+6772+3091+488+489+5566+6513+60+71+6256+8648+9968+4193+6714+4853+4854
Prion diseases	5020	35	9	0.000440291	0.0549289	0.981	0.00377817	0.00711384	0.789637	Activated	http://www.genome.jp/dbget-bin/show_pathway?hsa05020+5621+3915+10963+5566+1958+3552+3553+3303+3309
Thyroid hormone synthesis	4918	75	13	0.00158781	-3.73413	0.276	0.00382701	0.00714148	0.799846	Inhibited	http://www.genome.jp/dbget-bin/show_pathway?hsa04918+5566+2776+5331+113+7849+468+9586+3708+3709+3309+7184+9601+2936
Glucagon signaling pathway	4922	106	17	0.000826357	-2.27838	0.622	0.00440662	0.0081503	0.920984	Inhibited	http://www.genome.jp/dbget-bin/show_pathway?hsa04922+6513+5315+5566+2776+5331+468+9586+57223+200186+10000+5140+1374+5257+808+2203+3708+3709
ECM-receptor interaction	4512	88	12	0.0163366	7.20266	0.033	0.00459623	0.00841691	0.960611	Activated	http://www.genome.jp/dbget-bin/show_pathway?hsa04512+3914+3915+6696+2335+7057+3685+961+948+6385+3696+3693+375790
Thermogenesis	4714	218	27	0.00199917	11.4497	0.272	0.00463132	0.00841691	0.967945	Activated	http://www.genome.jp/dbget-bin/show_pathway?hsa04714+9586+5566+5603+113+60+71+1374+9658+6195+6196+84335+6194+2885+2180+2182+5606+1327+4708+4711+6392+7381+7384+7388+10476+498+513+518
Endocrine resistance	1522	96	16	0.000757612	3.84187	0.759	0.00486536	0.00876603	1	Activated	http://www.genome.jp/dbget-bin/show_pathway?hsa01522+6714+4318+1839+5566+2885+113+10000+5603+182+4853+4854+4193+1026+5925+2353+596
Fc epsilon RI signaling pathway	4664	68	13	0.000613603	0.303023	0.962	0.00497901	0.00889412	1	Activated	http://www.genome.jp/dbget-bin/show_pathway?hsa04664+2207+7124+10000+5603+5606+695+4067+5336+2885+8605+5879+10451+240
Longevity regulating pathway	4211	89	14	0.00276418	3.84484	0.22	0.00511132	0.0090531	1	Activated	http://www.genome.jp/dbget-bin/show_pathway?hsa04211+2309+84335+10000+5566+113+3643+468+9586+6648+1978+9470+143686+51094+4790
Prolactin signaling pathway	4917	70	13	0.000817609	2.56267	0.796	0.00542605	0.00952978	1	Activated	http://www.genome.jp/dbget-bin/show_pathway?hsa04917+10000+3717+6772+6714+2885+2309+5603+9021+3659+894+2353+8792+4790
Longevity regulating pathway - multiple species	4213	62	11	0.00293194	4.54828	0.244	0.00589676	0.0102702	1	Activated	http://www.genome.jp/dbget-bin/show_pathway?hsa04213+2309+84335+10000+3643+5566+113+6648+3303+3304+3312+81570
mTOR signaling pathway	4150	154	22	0.000800005	0.354418	0.973	0.00635043	0.0109689	1	Activated	http://www.genome.jp/dbget-bin/show_pathway?hsa04150+3643+10000+1978+6446+6195+6196+2885+9470+6194+7124+7132+8140+6520+9681+6396+526+1975+84335+81029+51719+729438+652968
EGFR tyrosine kinase inhibitor resistance	1521	79	13	0.00256974	9.84885	0.306	0.00640719	0.0109763	1	Activated	http://www.genome.jp/dbget-bin/show_pathway?hsa01521+1978+2885+5336+10000+4233+3717+596+7422+56034+6714+6194+9470+2309
Serotonergic synapse	4726	113	15	0.00998898	5.70903	0.1	0.00790014	0.0134238	1	Activated	http://www.genome.jp/dbget-bin/show_pathway?hsa04726+6570+5566+2776+5331+3708+3709+2771+2782+2783+54331+8605+240+5742+5743+1843
Dopaminergic synapse	4728	132	19	0.00160862	1.28342	0.644	0.00815544	0.0137459	1	Activated	http://www.genome.jp/dbget-bin/show_pathway?hsa04728+6570+5566+2776+5331+3708+3709+2771+2782+2783+54331+10000+2931+468+9586+5603+2353+408+409+808
Tight junction	4530	161	22	0.0014476	-1.34752	0.819	0.00917346	0.015338	1	Inhibited	http://www.genome.jp/dbget-bin/show_pathway?hsa04530+998+55114+5584+5879+5906+60+71+5566+7408+6714+4478+5962+137075+10376+84790+7454+10096+10097+9181+3059+10627+4637
AMPK signaling pathway	4152	120	17	0.0032653	2.61727	0.401	0.0100013	0.0165895	1	Activated	http://www.genome.jp/dbget-bin/show_pathway?hsa04152+3643+10000+2309+51094+1374+5209+5210+2203+84335+1938+1978+200186+23216+51719+948+10890+9586
Morphine addiction	5032	91	14	0.00340736	1.5603	0.418	0.0107591	0.017706	1	Activated	http://www.genome.jp/dbget-bin/show_pathway?hsa05032+113+5566+2771+2782+2783+54331+5140+5141+5144+2550+157+2869+408+409
Pancreatic cancer	5212	76	13	0.00179787	0.490995	0.902	0.0120398	0.0196588	1	Activated	http://www.genome.jp/dbget-bin/show_pathway?hsa05212+10000+5879+4790+5898+5899+5337+5338+6772+7422+998+5925+7046+1026
Regulation of lipolysis in adipocytes	4923	55	9	0.0116142	7.37403	0.147	0.0125876	0.0203938	1	Activated	http://www.genome.jp/dbget-bin/show_pathway?hsa04923+113+5566+51099+2771+3643+5140+5742+5743+10000
Glutamatergic synapse	4724	114	17	0.00187936	0.213313	0.934	0.012893	0.020728	1	Activated	http://www.genome.jp/dbget-bin/show_pathway?hsa04724+6507+113+5566+2776+5331+3708+3709+2771+2782+2783+54331+2752+157+8605+5337+5338+9454
Insulin resistance	4931	108	16	0.00269553	2.24852	0.708	0.0138581	0.0219957	1	Activated	http://www.genome.jp/dbget-bin/show_pathway?hsa04931+7124+7132+3643+10000+948+9021+4792+4790+5770+6195+6196+133522+6513+200186+9586+1374
African trypanosomiasis	5143	37	7	0.0115293	-2.18152	0.166	0.013892	0.0219957	1	Inhibited	http://www.genome.jp/dbget-bin/show_pathway?hsa05143+7124+3553+3586+3383+3620+2776+5331
Choline metabolism in cancer	5231	98	15	0.00261536	-1.4926	0.76	0.0143526	0.0225541	1	Inhibited	http://www.genome.jp/dbget-bin/show_pathway?hsa05231+10000+2885+56034+57153+6583+5130+8605+56261+5337+5338+1978+7454+5879+2353+3091
cAMP signaling pathway	4024	216	26	0.00354021	-3.43826	0.604	0.0152839	0.0238384	1	Inhibited	http://www.genome.jp/dbget-bin/show_pathway?hsa04024+488+489+2550+2771+113+5566+10000+808+5906+9586+1259+4659+5732+5140+5141+5144+4790+6237+5337+5338+51738+4792+2353+10451+5879+5058
Endocrine and other factor-regulated calcium reabsorption	4961	53	10	0.00280885	-0.319147	0.903	0.0176964	0.0273967	1	Inhibited	http://www.genome.jp/dbget-bin/show_pathway?hsa04961+7421+6546+1211+1212+1213+161+8766+2776+5331+5566
Complement and coagulation cascades	4610	85	10	0.063869	7.44419	0.054	0.0230033	0.0353506	1	Activated	http://www.genome.jp/dbget-bin/show_pathway?hsa04610+5055+718+1604+7056+5265+3684+3689+3687+728+719
Aldosterone synthesis and secretion	4925	98	12	0.0348252	-7.28176	0.115	0.0261129	0.0398365	1	Inhibited	http://www.genome.jp/dbget-bin/show_pathway?hsa04925+3708+3709+5331+2776+468+9586+113+808+8536+5566+221955+3949
Renin secretion	4924	69	11	0.00680355	-0.822134	0.8	0.0338188	0.0512184	1	Inhibited	http://www.genome.jp/dbget-bin/show_pathway?hsa04924+5566+2771+2776+5331+3708+3709+5140+5732+5734+3759+808
Cholesterol metabolism	4979	50	9	0.00620682	0	1	0.0377505	0.0567616	1	Inhibited	http://www.genome.jp/dbget-bin/show_pathway?hsa04979+336+6646+3949+948+5360+10577+706+1593+4035
ErbB signaling pathway	4012	85	11	0.0296632	10.3149	0.217	0.0389157	0.0580955	1	Activated	http://www.genome.jp/dbget-bin/show_pathway?hsa04012+2885+1978+1026+106821730+5058+1398+5336+1839+2069+10000+6714
Ovarian steroidogenesis	4913	51	9	0.00709033	0.190629	0.927	0.0395996	0.0586973	1	Activated	http://www.genome.jp/dbget-bin/show_pathway?hsa04913+113+1545+5566+3643+3949+240+5743+8605+654
p53 signaling pathway	4115	73	11	0.010359	0.75606	0.669	0.0413859	0.0603287	1	Activated	http://www.genome.jp/dbget-bin/show_pathway?hsa04115+55240+3732+7057+1026+8795+317+54205+4193+894+143686+596
FoxO signaling pathway	4068	130	15	0.031995	7.1952	0.217	0.0414495	0.0603287	1	Activated	http://www.genome.jp/dbget-bin/show_pathway?hsa04068+2309+3643+10000+2885+4193+894+1026+1263+6648+9454+23710+6446+7046+3586+5603
PPAR signaling pathway	3320	76	11	0.0138497	-0.551234	0.503	0.0415662	0.0603287	1	Inhibited	http://www.genome.jp/dbget-bin/show_pathway?hsa03320+948+6256+1374+2180+2182+4973+3611+336+5360+9415+1593
Oocyte meiosis	4114	127	13	0.0936361	12.973	0.08	0.0441518	0.0636395	1	Activated	http://www.genome.jp/dbget-bin/show_pathway?hsa04114+6195+6196+3708+3709+808+5566+113+7531+7532+7533+7534+5603+9700
Cocaine addiction	5030	49	7	0.0475452	-3.36998	0.196	0.0528912	0.0756757	1	Inhibited	http://www.genome.jp/dbget-bin/show_pathway?hsa05030+6570+5566+2771+2354+4790+468+9586
Dilated cardiomyopathy	5414	96	13	0.0134923	-0.333266	0.696	0.0532264	0.0756757	1	Inhibited	http://www.genome.jp/dbget-bin/show_pathway?hsa05414+488+489+6546+3685+3693+3696+4000+7170+113+5566+60+71+7124
Cortisol synthesis and secretion	4927	65	9	0.0319001	-2.61224	0.311	0.0556873	0.0786394	1	Inhibited	http://www.genome.jp/dbget-bin/show_pathway?hsa04927+3708+3709+5331+2776+468+9586+113+5566+3949
Adrenergic signaling in cardiomyocytes	4261	149	17	0.0259353	-4.03172	0.408	0.0587136	0.0823566	1	Inhibited	http://www.genome.jp/dbget-bin/show_pathway?hsa04261+6546+488+489+7170+2771+113+5566+146850+23533+10000+468+9586+808+2776+5331+5603+596
TGF-beta signaling pathway	4350	94	11	0.0554469	-7.82493	0.205	0.0622558	0.0867431	1	Inhibited	http://www.genome.jp/dbget-bin/show_pathway?hsa04350+7057+92+91+4091+4092+3398+90+7046+7124+654+7050
Long-term potentiation	4720	67	10	0.0150797	-1.33243	0.856	0.0690576	0.0953588	1	Inhibited	http://www.genome.jp/dbget-bin/show_pathway?hsa04720+808+6195+6196+468+5566+5906+2776+5331+3708+3709
Acute myeloid leukemia	5221	67	10	0.0150797	0.444745	0.864	0.0695818	0.0953588	1	Activated	http://www.genome.jp/dbget-bin/show_pathway?hsa05221+6688+4790+2885+1978+10000+929+3684+2209+1848+1436
Calcium signaling pathway	4020	201	22	0.0195239	-2.58715	0.67	0.0698081	0.0953588	1	Inhibited	http://www.genome.jp/dbget-bin/show_pathway?hsa04020+10105+6546+8536+2769+2776+5336+8877+3708+3709+5257+5331+5724+7852+808+292+113+488+489+3274+5566+444+56034
Hedgehog signaling pathway	4340	50	8	0.0191759	-0.998218	0.688	0.0702934	0.0953982	1	Inhibited	http://www.genome.jp/dbget-bin/show_pathway?hsa04340+5566+2121+157+408+409+894+596+23295
Antifolate resistance	1523	31	6	0.0169167	-0.18818	0.863	0.0763065	0.102891	1	Inhibited	http://www.genome.jp/dbget-bin/show_pathway?hsa01523+4363+8714+2356+4790+3553+7124
Cytosolic DNA-sensing pathway	4623	62	9	0.0242524	-0.74939	0.645	0.0806816	0.108093	1	Inhibited	http://www.genome.jp/dbget-bin/show_pathway?hsa04623+834+3553+29110+9641+3665+4790+4792+6351+9560
Hippo signaling pathway - multiple species	4392	29	4	0.13265	3.06845	0.13	0.0872618	0.116164	1	Activated	http://www.genome.jp/dbget-bin/show_pathway?hsa04392+55233+5058+83937+9770
Systemic lupus erythematosus	5322	134	16	0.0206042	0.285878	0.92	0.0941279	0.124511	1	Activated	http://www.genome.jp/dbget-bin/show_pathway?hsa05322+2209+718+7124+3586+940+3108+3109+3113+3115+3117+3119+3122+3123+3125+3127+9555
Pancreatic secretion	4972	102	12	0.0452973	-0.630693	0.451	0.0999145	0.131334	1	Inhibited	http://www.genome.jp/dbget-bin/show_pathway?hsa04972+2776+5331+3708+3709+760+488+489+113+8766+9545+5906+5879
SNARE interactions in vesicular transport	4130	33	6	0.0226677	-0.00707092	0.998	0.108335	0.141512	1	Inhibited	http://www.genome.jp/dbget-bin/show_pathway?hsa04130+55850+10652+10791+8773+6804+8673
Vascular smooth muscle contraction	4270	134	13	0.12721	-9.34093	0.195	0.116506	0.15124	1	Inhibited	http://www.genome.jp/dbget-bin/show_pathway?hsa04270+4637+4659+9826+2776+5331+3708+3709+808+8605+113+5566+5739+133
Type II diabetes mellitus	4930	46	6	0.0913556	3.49157	0.299	0.125659	0.162115	1	Activated	http://www.genome.jp/dbget-bin/show_pathway?hsa04930+5315+3643+9021+7124+3098+3099
Bile secretion	4976	90	11	0.0426168	-0.349136	0.704	0.135205	0.17336	1	Inhibited	http://www.genome.jp/dbget-bin/show_pathway?hsa04976+366+760+113+5566+8714+5244+6513+6550+200931+6256+3949
Aldosterone-regulated sodium reabsorption	4960	37	2	0.729231	2.88178	0.042	0.137391	0.1735	1	Activated	http://www.genome.jp/dbget-bin/show_pathway?hsa04960+6446+3643
Progesterone-mediated oocyte maturation	4914	86	11	0.0319939	0.122928	0.96	0.137693	0.1735	1	Activated	http://www.genome.jp/dbget-bin/show_pathway?hsa04914+113+10000+5140+3320+3326+5566+6195+6196+2771+5603+23533
Progesterone-mediated oocyte maturation	4914	86	11	0.0319939	0.130901	0.961	0.137804	0.1735	1	Activated	http://www.genome.jp/dbget-bin/show_pathway?hsa04914+113+10000+5140+3320+3326+5566+6195+6196+2771+5603+23533
Retrograde endocannabinoid signaling	4723	141	15	0.0583029	-0.327086	0.532	0.138746	0.173641	1	Inhibited	http://www.genome.jp/dbget-bin/show_pathway?hsa04723+2776+5331+3708+3709+5743+2771+2782+2783+54331+221955+113+5566+5603+4708+4711
RIG-I-like receptor signaling pathway	4622	70	9	0.0480953	1.21714	0.663	0.141756	0.176351	1	Activated	http://www.genome.jp/dbget-bin/show_pathway?hsa04622+7706+4790+9641+3665+4792+29110+5603+3576+7124
GABAergic synapse	4727	89	11	0.0397604	0.339704	0.809	0.142716	0.176495	1	Activated	http://www.genome.jp/dbget-bin/show_pathway?hsa04727+2550+113+2771+2782+2783+54331+2752+5566+23710+4905+6714
Chronic myeloid leukemia	5220	76	9	0.0737232	2.8078	0.442	0.144155	0.177226	1	Activated	http://www.genome.jp/dbget-bin/show_pathway?hsa05220+7046+4790+4792+4193+1026+2885+1398+5925+10000
Colorectal cancer	5210	62	8	0.0592718	-1.09439	0.601	0.154415	0.188113	1	Inhibited	http://www.genome.jp/dbget-bin/show_pathway?hsa05210+23533+7046+4292+5879+2353+54205+596+10000
Colorectal cancer	5210	62	8	0.0592718	-1.02042	0.603	0.15481	0.188113	1	Inhibited	http://www.genome.jp/dbget-bin/show_pathway?hsa05210+23533+7046+4292+5879+2353+54205+596+10000
Arrhythmogenic right ventricular cardiomyopathy	5412	77	10	0.0362784	0	1	0.156597	0.189183	1	Inhibited	http://www.genome.jp/dbget-bin/show_pathway?hsa05412+488+489+6546+4000+3685+3693+3696+60+71+1495
Hippo signaling pathway	4390	157	17	0.0400425	0.307573	0.973	0.165398	0.198668	1	Activated	http://www.genome.jp/dbget-bin/show_pathway?hsa04390+1495+7531+7532+7533+7534+55233+60+71+5584+3689+7046+4092+81029+85407+894+654+3398
Non-small cell lung cancer	5223	68	8	0.0912019	3.97988	0.489	0.1833	0.218912	1	Activated	http://www.genome.jp/dbget-bin/show_pathway?hsa05223+2309+10000+5336+5925+2885+6256+1026+4233
Cushing syndrome	4934	155	15	0.109113	-5.9523	0.469	0.20329	0.241407	1	Inhibited	http://www.genome.jp/dbget-bin/show_pathway?hsa04934+3708+3709+5331+2776+468+9586+113+5566+3949+2771+1026+5925+196+5906+81029
Platinum drug resistance	1524	72	9	0.0558645	0.191976	0.954	0.20955	0.247435	1	Activated	http://www.genome.jp/dbget-bin/show_pathway?hsa01524+596+317+54205+1317+4292+7155+10000+4193+1026
RNA degradation	3018	79	8	0.17054	0.316644	0.366	0.235558	0.276582	1	Activated	http://www.genome.jp/dbget-bin/show_pathway?hsa03018+2023+2027+10438+10200+9125+694+7832+8761
Circadian entrainment	4713	97	11	0.0666001	0.129511	0.981	0.243583	0.284407	1	Activated	http://www.genome.jp/dbget-bin/show_pathway?hsa04713+808+5331+2776+2782+2783+54331+3708+113+5566+2771+2353
Insulin secretion	4911	86	8	0.233001	-3.01993	0.289	0.249016	0.289135	1	Inhibited	http://www.genome.jp/dbget-bin/show_pathway?hsa04911+6513+5331+113+5566+2776+468+9586+6804
Renin-angiotensin system	4614	23	4	0.0678654	0	1	0.250439	0.289181	1	Inhibited	http://www.genome.jp/dbget-bin/show_pathway?hsa04614+57486+290+10159+5547
Amphetamine addiction	5031	69	8	0.0973276	-0.782204	0.777	0.270883	0.310413	1	Inhibited	http://www.genome.jp/dbget-bin/show_pathway?hsa05031+6570+808+5566+468+9586+6804+2353+2354
Carbohydrate digestion and absorption	4973	47	5	0.215846	0.361409	0.352	0.271797	0.310413	1	Activated	http://www.genome.jp/dbget-bin/show_pathway?hsa04973+8972+3098+3099+10000+5331
Melanoma	5218	72	7	0.219931	7.18824	0.351	0.274926	0.31228	1	Activated	http://www.genome.jp/dbget-bin/show_pathway?hsa05218+4286+4233+56034+1026+4193+5925+10000
Glioma	5214	75	8	0.138751	-3.43691	0.579	0.282908	0.31961	1	Inhibited	http://www.genome.jp/dbget-bin/show_pathway?hsa05214+808+8536+2885+10000+4193+5925+5336+1026
Endometrial cancer	5213	58	7	0.0989897	-0.457608	0.905	0.305716	0.34352	1	Inhibited	http://www.genome.jp/dbget-bin/show_pathway?hsa05213+1495+2309+3611+2885+4292+10000+1026
Autophagy - other	4136	32	3	0.375085	-1.45678	0.251	0.316605	0.353853	1	Inhibited	http://www.genome.jp/dbget-bin/show_pathway?hsa04136+64422+23710+10533
Long-term depression	4730	60	7	0.113415	-0.636393	0.864	0.325611	0.361982	1	Inhibited	http://www.genome.jp/dbget-bin/show_pathway?hsa04730+5331+2776+8605+2771+4067+3708+3709
Hepatocellular carcinoma	5225	166	15	0.163339	3.24221	0.624	0.334669	0.370084	1	Activated	http://www.genome.jp/dbget-bin/show_pathway?hsa05225+2885+10000+10023+81029+5925+1026+5336+7046+4233+4780+9817+3162+60+71+55274
Basal cell carcinoma	5217	63	2	0.935032	-5.40408	0.117	0.351471	0.386618	1	Inhibited	http://www.genome.jp/dbget-bin/show_pathway?hsa05217+81029+1026
Spinocerebellar ataxia	5017	132	13	0.116999	0.106316	0.958	0.357383	0.391063	1	Activated	http://www.genome.jp/dbget-bin/show_pathway?hsa05017+5331+2776+3708+3709+6310+3748+488+489+10000+5689+5691+5704+5708
Melanogenesis	4916	101	8	0.385396	-10.3755	0.301	0.365892	0.398289	1	Inhibited	http://www.genome.jp/dbget-bin/show_pathway?hsa04916+4286+5566+808+2771+5331+113+2776+81029
RNA transport	3013	157	11	0.509933	0.267799	0.247	0.386909	0.418985	1	Activated	http://www.genome.jp/dbget-bin/show_pathway?hsa03013+10189+6396+6612+1915+9086+8761+1973+9470+1975+1978+23191
Apoptosis - multiple species	4215	32	4	0.171857	-0.718496	0.763	0.397523	0.428259	1	Inhibited	http://www.genome.jp/dbget-bin/show_pathway?hsa04215+317+54205+596+7132
RNA transport	3013	157	11	0.509933	0.267799	0.261	0.401502	0.430327	1	Activated	http://www.genome.jp/dbget-bin/show_pathway?hsa03013+10189+6396+6612+1915+9086+8761+1973+9470+1975+1978+23191
Salivary secretion	4970	93	9	0.183922	-0.399557	0.828	0.43889	0.468	1	Inhibited	http://www.genome.jp/dbget-bin/show_pathway?hsa04970+113+5566+2776+5331+3708+3709+808+1471+4069
Olfactory transduction	4740	438	8	1	9.41307	0.154	0.442104	0.469034	1	Activated	http://www.genome.jp/dbget-bin/show_pathway?hsa04740+2782+808+5566+408+409+157+123041+6546
Breast cancer	5224	147	12	0.303377	5.5328	0.611	0.497781	0.525436	1	Activated	http://www.genome.jp/dbget-bin/show_pathway?hsa05224+8648+2885+182+4853+4854+2353+10000+10023+81029+5925+1026+4791
Gastric cancer	5226	148	12	0.311473	4.4512	0.621	0.511196	0.536884	1	Activated	http://www.genome.jp/dbget-bin/show_pathway?hsa05226+2885+10000+10023+81029+1026+7046+4233+1495+5925+596+6256+4292
Alcoholism	5034	185	13	0.49896	-4.31483	0.447	0.557683	0.582779	1	Inhibited	http://www.genome.jp/dbget-bin/show_pathway?hsa05034+6570+5566+468+9586+9734+808+2771+2782+2783+54331+2354+9555+2885
Wnt signaling pathway	4310	160	11	0.535661	2.40215	0.445	0.580175	0.603267	1	Activated	http://www.genome.jp/dbget-bin/show_pathway?hsa04310+5331+81029+5879+4316+894+8061+56998+85407+5566+10023+1460
Thyroid cancer	5216	37	4	0.244343	0.15951	0.985	0.583474	0.603694	1	Activated	http://www.genome.jp/dbget-bin/show_pathway?hsa05216+7849+6256+7170+1026
Phototransduction	4744	28	3	0.298594	-0.328793	0.821	0.589796	0.607229	1	Inhibited	http://www.genome.jp/dbget-bin/show_pathway?hsa04744+1259+2782+808
Cell cycle	4110	124	10	0.340222	3.04693	0.837	0.642457	0.658203	1	Activated	http://www.genome.jp/dbget-bin/show_pathway?hsa04110+4999+7531+7532+7533+7534+1026+4193+9700+5925+894
Neuroactive ligand-receptor interaction	4080	341	24	0.469691	0.0851822	0.973	0.814871	0.830771	1	Activated	http://www.genome.jp/dbget-bin/show_pathway?hsa04080+706+2550+1902+5724+10161+27334+2859+286530+5031+5032+140+5739+5732+5734+3061+2357+2358+2359+728+719+3274+718+51738+133
Circadian rhythm	4710	31	2	0.634991	0	1	0.923369	0.936816	1	Inhibited	http://www.genome.jp/dbget-bin/show_pathway?hsa04710+79365+8553
Homologous recombination	3440	41	1	0.945115	0	1	0.998465	0.999802	1	Inhibited	http://www.genome.jp/dbget-bin/show_pathway?hsa03440+57804
Fanconi anemia pathway	3460	54	1	0.978155	0	1	0.99976	0.999802	1	Inhibited	http://www.genome.jp/dbget-bin/show_pathway?hsa03460+4292
Taste transduction	4742	83	2	0.980158	0	1	0.999802	0.999802	1	Inhibited	http://www.genome.jp/dbget-bin/show_pathway?hsa04742+2550+5566

## Sheet: #13 (1396)
Name	ID	pSize	NDE	pNDE	tA	pPERT	pG	pGFdr	pGFWER	Status	KEGGLINK
Rheumatoid arthritis	5323	92	32	1.3686e-18	-1.61444	0.354	2.09157e-17	4.35048e-15	4.35048e-15	Inhibited	http://www.genome.jp/dbget-bin/show_pathway?hsa05323+3553+7124+7040+1435+1514+3600+3113+3115+3117+3119+3122+3123+3125+3127+526+528+535+537+54+3683+3689+3383+941+3606+6348+2920+6374+6364+2353+3725+6352+6347
Osteoclast differentiation	4380	128	35	1.90621e-16	21.4535	0.078	5.90982e-16	6.14621e-14	1.22924e-13	Activated	http://www.genome.jp/dbget-bin/show_pathway?hsa04380+1436+1435+1540+5603+6772+5293+3553+3554+3459+3460+2353+2355+3725+9103+7305+1385+54+6688+4286+7124+4773+7040+7048+8878+2885+5879+4688+653361+102725035+10288+10859+11006+353514+79168+140885
Leishmaniasis	5140	77	28	4.9888e-17	1.21106	0.842	1.62599e-15	1.12735e-13	3.38205e-13	Activated	http://www.genome.jp/dbget-bin/show_pathway?hsa05140+3676+9103+718+5579+653361+3684+3689+6772+3113+3115+3117+3119+3122+3123+3125+3127+7040+7124+3553+5777+2353+1536+65108+5603+3459+3460+3725+4688
Human T-cell leukemia virus 1 infection	5166	219	45	1.41219e-15	4.28576	0.677	3.402e-14	1.76904e-12	7.07615e-12	Activated	http://www.genome.jp/dbget-bin/show_pathway?hsa05166+3383+3683+3689+4773+811+3560+3105+4609+894+706+1385+7040+7048+1026+5902+3559+3600+4055+958+3554+7850+915+916+917+3725+2874+5293+1030+2113+6688+2353+1959+3113+3115+3117+3119+3122+3123+3125+3127+200186+7538+7124+9700+4316
Th1 and Th2 cell differentiation	4658	92	28	9.65755e-15	90.7632	0.148	5.02857e-14	2.09188e-12	1.04594e-11	Activated	http://www.genome.jp/dbget-bin/show_pathway?hsa04658+4794+4773+916+915+919+917+5603+3725+2353+3459+3460+6772+2625+3559+3560+3714+4853+9794+3516+4854+3113+3115+3117+3119+3122+3123+3125+3127
Chemokine signaling pathway	4062	187	40	1.29063e-14	-7.81794	0.571	2.47183e-13	8.56902e-12	5.14141e-11	Inhibited	http://www.genome.jp/dbget-bin/show_pathway?hsa04062+1236+1524+2833+729230+7852+2920+5473+58191+6347+6348+6352+6364+6367+6369+6374+6846+2268+3055+4067+6714+387+5293+5330+2771+59345+2885+1398+157+408+409+5908+5579+653361+2185+5058+6772+5879+5880+23533+5294
Tuberculosis	5152	180	37	4.60149e-13	-27.2642	0.023	3.51153e-13	1.04343e-11	7.30398e-11	Inhibited	http://www.genome.jp/dbget-bin/show_pathway?hsa05152+4360+5878+535+537+9103+3689+3684+6772+3460+1385+4261+929+7096+7124+3113+3115+3117+3119+3122+3123+3125+3127+1520+3553+387+1263+3687+3606+8767+64581+6714+26253+3459+5603+7040+3656+718
Th17 cell differentiation	4659	107	28	6.36935e-13	14.4546	0.171	3.35986e-12	8.73563e-11	6.98851e-10	Activated	http://www.genome.jp/dbget-bin/show_pathway?hsa04659+4794+4773+5603+3725+2353+3459+3460+6772+3559+3560+3113+3115+3117+3119+3122+3123+3125+3127+3554+7048+2625+7040+3553+916+917+915+919+3091
Cytokine-cytokine receptor interaction	4060	292	47	4.24129e-12	10.0766	0.063	8.00289e-12	1.84956e-10	1.6646e-09	Activated	http://www.genome.jp/dbget-bin/show_pathway?hsa04060+91+3560+1439+7850+3554+90+7048+3606+3553+7040+8784+7293+958+4055+8740+3460+3459+64109+3581+3559+1438+3600+3597+5008+1524+7852+2833+6846+58191+6374+5473+9966+7124+2920+6348+1236+6369+729230+6347+6367+6352+6364+3557+3603+1435+1436+8718
Epstein-Barr virus infection	5169	202	38	3.96415e-12	10.7205	0.491	5.44311e-11	1.13217e-09	1.13217e-08	Activated	http://www.genome.jp/dbget-bin/show_pathway?hsa05169+3113+3115+3117+3119+3122+3123+3125+3127+3516+9612+4609+1027+4794+958+3683+3383+7128+5603+3725+5293+4067+5702+3105+811+9541+1026+10912+4616+894+6772+5879+7124+4939+9636+915+916+917+919
Antigen processing and presentation	4612	72	21	5.14557e-11	-0.846199	0.707	9.10826e-10	1.64262e-08	1.89452e-07	Inhibited	http://www.genome.jp/dbget-bin/show_pathway?hsa04612+1385+4261+1508+1514+1520+5641+10437+925+926+811+3105+3113+3115+3117+3119+3122+3123+3125+3127+3303+7124
Toxoplasmosis	5145	112	26	7.87191e-11	-3.31687	0.558	1.09148e-09	1.64262e-08	2.27027e-07	Inhibited	http://www.genome.jp/dbget-bin/show_pathway?hsa05145+5603+2771+2775+7124+329+6772+4261+3113+3115+3117+3119+3122+3123+3125+3127+240+23533+5294+3914+3303+3459+3460+10105+958+3949+7040
Transcriptional misregulation in cancer	5202	192	33	1.17027e-09	-1.94489	0.038	1.10447e-09	1.64262e-08	2.2973e-07	Inhibited	http://www.genome.jp/dbget-bin/show_pathway?hsa05202+6760+4609+3560+7102+1026+7048+64332+7850+3728+1050+6688+929+3684+329+7185+958+1027+894+7709+1025+904+4300+1668+1848+1436+64919+604+8354+5327+8861+10912+4616+4286
Viral myocarditis	5416	60	19	8.66111e-11	-2.17209	0.514	1.10561e-09	1.64262e-08	2.29967e-07	Inhibited	http://www.genome.jp/dbget-bin/show_pathway?hsa05416+1982+958+3113+3115+3117+3119+3122+3123+3125+3127+3105+941+5551+3683+3689+3383+60+5879+5880
Pathways in cancer	5200	529	64	2.58784e-10	16.8484	0.318	1.9932e-09	2.76391e-08	4.14586e-07	Activated	http://www.genome.jp/dbget-bin/show_pathway?hsa05200+81029+1495+3914+1398+5293+7039+1027+6772+2885+11186+8031+387+5879+5880+3725+2353+4609+51176+6932+5579+3091+7040+7048+2950+3728+6688+1050+4286+7709+894+1026+1030+329+7185+7423+1612+2113+1438+1436+2323+5732+5734+59345+9138+9826+5330+2771+7852+3714+4853+4854+9817+7296+10912+4616+9252+3600+1439+3459+3460+3559+3560+3597+1906
Chagas disease (American trypanosomiasis)	5142	101	24	2.4916e-10	-2.95682	0.754	4.39519e-09	5.71375e-08	9.142e-07	Inhibited	http://www.genome.jp/dbget-bin/show_pathway?hsa05142+811+718+5603+2353+3725+7124+3553+3459+3460+7048+2771+2775+2769+5330+5293+7040+5518+6347+6348+915+916+917+919+6352
Viral protein interaction with cytokine and cytokine receptor	4061	98	23	7.63267e-10	3.96911	0.305	5.39642e-09	6.60268e-08	1.12246e-06	Activated	http://www.genome.jp/dbget-bin/show_pathway?hsa04061+6348+6352+6347+729230+6369+6367+6364+1236+1524+2920+6374+5473+2833+7852+6846+3560+3559+3606+1435+1436+4055+8740+7124
Yersinia infection	5135	130	27	5.05308e-10	8.26529	0.558	6.48209e-09	7.11477e-08	1.34828e-06	Activated	http://www.genome.jp/dbget-bin/show_pathway?hsa05135+6714+10096+57180+1398+60+2185+7456+8874+387+3606+3553+6195+9138+3676+3678+4773+2353+3725+5879+5603+7124+5293+6347+391+5880+925+926
Fluid shear stress and atherosclerosis	5418	137	28	3.59255e-10	-2.3231	0.787	6.49907e-09	7.11477e-08	1.35181e-06	Inhibited	http://www.genome.jp/dbget-bin/show_pathway?hsa05418+5603+3383+2353+3725+5293+6347+9817+653361+4688+5879+5880+90+2950+7295+8878+5327+1514+7124+3553+1906+6714+60+387+3554+7850+6383+6385+1843
Staphylococcus aureus infection	5150	95	23	3.93437e-10	0.88749	0.869	7.79405e-09	8.10581e-08	1.62116e-06	Activated	http://www.genome.jp/dbget-bin/show_pathway?hsa05150+718+728+2357+2204+9103+3113+3115+3117+3119+3122+3123+3125+3127+3858+3383+3689+6404+3683+3684+5724+2358+2359+1668
Ferroptosis	4216	41	15	8.37864e-10	0	1	1.83494e-08	1.81746e-07	3.81667e-06	Inhibited	http://www.genome.jp/dbget-bin/show_pathway?hsa04216+23657+2879+2729+6520+5093+5094+2495+10533+64116+4891+8031+5621+1536+2180+2182
Leukocyte transendothelial migration	4670	113	24	2.8527e-09	-9.11404	0.327	2.0329e-08	1.92202e-07	4.22843e-06	Inhibited	http://www.genome.jp/dbget-bin/show_pathway?hsa04670+3689+1500+3683+3676+3684+5293+60+5579+387+5603+1495+1536+4688+653361+5879+5908+5880+2185+7852+2771+3383+7408+81+87
MAPK signaling pathway	4010	294	42	2.50148e-09	2.43983	0.69	3.65527e-08	3.30563e-07	7.60296e-06	Activated	http://www.genome.jp/dbget-bin/show_pathway?hsa04010+1843+1844+1847+1848+1850+80824+100137049+8605+5579+5908+9693+2885+1436+9252+5603+51347+10912+4616+929+7048+3554+7040+3553+7124+5879+5880+5058+1398+408+409+3303+2353+3725+4609+6195+8569+1435+2069+2323+56034+7039+7423
Intestinal immune network for IgA production	4672	48	15	1.02525e-08	-2.35363	0.185	3.99888e-08	3.4657e-07	8.31767e-06	Inhibited	http://www.genome.jp/dbget-bin/show_pathway?hsa04672+7040+958+941+3113+3115+3117+3119+3122+3123+3125+3127+3600+3676+4055+7852
B cell receptor signaling pathway	4662	82	20	4.72131e-09	-1.22421	0.818	7.86776e-08	6.54598e-07	1.63649e-05	Inhibited	http://www.genome.jp/dbget-bin/show_pathway?hsa04662+4794+5579+5293+8519+2353+3725+4773+5879+5880+4067+973+5777+102725035+10288+10859+11006+353514+79168+2885+27071
Allograft rejection	5330	38	13	2.89137e-08	-1.91672	0.217	1.24775e-07	9.98202e-07	2.59532e-05	Inhibited	http://www.genome.jp/dbget-bin/show_pathway?hsa05330+3105+3113+3115+3117+3119+3122+3123+3125+3127+958+5551+941+7124
Inflammatory bowel disease	5321	65	17	2.16917e-08	-26.1392	0.337	1.44257e-07	1.11132e-06	3.00055e-05	Inhibited	http://www.genome.jp/dbget-bin/show_pathway?hsa05321+7124+7040+3113+3115+3117+3119+3122+3123+3125+3127+3459+3460+6772+2625+3553+3606+3725
Graft-versus-host disease	5332	40	13	5.83159e-08	-1.91672	0.141	1.61297e-07	1.16862e-06	3.35497e-05	Inhibited	http://www.genome.jp/dbget-bin/show_pathway?hsa05332+3113+3115+3117+3119+3122+3123+3125+3127+3105+5551+7124+941+3553
Human cytomegalovirus infection	5163	223	34	1.56801e-08	9.99801	0.53	1.62932e-07	1.16862e-06	3.389e-05	Activated	http://www.genome.jp/dbget-bin/show_pathway?hsa05163+1978+6009+5293+2885+7124+3105+59345+4773+5330+387+6347+6348+6352+2771+2775+6714+5879+5880+5732+5734+4609+3554+3553+7852+1398+5579+2185+5603+1385+1026+9138+9826+811+340061
Salmonella infection	5132	213	33	1.7015e-08	7.0822	0.681	2.23325e-07	1.54839e-06	4.64516e-05	Activated	http://www.genome.jp/dbget-bin/show_pathway?hsa05132+5603+3553+7124+2353+3725+3606+8767+3840+51176+6932+4609+5879+387+391+23191+60+10093+9265+5058+5287+5293+5294+1785+338382+83658+5878+79026+329+7295+2597+9648+929+302
Type I diabetes mellitus	4940	43	13	1.53285e-07	-1.91672	0.135	3.86832e-07	2.59552e-06	8.0461e-05	Inhibited	http://www.genome.jp/dbget-bin/show_pathway?hsa04940+941+3113+3115+3117+3119+3122+3123+3125+3127+3105+5551+3553+7124
Fc gamma R-mediated phagocytosis	4666	93	20	4.69359e-08	-2.99036	0.582	5.03058e-07	3.26988e-06	0.000104636	Inhibited	http://www.genome.jp/dbget-bin/show_pathway?hsa04666+3055+4067+5293+100137049+8605+5879+5880+10093+1398+5058+7408+8398+4082+65108+2934+85477+1785+653361+274+5579
MicroRNAs in cancer	5206	161	25	8.53743e-07	0		8.53743e-07	5.33608e-06	0.000177579	Inhibited	http://www.genome.jp/dbget-bin/show_pathway?hsa05206+1398+1027+6624+1545+27250+11186+894+27086+9839+1591+4609+1786+5293+4853+4854+4082+2744+1026+3678+387+4363+7057+5579+2885+9252
Amoebiasis	5146	102	20	2.35149e-07	3.23314	0.208	8.72243e-07	5.33608e-06	0.000181427	Activated	http://www.genome.jp/dbget-bin/show_pathway?hsa05146+3553+3914+2920+3554+7850+7124+338382+5878+929+5293+3684+3689+5052+2769+5579+5330+7040+1277+81+87
Viral carcinogenesis	5203	201	31	5.08766e-08	0	1	9.05291e-07	5.38001e-06	0.000188301	Inhibited	http://www.genome.jp/dbget-bin/show_pathway?hsa05203+3725+7185+6714+1385+5293+1959+1030+5902+4067+3516+894+1026+1027+5315+51564+79885+9734+5879+387+2934+85477+81+87+2957+718+3105+4055+2885+8360+8362+8363
NOD-like receptor signaling pathway	4621	180	28	1.85026e-07	5.72692	0.517	1.64174e-06	9.48561e-06	0.000341482	Activated	http://www.genome.jp/dbget-bin/show_pathway?hsa04621+8767+3553+3606+5603+5027+51393+7226+3725+5330+6772+118429+115362+387+140609+2633+329+7295+1536+10135+340061+7128+1508+4939+7124+2920+6347+6352+1668
Malaria	5144	50	14	1.49387e-07	0	1	2.49725e-06	1.40386e-05	0.000519429	Inhibited	http://www.genome.jp/dbget-bin/show_pathway?hsa05144+3383+6383+2995+948+3040+6347+7124+3606+3683+3689+958+7057+7040+3553
TNF signaling pathway	4668	112	21	2.62007e-07	-0.930388	0.822	3.52149e-06	1.92755e-05	0.000732471	Inhibited	http://www.genome.jp/dbget-bin/show_pathway?hsa04668+7124+329+5603+9252+1385+2353+3725+6347+6352+6364+2920+6374+1435+3553+3600+7128+7185+4323+1906+3383+5293
Platelet activation	4611	124	21	1.50789e-06	-19.128	0.196	4.73892e-06	2.52742e-05	0.000985695	Inhibited	http://www.genome.jp/dbget-bin/show_pathway?hsa04611+5330+5908+5293+5603+9138+387+2771+23533+5294+5739+100137049+8605+5742+6916+7408+60+1277+2811+4067+8773+6714
Human immunodeficiency virus 1 infection	5170	211	30	5.08312e-07	2.60821	0.872	6.92758e-06	3.60234e-05	0.00144094	Activated	http://www.genome.jp/dbget-bin/show_pathway?hsa05170+5293+3105+59345+4773+2771+2775+7124+7852+1398+5579+2185+811+340061+5603+2353+3725+5058+5879+5880+140564+200316+27350+60489+25939+915+916+917+919+8905+8906
Natural killer cell mediated cytotoxicity	4650	125	21	1.72505e-06	-11.9201	0.474	1.22788e-05	6.22926e-05	0.002554	Inhibited	http://www.genome.jp/dbget-bin/show_pathway?hsa04650+4773+3459+3460+5551+7124+5579+6452+2185+117157+919+7305+5777+3383+3105+5293+2885+5058+5879+5880+3689+3683
Focal adhesion	4510	201	28	1.82035e-06	-5.04639	0.654	1.74304e-05	8.6322e-05	0.00362552	Inhibited	http://www.genome.jp/dbget-bin/show_pathway?hsa04510+3696+3676+3678+29780+7408+5293+81+87+5579+6714+387+1277+3914+6696+7057+329+894+2885+56034+7423+1398+2889+5908+3725+5058+5879+5880+60
Parathyroid hormone synthesis, secretion and action	4928	106	18	7.96643e-06	-9.54867	0.155	1.80337e-05	8.72329e-05	0.00375101	Inhibited	http://www.genome.jp/dbget-bin/show_pathway?hsa04928+5330+2771+2625+408+409+5579+4323+9138+9826+387+1591+1385+1026+2353+4666+4209+9935+1839
Regulation of actin cytoskeleton	4810	214	29	2.11685e-06	5.43742	0.619	1.9059e-05	9.00972e-05	0.00396428	Activated	http://www.genome.jp/dbget-bin/show_pathway?hsa04810+10093+221178+23191+2934+85477+8396+81+87+5058+8874+9459+5879+5880+387+9138+5293+1398+6714+3676+3678+3682+3683+3684+3687+3689+3696+56034+60+7852
Shigellosis	5131	242	31	3.19096e-06	6.96561	0.593	2.68277e-05	0.000123651	0.00558016	Activated	http://www.genome.jp/dbget-bin/show_pathway?hsa05131+7124+3554+3553+5603+8354+8767+7335+7307+6352+929+9252+3725+3606+340061+8878+718+10801+23157+5879+1398+6714+10093+387+60+9265+3678+81+87+5293+5330+3099
Autoimmune thyroid disease	5320	53	12	1.29637e-05	-1.91672	0.149	2.73459e-05	0.000123651	0.00568796	Inhibited	http://www.genome.jp/dbget-bin/show_pathway?hsa05320+3113+3115+3117+3119+3122+3123+3125+3127+958+3105+5551+941
AGE-RAGE signaling pathway in diabetic complications	4933	100	18	3.39612e-06	3.09979	0.628	2.99826e-05	0.000132063	0.00623638	Activated	http://www.genome.jp/dbget-bin/show_pathway?hsa04933+1536+5579+5603+7048+1906+3553+7124+3383+3725+6772+1277+5293+5879+7423+6347+5330+7040+1027
Asthma	5310	31	10	2.17058e-06	0	1	3.04761e-05	0.000132063	0.00633903	Inhibited	http://www.genome.jp/dbget-bin/show_pathway?hsa05310+3113+3115+3117+3119+3122+3123+3125+3127+958+7124
Toll-like receptor signaling pathway	4620	102	17	1.81896e-05	10.8395	0.161	4.02409e-05	0.000170819	0.00837012	Activated	http://www.genome.jp/dbget-bin/show_pathway?hsa04620+6696+3663+958+5603+5879+3553+6352+6772+7124+941+7096+929+6348+5293+51311+2353+3725
T cell receptor signaling pathway	4660	104	18	6.04409e-06	2.82306	0.758	6.09032e-05	0.000253357	0.0126679	Activated	http://www.genome.jp/dbget-bin/show_pathway?hsa04660+7124+4794+2885+5293+2353+3725+4773+387+5058+916+915+919+917+925+926+868+5777+5603
Proteoglycans in cancer	5205	202	27	6.08814e-06	-3.05948	0.806	6.48949e-05	0.000264669	0.0134981	Inhibited	http://www.genome.jp/dbget-bin/show_pathway?hsa05205+387+5293+5879+5058+60+6714+2885+9138+5329+27250+7040+4609+7057+3091+7124+1026+1277+6383+6385+3678+5579+1514+5603+5777+1839+81029+967
C-type lectin receptor signaling pathway	4625	104	18	6.04409e-06	-1.02727	0.893	7.08654e-05	0.000283462	0.01474	Inhibited	http://www.genome.jp/dbget-bin/show_pathway?hsa04625+64581+26253+338339+1263+6714+5058+3553+387+1540+6772+4773+7124+868+5293+6367+1959+5603+3725
Rap1 signaling pathway	4015	210	27	1.25548e-05	-10.5995	0.447	7.34641e-05	0.000288312	0.0152805	Inhibited	http://www.genome.jp/dbget-bin/show_pathway?hsa04015+5908+1435+56034+7423+1436+5879+5880+5603+7408+60+9732+3683+3684+3689+2357+5330+1398+2889+9693+387+6714+2771+2775+5293+1500+5579+7057
Influenza A	5164	171	24	8.50966e-06	2.4205	0.713	7.89524e-05	0.000304113	0.0164221	Activated	http://www.genome.jp/dbget-bin/show_pathway?hsa05164+7177+5293+3553+3606+6772+4939+4261+3113+3115+3117+3119+3122+3123+3125+3127+6352+3383+7124+60+11100+6347+5579+3459+3460
NF-kappa B signaling pathway	4064	103	17	2.07476e-05	5.28541	0.318	8.53008e-05	0.000322592	0.0177426	Activated	http://www.genome.jp/dbget-bin/show_pathway?hsa04064+329+3554+3553+7124+8740+4055+958+5579+7128+7185+929+4067+10912+4616+2920+3383+1540
Epithelial cell signaling in Helicobacter pylori infection	5120	70	13	5.40982e-05	4.20978	0.129	8.98339e-05	0.000333669	0.0186855	Activated	http://www.genome.jp/dbget-bin/show_pathway?hsa05120+5603+3725+526+528+535+537+5058+6352+2920+5879+1839+4067+6714
Ras signaling pathway	4014	232	27	7.38045e-05	-19.0846	0.129	0.0001196	0.000431569	0.0248769	Inhibited	http://www.genome.jp/dbget-bin/show_pathway?hsa04014+2885+5293+1435+2323+56034+7039+7423+1436+5879+5880+23179+5579+100137049+8398+8605+2113+5878+100271927+10156+22821+64926+8437+387+11186+5908+59345+5058
Colorectal cancer	5210	62	13	1.39113e-05	1.01662	0.689	0.000120341	0.000431569	0.025031	Activated	http://www.genome.jp/dbget-bin/show_pathway?hsa05210+7040+23533+5293+5294+387+5879+5880+4609+3725+2353+51176+6932+7048
Colorectal cancer	5210	62	13	1.39113e-05	0.880338	0.718	0.000124995	0.000437016	0.0259989	Activated	http://www.genome.jp/dbget-bin/show_pathway?hsa05210+7040+23533+5293+5294+387+5879+5880+4609+3725+2353+51176+6932+7048
Bacterial invasion of epithelial cells	5100	73	14	1.93124e-05	-5.63174	0.522	0.000126062	0.000437016	0.026221	Inhibited	http://www.genome.jp/dbget-bin/show_pathway?hsa05100+10801+23157+1495+5879+79658+6714+3678+10093+60+1398+5293+1785+391+387
ErbB signaling pathway	4012	85	15	2.78333e-05	8.4278	0.383	0.000132708	0.000452514	0.0276033	Activated	http://www.genome.jp/dbget-bin/show_pathway?hsa04012+2885+1978+1026+1027+5058+7039+868+1398+5579+1839+2069+3725+5293+6714+4609
Pathogenic Escherichia coli infection	5130	192	25	2.08803e-05	7.41152	0.604	0.000154883	0.000519606	0.0322156	Activated	http://www.genome.jp/dbget-bin/show_pathway?hsa05130+10376+84790+387+84617+10093+60+7456+9138+9826+5879+3606+3553+7124+3554+2597+5603+2353+3725+5777+9265+6714+23191+4643+64005+5058
FoxO signaling pathway	4068	130	19	4.06155e-05	4.82834	0.441	0.000213684	0.000705498	0.0444464	Activated	http://www.genome.jp/dbget-bin/show_pathway?hsa04068+5293+2885+894+1030+1026+1027+10769+1263+10912+4616+604+6648+1901+116986+6446+7048+5603+3276+7040
Acute myeloid leukemia	5221	67	13	3.34e-05	-1.90982	0.582	0.000230315	0.000748525	0.0479056	Inhibited	http://www.genome.jp/dbget-bin/show_pathway?hsa05221+6688+1050+4609+3728+51176+6932+2885+1978+5293+929+3684+1848+1436
Relaxin signaling pathway	4926	129	19	3.64203e-05	-6.20271	0.735	0.000308599	0.000987517	0.0641886	Inhibited	http://www.genome.jp/dbget-bin/show_pathway?hsa04926+5293+59345+1385+1906+2775+2771+7423+7040+1277+6714+5330+2353+3725+2769+7048+5603+2885+408+409
Systemic lupus erythematosus	5322	134	19	6.2022e-05	-1.86428	0.442	0.00031538	0.000993926	0.0655991	Inhibited	http://www.genome.jp/dbget-bin/show_pathway?hsa05322+718+7124+941+3113+3115+3117+3119+3122+3123+3125+3127+958+9555+8354+8360+8362+8363+81+87
Renal cell carcinoma	5211	69	13	4.62186e-05	-1.04259	0.782	0.000405814	0.00125984	0.0844094	Inhibited	http://www.genome.jp/dbget-bin/show_pathway?hsa05211+7040+3091+7039+5879+1398+2889+2885+5058+5908+2113+5293+3725+1026
Apoptosis	4210	136	19	7.6081e-05	-4.58406	0.504	0.000428269	0.00131	0.0890799	Inhibited	http://www.genome.jp/dbget-bin/show_pathway?hsa04210+329+5293+1439+7124+4000+10912+4616+7185+3725+2353+1508+1512+1514+1520+1522+5551+60+10376+84790
Cellular senescence	4218	156	18	0.00121769	11.1789	0.036	0.000483739	0.00145823	0.100618	Activated	http://www.genome.jp/dbget-bin/show_pathway?hsa04218+4609+5293+6009+2113+894+1026+5603+10912+4616+8878+677+678+1978+4773+7040+7048+3105+1030
Arrhythmogenic right ventricular cardiomyopathy	5412	77	12	0.000568484	-1.35176	0.081	0.000505867	0.00150315	0.10522	Inhibited	http://www.genome.jp/dbget-bin/show_pathway?hsa05412+488+489+6546+4000+3728+3676+3678+3696+60+1495+51176+6932
PD-L1 expression and PD-1 checkpoint pathway in cancer	5235	89	15	4.86577e-05	-0.366388	0.975	0.000519768	0.0015227	0.108112	Inhibited	http://www.genome.jp/dbget-bin/show_pathway?hsa05235+4794+5293+2353+3725+4773+916+915+919+917+5777+3459+3460+6772+5603+3091
Choline metabolism in cancer	5231	98	14	0.000511543	-9.0213	0.098	0.000546473	0.0015787	0.113666	Inhibited	http://www.genome.jp/dbget-bin/show_pathway?hsa05231+5293+2885+56034+100137049+8605+6009+1978+160851+5879+5880+2353+3725+3091+5579
Pertussis	5133	76	13	0.000130531	3.558	0.418	0.000590153	0.00167421	0.122752	Activated	http://www.genome.jp/dbget-bin/show_pathway?hsa05133+3684+3689+3553+2771+6374+3678+387+718+5603+2353+3725+7124+929
Endocrine resistance	1522	96	12	0.00393718	33.4646	0.014	0.000595632	0.00167421	0.123892	Activated	http://www.genome.jp/dbget-bin/show_pathway?hsa01522+6714+1839+2885+5293+5603+3714+4853+4854+1026+1027+3725+2353
TGF-beta signaling pathway	4350	94	13	0.00108981	-12.0767	0.082	0.000922489	0.00255837	0.191878	Inhibited	http://www.genome.jp/dbget-bin/show_pathway?hsa04350+7057+91+4092+1030+4609+90+5518+387+9765+7048+7040+7124+9241
Kaposi sarcoma-associated herpesvirus infection	5167	189	23	0.000125407	3.54084	0.796	0.00101941	0.00278997	0.212038	Activated	http://www.genome.jp/dbget-bin/show_pathway?hsa05167+6772+5293+718+3105+1026+59345+3091+2920+4773+2353+3725+5879+6714+3055+4067+1385+4609+3383+3459+5603+7538+23533+5294
Human papillomavirus infection	5165	331	34	0.000118076	-0.316703	0.981	0.00116566	0.0031488	0.242457	Inhibited	http://www.genome.jp/dbget-bin/show_pathway?hsa05165+1978+6009+5293+2885+1026+1027+3676+3678+3696+1277+3914+6696+7057+7124+1741+894+4853+4854+3516+9794+6772+8638+9636+3105+526+528+535+537+5734+1385+5518+6932+81029+5315
HIF-1 signaling pathway	4066	109	16	0.000152356	-1.71855	0.823	0.00125189	0.00331867	0.260394	Inhibited	http://www.genome.jp/dbget-bin/show_pathway?hsa04066+3091+5293+1536+5579+3939+5163+3099+2597+1906+4055+3459+3460+1978+8569+1026+1027
GnRH signaling pathway	4912	93	11	0.0085198	22.3057	0.015	0.00127351	0.00331867	0.264889	Activated	http://www.genome.jp/dbget-bin/show_pathway?hsa04912+5579+5330+5603+100137049+8605+4323+6714+2885+1839+2185+3725
Estrogen signaling pathway	4915	137	15	0.00492774	22.7408	0.026	0.00127641	0.00331867	0.265494	Activated	http://www.genome.jp/dbget-bin/show_pathway?hsa04915+6714+1839+2353+3725+1385+5330+5293+2885+2288+3303+2771+2775+9166+3858+7039
Sphingolipid signaling pathway	4071	119	17	0.000135003	-0.0523551	0.994	0.00133069	0.00341709	0.276784	Inhibited	http://www.genome.jp/dbget-bin/show_pathway?hsa04071+5293+5579+1901+2771+5330+387+7124+91012+427+4363+5518+130367+5603+8879+166929+5879+5880
Legionellosis	5134	57	10	0.000620543	2.92834	0.221	0.00135693	0.00344198	0.282242	Activated	http://www.genome.jp/dbget-bin/show_pathway?hsa05134+3553+3606+3684+3689+718+1937+3303+929+7124+2920
PI3K-Akt signaling pathway	4151	353	35	0.000188648	2.28911	0.841	0.00154668	0.00387601	0.321709	Activated	http://www.genome.jp/dbget-bin/show_pathway?hsa04151+1978+6009+5293+1436+4609+1027+2997+1435+2069+2323+56034+7039+7423+2885+117145+5518+200186+1026+23533+5294+59345+3676+3678+3696+1277+3914+6696+7057+5879+3559+3560+5008+1385+6446+894
Hepatocellular carcinoma	5225	166	20	0.000383933	-6.80168	0.424	0.00158279	0.00388265	0.329221	Inhibited	http://www.genome.jp/dbget-bin/show_pathway?hsa05225+2885+5293+4609+51176+6932+81029+1026+10912+4616+7039+5579+7040+7048+6599+9817+2950+7296+60+55274+6604
Bladder cancer	5219	41	9	0.000201519	0.940523	0.81	0.00158666	0.00388265	0.330025	Activated	http://www.genome.jp/dbget-bin/show_pathway?hsa05219+1890+7057+1026+4609+11186+1612+9252+1839+6714
Mineral absorption	4978	59	11	0.000192927	0	1	0.00184307	0.00445765	0.383358	Inhibited	http://www.genome.jp/dbget-bin/show_pathway?hsa04978+490+6546+4891+2495+4494+4495+4496+4499+4501+4502+6550
Small cell lung cancer	5222	92	11	0.00786975	11.8685	0.032	0.0023387	0.00559138	0.48645	Activated	http://www.genome.jp/dbget-bin/show_pathway?hsa05222+7709+1027+4609+5293+3914+329+7185+1030+1026+10912+4616
African trypanosomiasis	5143	37	8	0.00050578	-0.907002	0.512	0.00239766	0.0056672	0.498714	Inhibited	http://www.genome.jp/dbget-bin/show_pathway?hsa05143+3606+7124+3553+3383+3040+3620+5330+5579
Oxytocin signaling pathway	4921	154	19	0.00039363	-1.62331	0.763	0.00273627	0.00639488	0.569145	Inhibited	http://www.genome.jp/dbget-bin/show_pathway?hsa04921+5330+5579+100137049+8605+8536+60+387+4773+3725+2353+952+7226+2771+2775+23533+5294+6714+1026+3759
Neurotrophin signaling pathway	4722	119	16	0.00042352	-1.3168	0.875	0.00329832	0.00762279	0.686051	Inhibited	http://www.genome.jp/dbget-bin/show_pathway?hsa04722+5293+2885+6195+1398+2889+5908+4794+9252+4145+387+3725+5603+5879+8767+11213+3656
Prostate cancer	5215	97	12	0.00428661	-12.7305	0.105	0.00391854	0.00895667	0.815057	Inhibited	http://www.genome.jp/dbget-bin/show_pathway?hsa05215+1027+51176+6932+1026+1385+56034+7039+2885+5293+2950+7850+5327
IL-17 signaling pathway	4657	94	13	0.00108981	-0.999615	0.48	0.00447557	0.0101187	0.930918	Inhibited	http://www.genome.jp/dbget-bin/show_pathway?hsa04657+2353+3725+5603+2920+6347+6364+7128+29761+7124+6374+6279+6280+3553
Fc epsilon RI signaling pathway	4664	68	11	0.000690799	-0.594962	0.939	0.00541021	0.0121003	1	Inhibited	http://www.genome.jp/dbget-bin/show_pathway?hsa04664+7124+5603+5293+4067+2885+100137049+8605+5879+5880+240+241
mTOR signaling pathway	4150	154	17	0.00263829	-11.438	0.272	0.00591285	0.0130838	1	Inhibited	http://www.genome.jp/dbget-bin/show_pathway?hsa04150+5293+6009+1978+23175+387+5579+6446+6195+2885+7124+8140+6520+526+528+81029+51719+729438
Thermogenesis	4714	218	23	0.000975407	-1.22997	0.885	0.00695321	0.0152239	1	Inhibited	http://www.genome.jp/dbget-bin/show_pathway?hsa04714+1385+5603+60+6599+6604+3991+9658+6195+6009+2885+2180+2182+57104+11343+1340+4696+4716+55967+7384+7388+9377+515+522
Renin secretion	4924	69	9	0.00895035	4.96627	0.098	0.00705115	0.0152775	1	Activated	http://www.genome.jp/dbget-bin/show_pathway?hsa04924+2771+5330+1385+1508+5732+5734+3778+3759+1906
Pancreatic cancer	5212	76	11	0.0017713	-3.12192	0.524	0.00740885	0.015887	1	Inhibited	http://www.genome.jp/dbget-bin/show_pathway?hsa05212+5293+9459+5879+5880+7039+6772+7040+7048+1026+10912+4616
Cholesterol metabolism	4979	50	9	0.000948667	0	1	0.00755182	0.0160283	1	Inhibited	http://www.genome.jp/dbget-bin/show_pathway?hsa04979+341+348+6646+3949+948+10948+10577+706+1593
JAK-STAT signaling pathway	4630	162	18	0.00186844	3.1857	0.516	0.00765923	0.0160921	1	Activated	http://www.genome.jp/dbget-bin/show_pathway?hsa04630+4609+5293+2885+6772+5777+1438+1439+3459+3460+3559+3560+3581+3597+64109+894+1026+3600+5008
Axon guidance	4360	181	20	0.00115494	-0.0888862	0.991	0.00889624	0.0184182	1	Inhibited	http://www.genome.jp/dbget-bin/show_pathway?hsa04360+2771+7852+5879+5880+4773+5058+387+2041+10154+23654+5364+10512+10501+64218+6714+81029+5293+5163+1808+3983
Thyroid cancer	5216	37	7	0.00256462	1.24563	0.449	0.00894343	0.0184182	1	Activated	http://www.genome.jp/dbget-bin/show_pathway?hsa05216+4609+8031+51176+6932+1026+10912+4616
Hepatitis B	5161	162	18	0.00186844	-6.01677	0.899	0.0124117	0.0250919	1	Inhibited	http://www.genome.jp/dbget-bin/show_pathway?hsa05161+5579+2353+3725+4609+1385+2185+6714+2885+537+4773+7124+5293+7040+1026+1959+6772+5603+7048
Hippo signaling pathway	4390	157	17	0.00322814	-4.24803	0.521	0.0124253	0.0250919	1	Inhibited	http://www.genome.jp/dbget-bin/show_pathway?hsa04390+1495+11186+55233+1741+60+3689+7040+7048+4092+81029+51176+6932+85407+4609+894+329+5518
Gap junction	4540	88	9	0.0381189	-14.0185	0.048	0.0133634	0.0267269	1	Inhibited	http://www.genome.jp/dbget-bin/show_pathway?hsa04540+5579+2771+84617+6714+10376+84790+2885+56034+5330
Central carbon metabolism in cancer	5230	70	10	0.00310886	4.3852	0.654	0.0146352	0.0289917	1	Activated	http://www.genome.jp/dbget-bin/show_pathway?hsa05230+9123+2744+4609+3091+5315+3939+5163+5293+3099+8140
Measles	5162	139	16	0.00227242	0.136988	0.984	0.0158828	0.0311663	1	Activated	http://www.genome.jp/dbget-bin/show_pathway?hsa05162+6772+4939+3559+3560+915+916+917+5293+3303+3553+868+7128+894+1027+2353+3725
Necroptosis	4217	159	16	0.00842578	-8.19369	0.276	0.016427	0.0319067	1	Inhibited	http://www.genome.jp/dbget-bin/show_pathway?hsa04217+7124+3459+3460+329+1540+7128+6772+3146+5836+3553+2495+9555+100137049+8605+1536+8878
ECM-receptor interaction	4512	88	11	0.0056457	-2.17254	0.416	0.0165669	0.0319067	1	Inhibited	http://www.genome.jp/dbget-bin/show_pathway?hsa04512+3914+1277+2811+6696+7057+3676+948+6385+3696+3678+375790
Endometrial cancer	5213	58	9	0.00278621	-0.980201	0.872	0.0170557	0.0325466	1	Inhibited	http://www.genome.jp/dbget-bin/show_pathway?hsa05213+1495+51176+6932+2885+4609+5293+1026+10912+4616
VEGF signaling pathway	4370	59	9	0.00313973	1.0227	0.837	0.0182421	0.0344941	1	Activated	http://www.genome.jp/dbget-bin/show_pathway?hsa04370+100137049+8605+5293+4773+5579+5603+6714+5879+5880
Chronic myeloid leukemia	5220	76	10	0.00566351	2.08841	0.544	0.0208966	0.0391576	1	Activated	http://www.genome.jp/dbget-bin/show_pathway?hsa05220+7040+4609+7048+1027+1026+2885+1398+5293+10912+4616
Notch signaling pathway	4330	53	8	0.00559238	-1.76997	0.73	0.0265402	0.0492889	1	Inhibited	http://www.genome.jp/dbget-bin/show_pathway?hsa04330+9541+9612+3516+9794+3714+4853+4854+6310
Thyroid hormone signaling pathway	4919	121	13	0.00989652	-2.84641	0.475	0.0298974	0.0547041	1	Inhibited	http://www.genome.jp/dbget-bin/show_pathway?hsa04919+5293+5579+5330+6772+3091+488+489+60+6009+6714+4853+4854+4609
Phospholipase D signaling pathway	4072	148	15	0.00988814	-6.33463	0.477	0.0299821	0.0547041	1	Inhibited	http://www.genome.jp/dbget-bin/show_pathway?hsa04072+2885+5293+387+5330+6009+23533+5294+9265+2185+100137049+8605+160851+56034+1785+56895
Non-alcoholic fatty liver disease	4932	145	15	0.00825554	-3.35784	0.589	0.0307612	0.0556377	1	Inhibited	http://www.genome.jp/dbget-bin/show_pathway?hsa04932+7124+5293+51094+7040+3725+3553+5879+1340+9377+4696+4716+55967+7384+7388+1050
Renin-angiotensin system	4614	23	5	0.00566755	0	1	0.0349858	0.0627332	1	Inhibited	http://www.genome.jp/dbget-bin/show_pathway?hsa04614+57486+290+5476+10159+5547
Calcium signaling pathway	4020	201	18	0.0169278	-4.8927	0.371	0.0381232	0.0677746	1	Inhibited	http://www.genome.jp/dbget-bin/show_pathway?hsa04020+10105+6546+8536+5579+2185+952+2769+5027+5330+80228+5724+7852+488+489+490+444+255231+56034
Non-small cell lung cancer	5223	68	8	0.0237263	-7.63299	0.284	0.0404292	0.0712651	1	Inhibited	http://www.genome.jp/dbget-bin/show_pathway?hsa05223+5579+5293+7039+2885+11186+1026+10912+4616
EGFR tyrosine kinase inhibitor resistance	1521	79	7	0.114017	-16.814	0.061	0.0415097	0.0725547	1	Inhibited	http://www.genome.jp/dbget-bin/show_pathway?hsa01521+1978+7039+2885+5579+5293+56034+6714
Insulin signaling pathway	4910	137	14	0.0116041	-4.76069	0.619	0.0426382	0.0735763	1	Inhibited	http://www.genome.jp/dbget-bin/show_pathway?hsa04910+8569+3991+2997+1978+5836+2885+2203+6009+5293+23433+2889+3099+1398+868
p53 signaling pathway	4115	73	7	0.082943	3.20326	0.087	0.0428016	0.0735763	1	Activated	http://www.genome.jp/dbget-bin/show_pathway?hsa04115+10912+4616+64326+3732+7057+1026+894
Tight junction	4530	161	16	0.00944972	-0.752675	0.891	0.0486421	0.0829309	1	Inhibited	http://www.genome.jp/dbget-bin/show_pathway?hsa04530+387+5879+5518+81+87+60+7408+6714+8531+9693+10376+84790+10096+57180+3725+1741
Autophagy - animal	4140	137	13	0.0254844	-6.71229	0.334	0.0490816	0.0829997	1	Inhibited	http://www.genome.jp/dbget-bin/show_pathway?hsa04140+5293+3091+6009+9776+7405+3146+1612+10533+338382+1514+1508+81671+8878
Gastric cancer	5226	148	15	0.00988814	-1.17545	0.911	0.0514329	0.0861683	1	Inhibited	http://www.genome.jp/dbget-bin/show_pathway?hsa05226+2885+5293+4609+51176+6932+81029+1026+10912+4616+7040+7048+1495+3728+1027+1030
AMPK signaling pathway	4152	120	13	0.00925858	0.0512014	0.981	0.0517838	0.0861683	1	Activated	http://www.genome.jp/dbget-bin/show_pathway?hsa04152+5293+51094+2203+2997+1978+200186+51719+5518+3991+948+10890+6009+1385
cGMP-PKG signaling pathway	4022	166	15	0.0256404	4.36728	0.41	0.0583992	0.0964051	1	Activated	http://www.genome.jp/dbget-bin/show_pathway?hsa04022+3778+5330+387+4773+4209+488+489+1385+7408+6546+490+23533+5294+10105+2771
Herpes simplex virus 1 infection	5168	490	35	0.0343688	-6.87914	0.33	0.0621442	0.101779	1	Inhibited	http://www.genome.jp/dbget-bin/show_pathway?hsa05168+8740+29992+718+5199+7124+3553+6347+6352+3054+4939+3459+3460+6772+3113+3115+3117+3119+3122+3123+3125+3127+329+340061+3105+811+6009+1978+5293+3678+6714+10308+284370+7582+7637+7757
Long-term depression	4730	60	8	0.0117632	-0.109431	0.978	0.0628719	0.102167	1	Inhibited	http://www.genome.jp/dbget-bin/show_pathway?hsa04730+5330+100137049+8605+2771+2775+5579+5518+4067
Complement and coagulation cascades	4610	85	10	0.0122563	-0.101524	0.973	0.064744	0.104393	1	Inhibited	http://www.genome.jp/dbget-bin/show_pathway?hsa04610+5055+5327+718+5265+5329+3684+3689+3687+728+3078
Serotonergic synapse	4726	113	10	0.0679843	3.1141	0.18	0.0661208	0.105793	1	Activated	http://www.genome.jp/dbget-bin/show_pathway?hsa04726+5330+5579+2771+2775+59345+100137049+8605+240+5742+1843
Glioma	5214	75	8	0.039633	-7.33437	0.313	0.0668592	0.106158	1	Inhibited	http://www.genome.jp/dbget-bin/show_pathway?hsa05214+7039+8536+5579+2885+5293+1026+10912+4616
Cell cycle	4110	124	12	0.0271556	12.5774	0.48	0.0696072	0.109684	1	Activated	http://www.genome.jp/dbget-bin/show_pathway?hsa04110+4174+1026+9700+8243+10912+4616+1027+1030+7040+894+4609+7709
Alzheimer disease	5010	356	27	0.0309401	-4.00103	0.43	0.0707742	0.110684	1	Inhibited	http://www.genome.jp/dbget-bin/show_pathway?hsa05010+7124+4696+4716+55967+7384+7388+515+522+1340+9377+488+489+5330+348+2597+3553+57142+9776+10376+84790+84617+81029+1536+1435+5293+10105+5702
Pancreatic secretion	4972	102	11	0.0164024	0	1	0.0838216	0.130111	1	Inhibited	http://www.genome.jp/dbget-bin/show_pathway?hsa04972+5330+490+5579+3778+760+488+489+952+5908+387+5879
Breast cancer	5224	147	14	0.0203922	-1.38193	0.912	0.0927041	0.142833	1	Inhibited	http://www.genome.jp/dbget-bin/show_pathway?hsa05224+2885+3714+4853+4854+2353+3725+5293+4609+51176+6932+81029+1026+10912+4616
Melanogenesis	4916	101	10	0.0362003	5.48182	0.559	0.0991622	0.15166	1	Activated	http://www.genome.jp/dbget-bin/show_pathway?hsa04916+4286+2771+2775+5330+51176+6932+5579+1385+81029+1906
Amyotrophic lateral sclerosis	5014	351	24	0.10084	-4.49738	0.215	0.104746	0.158273	1	Inhibited	http://www.genome.jp/dbget-bin/show_pathway?hsa05014+7124+5603+2876+5879+4696+4716+55967+7384+7388+1340+9377+515+522+10376+84790+84617+9776+5702+8878+11273+6311+400916+9883+60
cAMP signaling pathway	4024	216	17	0.0567856	4.19045	0.383	0.105008	0.158273	1	Activated	http://www.genome.jp/dbget-bin/show_pathway?hsa04024+488+489+2771+5293+490+5908+1385+387+2696+5732+3991+2353+3725+5879+5880+5058+1906
Wnt signaling pathway	4310	160	14	0.0383392	-1.71343	0.604	0.110353	0.165133	1	Inhibited	http://www.genome.jp/dbget-bin/show_pathway?hsa04310+4773+5579+5330+81029+5879+5880+387+4316+894+3725+4609+51176+6932+85407
Adipocytokine signaling pathway	4920	69	6	0.146185	-3.69259	0.165	0.113962	0.169315	1	Inhibited	http://www.genome.jp/dbget-bin/show_pathway?hsa04920+4794+2180+2182+51094+948+7124
Cholinergic synapse	4725	113	11	0.0322461	1.10876	0.819	0.122383	0.180536	1	Activated	http://www.genome.jp/dbget-bin/show_pathway?hsa04725+5330+5579+2771+2775+59345+3759+1385+5293+23533+5294+2353
Dilated cardiomyopathy	5414	96	10	0.0266893	0	1	0.123398	0.180751	1	Inhibited	http://www.genome.jp/dbget-bin/show_pathway?hsa05414+488+489+6546+3676+3678+3696+4000+60+7124+7040
Hippo signaling pathway - multiple species	4392	29	4	0.0605196	0.901478	0.491	0.134196	0.195195	1	Activated	http://www.genome.jp/dbget-bin/show_pathway?hsa04392+55233+5058+83937+11186
Circadian entrainment	4713	97	9	0.0637119	2.8059	0.478	0.136786	0.197011	1	Activated	http://www.genome.jp/dbget-bin/show_pathway?hsa04713+5330+5579+59345+51655+2771+2775+9252+1385+2353
Morphine addiction	5032	91	7	0.191331	-3.07027	0.16	0.13734	0.197011	1	Inhibited	http://www.genome.jp/dbget-bin/show_pathway?hsa05032+2771+2775+59345+5579+157+408+409
Huntington disease	5016	293	23	0.0314177	0	1	0.140135	0.199644	1	Inhibited	http://www.genome.jp/dbget-bin/show_pathway?hsa05016+4696+4716+55967+7384+7388+1340+9377+515+522+246721+5430+5330+10105+6874+6648+2876+7052+1385+9776+10376+84790+84617+5702
Spinocerebellar ataxia	5017	132	11	0.0807502	1.18333	0.403	0.144007	0.203765	1	Activated	http://www.genome.jp/dbget-bin/show_pathway?hsa05017+5330+5579+6310+11273+6311+9776+488+489+5293+3516+5702
Dopaminergic synapse	4728	132	12	0.0411248	0.32313	0.862	0.153838	0.216205	1	Activated	http://www.genome.jp/dbget-bin/show_pathway?hsa04728+5330+5579+2771+2775+59345+1385+5603+2353+408+409+5518+406
Vascular smooth muscle contraction	4270	134	12	0.0452816	-1.36004	0.817	0.158967	0.221713	1	Inhibited	http://www.genome.jp/dbget-bin/show_pathway?hsa04270+5579+387+9138+9826+5330+3778+100137049+8398+8605+5739+1906+133
Basal cell carcinoma	5217	63	6	0.106501	-4.77636	0.35	0.15989	0.221713	1	Inhibited	http://www.genome.jp/dbget-bin/show_pathway?hsa05217+81029+51176+6932+1026+10912+4616
Regulation of lipolysis in adipocytes	4923	55	6	0.0637486	1.34244	0.618	0.166808	0.229776	1	Activated	http://www.genome.jp/dbget-bin/show_pathway?hsa04923+3991+11343+57104+2771+5293+5742
Prion diseases	5020	35	4	0.105081	0.709249	0.397	0.174246	0.238441	1	Activated	http://www.genome.jp/dbget-bin/show_pathway?hsa05020+5621+6352+3553+3303
Growth hormone synthesis, secretion and action	4935	119	10	0.0889964	-8.98962	0.485	0.178815	0.243095	1	Inhibited	http://www.genome.jp/dbget-bin/show_pathway?hsa04935+5330+5579+1385+5293+2353+1398+5603+6772+2771+2885
Insulin resistance	4931	108	9	0.107045	3.64856	0.419	0.18409	0.248641	1	Activated	http://www.genome.jp/dbget-bin/show_pathway?hsa04931+7124+5293+5579+948+2997+6195+5836+200186+1385
Parkinson disease	5012	236	18	0.0651849	-1.28364	0.721	0.190702	0.25591	1	Inhibited	http://www.genome.jp/dbget-bin/show_pathway?hsa05012+120892+4696+4716+55967+7384+7388+1340+9377+515+522+10105+2771+5702+10376+84790+84617+1843+7295
Prolactin signaling pathway	4917	70	7	0.0694782	-2.64456	0.707	0.197146	0.262861	1	Inhibited	http://www.genome.jp/dbget-bin/show_pathway?hsa04917+5293+6772+6714+2885+5603+894+2353
Carbohydrate digestion and absorption	4973	47	5	0.0942663	-0.490322	0.53	0.19967	0.264531	1	Inhibited	http://www.genome.jp/dbget-bin/show_pathway?hsa04973+8972+3099+5293+5330+5579
SNARE interactions in vesicular transport	4130	33	4	0.0888905	0.208143	0.568	0.201252	0.264939	1	Activated	http://www.genome.jp/dbget-bin/show_pathway?hsa04130+8675+8676+8773+6844
Glucagon signaling pathway	4922	106	9	0.0981682	1.66252	0.547	0.210731	0.275674	1	Activated	http://www.genome.jp/dbget-bin/show_pathway?hsa04922+5315+2997+5836+5330+1385+200186+3276+2203+3939
Olfactory transduction	4740	438	4	1	7.95076	0.056	0.217415	0.282639	1	Activated	http://www.genome.jp/dbget-bin/show_pathway?hsa04740+408+409+157+6546
Aldosterone synthesis and secretion	4925	98	8	0.13479	-2.59921	0.446	0.229132	0.296022	1	Inhibited	http://www.genome.jp/dbget-bin/show_pathway?hsa04925+5330+1385+5579+8536+747+3949+3991+490
Circadian rhythm	4710	31	4	0.0740137	0.0840518	0.931	0.253232	0.325138	1	Activated	http://www.genome.jp/dbget-bin/show_pathway?hsa04710+406+1385+79365+8553
Antifolate resistance	1523	31	4	0.0740137	0	1	0.266709	0.34034	1	Inhibited	http://www.genome.jp/dbget-bin/show_pathway?hsa01523+4363+8714+3553+7124
Hedgehog signaling pathway	4340	50	5	0.11514	0.763801	0.654	0.270051	0.342503	1	Activated	http://www.genome.jp/dbget-bin/show_pathway?hsa04340+157+408+409+11127+894
Adrenergic signaling in cardiomyocytes	4261	149	12	0.0858018	-0.574169	0.892	0.273231	0.344437	1	Inhibited	http://www.genome.jp/dbget-bin/show_pathway?hsa04261+6546+488+489+2771+23533+5294+1385+5518+5330+5603+9252+490
Melanoma	5218	72	6	0.168214	-4.51306	0.539	0.30832	0.386328	1	Inhibited	http://www.genome.jp/dbget-bin/show_pathway?hsa05218+4286+56034+1026+5293+10912+4616
Apelin signaling pathway	4371	137	11	0.098558	-0.157909	0.977	0.321649	0.400617	1	Inhibited	http://www.genome.jp/dbget-bin/show_pathway?hsa04371+2771+59345+23533+5294+5330+6546+3991+4209+6696+4854+5327
Cushing syndrome	4934	155	12	0.10684	0.726509	0.913	0.324575	0.401535	1	Activated	http://www.genome.jp/dbget-bin/show_pathway?hsa04934+5330+1385+3949+51176+6932+2771+51655+1026+1027+1030+5908+81029
Retrograde endocannabinoid signaling	4723	141	11	0.114356	-0.0438177	0.862	0.326966	0.401535	1	Inhibited	http://www.genome.jp/dbget-bin/show_pathway?hsa04723+5330+5579+2771+2775+59345+747+11343+5603+4696+4716+55967
Autophagy - other	4136	32	2	0.49839	-1.35743	0.2	0.329517	0.401535	1	Inhibited	http://www.genome.jp/dbget-bin/show_pathway?hsa04136+9776+10533
Longevity regulating pathway	4211	89	7	0.177189	-1.2136	0.564	0.330108	0.401535	1	Inhibited	http://www.genome.jp/dbget-bin/show_pathway?hsa04211+5293+1385+6648+6009+1978+51094+9776
Mitophagy - animal	4137	68	6	0.139152	0.890016	0.756	0.342097	0.413698	1	Activated	http://www.genome.jp/dbget-bin/show_pathway?hsa04137+8878+6714+4286+338382+3091+3725
Salivary secretion	4970	93	8	0.108373	0	1	0.349198	0.419845	1	Inhibited	http://www.genome.jp/dbget-bin/show_pathway?hsa04970+6844+5330+490+5579+952+3778+1471+4069
Vasopressin-regulated water reabsorption	4962	44	4	0.191704	0.270206	0.579	0.354995	0.424362	1	Activated	http://www.genome.jp/dbget-bin/show_pathway?hsa04962+1385+360+5878+6844
Vibrio cholerae infection	5110	50	5	0.11514	0	1	0.364027	0.432673	1	Inhibited	http://www.genome.jp/dbget-bin/show_pathway?hsa05110+526+528+535+537+60
Thyroid hormone synthesis	4918	75	6	0.191532	-1.03235	0.608	0.366854	0.433555	1	Inhibited	http://www.genome.jp/dbget-bin/show_pathway?hsa04918+5330+5579+7270+1385+2876+2936
Alcoholism	5034	185	13	0.163203	1.39725	0.745	0.377785	0.443821	1	Activated	http://www.genome.jp/dbget-bin/show_pathway?hsa05034+1385+51564+79885+9734+2771+2775+59345+9555+8360+8362+8363+8354+2885
Ovarian steroidogenesis	4913	51	5	0.122549	0	1	0.379808	0.443821	1	Inhibited	http://www.genome.jp/dbget-bin/show_pathway?hsa04913+1545+3949+240+100137049+8605
Glutamatergic synapse	4724	114	9	0.136263	-0.0669007	0.942	0.391871	0.455359	1	Inhibited	http://www.genome.jp/dbget-bin/show_pathway?hsa04724+5330+5579+2771+2775+59345+2744+157+100137049+8605
Endocrine and other factor-regulated calcium reabsorption	4961	53	5	0.138005	-0.0854035	0.963	0.401111	0.463506	1	Inhibited	http://www.genome.jp/dbget-bin/show_pathway?hsa04961+6546+490+1785+5579+5330
Cytosolic DNA-sensing pathway	4623	62	4	0.400336	0.358363	0.343	0.409952	0.471105	1	Activated	http://www.genome.jp/dbget-bin/show_pathway?hsa04623+3553+3606+340061+6352
RNA degradation	3018	79	5	0.388519	0.179562	0.36	0.414994	0.474279	1	Activated	http://www.genome.jp/dbget-bin/show_pathway?hsa03018+51013+4849+51690+1656+26986
Cocaine addiction	5030	49	3	0.468806	0.887801	0.319	0.433712	0.492962	1	Activated	http://www.genome.jp/dbget-bin/show_pathway?hsa05030+2771+3725+1385
Oocyte meiosis	4114	127	6	0.647524	4.0775	0.243	0.448332	0.50681	1	Activated	http://www.genome.jp/dbget-bin/show_pathway?hsa04114+6195+5603+9700+8243+10734+5518
Neuroactive ligand-receptor interaction	4080	341	18	0.49935	1.84875	0.32	0.452832	0.50913	1	Activated	http://www.genome.jp/dbget-bin/show_pathway?hsa04080+706+5027+7433+2696+1901+5724+27334+2859+5739+5732+5734+2357+2358+2359+728+718+1906+133
Gastric acid secretion	4971	76	6	0.199566	-0.00392496	0.998	0.520545	0.579718	1	Inhibited	http://www.genome.jp/dbget-bin/show_pathway?hsa04971+5330+5579+760+2771+3759+60
PPAR signaling pathway	3320	76	6	0.199566	0	1	0.521188	0.579718	1	Inhibited	http://www.genome.jp/dbget-bin/show_pathway?hsa03320+2710+948+6342+2180+2182+1593
Type II diabetes mellitus	4930	46	4	0.213374	0	1	0.542974	0.600738	1	Inhibited	http://www.genome.jp/dbget-bin/show_pathway?hsa04930+5315+5293+7124+3099
GABAergic synapse	4727	89	6	0.312919	0.460086	0.7	0.551658	0.607116	1	Activated	http://www.genome.jp/dbget-bin/show_pathway?hsa04727+2771+2775+59345+2744+5579+6714
Progesterone-mediated oocyte maturation	4914	86	6	0.285623	0.156273	0.812	0.570848	0.624928	1	Activated	http://www.genome.jp/dbget-bin/show_pathway?hsa04914+6195+2771+5603+23533+5293+5294
Progesterone-mediated oocyte maturation	4914	86	6	0.285623	0.104976	0.83	0.578305	0.629777	1	Activated	http://www.genome.jp/dbget-bin/show_pathway?hsa04914+6195+2771+5603+23533+5293+5294
Hepatitis C	5160	156	9	0.417455	2.05535	0.616	0.606387	0.65692	1	Activated	http://www.genome.jp/dbget-bin/show_pathway?hsa05160+6772+5518+4939+2885+5293+1026+7124+3949+4609
Apoptosis - multiple species	4215	32	1	0.81745	-0.686728	0.333	0.626406	0.67509	1	Inhibited	http://www.genome.jp/dbget-bin/show_pathway?hsa04215+329
Insulin secretion	4911	86	5	0.460543	0.570329	0.615	0.640529	0.68422	1	Activated	http://www.genome.jp/dbget-bin/show_pathway?hsa04911+5330+5579+1385+6844+3778
RIG-I-like receptor signaling pathway	4622	70	5	0.295494	-0.201869	0.961	0.641456	0.68422	1	Inhibited	http://www.genome.jp/dbget-bin/show_pathway?hsa04622+9636+340061+1540+5603+7124
Long-term potentiation	4720	67	4	0.458787	-2.07745	0.626	0.645505	0.685026	1	Inhibited	http://www.genome.jp/dbget-bin/show_pathway?hsa04720+5579+6195+5908+5330
Aldosterone-regulated sodium reabsorption	4960	37	3	0.299351	0	1	0.660409	0.697285	1	Inhibited	http://www.genome.jp/dbget-bin/show_pathway?hsa04960+6446+5293+5579
Platinum drug resistance	1524	72	4	0.515162	0.442959	0.674	0.714507	0.750593	1	Activated	http://www.genome.jp/dbget-bin/show_pathway?hsa01524+329+2950+5293+1026
Cortisol synthesis and secretion	4927	65	3	0.660374	0.270206	0.582	0.751854	0.785858	1	Activated	http://www.genome.jp/dbget-bin/show_pathway?hsa04927+5330+1385+3949
RNA transport	3013	157	9	0.424887	0	1	0.788562	0.816024	1	Inhibited	http://www.genome.jp/dbget-bin/show_pathway?hsa03013+51808+5411+9883+10419+26986+1982+1978+23191+9513
RNA transport	3013	157	9	0.424887	0	1	0.788562	0.816024	1	Inhibited	http://www.genome.jp/dbget-bin/show_pathway?hsa03013+51808+5411+9883+10419+26986+1982+1978+23191+9513
Amphetamine addiction	5031	69	4	0.481637	-0.0269349	0.987	0.828889	0.853509	1	Inhibited	http://www.genome.jp/dbget-bin/show_pathway?hsa05031+1385+5579+2353+3725
Bile secretion	4976	90	5	0.500615	0	1	0.847	0.867862	1	Inhibited	http://www.genome.jp/dbget-bin/show_pathway?hsa04976+366+760+8714+6550+3949
Longevity regulating pathway - multiple species	4213	62	3	0.62858	0	1	0.920425	0.936203	1	Inhibited	http://www.genome.jp/dbget-bin/show_pathway?hsa04213+5293+6648+3303
Homologous recombination	3440	41	2	0.633522	0	1	0.9227	0.936203	1	Inhibited	http://www.genome.jp/dbget-bin/show_pathway?hsa03440+8940+57804
Fanconi anemia pathway	3460	54	2	0.776195	0	1	0.972845	0.98229	1	Inhibited	http://www.genome.jp/dbget-bin/show_pathway?hsa03460+8940+91442
Protein processing in endoplasmic reticulum	4141	166	6	0.864482	0	1	0.990372	0.995156	1	Inhibited	http://www.genome.jp/dbget-bin/show_pathway?hsa04141+811+5887+3303+5034+64374+10970
Taste transduction	4742	83	1	0.987912	0	1	0.999927	0.999927	1	Inhibited	http://www.genome.jp/dbget-bin/show_pathway?hsa04742+5330

## Sheet: #14 (540)
Name	ID	pSize	NDE	pNDE	tA	pPERT	pG	pGFdr	pGFWER	Status	KEGGLINK
Leishmaniasis	5140	77	18	1.09707e-14	2.25759	0.764	2.80053e-13	5.57305e-11	5.57305e-11	Activated	http://www.genome.jp/dbget-bin/show_pathway?hsa05140+653361+3689+6772+3113+3119+3122+3123+3125+3126+5777+2353+1536+65108+5603+3459+3460+1535+4688
Osteoclast differentiation	4380	128	18	9.91719e-11	22.1905	0.061	1.62314e-10	1.36051e-08	3.23005e-08	Activated	http://www.genome.jp/dbget-bin/show_pathway?hsa04380+1436+1435+5603+6772+3459+3460+2353+7305+6850+6688+1535+4688+653361+10288+10859+11006+11024+140885
Toxoplasmosis	5145	112	18	9.96656e-12	-1.89484	0.774	2.05103e-10	1.36051e-08	4.08154e-08	Inhibited	http://www.genome.jp/dbget-bin/show_pathway?hsa05145+5603+2771+6772+3113+3119+3122+3123+3125+3126+240+23533+3912+3914+23643+3303+3459+3460+10105
Th17 cell differentiation	4659	107	15	3.78704e-09	14.9492	0.158	1.33055e-08	6.57342e-07	2.64779e-06	Activated	http://www.genome.jp/dbget-bin/show_pathway?hsa04659+4794+5603+2353+920+3459+3460+6772+3113+3119+3122+3123+3125+3126+6256+3091
Antigen processing and presentation	4612	72	13	1.725e-09	1.65681	0.435	1.65161e-08	6.57342e-07	3.28671e-06	Activated	http://www.genome.jp/dbget-bin/show_pathway?hsa04612+1514+1520+920+925+811+2923+3113+3119+3122+3123+3125+3126+3303
Fluid shear stress and atherosclerosis	5418	137	17	2.37067e-09	3.98497	0.666	3.35771e-08	1.11364e-06	6.68185e-06	Activated	http://www.genome.jp/dbget-bin/show_pathway?hsa05418+5603+3383+2353+6347+10365+1535+653361+4688+2950+7056+4318+1514+6714+60+6383+6385+1843
Rheumatoid arthritis	5323	92	14	4.21308e-09	0	1	8.54627e-08	2.42958e-06	1.70071e-05	Inhibited	http://www.genome.jp/dbget-bin/show_pathway?hsa05323+1435+1514+3113+3119+3122+3123+3125+3126+526+3689+3383+6374+2353+6347
Inflammatory bowel disease	5321	65	11	6.27685e-08	-36.6348	0.192	2.318e-07	5.76604e-06	4.61283e-05	Inhibited	http://www.genome.jp/dbget-bin/show_pathway?hsa05321+64127+7100+3113+3119+3122+3123+3125+3126+3459+3460+6772
Tuberculosis	5152	180	18	2.55696e-08	-2.21533	0.818	3.90768e-07	8.24821e-06	7.77627e-05	Inhibited	http://www.genome.jp/dbget-bin/show_pathway?hsa05152+3689+6772+3460+3113+3119+3122+3123+3125+3126+1520+1263+3687+64127+6850+6714+64170+3459+5603
Th1 and Th2 cell differentiation	4658	92	13	3.7728e-08	31.7109	0.59	4.14483e-07	8.24821e-06	8.24821e-05	Activated	http://www.genome.jp/dbget-bin/show_pathway?hsa04658+4794+5603+2353+920+3459+3460+6772+3113+3119+3122+3123+3125+3126
Proteoglycans in cancer	5205	202	18	1.49958e-07	9.0686	0.486	1.27061e-06	2.29866e-05	0.000252852	Activated	http://www.genome.jp/dbget-bin/show_pathway?hsa05205+3708+5058+60+6714+4318+7057+3091+1026+1277+6383+6385+3678+1514+5603+5777+1839+81029+967
Parathyroid hormone synthesis, secretion and action	4928	106	11	9.3218e-06	-11.8975	0.103	1.42641e-05	0.000236546	0.00283856	Inhibited	http://www.genome.jp/dbget-bin/show_pathway?hsa04928+3708+2771+408+4323+2768+1591+1026+2353+9935+6256+1839
Leukocyte transendothelial migration	4670	113	12	2.88499e-06	-6.55706	0.434	1.82688e-05	0.000279653	0.00363549	Inhibited	http://www.genome.jp/dbget-bin/show_pathway?hsa04670+4318+3689+60+5603+1495+1536+1535+4688+653361+2771+3383+7408
Viral myocarditis	5416	60	9	2.87223e-06	-0.0695906	0.979	3.87528e-05	0.000548394	0.00771181	Inhibited	http://www.genome.jp/dbget-bin/show_pathway?hsa05416+3113+3119+3122+3123+3125+3126+3689+3383+60
Chemokine signaling pathway	4062	187	15	5.96949e-06	-6.96506	0.505	4.13362e-05	0.000548394	0.00822591	Inhibited	http://www.genome.jp/dbget-bin/show_pathway?hsa04062+1524+2833+58191+6347+6369+6374+3055+6714+2771+408+5580+653361+5058+6772+23533
Fc gamma R-mediated phagocytosis	4666	93	10	1.73015e-05	6.01018	s	5.30297e-05	0.000659556	0.0105529	Activated	http://www.genome.jp/dbget-bin/show_pathway?hsa04666+3055+6850+5580+5058+7408+8853+4082+65108+2934+653361
Platelet activation	4611	124	12	7.62213e-06	-2.43923	0.865	8.52459e-05	0.00095086	0.0169639	Inhibited	http://www.genome.jp/dbget-bin/show_pathway?hsa04611+3708+5603+2771+23533+5739+5742+7408+60+1277+6850+8773+6714
Epstein-Barr virus infection	5169	202	15	1.50952e-05	10.5863	0.441	8.60074e-05	0.00095086	0.0171155	Activated	http://www.genome.jp/dbget-bin/show_pathway?hsa05169+3113+3119+3122+3123+3125+3126+7874+4794+3383+5603+6850+2923+811+1026+6772
PD-L1 expression and PD-1 checkpoint pathway in cancer	5235	89	10	1.16939e-05	-6.17992	0.622	9.33297e-05	0.000977506	0.0185726	Inhibited	http://www.genome.jp/dbget-bin/show_pathway?hsa05235+4794+2353+5777+3459+3460+6772+5603+3091+353376+920
Cytokine-cytokine receptor interaction	4060	292	18	2.78477e-05	4.86132	0.279	9.91801e-05	0.000986842	0.0197368	Activated	http://www.genome.jp/dbget-bin/show_pathway?hsa04060+1439+8784+7293+3460+3459+64109+3581+5008+1524+2833+58191+6374+6369+6347+1435+920+1436+8718
Bladder cancer	5219	41	7	1.54033e-05	2.29403	0.643	0.000124027	0.0011753	0.0246814	Activated	http://www.genome.jp/dbget-bin/show_pathway?hsa05219+4318+1890+7057+1026+1612+1839+6714
Staphylococcus aureus infection	5150	95	10	2.08815e-05	-0.247983	0.963	0.000237574	0.00214896	0.0472772	Inhibited	http://www.genome.jp/dbget-bin/show_pathway?hsa05150+3113+3119+3122+3123+3125+3126+3383+3689+5724+2359
Kaposi sarcoma-associated herpesvirus infection	5167	189	14	2.96667e-05	4.33179	0.76	0.000263795	0.0022824	0.0524952	Activated	http://www.genome.jp/dbget-bin/show_pathway?hsa05167+6772+1026+3091+8678+6850+3708+2353+6714+3055+3383+3459+9261+5603+23533
Asthma	5310	31	6	3.00396e-05	0	1	0.000342841	0.00284273	0.0682254	Inhibited	http://www.genome.jp/dbget-bin/show_pathway?hsa05310+3113+3119+3122+3123+3125+3126
C-type lectin receptor signaling pathway	4625	104	10	4.59527e-05	-2.7709	0.733	0.000380571	0.00302935	0.0757337	Inhibited	http://www.genome.jp/dbget-bin/show_pathway?hsa04625+1263+6714+5058+6850+6772+9261+64170+5580+3708+5603
MicroRNAs in cancer	5206	161	11	0.00041747	0		0.00041747	0.00319525	0.0830765	Inhibited	http://www.genome.jp/dbget-bin/show_pathway?hsa05206+6624+7168+54541+4318+1591+4082+1026+3678+5243+4363+7057
TNF signaling pathway	4668	112	10	8.64305e-05	2.22001	0.457	0.000439986	0.00324286	0.0875572	Activated	http://www.genome.jp/dbget-bin/show_pathway?hsa04668+5603+2353+6347+6374+1435+4318+4323+64127+3383+9530
Human T-cell leukemia virus 1 infection	5166	219	14	0.000145149	5.63432	0.422	0.000655437	0.00465829	0.130432	Activated	http://www.genome.jp/dbget-bin/show_pathway?hsa05166+3383+3689+811+1026+1030+6688+2353+3113+3119+3122+3123+3125+3126+920
ECM-receptor interaction	4512	88	8	0.000386024	-3.53124	0.239	0.000949435	0.00642796	0.188938	Inhibited	http://www.genome.jp/dbget-bin/show_pathway?hsa04512+3912+3914+1277+7057+6385+3696+3678+375790
Arrhythmogenic right ventricular cardiomyopathy	5412	77	7	0.000887291	-1.29598	0.109	0.000990721	0.00642796	0.197154	Inhibited	http://www.genome.jp/dbget-bin/show_pathway?hsa05412+6546+4000+3728+3678+3696+60+1495
Allograft rejection	5330	38	6	0.000100036	0	1	0.00102136	0.00642796	0.203251	Inhibited	http://www.genome.jp/dbget-bin/show_pathway?hsa05330+3113+3119+3122+3123+3125+3126
Pathways in cancer	5200	529	24	0.000193581	9.52277	0.53	0.00104493	0.00642796	0.20794	Activated	http://www.genome.jp/dbget-bin/show_pathway?hsa05200+81029+1495+3912+3914+6772+2353+3091+2122+2950+6256+3728+6688+1050+1026+1030+2735+1612+4318+1436+2768+2771+1439+3459+3460
Influenza A	5164	171	12	0.000180625	3.85982	0.584	0.00107141	0.00642796	0.21321	Activated	http://www.genome.jp/dbget-bin/show_pathway?hsa05164+6772+3113+3119+3122+3123+3125+3126+3383+60+6347+3459+3460
Pertussis	5133	76	8	0.000139537	-1.43144	0.777	0.00109825	0.00642796	0.218551	Inhibited	http://www.genome.jp/dbget-bin/show_pathway?hsa05133+3689+23643+2771+6374+3678+5603+2353+353376
Graft-versus-host disease	5332	40	6	0.00013446	0	1	0.00133307	0.00757945	0.265281	Inhibited	http://www.genome.jp/dbget-bin/show_pathway?hsa05332+3113+3119+3122+3123+3125+3126
B cell receptor signaling pathway	4662	82	8	0.000237587	1.62688	0.637	0.00148255	0.00814034	0.295027	Activated	http://www.genome.jp/dbget-bin/show_pathway?hsa04662+4794+2353+6850+5777+10288+10859+11006+11024
Ferroptosis	4216	41	6	0.00015487	0	1	0.00151353	0.00814034	0.301193	Inhibited	http://www.genome.jp/dbget-bin/show_pathway?hsa04216+23657+2729+2495+10533+5621+1536
NOD-like receptor signaling pathway	4621	180	12	0.000290248	4.8136	0.612	0.00171162	0.0089635	0.340613	Activated	http://www.genome.jp/dbget-bin/show_pathway?hsa04621+64127+5603+7226+3708+6772+118429+1536+1535+10135+64170+5580+6347
Type I diabetes mellitus	4940	43	6	0.000203004	0	1	0.001929	0.00984284	0.383871	Inhibited	http://www.genome.jp/dbget-bin/show_pathway?hsa04940+3113+3119+3122+3123+3125+3126
Autophagy - animal	4140	137	10	0.000449604	-5.24006	0.507	0.00213962	0.010492	0.425784	Inhibited	http://www.genome.jp/dbget-bin/show_pathway?hsa04140+3091+54541+5580+3708+8678+9110+1612+10533+338382+1514
GnRH signaling pathway	4912	93	6	0.0110018	23.9517	0.021	0.00216549	0.010492	0.430933	Activated	http://www.genome.jp/dbget-bin/show_pathway?hsa04912+5580+5603+3708+4323+6714+1839
Transcriptional misregulation in cancer	5202	192	10	0.00550894	-1.65946	0.043	0.00221438	0.010492	0.440662	Inhibited	http://www.genome.jp/dbget-bin/show_pathway?hsa05202+7102+1026+4318+6256+3728+1050+6688+1848+1436+8352
Axon guidance	4360	181	12	0.000305336	1.11264	0.885	0.00249044	0.0115255	0.495598	Activated	http://www.genome.jp/dbget-bin/show_pathway?hsa04360+2771+5058+2041+2048+10154+23654+64218+3897+6714+81029+1808+84448
Herpes simplex virus 1 infection	5168	490	21	0.000984831	-8.20272	0.3	0.00269657	0.0121958	0.536617	Inhibited	http://www.genome.jp/dbget-bin/show_pathway?hsa05168+29992+5199+6347+3459+3460+6772+3113+3119+3122+3123+3125+3126+2923+811+1978+3678+6714+6850+64170+55786+92283
Intestinal immune network for IgA production	4672	48	6	0.000375563	0	1	0.00333766	0.0147599	0.664194	Inhibited	http://www.genome.jp/dbget-bin/show_pathway?hsa04672+3113+3119+3122+3123+3125+3126
MAPK signaling pathway	4010	294	13	0.00667168	8.89	0.078	0.00445503	0.0189804	0.886551	Activated	http://www.genome.jp/dbget-bin/show_pathway?hsa04010+1843+1847+1848+2768+1436+9261+5603+5058+408+2122+3303+2353+1435
Chagas disease (American trypanosomiasis)	5142	101	8	0.000968698	-4.48985	0.541	0.0044828	0.0189804	0.892078	Inhibited	http://www.genome.jp/dbget-bin/show_pathway?hsa05142+811+5603+2353+3459+3460+2771+2769+6347
Oxytocin signaling pathway	4921	154	10	0.00111416	-3.44909	0.562	0.00524463	0.0217434	1	Inhibited	http://www.genome.jp/dbget-bin/show_pathway?hsa04921+3708+8536+60+2353+6261+7226+2771+23533+6714+1026
Autoimmune thyroid disease	5320	53	6	0.000645859	0	1	0.00538965	0.0218886	1	Inhibited	http://www.genome.jp/dbget-bin/show_pathway?hsa05320+3113+3119+3122+3123+3125+3126
AGE-RAGE signaling pathway in diabetic complications	4933	100	8	0.000907551	1.74168	0.742	0.00559137	0.0222537	1	Activated	http://www.genome.jp/dbget-bin/show_pathway?hsa04933+1536+5603+7056+3383+6772+1277+6347+5580
Natural killer cell mediated cytotoxicity	4650	125	8	0.00372585	-17.4077	0.227	0.00682981	0.0263215	1	Inhibited	http://www.genome.jp/dbget-bin/show_pathway?hsa04650+3459+3460+6850+7305+5777+3383+5058+3689
Endocrine resistance	1522	96	7	0.00318128	11.9958	0.268	0.00687799	0.0263215	1	Activated	http://www.genome.jp/dbget-bin/show_pathway?hsa01522+6714+4318+1839+5603+1026+2353+638
Amoebiasis	5146	102	7	0.00445175	-3.41164	0.199	0.00711279	0.0267065	1	Inhibited	http://www.genome.jp/dbget-bin/show_pathway?hsa05146+3912+3914+338382+3689+5052+2769+1277
PI3K-Akt signaling pathway	4151	353	16	0.00218468	8.49983	0.458	0.00791177	0.0290484	1	Activated	http://www.genome.jp/dbget-bin/show_pathway?hsa04151+1978+1436+1435+54541+1026+23533+6850+3678+3696+1277+3912+3914+7057+5008+6446+6256
Salmonella infection	5132	213	9	0.0282637	-29.0322	0.036	0.00802844	0.0290484	1	Inhibited	http://www.genome.jp/dbget-bin/show_pathway?hsa05132+5603+2353+23191+60+5058+338382+23643+7100+302
Necroptosis	4217	159	8	0.0149991	-14.5362	0.073	0.00855916	0.0304156	1	Inhibited	http://www.genome.jp/dbget-bin/show_pathway?hsa04217+3459+3460+353376+6772+2752+2495+1536+100526767
ErbB signaling pathway	4012	85	5	0.027975	17.994	0.042	0.00910179	0.0317764	1	Activated	http://www.genome.jp/dbget-bin/show_pathway?hsa04012+1978+1026+5058+1839+6714
IL-17 signaling pathway	4657	94	7	0.00282644	-1.08049	0.448	0.00971426	0.0328908	1	Inhibited	http://www.genome.jp/dbget-bin/show_pathway?hsa04657+2353+5603+6347+4318+6374+6279+6280
JAK-STAT signaling pathway	4630	162	9	0.00548205	6.18694	0.232	0.00975154	0.0328908	1	Activated	http://www.genome.jp/dbget-bin/show_pathway?hsa04630+6772+5777+1439+3459+3460+3581+64109+1026+5008
Apoptosis	4210	136	9	0.0017076	-1.57853	0.792	0.0102863	0.0341163	1	Inhibited	http://www.genome.jp/dbget-bin/show_pathway?hsa04210+1439+4000+2353+1512+1514+1520+1522+3708+60
Pathogenic Escherichia coli infection	5130	192	11	0.00176889	-3.42593	0.794	0.0106294	0.0346762	1	Inhibited	http://www.genome.jp/dbget-bin/show_pathway?hsa05130+60+2768+5603+2353+5777+6714+7100+23191+4628+4643+5058
T cell receptor signaling pathway	4660	104	7	0.00495038	5.94485	0.416	0.0147972	0.0470998	1	Activated	http://www.genome.jp/dbget-bin/show_pathway?hsa04660+4794+2353+5058+920+925+5777+5603
Regulation of actin cytoskeleton	4810	214	11	0.00407651	7.01343	0.512	0.0149691	0.0470998	1	Activated	http://www.genome.jp/dbget-bin/show_pathway?hsa04810+23191+2934+5058+6714+3678+3687+3689+3696+2768+60+4628
Acute myeloid leukemia	5221	67	6	0.00221981	-0.13497	0.957	0.0151983	0.0470998	1	Inhibited	http://www.genome.jp/dbget-bin/show_pathway?hsa05221+6688+1050+3728+1978+1848+1436
Relaxin signaling pathway	4926	129	8	0.0045076	-10.0454	0.478	0.0153844	0.0470998	1	Inhibited	http://www.genome.jp/dbget-bin/show_pathway?hsa04926+2771+4318+1277+6714+2353+2769+5603+408
Rap1 signaling pathway	4015	210	11	0.00353678	4.78733	0.682	0.0169503	0.050436	1	Activated	http://www.genome.jp/dbget-bin/show_pathway?hsa04015+1435+1436+5603+7408+60+9732+3689+6714+2771+8631+7057
Toll-like receptor signaling pathway	4620	102	6	0.0167526	-9.94427	0.145	0.0170531	0.050436	1	Inhibited	http://www.genome.jp/dbget-bin/show_pathway?hsa04620+5603+6772+23643+7100+353376+2353
Focal adhesion	4510	201	11	0.00253013	-0.297559	0.972	0.0172344	0.050436	1	Inhibited	http://www.genome.jp/dbget-bin/show_pathway?hsa04510+3696+3678+29780+7408+6714+1277+3912+3914+7057+5058+60
Epithelial cell signaling in Helicobacter pylori infection	5120	70	5	0.0131303	3.46627	0.194	0.0177615	0.0512253	1	Activated	http://www.genome.jp/dbget-bin/show_pathway?hsa05120+5603+526+5058+1839+6714
Viral protein interaction with cytokine and cytokine receptor	4061	98	7	0.00356916	0.840987	0.782	0.0192063	0.0535384	1	Activated	http://www.genome.jp/dbget-bin/show_pathway?hsa04061+6347+6369+1524+6374+2833+1435+1436
Human immunodeficiency virus 1 infection	5170	211	11	0.00366601	3.65105	0.765	0.0192852	0.0535384	1	Activated	http://www.genome.jp/dbget-bin/show_pathway?hsa05170+2771+2923+811+3708+920+5603+2353+5058+140564+60489+8905
TGF-beta signaling pathway	4350	94	2	0.563809	-13.9208	0.005	0.0193707	0.0535384	1	Inhibited	http://www.genome.jp/dbget-bin/show_pathway?hsa04350+7057+1030
Yersinia infection	5135	130	8	0.00472138	5.14917	0.629	0.0202515	0.0552063	1	Activated	http://www.genome.jp/dbget-bin/show_pathway?hsa05135+6714+60+3678+2353+5603+6347+920+925
Malaria	5144	50	5	0.00317865	0	1	0.02146	0.05771	1	Inhibited	http://www.genome.jp/dbget-bin/show_pathway?hsa05144+3383+6383+6347+3689+7057
Estrogen signaling pathway	4915	137	8	0.0064432	3.2777	0.578	0.0245531	0.0651476	1	Activated	http://www.genome.jp/dbget-bin/show_pathway?hsa04915+6714+4318+1839+2353+5580+3303+2771+3708
Human cytomegalovirus infection	5163	223	10	0.0148295	11.1664	0.321	0.0302155	0.079117	1	Activated	http://www.genome.jp/dbget-bin/show_pathway?hsa05163+1978+3708+2768+6347+2771+6714+5603+1026+2923+811
Small cell lung cancer	5222	92	5	0.0375147	7.18357	0.141	0.0330176	0.0853312	1	Activated	http://www.genome.jp/dbget-bin/show_pathway?hsa05222+6256+3912+3914+1030+1026
Mitophagy - animal	4137	68	5	0.0116796	2.89289	0.497	0.0356939	0.0910652	1	Activated	http://www.genome.jp/dbget-bin/show_pathway?hsa04137+6714+139341+8678+338382+3091
Hepatitis B	5161	162	7	0.0449335	-67.0916	0.142	0.0386311	0.0973112	1	Inhibited	http://www.genome.jp/dbget-bin/show_pathway?hsa05161+2353+4318+6714+1026+6772+5603+353376
FoxO signaling pathway	4068	130	7	0.0158809	4.23731	0.425	0.0404848	0.100706	1	Activated	http://www.genome.jp/dbget-bin/show_pathway?hsa04068+1030+1026+1263+10365+6446+5603+7874
Human papillomavirus infection	5165	331	13	0.0166639	-6.6658	0.492	0.0475832	0.116902	1	Inhibited	http://www.genome.jp/dbget-bin/show_pathway?hsa05165+1978+1026+3678+3696+1277+3912+3914+7057+55502+6772+8638+526+81029
Sphingolipid signaling pathway	4071	119	7	0.0101318	-1.53462	0.827	0.0484477	0.117574	1	Inhibited	http://www.genome.jp/dbget-bin/show_pathway?hsa04071+2771+2768+4363+130367+5603+8879+166929
HIF-1 signaling pathway	4066	109	6	0.022455	-5.33428	0.383	0.0495028	0.118687	1	Inhibited	http://www.genome.jp/dbget-bin/show_pathway?hsa04066+3091+1536+3459+3460+1978+1026
Ras signaling pathway	4014	232	7	0.184964	-17.8558	0.051	0.053425	0.126566	1	Inhibited	http://www.genome.jp/dbget-bin/show_pathway?hsa04014+1435+1436+23179+100271927+10156+8437+5058
Serotonergic synapse	4726	113	5	0.0768617	3.10877	0.156	0.0650318	0.152251	1	Activated	http://www.genome.jp/dbget-bin/show_pathway?hsa04726+3708+2771+240+5742+1843
Dilated cardiomyopathy	5414	96	6	0.0127332	0	1	0.068295	0.158031	1	Inhibited	http://www.genome.jp/dbget-bin/show_pathway?hsa05414+6546+3678+3696+4000+7168+60
Apelin signaling pathway	4371	137	7	0.0205634	2.48497	0.646	0.0706866	0.161685	1	Activated	http://www.genome.jp/dbget-bin/show_pathway?hsa04371+2771+23533+3708+6261+10365+6546+8678
Cellular senescence	4218	156	6	0.0940037	5.50396	0.188	0.088995	0.199048	1	Activated	http://www.genome.jp/dbget-bin/show_pathway?hsa04218+1026+5603+9261+1978+3708+1030
Vibrio cholerae infection	5110	50	4	0.0176793	0	1	0.0890216	0.199048	1	Inhibited	http://www.genome.jp/dbget-bin/show_pathway?hsa05110+526+23480+60+11014
Systemic lupus erythematosus	5322	134	7	0.0184524	0	1	0.0921246	0.203698	1	Inhibited	http://www.genome.jp/dbget-bin/show_pathway?hsa05322+3113+3119+3122+3123+3125+3126+8352
NF-kappa B signaling pathway	4064	103	4	0.151941	-5.94158	0.154	0.111263	0.243312	1	Inhibited	http://www.genome.jp/dbget-bin/show_pathway?hsa04064+353376+23643+6850+3383
Neurotrophin signaling pathway	4722	119	5	0.0910507	6.98344	0.261	0.112632	0.243629	1	Activated	http://www.genome.jp/dbget-bin/show_pathway?hsa04722+5580+4794+9261+5603+5664
Complement and coagulation cascades	4610	85	5	0.027975	0.143669	0.974	0.125415	0.268362	1	Activated	http://www.genome.jp/dbget-bin/show_pathway?hsa04610+5055+7056+5265+3689+3687
Prion diseases	5020	35	2	0.154783	1.47159	0.186	0.130928	0.273317	1	Activated	http://www.genome.jp/dbget-bin/show_pathway?hsa05020+5621+3303
Long-term depression	4730	60	4	0.0320764	0.529186	0.902	0.131436	0.273317	1	Activated	http://www.genome.jp/dbget-bin/show_pathway?hsa04730+6261+2768+2771+3708
Gastric cancer	5226	148	7	0.0297342	-0.276831	0.977	0.131851	0.273317	1	Inhibited	http://www.genome.jp/dbget-bin/show_pathway?hsa05226+81029+1026+1495+3728+1030+6256+5243
Hippo signaling pathway - multiple species	4392	29	2	0.113978	1.87695	0.263	0.135113	0.277191	1	Activated	http://www.genome.jp/dbget-bin/show_pathway?hsa04392+5058+83937
Gastric acid secretion	4971	76	4	0.0660891	0.460517	0.493	0.144142	0.292697	1	Activated	http://www.genome.jp/dbget-bin/show_pathway?hsa04971+3708+760+2771+60
Shigellosis	5131	242	9	0.0555834	-4.38882	0.633	0.152952	0.307448	1	Inhibited	http://www.genome.jp/dbget-bin/show_pathway?hsa05131+5603+8352+7100+5580+8678+6714+60+3678+3708
Legionellosis	5134	57	3	0.105875	-2.33007	0.351	0.159518	0.31744	1	Inhibited	http://www.genome.jp/dbget-bin/show_pathway?hsa05134+3689+3303+7100
cGMP-PKG signaling pathway	4022	166	7	0.0500484	-1.34454	0.782	0.16597	0.327011	1	Inhibited	http://www.genome.jp/dbget-bin/show_pathway?hsa04022+3708+7408+6546+23533+10105+2771+2768
Autophagy - other	4136	32	2	0.134025	-1.35483	0.32	0.177949	0.347176	1	Inhibited	http://www.genome.jp/dbget-bin/show_pathway?hsa04136+8678+10533
Prolactin signaling pathway	4917	70	4	0.0517463	1.47728	0.841	0.179931	0.347633	1	Activated	http://www.genome.jp/dbget-bin/show_pathway?hsa04917+6772+6714+5603+2353
PPAR signaling pathway	3320	76	3	0.194969	-0.77992	0.231	0.184666	0.353352	1	Inhibited	http://www.genome.jp/dbget-bin/show_pathway?hsa03320+6256+4023+1593
Vascular smooth muscle contraction	4270	134	5	0.131866	-4.80808	0.353	0.189325	0.356691	1	Inhibited	http://www.genome.jp/dbget-bin/show_pathway?hsa04270+5580+2768+3708+5739+4628
Alzheimer disease	5010	356	11	0.103928	2.8586	0.45	0.189996	0.356691	1	Activated	http://www.genome.jp/dbget-bin/show_pathway?hsa05010+5664+6391+3708+4023+57142+8678+81029+1536+1435+10105+5693
Viral carcinogenesis	5203	201	8	0.0499793	0	1	0.199725	0.37145	1	Inhibited	http://www.genome.jp/dbget-bin/show_pathway?hsa05203+6714+1030+6850+7874+1026+51564+2934+9261
Bacterial invasion of epithelial cells	5100	73	4	0.0586827	0.650877	0.9	0.20814	0.383518	1	Activated	http://www.genome.jp/dbget-bin/show_pathway?hsa05100+1495+6714+3678+60
Melanogenesis	4916	101	2	0.602933	-10.7231	0.092	0.215884	0.391782	1	Inhibited	http://www.genome.jp/dbget-bin/show_pathway?hsa04916+2771+81029
Hippo signaling pathway	4390	157	5	0.207081	-5.66669	0.269	0.216563	0.391782	1	Inhibited	http://www.genome.jp/dbget-bin/show_pathway?hsa04390+1495+60+3689+81029+85407
VEGF signaling pathway	4370	59	3	0.114349	2.08681	0.5	0.220788	0.395827	1	Activated	http://www.genome.jp/dbget-bin/show_pathway?hsa04370+9261+5603+6714
Chronic myeloid leukemia	5220	76	2	0.451094	3.06862	0.136	0.232584	0.409763	1	Activated	http://www.genome.jp/dbget-bin/show_pathway?hsa05220+2122+1026
Thyroid hormone signaling pathway	4919	121	5	0.0960608	-1.64659	0.639	0.232679	0.409763	1	Inhibited	http://www.genome.jp/dbget-bin/show_pathway?hsa04919+6772+3091+60+6256+6714
Growth hormone synthesis, secretion and action	4935	119	5	0.0910507	-4.7485	0.704	0.240202	0.419299	1	Inhibited	http://www.genome.jp/dbget-bin/show_pathway?hsa04935+3708+2353+5603+6772+2771
Basal cell carcinoma	5217	63	3	0.132023	-3.2104	0.512	0.249713	0.432111	1	Inhibited	http://www.genome.jp/dbget-bin/show_pathway?hsa05217+2735+81029+1026
Dopaminergic synapse	4728	132	5	0.126007	0.976538	0.556	0.256307	0.4397	1	Activated	http://www.genome.jp/dbget-bin/show_pathway?hsa04728+3708+2771+5603+2353+408
Calcium signaling pathway	4020	201	7	0.110091	-1.93736	0.645	0.258823	0.440221	1	Inhibited	http://www.genome.jp/dbget-bin/show_pathway?hsa04020+10105+6546+8536+2769+3708+6261+5724
mTOR signaling pathway	4150	154	5	0.196548	-6.03651	0.373	0.26488	0.446704	1	Inhibited	http://www.genome.jp/dbget-bin/show_pathway?hsa04150+1978+6446+54541+526+81029
Adipocytokine signaling pathway	4920	69	3	0.160146	-1.35288	0.472	0.270794	0.450436	1	Inhibited	http://www.genome.jp/dbget-bin/show_pathway?hsa04920+4794+51094+6256
Renal cell carcinoma	5211	69	3	0.160146	0.44851	0.474	0.27162	0.450436	1	Activated	http://www.genome.jp/dbget-bin/show_pathway?hsa05211+3091+5058+1026
Cholesterol metabolism	4979	50	3	0.0783499	0	1	0.277874	0.456999	1	Inhibited	http://www.genome.jp/dbget-bin/show_pathway?hsa04979+4023+3988+1593
Circadian entrainment	4713	97	4	0.130164	1.56668	0.615	0.282187	0.460288	1	Activated	http://www.genome.jp/dbget-bin/show_pathway?hsa04713+3708+6261+2771+2353
GABAergic synapse	4727	89	4	0.103373	0.402952	0.871	0.306805	0.496376	1	Activated	http://www.genome.jp/dbget-bin/show_pathway?hsa04727+2771+18+2752+6714
Bile secretion	4976	90	4	0.106571	0	1	0.345177	0.553954	1	Inhibited	http://www.genome.jp/dbget-bin/show_pathway?hsa04976+760+8714+5243+6256
Colorectal cancer	5210	62	2	0.352969	-1.77179	0.314	0.354634	0.563513	1	Inhibited	http://www.genome.jp/dbget-bin/show_pathway?hsa05210+23533+2353
Mineral absorption	4978	59	3	0.114349	0	1	0.362315	0.563513	1	Inhibited	http://www.genome.jp/dbget-bin/show_pathway?hsa04978+6546+2495+4495
Colorectal cancer	5210	62	2	0.352969	-1.77179	0.326	0.363871	0.563513	1	Inhibited	http://www.genome.jp/dbget-bin/show_pathway?hsa05210+23533+2353
Parkinson disease	5012	236	7	0.195894	-1.9031	0.594	0.36666	0.563513	1	Inhibited	http://www.genome.jp/dbget-bin/show_pathway?hsa05012+120892+6391+10105+2771+5693+3708+1843
Choline metabolism in cancer	5231	98	4	0.133699	0.382521	0.873	0.367429	0.563513	1	Activated	http://www.genome.jp/dbget-bin/show_pathway?hsa05231+10434+1978+2353+3091
Protein processing in endoplasmic reticulum	4141	166	6	0.117042	0	1	0.368124	0.563513	1	Inhibited	http://www.genome.jp/dbget-bin/show_pathway?hsa04141+811+2923+23480+3303+26232+64374
Cholinergic synapse	4725	113	4	0.190969	-1.782	0.638	0.378316	0.574693	1	Inhibited	http://www.genome.jp/dbget-bin/show_pathway?hsa04725+3708+2771+23533+2353
Antifolate resistance	1523	31	2	0.127256	0	1	0.389601	0.587352	1	Inhibited	http://www.genome.jp/dbget-bin/show_pathway?hsa01523+4363+8714
Progesterone-mediated oocyte maturation	4914	86	3	0.247412	0.460517	0.532	0.398531	0.591475	1	Activated	http://www.genome.jp/dbget-bin/show_pathway?hsa04914+2771+5603+23533
Progesterone-mediated oocyte maturation	4914	86	3	0.247412	0.460517	0.536	0.400534	0.591475	1	Activated	http://www.genome.jp/dbget-bin/show_pathway?hsa04914+2771+5603+23533
Fc epsilon RI signaling pathway	4664	68	3	0.155337	-0.854447	0.856	0.401252	0.591475	1	Inhibited	http://www.genome.jp/dbget-bin/show_pathway?hsa04664+5603+6850+240
Adrenergic signaling in cardiomyocytes	4261	149	5	0.17943	-0.938706	0.756	0.406633	0.594999	1	Inhibited	http://www.genome.jp/dbget-bin/show_pathway?hsa04261+6546+7168+2771+23533+5603
Regulation of lipolysis in adipocytes	4923	55	2	0.301573	1.1577	0.47	0.418664	0.601424	1	Activated	http://www.genome.jp/dbget-bin/show_pathway?hsa04923+2771+5742
Oocyte meiosis	4114	127	2	0.724913	3.08917	0.196	0.419336	0.601424	1	Activated	http://www.genome.jp/dbget-bin/show_pathway?hsa04114+3708+5603
Hepatocellular carcinoma	5225	166	4	0.425376	-4.88456	0.338	0.422632	0.601424	1	Inhibited	http://www.genome.jp/dbget-bin/show_pathway?hsa05225+81029+1026+2950+60
cAMP signaling pathway	4024	216	5	0.434719	3.35469	0.333	0.424537	0.601424	1	Activated	http://www.genome.jp/dbget-bin/show_pathway?hsa04024+2771+2696+2353+2735+5058
p53 signaling pathway	4115	73	2	0.430737	0.870026	0.338	0.426134	0.601424	1	Activated	http://www.genome.jp/dbget-bin/show_pathway?hsa04115+7057+1026
Longevity regulating pathway	4211	89	2	0.534213	-1.64841	0.308	0.461465	0.646701	1	Inhibited	http://www.genome.jp/dbget-bin/show_pathway?hsa04211+1978+51094
Thyroid cancer	5216	37	2	0.168942	0	1	0.469354	0.649902	1	Inhibited	http://www.genome.jp/dbget-bin/show_pathway?hsa05216+6256+1026
Thermogenesis	4714	218	3	0.814368	2.88534	0.209	0.471592	0.649902	1	Activated	http://www.genome.jp/dbget-bin/show_pathway?hsa04714+5603+60+6391
Phospholipase D signaling pathway	4072	148	5	0.176076	-0.174396	0.978	0.47512	0.649902	1	Inhibited	http://www.genome.jp/dbget-bin/show_pathway?hsa04072+23533+2768+6850+10555+56895
Gap junction	4540	88	3	0.258165	-1.63451	0.672	0.477375	0.649902	1	Inhibited	http://www.genome.jp/dbget-bin/show_pathway?hsa04540+2771+6714+3708
Cushing syndrome	4934	155	5	0.200038	0.878992	0.875	0.480078	0.649902	1	Activated	http://www.genome.jp/dbget-bin/show_pathway?hsa04934+3708+2771+1026+1030+81029
Hedgehog signaling pathway	4340	50	2	0.264415	-0.634227	0.673	0.485138	0.652314	1	Inhibited	http://www.genome.jp/dbget-bin/show_pathway?hsa04340+2735+408
Platinum drug resistance	1524	72	2	0.423862	0.870026	0.439	0.498981	0.666424	1	Activated	http://www.genome.jp/dbget-bin/show_pathway?hsa01524+2950+1026
Renin secretion	4924	69	2	0.402986	0.460517	0.47	0.504547	0.669366	1	Activated	http://www.genome.jp/dbget-bin/show_pathway?hsa04924+2771+3708
AMPK signaling pathway	4152	120	4	0.219967	0.314168	0.909	0.521806	0.687679	1	Activated	http://www.genome.jp/dbget-bin/show_pathway?hsa04152+51094+5210+2203+1978
Central carbon metabolism in cancer	5230	70	2	0.409986	1.39505	0.504	0.532454	0.697094	1	Activated	http://www.genome.jp/dbget-bin/show_pathway?hsa05230+3091+9997
Breast cancer	5224	147	3	0.566337	-6.44726	0.374	0.540553	0.703073	1	Inhibited	http://www.genome.jp/dbget-bin/show_pathway?hsa05224+2353+81029+1026
Prostate cancer	5215	97	3	0.30715	1.43787	0.711	0.550655	0.707492	1	Activated	http://www.genome.jp/dbget-bin/show_pathway?hsa05215+1026+2950+4318
Type II diabetes mellitus	4930	46	1	0.605681	1.4636	0.361	0.551061	0.707492	1	Activated	http://www.genome.jp/dbget-bin/show_pathway?hsa04930+5580
Cocaine addiction	5030	49	1	0.628922	0.460517	0.356	0.558973	0.713049	1	Activated	http://www.genome.jp/dbget-bin/show_pathway?hsa05030+2771
Notch signaling pathway	4330	53	1	0.657796	-2.33312	0.351	0.569327	0.72163	1	Inhibited	http://www.genome.jp/dbget-bin/show_pathway?hsa04330+5664
Insulin resistance	4931	108	2	0.639347	2.19539	0.38	0.586702	0.738948	1	Activated	http://www.genome.jp/dbget-bin/show_pathway?hsa04931+11000+5580
Glutamatergic synapse	4724	114	3	0.399865	0.418651	0.626	0.59701	0.747202	1	Activated	http://www.genome.jp/dbget-bin/show_pathway?hsa04724+3708+2771+2752
Non-alcoholic fatty liver disease	4932	145	4	0.330409	-0.882892	0.817	0.623447	0.773939	1	Inhibited	http://www.genome.jp/dbget-bin/show_pathway?hsa04932+51094+6391+6256+1050
Spinocerebellar ataxia	5017	132	4	0.272015	0	1	0.626151	0.773939	1	Inhibited	http://www.genome.jp/dbget-bin/show_pathway?hsa05017+6261+3708+8678+5693
Melanoma	5218	72	1	0.767135	1.74005	0.365	0.636436	0.780656	1	Activated	http://www.genome.jp/dbget-bin/show_pathway?hsa05218+1026
Salivary secretion	4970	93	3	0.285288	0	1	0.643113	0.780656	1	Inhibited	http://www.genome.jp/dbget-bin/show_pathway?hsa04970+3708+5555+1471
Insulin signaling pathway	4910	137	4	0.294311	-0.192371	0.97	0.643355	0.780656	1	Inhibited	http://www.genome.jp/dbget-bin/show_pathway?hsa04910+1978+2203+23433+10211
Wnt signaling pathway	4310	160	3	0.623716	1.28513	0.47	0.652862	0.787391	1	Activated	http://www.genome.jp/dbget-bin/show_pathway?hsa04310+81029+56998+85407
Endometrial cancer	5213	58	2	0.323727	0	1	0.688844	0.825782	1	Inhibited	http://www.genome.jp/dbget-bin/show_pathway?hsa05213+1495+1026
Pancreatic cancer	5212	76	2	0.451094	-1.02178	0.743	0.701542	0.835969	1	Inhibited	http://www.genome.jp/dbget-bin/show_pathway?hsa05212+6772+1026
Retrograde endocannabinoid signaling	4723	141	3	0.538117	-0.0383764	0.64	0.711508	0.838369	1	Inhibited	http://www.genome.jp/dbget-bin/show_pathway?hsa04723+3708+2771+5603
Aldosterone synthesis and secretion	4925	98	2	0.586497	-1.39554	0.59	0.713251	0.838369	1	Inhibited	http://www.genome.jp/dbget-bin/show_pathway?hsa04925+3708+8536
Glioma	5214	75	2	0.444354	1.43529	0.785	0.716194	0.838369	1	Activated	http://www.genome.jp/dbget-bin/show_pathway?hsa05214+8536+1026
Olfactory transduction	4740	438	2	0.99866	4.24244	0.358	0.725252	0.844007	1	Activated	http://www.genome.jp/dbget-bin/show_pathway?hsa04740+408+6546
Renin-angiotensin system	4614	23	1	0.371926	0	1	0.739783	0.855912	1	Inhibited	http://www.genome.jp/dbget-bin/show_pathway?hsa04614+290
Tight junction	4530	161	4	0.40293	-0.39406	0.935	0.744513	0.856405	1	Inhibited	http://www.genome.jp/dbget-bin/show_pathway?hsa04530+60+7408+6714+4628
Non-small cell lung cancer	5223	68	2	0.395947	0	1	0.762782	0.867582	1	Inhibited	http://www.genome.jp/dbget-bin/show_pathway?hsa05223+6256+1026
Hepatitis C	5160	156	3	0.606627	1.37854	0.653	0.762949	0.867582	1	Activated	http://www.genome.jp/dbget-bin/show_pathway?hsa05160+6772+1026+6256
EGFR tyrosine kinase inhibitor resistance	1521	79	2	0.471031	-0.490331	0.921	0.796114	0.900151	1	Inhibited	http://www.genome.jp/dbget-bin/show_pathway?hsa01521+1978+6714
Apoptosis - multiple species	4215	32	1	0.476491	0	1	0.829717	0.93027	1	Inhibited	http://www.genome.jp/dbget-bin/show_pathway?hsa04215+8678
Measles	5162	139	3	0.52848	-0.282648	0.909	0.83259	0.93027	1	Inhibited	http://www.genome.jp/dbget-bin/show_pathway?hsa05162+6772+3303+2353
SNARE interactions in vesicular transport	4130	33	1	0.486979	0	1	0.837377	0.93027	1	Inhibited	http://www.genome.jp/dbget-bin/show_pathway?hsa04130+8773
Morphine addiction	5032	91	2	0.546215	-0.0383764	0.902	0.84145	0.93027	1	Inhibited	http://www.genome.jp/dbget-bin/show_pathway?hsa05032+2771+408
Aldosterone-regulated sodium reabsorption	4960	37	1	0.526875	0	1	0.864492	0.945176	1	Inhibited	http://www.genome.jp/dbget-bin/show_pathway?hsa04960+6446
African trypanosomiasis	5143	37	1	0.526875	0	1	0.864492	0.945176	1	Inhibited	http://www.genome.jp/dbget-bin/show_pathway?hsa05143+3383
Huntington disease	5016	293	6	0.534274	0	1	0.869182	0.945176	1	Inhibited	http://www.genome.jp/dbget-bin/show_pathway?hsa05016+6391+3708+10105+10126+8678+5693
Cell cycle	4110	124	2	0.712646	-1.04929	0.779	0.881866	0.953757	1	Inhibited	http://www.genome.jp/dbget-bin/show_pathway?hsa04110+1026+1030
Neuroactive ligand-receptor interaction	4080	341	6	0.680214	0.585087	0.887	0.908197	0.965349	1	Activated	http://www.genome.jp/dbget-bin/show_pathway?hsa04080+2696+5724+2859+5739+5729+2359
Pancreatic secretion	4972	102	2	0.6083	0	1	0.910678	0.965349	1	Inhibited	http://www.genome.jp/dbget-bin/show_pathway?hsa04972+3708+760
RNA transport	3013	157	3	0.610947	0	1	0.911988	0.965349	1	Inhibited	http://www.genome.jp/dbget-bin/show_pathway?hsa03013+11218+1978+23191
RNA transport	3013	157	3	0.610947	0	1	0.911988	0.965349	1	Inhibited	http://www.genome.jp/dbget-bin/show_pathway?hsa03013+11218+1978+23191
Glucagon signaling pathway	4922	106	2	0.629218	0	1	0.920721	0.969436	1	Inhibited	http://www.genome.jp/dbget-bin/show_pathway?hsa04922+2203+3708
Ovarian steroidogenesis	4913	51	1	0.643651	0	1	0.927243	0.971165	1	Inhibited	http://www.genome.jp/dbget-bin/show_pathway?hsa04913+240
Endocrine and other factor-regulated calcium reabsorption	4961	53	1	0.657796	0	1	0.933321	0.972413	1	Inhibited	http://www.genome.jp/dbget-bin/show_pathway?hsa04961+6546
Alcoholism	5034	185	3	0.718782	-0.460517	0.947	0.942515	0.972771	1	Inhibited	http://www.genome.jp/dbget-bin/show_pathway?hsa05034+51564+2771+8352
Amyotrophic lateral sclerosis	5014	351	6	0.706573	0	1	0.951986	0.972771	1	Inhibited	http://www.genome.jp/dbget-bin/show_pathway?hsa05014+5603+6391+8678+5693+10126+60
Longevity regulating pathway - multiple species	4213	62	1	0.714826	0	1	0.954805	0.972771	1	Inhibited	http://www.genome.jp/dbget-bin/show_pathway?hsa04213+3303
Cortisol synthesis and secretion	4927	65	1	0.731644	0	1	0.960254	0.972771	1	Inhibited	http://www.genome.jp/dbget-bin/show_pathway?hsa04927+3708
Long-term potentiation	4720	67	1	0.742302	0	1	0.963507	0.972771	1	Inhibited	http://www.genome.jp/dbget-bin/show_pathway?hsa04720+3708
Amphetamine addiction	5031	69	1	0.752537	0	1	0.966487	0.972771	1	Inhibited	http://www.genome.jp/dbget-bin/show_pathway?hsa05031+2353
RIG-I-like receptor signaling pathway	4622	70	1	0.757502	0	1	0.967882	0.972771	1	Inhibited	http://www.genome.jp/dbget-bin/show_pathway?hsa04622+5603
Thyroid hormone synthesis	4918	75	1	0.780872	0	1	0.974016	0.974016	1	Inhibited	http://www.genome.jp/dbget-bin/show_pathway?hsa04918+3708

## Sheet: #9 (1734)
Name	ID	pSize	NDE	pNDE	tA	pPERT	pG	pGFdr	pGFWER	Status	KEGGLINK
Tuberculosis	5152	180	56	5.57396e-24	-19.4573	0.145	4.56444e-23	9.49403e-21	9.49403e-21	Inhibited	http://www.genome.jp/dbget-bin/show_pathway?hsa05152+9902+5868+10312+51606+527+535+537+3920+805+808+91860+3689+3684+6772+3460+8625+4802+7097+1051+4261+929+10333+7096+7124+7132+10000+54205+596+972+3108+3109+3113+3115+3117+3119+3122+3123+3125+102723407+1520+3553+387+1263+3687+64127+64581+6714+64170+26253+2207+3459+3313+5603+3654+3656+3588
Fluid shear stress and atherosclerosis	5418	137	45	1.31895e-20	13.4109	0.206	1.31382e-19	1.36637e-17	2.73274e-17	Activated	http://www.genome.jp/dbget-bin/show_pathway?hsa05418+5603+3383+2353+10000+6347+9817+4780+1728+1535+4688+5879+90+92+5175+2946+2950+7295+8878+7056+1499+4318+1514+7124+3553+1906+3685+6714+5747+60+71+387+6612+7341+596+7132+7850+805+808+91860+3320+3326+7184+6383+6385+1843
Salmonella infection	5132	213	54	1.23196e-18	-17.517	0.401	2.13177e-17	1.47803e-15	4.43408e-15	Inhibited	http://www.genome.jp/dbget-bin/show_pathway?hsa05132+5603+3654+3576+3553+7124+2353+4671+3320+3326+7184+3836+1499+5879+10000+998+387+391+55845+3071+23191+60+71+10092+10093+10094+10095+10109+375+5058+5287+5294+338382+1781+6990+8655+5868+89953+60412+79026+399+6237+596+54205+7295+2316+5216+10627+7097+23643+10333+929+302+6281+7132
Osteoclast differentiation	4380	128	40	1.31843e-17	15.0537	0.199	1.08835e-16	5.65944e-15	2.26378e-14	Activated	http://www.genome.jp/dbget-bin/show_pathway?hsa04380+1436+1435+5603+6772+2534+10000+3553+3459+3460+2353+2355+3726+3727+7305+695+7006+3937+54+6688+4286+7124+7132+4773+9021+7046+4791+5971+8878+2885+5879+1535+4688+4689+102725035+10288+10859+11006+10326+140885+54209
Rheumatoid arthritis	5323	92	34	9.9603e-18	-0.526674	0.672	2.71384e-16	1.12896e-14	5.64478e-14	Inhibited	http://www.genome.jp/dbget-bin/show_pathway?hsa05323+3553+7124+1435+1514+102723407+3108+3109+3113+3115+3117+3119+3122+3123+3125+10312+155066+51606+523+526+527+528+535+537+8992+54+3689+3383+3576+2920+2921+7097+2353+6352+6347
Th17 cell differentiation	4659	107	35	2.80242e-16	18.7435	0.075	8.2814e-16	2.87088e-14	1.72253e-13	Activated	http://www.genome.jp/dbget-bin/show_pathway?hsa04659+4794+4773+7535+5603+27040+2353+5335+920+3459+3460+6772+3561+3566+6778+3560+3108+3109+3113+3115+3117+3119+3122+3123+3125+6774+7046+6095+6256+4087+3553+3320+3326+916+919+3091
Pathways in cancer	5200	529	88	1.66242e-16	26.3126	0.194	1.25692e-15	3.73485e-14	2.61439e-13	Activated	http://www.genome.jp/dbget-bin/show_pathway?hsa05200+1499+7474+81029+1495+3688+2335+3914+3685+5747+7170+7039+3320+3326+7184+6774+6772+2885+83593+4791+5979+8031+5335+387+5879+5338+998+2353+51684+3091+54205+7046+4087+2950+6256+3728+6688+4286+894+1026+5925+1030+596+7187+1612+2113+4318+3576+1438+1441+1436+10000+2323+10161+5732+5566+2782+2783+2790+2768+9138+9826+2776+5331+10235+2771+7852+182+4854+4780…
Toxoplasmosis	5145	112	36	1.9897e-16	-6.46645	0.337	2.56418e-15	6.66686e-14	5.33349e-13	Inhibited	http://www.genome.jp/dbget-bin/show_pathway?hsa05145+3654+5603+2771+7124+596+6772+4261+3108+3109+3113+3115+3117+3119+3122+3123+3125+240+54205+6774+23533+5294+10000+3688+3914+23643+3303+3304+3312+7097+3459+3460+1234+10105+7132+3949+3588
Antigen processing and presentation	4612	72	29	1.6439e-16	-0.230814	0.934	5.74433e-15	1.32758e-13	1.19482e-12	Inhibited	http://www.genome.jp/dbget-bin/show_pathway?hsa04612+972+3108+3109+4802+8625+4261+1514+1520+920+925+811+2923+567+3113+3115+3117+3119+3122+3123+3125+6891+3309+3320+3326+3303+3304+3308+3312+7124
Chemokine signaling pathway	4062	187	45	7.35466e-15	-19.0276	0.155	4.03639e-14	8.39569e-13	8.39569e-12	Inhibited	http://www.genome.jp/dbget-bin/show_pathway?hsa04062+1230+1234+2833+729230+7852+2920+2921+3576+58191+6347+6352+6367+6369+9560+5747+3055+4067+6714+5829+387+5331+2771+2782+2783+2790+2885+157+2869+408+409+998+10235+5906+5908+5580+5566+2185+5058+6772+6774+10000+1794+5879+23533+5294
Yersinia infection	5135	130	36	3.62556e-14	33.6784	0.058	7.31688e-14	1.38356e-12	1.52191e-11	Activated	http://www.genome.jp/dbget-bin/show_pathway?hsa05135+3688+6714+10096+10097+2335+60+71+2185+5747+5829+8874+387+3553+6196+9138+3678+8935+7535+3937+27040+5335+4773+2353+5879+5603+3654+3576+7124+10000+6347+391+998+2776+102723407+920+925
Leishmaniasis	5140	77	28	1.21887e-14	4.24054	0.486	1.99983e-13	3.46638e-12	4.15965e-11	Activated	http://www.genome.jp/dbget-bin/show_pathway?hsa05140+3688+3684+3689+6772+3108+3109+3113+3115+3117+3119+3122+3123+3125+7097+7124+3553+5777+2353+1536+65108+5603+3654+3459+3460+1535+4688+4689+102723407
Human cytomegalovirus infection	5163	223	49	2.14799e-14	15.0519	0.4	2.86868e-13	4.58989e-12	5.96686e-11	Activated	http://www.genome.jp/dbget-bin/show_pathway?hsa05163+6009+10000+2885+3685+7124+7132+54205+6774+2782+2783+2790+3576+4773+805+808+91860+5331+2776+2768+387+6891+6347+9560+6352+2771+5566+6714+5879+5732+1499+3553+1230+1234+7852+5747+5829+2185+3588+5603+468+9586+1026+5925+9138+9826+2923+811+567+340061
Pathogenic Escherichia coli infection	5130	192	43	4.16849e-13	33.7292	0.08	1.06819e-12	1.58703e-11	2.22184e-10	Activated	http://www.genome.jp/dbget-bin/show_pathway?hsa05130+10376+7846+84790+998+2534+3688+8440+387+10383+203068+10092+10093+10094+10095+10109+60+71+2768+9138+9826+5879+3553+4671+7132+7124+3654+5603+2353+5777+375+102723407+6714+3071+23191+4643+64005+7009+54205+3576+55845+9871+10972+5058
Proteoglycans in cancer	5205	202	45	1.46109e-13	8.61422	0.533	2.42846e-12	3.36746e-11	5.0512e-10	Activated	http://www.genome.jp/dbget-bin/show_pathway?hsa05205+960+387+10000+5500+2316+5879+998+5058+60+71+8826+6237+29102+6774+6714+2885+9138+4087+4318+1499+5829+5747+7097+27250+7057+3091+7124+1026+3688+3685+3693+6383+4478+6385+3678+2335+5335+1514+5566+5603+5777+1839+7474+81029+967
Leukocyte transendothelial migration	4670	113	32	4.80127e-13	-6.78624	0.494	7.13207e-12	9.27169e-11	1.48347e-09	Inhibited	http://www.genome.jp/dbget-bin/show_pathway?hsa04670+4318+5175+3689+1500+3688+3684+1499+60+71+10627+5747+387+5603+1495+1536+1535+4688+5829+5879+4689+5906+5908+4478+83593+2185+7852+2771+3383+5335+998+399+7408
Epithelial cell signaling in Helicobacter pylori infection	5120	70	25	5.1277e-13	2.16822	0.578	8.84612e-12	1.08235e-10	1.83999e-09	Activated	http://www.genome.jp/dbget-bin/show_pathway?hsa05120+5603+10312+155066+51606+523+526+527+528+535+537+8992+5058+6352+2920+2921+3576+998+5879+5335+6868+1839+102+1445+4067+6714
Th1 and Th2 cell differentiation	4658	92	28	1.94986e-12	68.2555	0.271	1.54661e-11	1.78719e-10	3.21694e-09	Activated	http://www.genome.jp/dbget-bin/show_pathway?hsa04658+4794+4773+7535+916+919+5603+27040+2353+5335+920+3459+3460+6772+3566+6778+3560+3561+182+4854+3108+3109+3113+3115+3117+3119+3122+3123+3125
Regulation of actin cytoskeleton	4810	214	44	5.02136e-12	21.7337	0.147	2.13578e-11	2.33812e-10	4.44242e-09	Activated	http://www.genome.jp/dbget-bin/show_pathway?hsa04810+7114+10092+10093+10094+10095+10109+5216+55845+221178+3071+23191+1072+2934+4478+5829+5500+10627+5058+8874+998+5879+387+9138+8826+5747+6714+22801+3678+3682+3684+3685+3687+3688+3689+3693+3695+3696+2335+6237+2768+56034+60+71+7852
Inflammatory bowel disease	5321	65	23	5.44719e-12	-34.9162	0.224	3.46919e-11	3.60796e-10	7.21592e-09	Inhibited	http://www.genome.jp/dbget-bin/show_pathway?hsa05321+7097+64127+7124+3108+3109+3113+3115+3117+3119+3122+3123+3125+3459+3460+6772+3566+6778+3553+4087+6774+3561+8807+6095
Bacterial invasion of epithelial cells	5100	73	25	1.52786e-12	-0.731462	0.933	4.0308e-11	3.99241e-10	8.38406e-09	Inhibited	http://www.genome.jp/dbget-bin/show_pathway?hsa05100+1731+1499+1495+5879+79658+998+6714+3678+3688+10092+10093+10094+10095+10109+60+71+5829+5747+1211+1213+2335+3611+391+10459+387
Epstein-Barr virus infection	5169	202	42	1.03921e-11	17.767	0.225	6.49599e-11	6.14166e-10	1.35117e-08	Activated	http://www.genome.jp/dbget-bin/show_pathway?hsa05169+3108+3109+3113+3115+3117+3119+3122+3123+3125+9612+5925+7187+4794+4791+5971+960+965+3383+596+5603+10000+4067+102723407+7431+5704+6891+2923+811+567+1026+1643+894+6772+6774+5879+695+7124+7097+3654+54205+916+919
Human immunodeficiency virus 1 infection	5170	211	43	1.18932e-11	-2.77334	0.844	2.64243e-10	2.38968e-09	5.49626e-08	Inhibited	http://www.genome.jp/dbget-bin/show_pathway?hsa05170+10000+54205+7132+2782+2783+2790+4773+805+808+91860+2776+6891+2771+7124+7852+5747+5829+2185+2923+811+567+340061+920+1234+5603+3654+7097+2353+5335+1072+5058+5879+140564+200316+27350+60489+25939+916+919+596+1642+162+8905
Platelet activation	4611	124	31	3.87831e-11	-15.9815	0.329	3.32832e-10	2.88454e-09	6.9229e-08	Inhibited	http://www.genome.jp/dbget-bin/show_pathway?hsa04611+5331+3688+10235+5906+5908+10000+5603+2776+9138+387+5500+10627+2771+23533+5294+5739+8605+5742+6916+5566+7408+60+71+83706+2207+4067+2534+3937+695+8773+6714
Shigellosis	5131	242	46	2.88861e-11	4.57985	0.736	5.43711e-10	4.52368e-09	1.13092e-07	Activated	http://www.genome.jp/dbget-bin/show_pathway?hsa05131+7132+7124+3553+5603+3021+3576+5580+102724594+6352+929+4671+340061+375+64121+8878+7316+5879+6714+998+10092+10093+10094+10095+10109+387+60+71+3678+3688+960+5747+5829+3611+831+5331+5335+10000+4303+826+824+596+3098+3099+54205+10627+5216
Cytokine-cytokine receptor interaction	4060	292	50	2.01986e-10	8.42351	0.13	6.65988e-10	5.3279e-09	1.38525e-07	Activated	http://www.genome.jp/dbget-bin/show_pathway?hsa04060+91+92+3588+3561+3560+1439+8807+7850+90+7046+3553+8784+7293+4055+8740+3460+3459+64109+3581+3566+3563+1438+3597+1441+5008+7852+2833+58191+3576+7132+27242+51330+7124+2920+2921+1234+9560+6369+1230+729230+6347+6367+6352+3557+1435+920+1436+8718+94+654
Ferroptosis	4216	41	17	1.73028e-10	1.31645	0.167	7.30117e-10	5.54025e-09	1.51864e-07	Activated	http://www.genome.jp/dbget-bin/show_pathway?hsa04216+23657+2879+2729+6520+7037+1356+5093+2495+10533+64116+4891+8031+6303+5621+1536+2180+2182
Human T-cell leukemia virus 1 infection	5166	219	43	4.25683e-11	3.62334	0.694	7.45803e-10	5.54025e-09	1.55127e-07	Activated	http://www.genome.jp/dbget-bin/show_pathway?hsa05166+8829+3383+3689+4773+811+3560+3561+894+706+5901+5566+468+9586+7046+4087+1026+4791+5971+4055+7132+7850+916+10000+1030+5925+2113+2114+6688+2353+1959+3108+3109+3113+3115+3117+3119+3122+3123+3125+7124+920+567+9700
Chagas disease (American trypanosomiasis)	5142	101	27	1.34374e-10	-8.47561	0.344	1.14626e-09	8.22145e-09	2.38422e-07	Inhibited	http://www.genome.jp/dbget-bin/show_pathway?hsa05142+7097+811+3654+5603+2353+7124+3553+3459+3460+7132+7046+4087+5054+2771+2769+2776+5331+10000+5515+8837+6347+3576+916+919+6352+10333+1636
PI3K-Akt signaling pathway	4151	353	56	3.4499e-10	16.0231	0.278	2.30826e-09	1.6004e-08	4.80119e-07	Activated	http://www.genome.jp/dbget-bin/show_pathway?hsa04151+9470+6009+10000+1436+10161+10971+7531+7533+7534+1435+2069+2323+56034+7039+2885+5515+5527+3320+3326+7184+11140+1026+23533+5294+102723407+2782+2783+2790+22801+3678+3685+3688+3693+3695+3696+2335+3914+6696+7057+5747+7097+5879+1441+3560+3561+3563+3566+5008+468+9586+596+23678+6446+118788+894+6256
Fc gamma R-mediated phagocytosis	4666	93	24	3.0549e-09	7.28115	0.178	1.21438e-08	7.95484e-08	2.52591e-06	Activated	http://www.genome.jp/dbget-bin/show_pathway?hsa04666+3055+4067+102723407+27040+5335+5580+8605+10000+5879+10092+10093+10094+10095+10109+998+1794+5338+5058+7408+1072+8853+4082+65108+2934
NF-kappa B signaling pathway	4064	103	26	1.14208e-09	4.5451	0.48	1.22382e-08	7.95484e-08	2.54555e-06	Activated	http://www.genome.jp/dbget-bin/show_pathway?hsa04064+596+3654+7132+3553+7124+8740+4055+7187+4791+5971+102723407+5335+3576+353376+7535+27040+23643+929+597+4067+695+8837+9560+2920+2921+3383
Focal adhesion	4510	201	38	1.73921e-09	12.2345	0.343	1.32672e-08	8.36233e-08	2.75957e-06	Activated	http://www.genome.jp/dbget-bin/show_pathway?hsa04510+3688+3693+3695+3696+22801+3678+3685+2316+998+10627+5500+10000+64098+3611+7408+7791+5747+824+5829+6714+2534+387+2335+3914+6696+7057+596+894+2885+56034+2889+5906+5908+5058+5879+1499+60+71
MAPK signaling pathway	4010	294	47	6.90995e-09	10.6308	0.135	2.03292e-08	1.24367e-07	4.22848e-06	Activated	http://www.genome.jp/dbget-bin/show_pathway?hsa04010+1843+1844+1848+1845+8605+4791+5971+5906+5908+5566+6237+10235+2768+2885+1436+468+5603+5494+10000+51347+3315+51776+5871+929+7046+7132+3553+7124+5879+998+5058+408+409+3303+3304+3312+3727+2353+2316+6196+8569+1435+2069+2323+56034+7039+3654
C-type lectin receptor signaling pathway	4625	104	25	7.02113e-09	-10.193	0.213	3.18853e-08	1.84782e-07	6.63214e-06	Inhibited	http://www.genome.jp/dbget-bin/show_pathway?hsa04625+64581+93978+26253+2207+1263+6714+5058+6237+3553+387+6772+602+64170+5580+4773+7124+10000+4791+5971+805+808+91860+6367+1959+5603
Ras signaling pathway	4014	232	40	1.04183e-08	-20.2867	0.144	3.19814e-08	1.84782e-07	6.65214e-06	Inhibited	http://www.genome.jp/dbget-bin/show_pathway?hsa04014+6237+2885+10000+1435+2323+56034+7039+1436+5879+23179+5863+5338+27+4303+998+8605+2113+2114+5868+10235+100271927+10156+22821+64926+8437+387+83593+5906+5908+805+808+91860+2782+2783+2790+5335+7535+27040+5058+5566
Rap1 signaling pathway	4015	210	39	1.8204e-09	-2.95161	0.874	3.38236e-08	1.90143e-07	7.0353e-06	Inhibited	http://www.genome.jp/dbget-bin/show_pathway?hsa04015+5906+5908+1435+56034+1436+5879+83593+5603+51466+7408+5216+60+71+9732+3684+3688+3689+2357+2776+5331+2889+1499+387+23683+6714+998+10235+2771+10000+57568+6237+1500+805+808+91860+3937+27040+5335+7057
Parkinson disease	5012	236	41	5.45535e-09	-3.78604	0.462	5.24209e-08	2.86935e-07	1.09035e-05	Inhibited	http://www.genome.jp/dbget-bin/show_pathway?hsa05012+120892+7316+54205+374291+4695+4711+4723+4725+1537+7384+7385+7388+1337+1350+9377+518+10105+2771+5566+468+7494+3309+5685+5686+5687+5689+5694+5704+5335+805+808+91860+89953+10376+7846+84790+10383+203068+4780+1843+7295
Protein processing in endoplasmic reticulum	4141	166	33	5.45189e-09	-2.21131	0.659	7.34523e-08	3.91746e-07	1.52781e-05	Inhibited	http://www.genome.jp/dbget-bin/show_pathway?hsa04141+468+811+23645+2923+824+10952+29927+7415+6184+9871+10960+7353+57134+3309+7494+5886+3303+3304+3312+6400+51009+10956+3301+10130+5034+54431+3320+3326+4780+7184+596+23471+6238
Parathyroid hormone synthesis, secretion and action	4928	106	24	4.84322e-08	-11.0345	0.118	1.14187e-07	5.93771e-07	2.37508e-05	Inhibited	http://www.genome.jp/dbget-bin/show_pathway?hsa04928+5331+2776+5566+2771+5141+5144+408+409+4323+2768+9138+9826+387+5338+1591+468+9586+596+1026+2353+3727+9935+6256+1839
Vibrio cholerae infection	5110	50	17	6.45157e-09	-0.0090852	0.995	1.27513e-07	6.46894e-07	2.65227e-05	Inhibited	http://www.genome.jp/dbget-bin/show_pathway?hsa05110+375+10312+155066+51606+523+526+527+528+535+537+8992+5335+5566+10952+29927+60+71
Viral myocarditis	5416	60	18	2.19915e-08	2.49823	0.355	1.5355e-07	7.60436e-07	3.19383e-05	Activated	http://www.genome.jp/dbget-bin/show_pathway?hsa05416+3108+3109+3113+3115+3117+3119+3122+3123+3125+54205+102723407+3689+3383+60+71+2534+27+5879
Kaposi sarcoma-associated herpesvirus infection	5167	189	35	1.3115e-08	1.21258	0.937	2.36124e-07	1.14218e-06	4.91137e-05	Activated	http://www.genome.jp/dbget-bin/show_pathway?hsa05167+7187+10000+6772+54205+7132+1026+5925+1499+6774+2782+2783+2790+3091+1234+1230+64422+3576+2920+2921+5335+4773+2353+5879+6714+3055+4067+3383+3459+5603+23533+5294+805+808+91860+7316
Asthma	5310	31	13	2.10249e-08	0	1	3.92694e-07	1.85637e-06	8.16803e-05	Inhibited	http://www.genome.jp/dbget-bin/show_pathway?hsa05310+3108+3109+3113+3115+3117+3119+3122+3123+3125+2205+2207+102723407+7124
Axon guidance	4360	181	33	4.99015e-08	-7.35646	0.439	4.08265e-07	1.88709e-06	8.49191e-05	Inhibited	http://www.genome.jp/dbget-bin/show_pathway?hsa04360+2771+7852+5879+4773+5747+998+5058+387+3688+2048+2534+10154+23654+5361+10512+10501+54910+64218+8829+3897+8440+6714+3611+7225+7474+81029+1808+2242+1072+6237+5335+3983+10627
Alzheimer disease	5010	356	51	6.58041e-08	-5.88275	0.353	4.31543e-07	1.94382e-06	8.97609e-05	Inhibited	http://www.genome.jp/dbget-bin/show_pathway?hsa05010+102+6868+7124+54205+374291+4695+4711+4723+4725+1537+7384+7385+7388+518+1337+1350+9377+489+2776+5331+824+8851+7132+805+808+91860+322+3553+10313+57142+468+89953+10376+7846+84790+10383+203068+1499+7474+81029+1536+1435+10000+10105+7494+5685+5686+5687+5689+5694+5704
Pertussis	5133	76	20	4.34246e-08	3.34295	0.545	4.39229e-07	1.94382e-06	9.13597e-05	Activated	http://www.genome.jp/dbget-bin/show_pathway?hsa05133+3684+3688+3689+805+808+91860+23643+3553+2771+3576+3678+387+1072+5603+2353+7124+3654+353376+929+3394
TNF signaling pathway	4668	112	25	3.46679e-08	-1.28314	0.726	4.65566e-07	1.9675e-06	9.68377e-05	Inhibited	http://www.genome.jp/dbget-bin/show_pathway?hsa04668+7124+7132+5603+468+9586+1051+2353+6347+6352+2920+2921+1435+182+3553+602+9021+3726+4318+4323+1906+64127+3383+10000+7187+8837
Legionellosis	5134	57	17	5.94512e-08	2.75418	0.43	4.72476e-07	1.9675e-06	9.8275e-05	Activated	http://www.genome.jp/dbget-bin/show_pathway?hsa05134+3553+4671+375+7415+54205+3684+3689+4791+3303+3304+3312+7097+929+7124+3576+2920+2921
NOD-like receptor signaling pathway	4621	180	33	4.3449e-08	5.5004	0.589	4.72956e-07	1.9675e-06	9.83749e-05	Activated	http://www.genome.jp/dbget-bin/show_pathway?hsa04621+64127+22861+3553+3320+3326+5603+9051+4671+5027+51393+7226+7187+5331+6772+118429+387+7295+10010+1536+1535+10135+340061+64170+114769+5580+596+7124+3576+2920+2921+6347+6352+7531
Viral protein interaction with cytokine and cytokine receptor	4061	98	23	4.50036e-08	-0.520138	0.898	7.28412e-07	2.97078e-06	0.00015151	Inhibited	http://www.genome.jp/dbget-bin/show_pathway?hsa04061+6352+1230+6347+729230+6369+6367+9560+1234+2920+2921+3576+2833+7852+3588+3561+3560+8807+1435+1436+4055+8740+7132+7124
Neurotrophin signaling pathway	4722	119	25	1.22589e-07	-6.39369	0.479	1.03644e-06	4.14576e-06	0.000215579	Inhibited	http://www.genome.jp/dbget-bin/show_pathway?hsa04722+5335+2885+5580+10000+6196+2889+5906+5908+4794+468+387+5603+396+397+10019+998+5879+11213+3654+3656+7531+596+805+808+91860
Viral carcinogenesis	5203	201	35	6.58262e-08	0	1	1.15434e-06	4.53026e-06	0.000240104	Inhibited	http://www.genome.jp/dbget-bin/show_pathway?hsa05203+5829+5925+7187+6714+1642+468+9586+6774+4791+1959+1030+4067+894+1234+10971+7531+7533+7534+27044+1026+5315+9734+9759+998+5879+387+2934+2958+4055+5566+2885+6672+3017+8346+85236
Amoebiasis	5146	102	22	4.26233e-07	3.86885	0.167	1.24268e-06	4.78662e-06	0.000258477	Activated	http://www.genome.jp/dbget-bin/show_pathway?hsa05146+3553+2335+3914+3576+2920+2921+7850+7124+7097+102723407+338382+5868+3315+929+3684+3689+5052+2769+2776+5331+5566+5747
Hepatitis B	5161	162	30	1.39585e-07	-33.0323	0.545	1.32304e-06	5.0035e-06	0.000275193	Inhibited	http://www.genome.jp/dbget-bin/show_pathway?hsa05161+54205+2353+4318+6774+468+9586+3576+2185+6714+2885+537+4773+7124+10000+596+1642+10971+7534+7046+1026+1959+6772+1643+3654+7097+5603+5925+7187+353376+6778
Transcriptional misregulation in cancer	5202	192	32	6.54899e-07	-0.729347	0.147	1.65162e-06	6.13459e-06	0.000343537	Inhibited	http://www.genome.jp/dbget-bin/show_pathway?hsa05202+6760+7030+3398+3560+1026+1051+64332+3576+2119+4318+7850+6256+3728+597+6688+929+3684+5087+2120+55589+5218+894+3695+102723407+5747+84444+1848+1436+64919+3021+1643+4286
Human papillomavirus infection	5165	331	48	1.09125e-07	-0.975289	0.931	1.73751e-06	6.34038e-06	0.000361401	Inhibited	http://www.genome.jp/dbget-bin/show_pathway?hsa05165+6009+10000+2885+1026+22801+3678+3685+3688+3693+3695+3696+2335+3914+6696+7057+5747+7124+7132+998+5829+5925+894+182+4854+7187+3955+4242+6772+8638+10312+155066+51606+523+526+527+528+535+537+8992+5566+9586+5515+5527+1499+7474+81029+5315+10474
AGE-RAGE signaling pathway in diabetic complications	4933	100	22	2.9604e-07	2.45116	0.705	3.41913e-06	1.22617e-05	0.000711178	Activated	http://www.genome.jp/dbget-bin/show_pathway?hsa04933+1536+5603+7046+4087+1906+7056+3553+7124+3383+3576+6772+6774+596+10000+5879+998+6347+5054+5580+5331+5335+2335
Estrogen signaling pathway	4915	137	26	5.68971e-07	-9.19746	0.406	3.76091e-06	1.32588e-05	0.000782269	Inhibited	http://www.genome.jp/dbget-bin/show_pathway?hsa04915+6714+4318+1839+2353+5566+468+9586+2776+5331+5580+10000+2885+3320+3326+7184+2289+3303+3304+3312+2771+805+808+91860+8202+596+7039
Sphingolipid signaling pathway	4071	119	24	4.82364e-07	-5.05961	0.562	4.37017e-06	1.51499e-05	0.000908995	Inhibited	http://www.genome.jp/dbget-bin/show_pathway?hsa04071+10000+2771+2776+2768+5331+387+7124+29956+56624+4363+5515+5527+6609+130367+5603+596+8879+166929+5879+7132+2205+2207+5338+2534
T cell receptor signaling pathway	4660	104	22	6.07194e-07	5.21257	0.583	5.61222e-06	1.91368e-05	0.00116734	Activated	http://www.genome.jp/dbget-bin/show_pathway?hsa04660+7124+4794+10000+2885+2353+4773+7006+5335+27040+387+998+5058+8440+3937+7535+916+919+2534+920+925+5777+5603
PD-L1 expression and PD-1 checkpoint pathway in cancer	5235	89	20	7.06594e-07	-7.10161	0.577	6.40615e-06	2.14916e-05	0.00133248	Inhibited	http://www.genome.jp/dbget-bin/show_pathway?hsa05235+4794+10000+2353+4773+5335+7535+916+919+5777+3459+3460+6772+6774+7097+5603+27436+3091+353376+920+27040
Non-alcoholic fatty liver disease	4932	145	26	1.7545e-06	-6.74274	0.362	9.69806e-06	3.2019e-05	0.0020172	Inhibited	http://www.genome.jp/dbget-bin/show_pathway?hsa04932+10000+7124+9021+53632+51094+54205+468+3576+3553+998+5879+1337+1350+9377+374291+4695+4711+4723+4725+1537+7384+7385+7388+7494+6256+7132
B cell receptor signaling pathway	4662	82	18	3.58875e-06	6.5466	0.22	1.18838e-05	3.86223e-05	0.00247183	Activated	http://www.genome.jp/dbget-bin/show_pathway?hsa04662+4794+10000+975+2353+4773+5879+695+4067+102723407+5777+933+102725035+10288+10859+11006+2885+118788+27071
Amyotrophic lateral sclerosis	5014	351	47	1.518e-06	-2.23567	0.586	1.32832e-05	4.25063e-05	0.00276291	Inhibited	http://www.genome.jp/dbget-bin/show_pathway?hsa05014+54205+7124+596+7132+5603+5879+5868+374291+4695+4711+4723+4725+1537+7384+7385+7388+1337+1350+9377+518+468+7494+3309+89953+10376+7846+84790+10383+203068+5685+5686+5687+5689+5694+5704+8878+10010+10121+10540+7415+400916+23636+5216+60+71+310+311
Natural killer cell mediated cytotoxicity	4650	125	24	1.22925e-06	-3.89109	0.797	1.45351e-05	4.57912e-05	0.00302329	Inhibited	http://www.genome.jp/dbget-bin/show_pathway?hsa04650+102723407+4773+2534+3459+3460+5335+27040+7124+6452+2185+3937+7535+117157+10870+919+2207+7305+5777+962+3383+2885+5058+5879+3689
Oxytocin signaling pathway	4921	154	26	5.56013e-06	-8.92362	0.179	1.47501e-05	4.57912e-05	0.00306801	Inhibited	http://www.genome.jp/dbget-bin/show_pathway?hsa04921+2776+805+808+91860+5566+5331+8605+8536+140465+4637+60+71+387+5500+10645+53632+4773+5997+2353+7226+2771+23533+5294+6714+1026+3759
Toll-like receptor signaling pathway	4620	102	21	1.73133e-06	2.77665	0.722	1.82407e-05	5.57952e-05	0.00379407	Activated	http://www.genome.jp/dbget-bin/show_pathway?hsa04620+3654+6696+7187+3663+5603+3576+5879+3553+6352+10000+6772+7124+7097+23643+7096+10333+353376+929+51311+2353+9560
Fc epsilon RI signaling pathway	4664	68	16	4.75488e-06	6.30258	0.421	2.82684e-05	8.5215e-05	0.00587983	Activated	http://www.genome.jp/dbget-bin/show_pathway?hsa04664+102723407+2207+2205+2534+7124+10000+5603+3937+695+4067+27040+5335+2885+8605+5879+240
Staphylococcus aureus infection	5150	95	19	8.29574e-06	5.04436	0.264	3.07302e-05	9.13127e-05	0.00639189	Activated	http://www.genome.jp/dbget-bin/show_pathway?hsa05150+728+2357+102723407+3108+3109+3113+3115+3117+3119+3122+3123+3125+719+3383+3689+3684+5724+2358+2359
Influenza A	5164	171	28	4.55029e-06	4.68362	0.519	3.29589e-05	9.65556e-05	0.00685545	Activated	http://www.genome.jp/dbget-bin/show_pathway?hsa05164+10000+3553+6772+4261+3108+3109+3113+3115+3117+3119+3122+3123+3125+9021+6352+3576+3383+7124+3836+60+71+6347+8766+3459+3460+7132+7187+54205
Arrhythmogenic right ventricular cardiomyopathy	5412	77	15	9.90222e-05	-2.0766	0.028	3.82503e-05	0.000110501	0.00795606	Inhibited	http://www.genome.jp/dbget-bin/show_pathway?hsa05412+489+6546+4000+3728+22801+3678+3685+3688+3693+3695+3696+60+71+1495+1499
Huntington disease	5016	293	40	5.54337e-06	1.11876	0.516	3.93719e-05	0.000112183	0.00818935	Activated	http://www.genome.jp/dbget-bin/show_pathway?hsa05016+374291+4695+4711+4723+4725+1537+7384+7385+7388+1337+1350+9377+518+3064+23186+2776+5331+10105+54205+6648+1211+1213+1175+10121+10540+7052+9586+89953+6507+10376+7846+84790+10383+203068+5685+5686+5687+5689+5694+5704
Apelin signaling pathway	4371	137	23	2.074e-05	-11.0628	0.188	5.24618e-05	0.00014746	0.010912	Inhibited	http://www.genome.jp/dbget-bin/show_pathway?hsa04371+53632+5054+2771+2782+2783+2790+23533+5294+10000+5331+6237+7046+6546+5566+9759+6696+4854+182+4087+2776+805+808+91860
Necroptosis	4217	159	24	8.18732e-05	-17.8686	0.049	5.38634e-05	0.000149381	0.0112036	Inhibited	http://www.genome.jp/dbget-bin/show_pathway?hsa04217+7124+7132+3459+3460+8837+353376+6772+6774+6778+3320+3326+5836+6609+3553+2495+824+8334+9555+596+8605+1536+27243+91782+8878
Malaria	5144	50	13	1.14544e-05	-0.959503	0.378	5.78021e-05	0.000158195	0.0120228	Inhibited	http://www.genome.jp/dbget-bin/show_pathway?hsa05144+3383+6383+975+948+5175+3039+7097+6347+7124+3689+7057+3553+3576
Dilated cardiomyopathy	5414	96	16	0.000390406	5.94171	0.013	6.69487e-05	0.000180848	0.0139253	Activated	http://www.genome.jp/dbget-bin/show_pathway?hsa05414+489+6546+22801+3678+3685+3688+3693+3695+3696+4000+7170+102723407+5566+60+71+7124
Intestinal immune network for IgA production	4672	48	13	7.026e-06	-0.221735	0.831	7.61998e-05	0.000203199	0.0158496	Inhibited	http://www.genome.jp/dbget-bin/show_pathway?hsa04672+3108+3109+3113+3115+3117+3119+3122+3123+3125+3695+102723407+4055+7852
GnRH signaling pathway	4912	93	17	8.09388e-05	15.3345	0.101	0.000103938	0.00027366	0.0216192	Activated	http://www.genome.jp/dbget-bin/show_pathway?hsa04912+5580+5331+998+468+5603+8605+805+808+91860+2776+4323+5338+6714+5566+2885+1839+2185
Tight junction	4530	161	24	0.000100032	-10.8863	0.1	0.000125166	0.000325431	0.0260345	Inhibited	http://www.genome.jp/dbget-bin/show_pathway?hsa04530+998+387+5879+5906+5515+60+71+5566+7408+6714+8531+4478+53632+10376+7846+84790+10096+10097+3308+51762+3688+10627+140465+4637
Cholesterol metabolism	4979	50	13	1.14544e-05	0	1	0.000141772	0.000364057	0.0294886	Inhibited	http://www.genome.jp/dbget-bin/show_pathway?hsa04979+341+336+6646+3949+948+26119+3988+10948+9218+114879+10577+706+1593
Phospholipase D signaling pathway	4072	148	24	2.50627e-05	-6.48607	0.532	0.000163004	0.000413472	0.0339047	Inhibited	http://www.genome.jp/dbget-bin/show_pathway?hsa04072+6237+2885+10000+387+10161+5335+5338+5331+6009+23533+5294+375+2185+2768+8605+160851+8527+56034+3576+102723407+2534+2205+2207+56895
Thermogenesis	4714	218	31	2.71768e-05	5.7717	0.524	0.000173158	0.000433937	0.0360168	Activated	http://www.genome.jp/dbget-bin/show_pathway?hsa04714+9586+5566+5603+57492+60+6604+71+8289+1374+9658+6196+6009+2885+2180+2182+53632+1337+1350+1352+1537+374291+4695+4711+4723+4725+55744+7384+7385+7388+9377+518
Allograft rejection	5330	38	11	1.78276e-05	0.141389	0.97	0.000206911	0.000512352	0.0430376	Activated	http://www.genome.jp/dbget-bin/show_pathway?hsa05330+3108+3109+3113+3115+3117+3119+3122+3123+3125+102723407+7124
IL-17 signaling pathway	4657	94	18	2.64604e-05	-0.474086	0.734	0.000230132	0.000559275	0.0478676	Inhibited	http://www.genome.jp/dbget-bin/show_pathway?hsa04657+2353+3727+7187+3320+3326+7184+5597+5603+1051+2920+2921+6347+4318+3576+7124+6279+6280+3553
Autophagy - animal	4140	137	22	6.23767e-05	-7.9705	0.313	0.000231239	0.000559275	0.0480976	Inhibited	http://www.genome.jp/dbget-bin/show_pathway?hsa04140+10000+6237+3091+5580+6009+5515+64121+10645+5566+596+51100+64419+1612+10533+8837+64422+3920+338382+1514+81671+8878+10010
JAK-STAT signaling pathway	4630	162	24	0.000110392	8.02912	0.183	0.000238577	0.000570391	0.049624	Activated	http://www.genome.jp/dbget-bin/show_pathway?hsa04630+10000+2885+596+9021+6772+6774+6778+5777+1438+1439+1441+3459+3460+3560+3561+3563+3566+3581+3588+3597+64109+894+1026+5008
Apoptosis	4210	136	22	5.56905e-05	-5.18108	0.449	0.000289969	0.000685382	0.0603136	Inhibited	http://www.genome.jp/dbget-bin/show_pathway?hsa04210+596+54205+824+10000+8837+1439+3563+7132+7124+4000+597+2353+1512+1514+1520+1522+468+60+71+10376+7846+84790
Graft-versus-host disease	5332	40	11	3.04037e-05	0	1	0.000346631	0.000810103	0.0720992	Inhibited	http://www.genome.jp/dbget-bin/show_pathway?hsa05332+3108+3109+3113+3115+3117+3119+3122+3123+3125+7124+3553
HIF-1 signaling pathway	4066	109	19	6.22925e-05	-3.85139	0.601	0.000419035	0.000968436	0.0871593	Inhibited	http://www.genome.jp/dbget-bin/show_pathway?hsa04066+3091+10000+1536+5335+3098+3099+2023+7037+5054+7076+1906+4055+3459+3460+6774+9470+8569+596+1026
Small cell lung cancer	5222	92	14	0.00217004	15.7376	0.018	0.000435542	0.000995524	0.0905927	Activated	http://www.genome.jp/dbget-bin/show_pathway?hsa05222+3688+3685+6256+10000+5747+54205+2335+3914+596+7187+5925+1030+1026+1643
PPAR signaling pathway	3320	76	15	8.47088e-05	-0.755998	0.467	0.000440597	0.000996132	0.0916441	Inhibited	http://www.genome.jp/dbget-bin/show_pathway?hsa03320+2710+123+948+2171+6256+34+1374+2180+2182+4973+3611+336+1593+7316+1622
Relaxin signaling pathway	4926	129	20	0.000215149	-21.3479	0.246	0.000574075	0.00128395	0.119408	Inhibited	http://www.genome.jp/dbget-bin/show_pathway?hsa04926+10000+2782+2783+2790+468+9586+5566+1906+2771+4318+4087+6714+5331+2353+2769+7046+5603+2885+408+409
Insulin resistance	4931	108	17	0.000519188	9.4703	0.117	0.000650508	0.00143784	0.135306	Activated	http://www.genome.jp/dbget-bin/show_pathway?hsa04931+7124+7132+11000+10000+5580+948+6774+9021+5500+5770+6196+133522+5836+8473+9586+53632+1374
MicroRNAs in cancer	5206	161	22	0.000656704	0		0.000656704	0.00143784	0.136594	Inhibited	http://www.genome.jp/dbget-bin/show_pathway?hsa05206+6624+27250+4318+894+9759+27086+596+9839+1591+6774+1786+4854+960+7431+4082+1026+3678+387+4363+7057+2885+5335
Type I diabetes mellitus	4940	43	11	6.32845e-05	0	1	0.000675111	0.00146274	0.140423	Inhibited	http://www.genome.jp/dbget-bin/show_pathway?hsa04940+3108+3109+3113+3115+3117+3119+3122+3123+3125+3553+7124
Adipocytokine signaling pathway	4920	69	14	0.000105824	-1.50803	0.62	0.00069756	0.0014958	0.145093	Inhibited	http://www.genome.jp/dbget-bin/show_pathway?hsa04920+4794+9021+1374+2180+2182+53632+51094+10645+6256+6774+10000+7132+948+7124
Dopaminergic synapse	4728	132	21	0.000104061	-0.564406	0.853	0.000916892	0.00194606	0.190714	Inhibited	http://www.genome.jp/dbget-bin/show_pathway?hsa04728+5566+2776+5331+2771+2782+2783+2790+10000+468+9586+5603+1312+2353+408+409+5515+5527+5500+805+808+91860
Prostate cancer	5215	97	17	0.000138972	-0.621438	0.948	0.00130885	0.00272928	0.27224	Inhibited	http://www.genome.jp/dbget-bin/show_pathway?hsa05215+596+1026+1499+468+9586+56034+7039+5925+2885+3320+3326+7184+10000+2950+2119+4318+7850
Hippo signaling pathway	4390	157	22	0.000463565	-7.65221	0.285	0.00131215	0.00272928	0.272928	Inhibited	http://www.genome.jp/dbget-bin/show_pathway?hsa04390+1495+5500+10971+7531+7533+7534+55233+60+71+4087+3689+7046+4092+5054+7474+81029+1499+85407+894+654+3398+5515
Cellular senescence	4218	156	22	0.000423846	4.88842	0.369	0.00152694	0.00314459	0.317604	Activated	http://www.genome.jp/dbget-bin/show_pathway?hsa04218+83593+5500+10000+6009+6237+2113+894+1026+5925+5603+8878+677+824+805+808+91860+4773+3576+4087+7046+5054+1030
Insulin signaling pathway	4910	137	21	0.000178253	-0.671738	0.963	0.00165993	0.00338497	0.345266	Inhibited	http://www.genome.jp/dbget-bin/show_pathway?hsa04910+5770+9021+8569+53632+5500+5257+805+808+91860+5566+5836+9470+2885+2203+6009+10000+23433+2889+3098+3099+10211
TGF-beta signaling pathway	4350	94	15	0.000935357	-8.56224	0.196	0.00176074	0.00355567	0.366234	Inhibited	http://www.genome.jp/dbget-bin/show_pathway?hsa04350+7057+92+91+4087+4092+1030+3398+90+5515+387+64750+7046+7124+654+57817
Hepatocellular carcinoma	5225	166	23	0.000410731	-5.63184	0.485	0.00189666	0.00379333	0.394506	Inhibited	http://www.genome.jp/dbget-bin/show_pathway?hsa05225+2885+10000+1499+7474+81029+5925+1026+1643+7039+5335+4087+7046+57492+8289+4780+9817+1728+2946+2950+60+71+55274+6604
Systemic lupus erythematosus	5322	134	17	0.00553686	4.69646	0.039	0.00203856	0.00401302	0.424021	Activated	http://www.genome.jp/dbget-bin/show_pathway?hsa05322+102723407+7124+3108+3109+3113+3115+3117+3119+3122+3123+3125+8334+9555+3017+8346+85236+3021
mTOR signaling pathway	4150	154	20	0.002104	-17.21	0.103	0.0020451	0.00401302	0.42538	Inhibited	http://www.genome.jp/dbget-bin/show_pathway?hsa04150+10000+6009+387+6446+64121+6196+2885+9470+7124+7132+8140+6520+51606+523+526+528+7474+81029+51719+652968
Central carbon metabolism in cancer	5230	70	11	0.00484693	19.0366	0.06	0.00265888	0.00516866	0.553046	Activated	http://www.genome.jp/dbget-bin/show_pathway?hsa05230+9123+3091+5315+5979+10000+3098+3099+6510+8140+2539+3418
Choline metabolism in cancer	5231	98	15	0.00144589	-5.88057	0.207	0.00272783	0.0052536	0.567389	Inhibited	http://www.genome.jp/dbget-bin/show_pathway?hsa05231+10000+2885+56034+23446+6583+5335+5130+8605+5338+6009+160851+8527+5879+2353+3091
Hepatitis C	5160	156	21	0.00104595	7.13811	0.307	0.00290401	0.0055416	0.604034	Activated	http://www.genome.jp/dbget-bin/show_pathway?hsa05160+7187+6772+975+9021+5515+2885+10000+1026+7124+7132+6256+3949+6774+10971+7531+7533+7534+1499+5925+54205+8837
ECM-receptor interaction	4512	88	15	0.000458254	0.941909	0.73	0.00301167	0.00569479	0.626426	Activated	http://www.genome.jp/dbget-bin/show_pathway?hsa04512+3914+6696+2335+7057+3688+3685+948+6385+3696+3693+3695+22801+3678+960+375790
Renal cell carcinoma	5211	69	13	0.000398577	-0.268819	0.932	0.00330539	0.00619388	0.68752	Inhibited	http://www.genome.jp/dbget-bin/show_pathway?hsa05211+3091+7039+5879+2889+2885+5058+5906+5908+998+2113+10000+7030+1026
VEGF signaling pathway	4370	59	11	0.00119503	4.1381	0.385	0.00399545	0.00742012	0.831053	Activated	http://www.genome.jp/dbget-bin/show_pathway?hsa04370+998+5335+8605+3315+10000+4773+5747+5603+5829+6714+5879
Adrenergic signaling in cardiomyocytes	4261	149	20	0.00140884	-4.58606	0.375	0.0045149	0.00831061	0.939099	Inhibited	http://www.genome.jp/dbget-bin/show_pathway?hsa04261+6546+489+7170+2771+5566+23533+5294+10000+468+9586+5500+5515+5527+805+808+91860+2776+5331+5603+596
Renin secretion	4924	69	11	0.00433115	4.65304	0.131	0.00480826	0.00877296	1	Activated	http://www.genome.jp/dbget-bin/show_pathway?hsa04924+5566+2771+2776+5331+1636+5732+3759+805+808+91860+1906
Alcoholism	5034	185	21	0.00808744	-14.8695	0.079	0.00533855	0.00965582	1	Inhibited	http://www.genome.jp/dbget-bin/show_pathway?hsa05034+5500+5566+468+9586+9734+9759+805+808+91860+10645+2771+2782+2783+2790+8334+9555+3017+8346+85236+3021+2885
Bladder cancer	5219	41	9	0.000981725	1.32208	0.663	0.00542653	0.00973034	1	Activated	http://www.genome.jp/dbget-bin/show_pathway?hsa05219+4318+1890+3576+7057+1026+1612+5925+1839+6714
Colorectal cancer	5210	62	11	0.00181927	-1.68483	0.465	0.00683116	0.0121443	1	Inhibited	http://www.genome.jp/dbget-bin/show_pathway?hsa05210+23533+5294+4087+7046+387+5879+2353+54205+596+1499+10000
Colorectal cancer	5210	62	11	0.00181927	-1.53781	0.47	0.00689547	0.0121547	1	Inhibited	http://www.genome.jp/dbget-bin/show_pathway?hsa05210+23533+5294+4087+7046+387+5879+2353+54205+596+1499+10000
Vasopressin-regulated water reabsorption	4962	44	9	0.00166982	-1.28069	0.53	0.00710653	0.0124215	1	Inhibited	http://www.genome.jp/dbget-bin/show_pathway?hsa04962+5566+9586+396+397+8766+5868+10540+1781+8655
African trypanosomiasis	5143	37	8	0.00206243	-0.915565	0.439	0.00724972	0.0125662	1	Inhibited	http://www.genome.jp/dbget-bin/show_pathway?hsa05143+7124+3553+102723407+3383+3039+3620+2776+5331
Endocrine resistance	1522	96	15	0.00116732	2.68972	0.808	0.00751372	0.0129161	1	Activated	http://www.genome.jp/dbget-bin/show_pathway?hsa01522+6714+4318+1839+8202+5566+2885+10000+5603+182+4854+1026+5925+2353+596+5747
Aldosterone synthesis and secretion	4925	98	12	0.023136	-9.08253	0.044	0.00803182	0.0136936	1	Inhibited	http://www.genome.jp/dbget-bin/show_pathway?hsa04925+5331+2776+468+9586+805+808+91860+23683+8536+5566+747+3949
Oocyte meiosis	4114	127	16	0.00746085	10.5427	0.147	0.00857151	0.0144949	1	Activated	http://www.genome.jp/dbget-bin/show_pathway?hsa04114+10459+6196+805+808+91860+5566+10971+7531+7533+7534+5500+5603+9700+10734+5527+5515
Thyroid hormone signaling pathway	4919	121	17	0.00189633	-2.00966	0.593	0.00876048	0.014695	1	Inhibited	http://www.genome.jp/dbget-bin/show_pathway?hsa04919+3685+10000+1499+5331+5335+6772+3091+489+5566+60+71+6256+8202+9282+6009+6714+4854
Vascular smooth muscle contraction	4270	134	18	0.00235919	4.76387	0.484	0.00887801	0.014773	1	Activated	http://www.genome.jp/dbget-bin/show_pathway?hsa04270+140465+4637+5500+5580+387+9138+9826+2776+2768+5331+805+808+91860+8605+5566+5739+1906+133
ErbB signaling pathway	4012	85	12	0.00799934	12.2637	0.153	0.00943101	0.0155687	1	Activated	http://www.genome.jp/dbget-bin/show_pathway?hsa04012+2885+1026+5058+8440+7039+5747+5335+1839+2069+27+10000+6714
Pancreatic cancer	5212	76	12	0.00320127	3.79948	0.391	0.0096171	0.0157508	1	Activated	http://www.genome.jp/dbget-bin/show_pathway?hsa05212+10000+5879+5338+7039+6774+6772+998+5925+7046+4087+1026+1643
Complement and coagulation cascades	4610	85	9	0.0950219	9.52199	0.014	0.0101401	0.0164776	1	Activated	http://www.genome.jp/dbget-bin/show_pathway?hsa04610+5054+5055+7056+5265+3684+3689+3687+728+719
Growth hormone synthesis, secretion and action	4935	119	16	0.00396722	-14.5832	0.379	0.0112767	0.0181826	1	Inhibited	http://www.genome.jp/dbget-bin/show_pathway?hsa04935+5335+5331+2776+5566+468+9586+10000+9021+2353+3726+5747+5603+6772+6774+2771+2885
cGMP-PKG signaling pathway	4022	166	21	0.00228891	-2.62121	0.693	0.0118116	0.0188985	1	Inhibited	http://www.genome.jp/dbget-bin/show_pathway?hsa04022+5500+5997+5331+387+2776+7225+4773+489+468+9586+7408+6546+23533+5294+10000+10105+805+808+91860+2771+2768
Gastric acid secretion	4971	76	12	0.00320127	-1.34672	0.529	0.0124995	0.0198465	1	Inhibited	http://www.genome.jp/dbget-bin/show_pathway?hsa04971+5566+2776+5331+760+2771+3759+3772+60+71+805+808+91860
Autoimmune thyroid disease	5320	53	10	0.00179485	0	1	0.0131434	0.0206235	1	Inhibited	http://www.genome.jp/dbget-bin/show_pathway?hsa05320+3108+3109+3113+3115+3117+3119+3122+3123+3125+102723407
Gap junction	4540	88	12	0.0104754	-8.58954	0.172	0.0131872	0.0206235	1	Inhibited	http://www.genome.jp/dbget-bin/show_pathway?hsa04540+2771+5566+10383+203068+6714+10376+7846+84790+2885+56034+2776+5331
Cholinergic synapse	4725	113	16	0.00234362	1.44047	0.799	0.013633	0.0211617	1	Activated	http://www.genome.jp/dbget-bin/show_pathway?hsa04725+5566+2776+5331+2771+2782+2783+2790+3759+468+9586+10000+596+23533+5294+2353+2534
Prion diseases	5020	35	7	0.00612208	1.62824	0.356	0.0155367	0.023938	1	Activated	http://www.genome.jp/dbget-bin/show_pathway?hsa05020+5621+5566+2534+6352+3553+3303+3309
Non-small cell lung cancer	5223	68	11	0.00385996	3.25692	0.6	0.0163692	0.0250352	1	Activated	http://www.genome.jp/dbget-bin/show_pathway?hsa05223+10000+5335+7039+5925+2885+6256+83593+27436+6774+1026+1643
Long-term potentiation	4720	67	11	0.00343058	-3.06051	0.698	0.0168446	0.0255743	1	Inhibited	http://www.genome.jp/dbget-bin/show_pathway?hsa04720+805+808+91860+6196+468+5566+5500+5906+5908+2776+5331
Notch signaling pathway	4330	53	9	0.00621623	-4.29631	0.398	0.0173231	0.0261102	1	Inhibited	http://www.genome.jp/dbget-bin/show_pathway?hsa04330+9612+6868+1840+23220+182+4854+3955+4242+6310
Glucagon signaling pathway	4922	106	15	0.0031769	0.379128	0.902	0.0196434	0.0293945	1	Activated	http://www.genome.jp/dbget-bin/show_pathway?hsa04922+5315+5566+5836+2776+5331+468+9586+10000+1374+5257+805+808+91860+2203+53632
Acute myeloid leukemia	5221	67	10	0.010135	-2.88063	0.288	0.0199551	0.0296476	1	Inhibited	http://www.genome.jp/dbget-bin/show_pathway?hsa05221+6688+6774+3728+2885+10000+597+929+3684+1848+1436
Measles	5162	139	18	0.00352719	-0.13445	0.984	0.023127	0.0341164	1	Inhibited	http://www.genome.jp/dbget-bin/show_pathway?hsa05162+3654+7097+6772+4478+3560+3561+916+10000+3303+3304+3312+6774+3553+894+2353+54205+596+7187
Hedgehog signaling pathway	4340	50	9	0.00417522	-0.386548	0.848	0.0235217	0.034346	1	Inhibited	http://www.genome.jp/dbget-bin/show_pathway?hsa04340+5566+51684+64750+157+408+409+894+596+23295
AMPK signaling pathway	4152	120	16	0.0043112	-0.559884	0.825	0.0236129	0.034346	1	Inhibited	http://www.genome.jp/dbget-bin/show_pathway?hsa04152+53632+10000+51094+10645+1374+5210+2203+23216+51719+5515+5527+948+10890+5862+6009+9586
Herpes simplex virus 1 infection	5168	490	44	0.0159388	-9.38611	0.236	0.024762	0.0357674	1	Inhibited	http://www.genome.jp/dbget-bin/show_pathway?hsa05168+8740+29992+5199+7097+7124+3553+6347+6352+5452+6672+5500+3459+3460+6772+9021+972+3108+3109+3113+3115+3117+3119+3122+3123+3125+7132+3654+7187+340061+6891+2923+811+567+10000+6009+3678+6714+64170+10308+162993+163049+340252+54205+596
Mineral absorption	4978	59	10	0.00407902	0	1	0.0265214	0.0380445	1	Inhibited	http://www.genome.jp/dbget-bin/show_pathway?hsa04978+6546+4891+2495+7779+4494+4495+4496+475+65010+6550
Glioma	5214	75	11	0.00819678	-4.80206	0.533	0.0281061	0.0400416	1	Inhibited	http://www.genome.jp/dbget-bin/show_pathway?hsa05214+7039+805+808+91860+8536+2885+10000+5925+5335+1026+1643
Circadian entrainment	4713	97	11	0.0467817	-7.69706	0.148	0.0413538	0.0585143	1	Inhibited	http://www.genome.jp/dbget-bin/show_pathway?hsa04713+805+808+91860+5331+2776+2782+2783+2790+5566+2771+2353
Thyroid cancer	5216	37	7	0.00838234	-0.160778	0.934	0.0457995	0.0643669	1	Inhibited	http://www.genome.jp/dbget-bin/show_pathway?hsa05216+6256+1499+5979+8031+7170+1026+1643
Cushing syndrome	4934	155	16	0.0413116	-10.5543	0.199	0.0476906	0.0665748	1	Inhibited	http://www.genome.jp/dbget-bin/show_pathway?hsa04934+5331+2776+468+9586+5566+3949+5087+1499+2771+1026+5925+1030+5906+5908+7474+81029
Basal cell carcinoma	5217	63	6	0.217099	-11.6095	0.039	0.0488673	0.0677626	1	Inhibited	http://www.genome.jp/dbget-bin/show_pathway?hsa05217+7474+81029+51684+1499+1026+1643
FoxO signaling pathway	4068	130	15	0.0198891	-3.80877	0.48	0.053954	0.0743208	1	Inhibited	http://www.genome.jp/dbget-bin/show_pathway?hsa04068+53632+4303+10000+2885+894+1030+1026+10769+1263+6648+23678+6446+7046+6774+5603
Amphetamine addiction	5031	69	8	0.0741966	-4.21052	0.139	0.0574897	0.0786702	1	Inhibited	http://www.genome.jp/dbget-bin/show_pathway?hsa05031+805+808+91860+5566+468+9586+5500+2353
cAMP signaling pathway	4024	216	23	0.0121027	0.822409	0.863	0.0580896	0.0789715	1	Activated	http://www.genome.jp/dbget-bin/show_pathway?hsa04024+489+2867+8843+2771+5566+10000+805+808+91860+5906+5908+9586+387+5732+5141+5144+6237+5338+5500+2353+5879+5058+1906
Renin-angiotensin system	4614	23	5	0.0138503	0	1	0.0731217	0.0987618	1	Inhibited	http://www.genome.jp/dbget-bin/show_pathway?hsa04614+1636+57486+290+10159+5547
Melanogenesis	4916	101	12	0.02853	-6.49098	0.565	0.0826561	0.110368	1	Inhibited	http://www.genome.jp/dbget-bin/show_pathway?hsa04916+4286+5566+805+808+91860+2771+5331+1499+2776+7474+81029+1906
Calcium signaling pathway	4020	201	20	0.0347278	-3.55117	0.465	0.0827758	0.110368	1	Inhibited	http://www.genome.jp/dbget-bin/show_pathway?hsa04020+10105+6546+8536+2185+102723407+2769+2776+5027+5335+5257+5331+5724+7852+805+808+91860+489+5566+444+56034
Endocrine and other factor-regulated calcium reabsorption	4961	53	8	0.0191309	0.456024	0.855	0.0836348	0.110803	1	Activated	http://www.genome.jp/dbget-bin/show_pathway?hsa04961+6546+1211+1213+1175+8766+2776+5331+5566
Gastric cancer	5226	148	15	0.053718	-8.13242	0.378	0.0994329	0.130899	1	Inhibited	http://www.genome.jp/dbget-bin/show_pathway?hsa05226+2885+10000+1499+7474+81029+1026+1643+4087+7046+1495+3728+5925+596+1030+6256
Morphine addiction	5032	91	11	0.0313895	-0.693651	0.678	0.103216	0.135025	1	Inhibited	http://www.genome.jp/dbget-bin/show_pathway?hsa05032+5566+2771+2782+2783+2790+5141+5144+157+2869+408+409
Thyroid hormone synthesis	4918	75	9	0.0505872	-1.74218	0.473	0.113243	0.147216	1	Inhibited	http://www.genome.jp/dbget-bin/show_pathway?hsa04918+5566+2776+5331+53905+468+9586+3309+7184+2936
Cortisol synthesis and secretion	4927	65	7	0.122671	-2.73804	0.204	0.117314	0.151492	1	Inhibited	http://www.genome.jp/dbget-bin/show_pathway?hsa04927+5331+2776+468+9586+5566+3949+5087
Hippo signaling pathway - multiple species	4392	29	4	0.112536	1.80087	0.224	0.117989	0.151492	1	Activated	http://www.genome.jp/dbget-bin/show_pathway?hsa04392+55233+5058+83937+9770
Prolactin signaling pathway	4917	70	9	0.0346923	2.18637	0.762	0.122477	0.15629	1	Activated	http://www.genome.jp/dbget-bin/show_pathway?hsa04917+10000+6772+6774+6714+2885+5603+9021+894+2353
Type II diabetes mellitus	4930	46	6	0.0726773	2.77271	0.367	0.123337	0.156428	1	Activated	http://www.genome.jp/dbget-bin/show_pathway?hsa04930+5315+9021+5580+7124+3098+3099
Mitophagy - animal	4137	68	9	0.0294289	-0.422444	0.914	0.124153	0.156508	1	Inhibited	http://www.genome.jp/dbget-bin/show_pathway?hsa04137+8878+6714+4286+7030+338382+468+3091+6237+7316
p53 signaling pathway	4115	73	8	0.0958024	1.68741	0.295	0.12905	0.161701	1	Activated	http://www.genome.jp/dbget-bin/show_pathway?hsa04115+1643+3732+7057+5054+1026+54205+894+596
Glutamatergic synapse	4724	114	12	0.0625069	1.43124	0.465	0.131906	0.16429	1	Activated	http://www.genome.jp/dbget-bin/show_pathway?hsa04724+6507+81539+5566+2776+5331+2771+2782+2783+2790+157+8605+5338
Circadian rhythm	4710	31	4	0.13513	1.353	0.228	0.138025	0.170034	1	Activated	http://www.genome.jp/dbget-bin/show_pathway?hsa04710+6095+53632+79365+8553
Longevity regulating pathway	4211	89	10	0.0592062	-1.45601	0.521	0.138153	0.170034	1	Inhibited	http://www.genome.jp/dbget-bin/show_pathway?hsa04211+10000+5566+53632+468+9586+6648+6009+9470+51094+10645
Endometrial cancer	5213	58	7	0.0771861	-3.27663	0.42	0.143581	0.175676	1	Inhibited	http://www.genome.jp/dbget-bin/show_pathway?hsa05213+1499+1495+3611+2885+10000+1026+1643
Spinocerebellar ataxia	5017	132	14	0.0445168	0.54028	0.749	0.14674	0.17821	1	Activated	http://www.genome.jp/dbget-bin/show_pathway?hsa05017+5331+2776+6310+6095+10939+489+10000+7494+5685+5686+5687+5689+5694+5704
Progesterone-mediated oocyte maturation	4914	86	10	0.0488479	0.732039	0.688	0.147637	0.17821	1	Activated	http://www.genome.jp/dbget-bin/show_pathway?hsa04914+10000+10459+3320+3326+5566+6196+2771+5603+23533+5294
Serotonergic synapse	4726	113	11	0.110392	2.27287	0.306	0.148223	0.17821	1	Activated	http://www.genome.jp/dbget-bin/show_pathway?hsa04726+5566+2776+5331+2771+2782+2783+2790+8605+240+5742+1843
Progesterone-mediated oocyte maturation	4914	86	10	0.0488479	0.728641	0.703	0.150116	0.179448	1	Activated	http://www.genome.jp/dbget-bin/show_pathway?hsa04914+10000+10459+3320+3326+5566+6196+2771+5603+23533+5294
Longevity regulating pathway - multiple species	4213	62	8	0.0441623	0.479608	0.823	0.15682	0.186391	1	Activated	http://www.genome.jp/dbget-bin/show_pathway?hsa04213+10000+5566+53632+6648+3303+3304+3312+81570
Salivary secretion	4970	93	9	0.14292	-1.91907	0.317	0.185496	0.219222	1	Inhibited	http://www.genome.jp/dbget-bin/show_pathway?hsa04970+5566+2776+5331+805+808+91860+683+1471+4069
GABAergic synapse	4727	89	8	0.212318	1.39008	0.232	0.197558	0.232158	1	Activated	http://www.genome.jp/dbget-bin/show_pathway?hsa04727+2771+2782+2783+2790+5566+6714+92745+81539
Phototransduction	4744	28	4	0.101924	1.38176	0.517	0.207788	0.242809	1	Activated	http://www.genome.jp/dbget-bin/show_pathway?hsa04744+2782+805+808+91860
EGFR tyrosine kinase inhibitor resistance	1521	79	9	0.0662874	-1.60264	0.825	0.213615	0.248223	1	Inhibited	http://www.genome.jp/dbget-bin/show_pathway?hsa01521+7039+2885+5335+10000+6774+596+56034+6714+9470
Breast cancer	5224	147	13	0.151268	-9.79038	0.369	0.21689	0.250628	1	Inhibited	http://www.genome.jp/dbget-bin/show_pathway?hsa05224+8202+2885+182+4854+2353+10000+1499+7474+81029+5925+1026+4791+1643
Wnt signaling pathway	4310	160	12	0.332425	-4.2702	0.183	0.231144	0.265625	1	Inhibited	http://www.genome.jp/dbget-bin/show_pathway?hsa04310+4773+5331+7474+81029+5879+387+23002+894+56998+85407+1499+5566
Pancreatic secretion	4972	102	10	0.119712	-0.291638	0.536	0.240382	0.274723	1	Inhibited	http://www.genome.jp/dbget-bin/show_pathway?hsa04972+2776+5331+760+489+683+8766+5906+5908+387+5879
Retrograde endocannabinoid signaling	4723	141	14	0.0696701	0.0160794	0.934	0.242865	0.276044	1	Activated	http://www.genome.jp/dbget-bin/show_pathway?hsa04723+2776+5331+2771+2782+2783+2790+747+5566+5603+374291+4695+4711+4723+4725
Carbohydrate digestion and absorption	4973	47	5	0.182295	0.287614	0.362	0.24537	0.277375	1	Activated	http://www.genome.jp/dbget-bin/show_pathway?hsa04973+8972+3098+3099+10000+5331
Cocaine addiction	5030	49	5	0.205009	-1.57582	0.346	0.258623	0.290777	1	Inhibited	http://www.genome.jp/dbget-bin/show_pathway?hsa05030+5566+2771+468+9586+8851
Neuroactive ligand-receptor interaction	4080	341	16	0.928475	3.73416	0.077	0.260102	0.290866	1	Activated	http://www.genome.jp/dbget-bin/show_pathway?hsa04080+706+5027+7433+5724+10161+2859+5032+5739+5732+2357+2358+2359+728+719+1906+133
Long-term depression	4730	60	7	0.0889955	-0.661271	0.841	0.268869	0.299063	1	Inhibited	http://www.genome.jp/dbget-bin/show_pathway?hsa04730+5331+2776+8605+2768+2771+5515+4067
Autophagy - other	4136	32	3	0.33894	-1.24025	0.27	0.310348	0.342821	1	Inhibited	http://www.genome.jp/dbget-bin/show_pathway?hsa04136+5515+64422+10533
Olfactory transduction	4740	438	10	0.999985	10.9582	0.092	0.311506	0.342821	1	Activated	http://www.genome.jp/dbget-bin/show_pathway?hsa04740+2782+805+808+91860+5566+408+409+157+6546+5997
Cell cycle	4110	124	11	0.17369	7.77309	0.597	0.338694	0.370781	1	Activated	http://www.genome.jp/dbget-bin/show_pathway?hsa04110+10459+10971+7531+7533+7534+1026+9700+5925+1030+4087+894
Platinum drug resistance	1524	72	6	0.316446	1.52502	0.351	0.355162	0.386774	1	Activated	http://www.genome.jp/dbget-bin/show_pathway?hsa01524+596+54205+2946+2950+10000+1026
SNARE interactions in vesicular transport	4130	33	4	0.159386	-0.307046	0.785	0.385175	0.417273	1	Inhibited	http://www.genome.jp/dbget-bin/show_pathway?hsa04130+55850+8417+8773+9341
Antifolate resistance	1523	31	4	0.13513	0	1	0.405595	0.437118	1	Inhibited	http://www.genome.jp/dbget-bin/show_pathway?hsa01523+4363+8714+3553+7124
Regulation of lipolysis in adipocytes	4923	55	5	0.277832	1.44192	0.561	0.445579	0.477734	1	Activated	http://www.genome.jp/dbget-bin/show_pathway?hsa04923+5566+51099+2771+5742+10000
Insulin secretion	4911	86	5	0.654748	-2.18302	0.254	0.464647	0.495623	1	Inhibited	http://www.genome.jp/dbget-bin/show_pathway?hsa04911+5331+5566+2776+468+9586
Bile secretion	4976	90	7	0.357577	-0.431098	0.486	0.477893	0.504906	1	Inhibited	http://www.genome.jp/dbget-bin/show_pathway?hsa04976+366+760+5566+8714+6550+6256+3949
Ovarian steroidogenesis	4913	51	5	0.228594	-0.431098	0.761	0.478204	0.504906	1	Inhibited	http://www.genome.jp/dbget-bin/show_pathway?hsa04913+5566+3949+240+8605+654
Cytosolic DNA-sensing pathway	4623	62	4	0.570008	0.471916	0.311	0.483966	0.508409	1	Activated	http://www.genome.jp/dbget-bin/show_pathway?hsa04623+3553+340061+9560+6352
RIG-I-like receptor signaling pathway	4622	70	6	0.293615	-0.538283	0.779	0.56615	0.591755	1	Inhibited	http://www.genome.jp/dbget-bin/show_pathway?hsa04622+7187+10010+340061+5603+3576+7124
Chronic myeloid leukemia	5220	76	6	0.362791	0.908664	0.65	0.576497	0.597213	1	Activated	http://www.genome.jp/dbget-bin/show_pathway?hsa05220+7046+1026+2885+5925+10000+1643
Apoptosis - multiple species	4215	32	3	0.33894	0.598359	0.697	0.577114	0.597213	1	Activated	http://www.genome.jp/dbget-bin/show_pathway?hsa04215+54205+596+7132
Melanoma	5218	72	6	0.316446	-0.596879	0.923	0.65155	0.670903	1	Inhibited	http://www.genome.jp/dbget-bin/show_pathway?hsa05218+4286+56034+1026+5925+10000+1643
RNA degradation	3018	79	6	0.397796	0	1	0.764491	0.78332	1	Inhibited	http://www.genome.jp/dbget-bin/show_pathway?hsa03018+2023+23016+56915+22803+3313+7832
Homologous recombination	3440	41	3	0.495547	0	1	0.843467	0.860006	1	Inhibited	http://www.genome.jp/dbget-bin/show_pathway?hsa03440+57804+5932+580
RNA transport	3013	157	9	0.685384	0	1	0.944306	0.953474	1	Inhibited	http://www.genome.jp/dbget-bin/show_pathway?hsa03013+5901+6606+23636+6612+7341+84321+9470+1983+23191
RNA transport	3013	157	9	0.685384	0	1	0.944306	0.953474	1	Inhibited	http://www.genome.jp/dbget-bin/show_pathway?hsa03013+5901+6606+23636+6612+7341+84321+9470+1983+23191
Aldosterone-regulated sodium reabsorption	4960	37	1	0.914477	0	1	0.996234	0.999992	1	Inhibited	http://www.genome.jp/dbget-bin/show_pathway?hsa04960+6446
Taste transduction	4742	83	1	0.995998	0	1	0.999992	0.999992	1	Inhibited	http://www.genome.jp/dbget-bin/show_pathway?hsa04742+5566

## Sheet: 12x1 (850)
Name	ID	pSize	NDE	pNDE	tA	pPERT	pG	pGFdr	pGFWER	Status	KEGGLINK
Thermogenesis	04714	218	58	4.47225e-37	6.46756	0.735	2.79422e-35	5.72816e-33	5.72816e-33	Activated	http://www.genome.jp/dbget-bin/show_pathway?hsa04714+9586+5603+113+115+60+8110+6196+2180+11343+10975+1327+1329+1337+1345+1347+1350+1351+1537+27089+29078+29796+374291+4694+4697+4698+4700+4702+4704+4706+4709+4711+4713+4714+4715+4716+4719+4724+4725+51079+6390+6392+7381+7384+7385+7386+7388+9377+10476+10632+498+506+509+513+515+516+518+522+539
Parkinson disease	05012	236	58	5.27647e-35	3.15301	0.676	2.86489e-33	2.93651e-31	5.87302e-31	Activated	http://www.genome.jp/dbget-bin/show_pathway?hsa05012+54205+374291+4694+4697+4698+4700+4702+4704+4706+4709+4711+4713+4714+4715+4716+4719+4724+4725+51079+6390+6392+10975+1537+27089+29796+7381+7384+7385+7386+7388+1327+1329+1337+1345+1347+1350+1351+9377+10476+498+506+509+513+515+516+518+522+539+10105+292+7416+7417+51465+2771+3708+805+84617+7295
Huntington disease	05016	293	58	1.37217e-29	1.00103	0.737	6.85288e-28	4.6828e-26	1.40484e-25	Activated	http://www.genome.jp/dbget-bin/show_pathway?hsa05016+374291+4694+4697+4698+4700+4702+4704+4706+4709+4711+4713+4714+4715+4716+4719+4724+4725+51079+6390+6392+10975+1537+27089+29796+7381+7384+7385+7386+7388+1327+1329+1337+1345+1347+1350+1351+9377+10476+498+506+509+513+515+516+518+522+539+3064+3708+10105+292+7416+7417+54205+3092+7052+9586+84617
Alzheimer disease	05010	356	63	3.77809e-29	-0.939999	0.923	2.31987e-27	1.18893e-25	4.75574e-25	Inhibited	http://www.genome.jp/dbget-bin/show_pathway?hsa05010+5664+7124+54205+374291+4694+4697+4698+4700+4702+4704+4706+4709+4711+4713+4714+4715+4716+4719+4724+4725+51079+6390+6392+10975+1537+27089+29796+7381+7384+7385+7386+7388+10476+498+506+509+513+515+516+518+522+539+1327+1329+1337+1345+1347+1350+1351+9377+3708+348+805+4035+84617+10023+8321+81029+3643+10105+292+7416+7417
Non-alcoholic fatty liver disease	04932	145	42	8.42362e-29	-2.14343	0.857	4.75e-27	1.9475e-25	9.73751e-25	Inhibited	http://www.genome.jp/dbget-bin/show_pathway?hsa04932+7124+54205+3725+1327+1329+1337+1345+1347+1350+1351+9377+374291+4694+4697+4698+4700+4702+4704+4706+4709+4711+4713+4714+4715+4716+4719+4724+4725+51079+6390+6392+10975+1537+27089+29796+7381+7384+7385+7386+7388+6256+3643
Amyotrophic lateral sclerosis	05014	351	59	3.84128e-26	-3.20418	0.601	1.38587e-24	4.73505e-23	2.84103e-22	Inhibited	http://www.genome.jp/dbget-bin/show_pathway?hsa05014+10452+54205+7124+834+5603+374291+4694+4697+4698+4700+4702+4704+4706+4709+4711+4713+4714+4715+4716+4719+4724+4725+51079+6390+6392+10975+1537+27089+29796+7381+7384+7385+7386+7388+1327+1329+1337+1345+1347+1350+1351+9377+10476+498+506+509+513+515+516+518+522+539+84617+8878+7416+400916+60+145957+3084
Toxoplasmosis	05145	112	25	9.12594e-15	-3.45898	0.569	1.75987e-13	5.15391e-12	3.60774e-11	Inhibited	http://www.genome.jp/dbget-bin/show_pathway?hsa05145+3654+4792+5603+2771+7124+4261+3108+3109+3113+3115+3117+3119+3122+3123+240+54205+146850+23533+3914+3915+3918+3303+3459+10105+958
Tuberculosis	05152	180	29	5.105e-13	4.14229	0.723	1.09353e-11	2.80218e-10	2.24175e-09	Activated	http://www.genome.jp/dbget-bin/show_pathway?hsa05152+9902+1509+805+8877+2213+1051+4261+929+7096+7124+54205+972+3108+3109+3113+3115+3117+3119+3122+3123+4046+3687+3606+64127+64170+3459+3313+5603+3654
Retrograde endocannabinoid signaling	04723	141	25	2.29517e-12	-0.000116111	1	6.38062e-11	1.45336e-09	1.30803e-08	Inhibited	http://www.genome.jp/dbget-bin/show_pathway?hsa04723+3708+2771+747+11343+113+115+5603+374291+4694+4697+4698+4700+4702+4704+4706+4709+4711+4713+4714+4715+4716+4719+4724+4725+51079
Antigen processing and presentation	04612	72	15	5.72049e-09	-4.11469	0.052	6.82258e-09	1.39863e-07	1.39863e-06	Inhibited	http://www.genome.jp/dbget-bin/show_pathway?hsa04612+972+3108+3109+4261+1514+920+811+3113+3115+3117+3119+3122+3123+3303+7124
Th17 cell differentiation	04659	107	19	9.64214e-10	0.531493	0.957	2.01194e-08	3.74952e-07	4.12447e-06	Activated	http://www.genome.jp/dbget-bin/show_pathway?hsa04659+4792+5603+3725+920+3459+3108+3109+3113+3115+3117+3119+3122+3123+3554+50615+7046+3662+6256+3091
Staphylococcus aureus infection	05150	95	14	1.63355e-06	-22.01	0.001	3.46844e-08	5.92526e-07	7.11031e-06	Inhibited	http://www.genome.jp/dbget-bin/show_pathway?hsa05150+713+714+2357+2213+3108+3109+3113+3115+3117+3119+3122+3123+2358+2359
Inflammatory bowel disease	05321	65	14	1.1681e-08	-34.4336	0.192	4.69085e-08	7.39711e-07	9.61624e-06	Inhibited	http://www.genome.jp/dbget-bin/show_pathway?hsa05321+64127+7124+3108+3109+3113+3115+3117+3119+3122+3123+3459+3606+3725+50615
Systemic lupus erythematosus	05322	134	12	0.00111125	-12.6171	5e-06	1.11171e-07	1.62787e-06	2.27902e-05	Inhibited	http://www.genome.jp/dbget-bin/show_pathway?hsa05322+713+714+7124+3108+3109+3113+3115+3117+3119+3122+3123+958
Human T-cell leukemia virus 1 infection	05166	219	25	3.14079e-08	-9.72277	0.278	1.70754e-07	2.33364e-06	3.50047e-05	Inhibited	http://www.genome.jp/dbget-bin/show_pathway?hsa05166+811+292+7416+7417+113+115+9586+7046+1026+4792+958+3554+3725+1030+2114+3108+3109+3113+3115+3117+3119+3122+3123+7124+920
Leishmaniasis	05140	77	15	1.5087e-08	1.76668	0.783	2.27451e-07	2.91422e-06	4.66275e-05	Activated	http://www.genome.jp/dbget-bin/show_pathway?hsa05140+3108+3109+3113+3115+3117+3119+3122+3123+4792+7124+65108+5603+3654+3459+3725
Proteoglycans in cancer	05205	202	23	1.16266e-07	18.1088	0.189	4.09456e-07	4.70534e-06	8.39385e-05	Activated	http://www.genome.jp/dbget-bin/show_pathway?hsa05205+3708+2316+5058+60+6237+2017+4318+5829+4233+7057+3091+7124+1026+10855+3685+3693+8321+6383+2335+1514+5603+1839+81029
Asthma	05310	31	10	2.21839e-08	0	1	4.13152e-07	4.70534e-06	8.46961e-05	Inhibited	http://www.genome.jp/dbget-bin/show_pathway?hsa05310+3108+3109+3113+3115+3117+3119+3122+3123+958+7124
Pathways in cancer	05200	529	40	3.69632e-07	32.5963	0.074	5.03686e-07	5.43451e-06	0.000103256	Activated	http://www.genome.jp/dbget-bin/show_pathway?hsa05200+81029+2335+3914+3915+3918+3685+8321+4233+4792+5338+3725+6934+2271+2034+3091+54205+7046+6256+3728+1026+1030+4318+1438+1441+10161+1902+113+115+25780+2771+182+4854+1728+4257+4259+10912+10023+805+3459+3597
Cytokine-cytokine receptor interaction	04060	292	28	2.0235e-07	5.65707	0.282	1.00882e-06	1.03404e-05	0.000206808	Activated	http://www.genome.jp/dbget-bin/show_pathway?hsa04060+91+92+3554+7046+3606+8784+7293+943+958+3459+50615+1438+3597+1441+23529+5008+4283+27242+51330+7124+6369+729230+6354+6367+6355+920+94+9518
Th1 and Th2 cell differentiation	04658	92	15	1.80659e-07	43.4678	0.458	1.43206e-06	1.39796e-05	0.000293572	Activated	http://www.genome.jp/dbget-bin/show_pathway?hsa04658+4792+5603+3725+920+3459+182+4854+3108+3109+3113+3115+3117+3119+3122+3123
Allograft rejection	05330	38	10	1.93603e-07	0	1	3.18621e-06	2.96896e-05	0.000653172	Inhibited	http://www.genome.jp/dbget-bin/show_pathway?hsa05330+3108+3109+3113+3115+3117+3119+3122+3123+958+7124
cGMP-PKG signaling pathway	04022	166	19	1.332e-06	-6.52097	0.361	7.47616e-06	6.66353e-05	0.00153261	Inhibited	http://www.genome.jp/dbget-bin/show_pathway?hsa04022+3708+3778+9586+7408+6546+481+490+146850+23533+113+115+10105+292+7416+7417+805+3643+2771+140
Ferroptosis	04216	41	9	4.14316e-06	1.4458	0.129	8.25325e-06	7.04965e-05	0.00169192	Activated	http://www.genome.jp/dbget-bin/show_pathway?hsa04216+7417+2729+1356+55240+10533+64116+6303+5621+2180
Fluid shear stress and atherosclerosis	05418	137	17	1.5499e-06	-5.32425	0.492	1.15043e-05	9.43351e-05	0.00235838	Inhibited	http://www.genome.jp/dbget-bin/show_pathway?hsa05418+5603+3725+1728+92+4257+4259+7295+8878+7056+4318+1514+7124+3685+60+3554+805+6383
Pertussis	05133	76	11	2.51293e-05	-11.0535	0.04	1.4887e-05	0.000117378	0.00305183	Inhibited	http://www.genome.jp/dbget-bin/show_pathway?hsa05133+805+2771+713+714+5603+3725+7124+3654+929+3394+834
Viral myocarditis	05416	60	11	2.37624e-06	1.91852	0.447	1.56727e-05	0.000118996	0.0032129	Activated	http://www.genome.jp/dbget-bin/show_pathway?hsa05416+958+3108+3109+3113+3115+3117+3119+3122+3123+54205+60
Influenza A	05164	171	19	2.08718e-06	-3.79104	0.611	1.85837e-05	0.000136059	0.00380965	Inhibited	http://www.genome.jp/dbget-bin/show_pathway?hsa05164+4792+51284+834+3606+4261+3108+3109+3113+3115+3117+3119+3122+3123+7124+292+7416+60+3459+54205
Fc gamma R-mediated phagocytosis	04666	93	13	6.96125e-06	5.92785	0.26	2.57412e-05	0.000181879	0.00527694	Activated	http://www.genome.jp/dbget-bin/show_pathway?hsa04666+2213+3055+5580+1794+5338+5058+7408+8853+4082+65108+2934+8613+8877
Amoebiasis	05146	102	14	3.87737e-06	-1.78974	0.496	2.72351e-05	0.000181879	0.00558319	Inhibited	http://www.genome.jp/dbget-bin/show_pathway?hsa05146+2335+3914+3915+3918+3554+7124+338382+3315+911+913+929+5052+2769+5269
Small cell lung cancer	05222	92	11	0.000149507	23.6882	0.013	2.75037e-05	0.000181879	0.00563826	Activated	http://www.genome.jp/dbget-bin/show_pathway?hsa05222+3685+6256+54205+2335+3914+3915+3918+4792+1030+1026+10912
Salmonella infection	05132	213	21	4.2651e-06	8.3671	0.623	3.67704e-05	0.00023556	0.00753793	Activated	http://www.genome.jp/dbget-bin/show_pathway?hsa05132+5603+3654+4792+7124+3725+834+3606+6934+391+23191+60+5058+338382+79026+6237+54205+7295+2316+929+302+6281
Chagas disease (American trypanosomiasis)	05142	101	14	3.44376e-06	-2.0236	0.81	3.84655e-05	0.000236033	0.00788543	Inhibited	http://www.genome.jp/dbget-bin/show_pathway?hsa05142+811+713+714+3654+5603+3725+7124+4792+3459+7046+2771+2769+8837+1636
Focal adhesion	04510	201	19	2.18674e-05	18.2275	0.13	3.9147e-05	0.000236033	0.00802513	Activated	http://www.genome.jp/dbget-bin/show_pathway?hsa04510+3693+3696+22801+3685+2316+64098+7408+7791+5829+2335+3914+3915+3918+7057+7059+4233+3725+5058+60
Graft-versus-host disease	05332	40	9	3.32621e-06	0	1	4.52819e-05	0.000265223	0.00928279	Inhibited	http://www.genome.jp/dbget-bin/show_pathway?hsa05332+3108+3109+3113+3115+3117+3119+3122+3123+7124
C-type lectin receptor signaling pathway	04625	104	13	2.38804e-05	-9.78223	0.195	6.18277e-05	0.000352074	0.0126747	Inhibited	http://www.genome.jp/dbget-bin/show_pathway?hsa04625+4046+5058+6237+834+4792+64170+5580+3708+7124+805+6367+5603+3725
Yersinia infection	05135	130	15	1.53943e-05	10.9273	0.379	7.61495e-05	0.000421909	0.0156107	Activated	http://www.genome.jp/dbget-bin/show_pathway?hsa05135+2335+60+5829+10458+834+3606+6196+2533+3725+5603+4792+3654+7124+391+920
Type I diabetes mellitus	04940	43	9	6.30327e-06	0	1	8.17814e-05	0.000441189	0.0167652	Inhibited	http://www.genome.jp/dbget-bin/show_pathway?hsa04940+3108+3109+3113+3115+3117+3119+3122+3123+7124
Chemokine signaling pathway	04062	187	19	7.81874e-06	0.908813	0.935	9.37662e-05	0.000492874	0.0192221	Activated	http://www.genome.jp/dbget-bin/show_pathway?hsa04062+729230+4283+6354+6355+6367+6369+3055+5829+2771+2869+113+115+5580+5058+1794+4792+2309+146850+23533
GnRH signaling pathway	04912	93	10	0.000696644	35.3336	0.011	9.79273e-05	0.000501877	0.0200751	Activated	http://www.genome.jp/dbget-bin/show_pathway?hsa04912+5580+113+115+5603+3708+805+4323+5338+1839+3725
Pathogenic Escherichia coli infection	05130	192	19	1.14318e-05	5.60663	0.729	0.000105799	0.000528995	0.0216888	Activated	http://www.genome.jp/dbget-bin/show_pathway?hsa05130+2017+137075+84617+60+10458+1902+834+3606+7124+4792+3654+3554+5603+3725+23191+4641+4643+54205+5058
Epstein-Barr virus infection	05169	202	19	2.34395e-05	10.1325	0.465	0.000135444	0.000659192	0.027766	Activated	http://www.genome.jp/dbget-bin/show_pathway?hsa05169+3108+3109+3113+3115+3117+3119+3122+3123+2208+4792+958+5603+3725+811+1026+10912+7124+3654+54205
Bile secretion	04976	90	11	0.000122493	3.12923	0.091	0.000138269	0.000659192	0.0283452	Activated	http://www.genome.jp/dbget-bin/show_pathway?hsa04976+366+481+6344+760+113+115+2052+8714+5244+6550+6256
ECM-receptor interaction	04512	88	11	9.97508e-05	4.95811	0.135	0.000164496	0.000766401	0.0337216	Activated	http://www.genome.jp/dbget-bin/show_pathway?hsa04512+3914+3915+3918+2335+7057+7059+3685+3696+3693+22801+375790
Shigellosis	05131	242	21	3.00179e-05	-6.89686	0.541	0.000195332	0.000872653	0.040043	Inhibited	http://www.genome.jp/dbget-bin/show_pathway?hsa05131+7124+4792+3554+5603+5580+102724594+929+3725+834+3606+58528+8878+2017+60+5829+3708+2309+3099+3101+7416+54205
Intestinal immune network for IgA production	04672	48	9	1.62835e-05	0	1	0.000195815	0.000872653	0.040142	Inhibited	http://www.genome.jp/dbget-bin/show_pathway?hsa04672+958+3108+3109+3113+3115+3117+3119+3122+3123
Malaria	05144	50	9	2.2995e-05	0	1	0.000268587	0.00117149	0.0550603	Inhibited	http://www.genome.jp/dbget-bin/show_pathway?hsa05144+6383+4035+975+4233+7124+3606+958+7057+7059
Legionellosis	05134	57	8	0.00039524	6.71707	0.068	0.00030973	0.0013228	0.0634946	Activated	http://www.genome.jp/dbget-bin/show_pathway?hsa05134+834+3606+4792+56681+54205+3303+929+7124
Rheumatoid arthritis	05323	92	12	3.17567e-05	0	1	0.000360674	0.0014917	0.0739381	Inhibited	http://www.genome.jp/dbget-bin/show_pathway?hsa05323+7124+1514+3108+3109+3113+3115+3117+3119+3122+3123+3606+3725
Aldosterone synthesis and secretion	04925	98	11	0.000262798	-7.14954	0.122	0.000363828	0.0014917	0.0745848	Inhibited	http://www.genome.jp/dbget-bin/show_pathway?hsa04925+3708+9586+113+115+805+57118+8536+84876+747+481+490
Toll-like receptor signaling pathway	04620	102	11	0.00037302	14.2575	0.092	0.0003871	0.00153528	0.0793555	Activated	http://www.genome.jp/dbget-bin/show_pathway?hsa04620+3654+3663+958+5603+4792+7124+7096+929+4283+51284+3725
Rap1 signaling pathway	04015	210	19	4.01223e-05	-2.37206	0.861	0.000389437	0.00153528	0.0798346	Inhibited	http://www.genome.jp/dbget-bin/show_pathway?hsa04015+3643+4233+5603+7408+60+1902+2357+25780+113+115+2771+57568+23094+6237+1500+805+2533+7057+10636
Autoimmune thyroid disease	05320	53	9	3.7384e-05	0	1	0.000418487	0.00161868	0.0857898	Inhibited	http://www.genome.jp/dbget-bin/show_pathway?hsa05320+3108+3109+3113+3115+3117+3119+3122+3123+958
Oxytocin signaling pathway	04921	154	14	0.000381652	-8.64294	0.115	0.000484274	0.0018208	0.0992762	Inhibited	http://www.genome.jp/dbget-bin/show_pathway?hsa04921+3708+805+113+115+57118+8536+60+3725+7226+2771+146850+23533+1026+3759
Apoptosis	04210	136	14	0.000103533	-5.08676	0.428	0.000488509	0.0018208	0.100144	Inhibited	http://www.genome.jp/dbget-bin/show_pathway?hsa04210+4792+54205+8837+7124+4000+10912+597+3725+1509+1512+1514+3708+60+4170
Osteoclast differentiation	04380	128	14	5.33802e-05	0.433076	0.953	0.000553796	0.00202729	0.113528	Activated	http://www.genome.jp/dbget-bin/show_pathway?hsa04380+4792+5603+3554+3459+2355+3725+2213+7124+7046+8878+10288+11006+11026+353514
Arrhythmogenic right ventricular cardiomyopathy	05412	77	9	0.000695282	-1.09196	0.076	0.000573235	0.00206164	0.117513	Inhibited	http://www.genome.jp/dbget-bin/show_pathway?hsa05412+6546+4000+3728+22801+3685+3693+3696+60+6934
PI3K-Akt signaling pathway	04151	353	24	0.000382711	18.7253	0.151	0.000621739	0.00219753	0.127457	Activated	http://www.genome.jp/dbget-bin/show_pathway?hsa04151+3643+4233+10161+1902+2309+7533+1026+146850+23533+22801+3685+3693+3696+2335+3914+3915+3918+7057+7059+1441+5008+9586+4170+6256
Platelet activation	04611	124	13	0.000150579	-7.05668	0.552	0.000864045	0.00300219	0.177129	Inhibited	http://www.genome.jp/dbget-bin/show_pathway?hsa04611+3708+84876+5603+2771+113+115+146850+23533+5739+5742+7408+60+83706
Mineral absorption	04978	59	9	8.95711e-05	0	1	0.000924416	0.00315842	0.189505	Inhibited	http://www.genome.jp/dbget-bin/show_pathway?hsa04978+490+6546+1317+4494+4495+4496+4501+6550+481
B cell receptor signaling pathway	04662	82	10	0.000251405	2.41431	0.531	0.00132447	0.00445109	0.271517	Activated	http://www.genome.jp/dbget-bin/show_pathway?hsa04662+4792+975+2213+3725+25780+10288+11006+11026+353514+27071
NOD-like receptor signaling pathway	04621	180	16	0.000195087	3.08608	0.703	0.00135699	0.00448682	0.278183	Activated	http://www.genome.jp/dbget-bin/show_pathway?hsa04621+834+64127+3606+5603+7226+3725+3708+7416+7417+4792+7295+10135+64170+114769+5580+7124
Cholesterol metabolism	04979	50	8	0.000155859	0	1	0.00152221	0.00495322	0.312053	Inhibited	http://www.genome.jp/dbget-bin/show_pathway?hsa04979+341+348+6646+5360+7416+7417+1593+4035
Parathyroid hormone synthesis, secretion and action	04928	106	11	0.000519683	-4.64849	0.376	0.00186421	0.00594759	0.382164	Inhibited	http://www.genome.jp/dbget-bin/show_pathway?hsa04928+3708+113+115+2771+4323+5338+1591+9586+1026+6256+1839
Calcium signaling pathway	04020	201	17	0.000226727	-0.877037	0.873	0.00188582	0.00594759	0.386594	Inhibited	http://www.genome.jp/dbget-bin/show_pathway?hsa04020+7416+7417+10105+6546+57118+8536+2769+8877+3708+84876+805+292+113+115+490+444+255231
Estrogen signaling pathway	04915	137	12	0.00134636	14.2494	0.158	0.00201142	0.0062476	0.412342	Activated	http://www.genome.jp/dbget-bin/show_pathway?hsa04915+4318+1839+3725+9586+5580+113+115+3303+2771+3708+805+1509
Cellular senescence	04218	156	14	0.000435129	2.93062	0.563	0.00228181	0.00698165	0.467771	Activated	http://www.genome.jp/dbget-bin/show_pathway?hsa04218+28996+2309+6237+1026+5603+10912+8878+805+3708+7046+1030+292+7416+7417
Autophagy - animal	04140	137	13	0.000403961	-3.34091	0.671	0.0024973	0.00752863	0.511947	Inhibited	http://www.genome.jp/dbget-bin/show_pathway?hsa04140+6237+3091+5580+58528+58476+3708+10533+8837+338382+1509+1514+81671+8878
Bacterial invasion of epithelial cells	05100	73	9	0.00046778	3.70384	0.618	0.0026448	0.00785775	0.542185	Activated	http://www.genome.jp/dbget-bin/show_pathway?hsa05100+79658+2017+60+5829+23607+4233+2335+391+10459
TNF signaling pathway	04668	112	11	0.000827805	-2.77899	0.375	0.00281792	0.00825248	0.577674	Inhibited	http://www.genome.jp/dbget-bin/show_pathway?hsa04668+7124+5603+4792+9586+1051+3725+182+4318+4323+64127+8837
Endocrine resistance	01522	96	9	0.00329754	21.7711	0.098	0.0029205	0.00843244	0.598703	Activated	http://www.genome.jp/dbget-bin/show_pathway?hsa01522+4318+1839+113+115+5603+182+4854+1026+3725
Apelin signaling pathway	04371	137	13	0.000403961	-0.696262	0.92	0.00330673	0.00941499	0.677879	Inhibited	http://www.genome.jp/dbget-bin/show_pathway?hsa04371+8877+2771+146850+23533+3708+6237+7046+6546+113+115+4854+182+805
Sphingolipid signaling pathway	04071	119	10	0.00443249	-12.6363	0.091	0.00355587	0.00998565	0.728953	Inhibited	http://www.genome.jp/dbget-bin/show_pathway?hsa04071+2771+7124+8877+4363+1509+130367+5603+8879+140+5338
Phospholipase D signaling pathway	04072	148	13	0.000841706	4.54707	0.627	0.00451062	0.0124956	0.924677	Activated	http://www.genome.jp/dbget-bin/show_pathway?hsa04072+6237+3643+10161+1902+5338+146850+23533+113+115+8613+8877+56894+56895
Gastric acid secretion	04971	76	9	0.000631367	0.0315293	0.939	0.00499809	0.0136614	1	Activated	http://www.genome.jp/dbget-bin/show_pathway?hsa04971+113+115+3708+481+760+2771+3759+60+805
MicroRNAs in cancer	05206	161	12	0.00510921	0		0.00510921	0.0137814	1	Inhibited	http://www.genome.jp/dbget-bin/show_pathway?hsa05206+4170+6624+4233+4318+1591+1786+4854+4082+1026+6659+4363+7057
Pancreatic secretion	04972	102	8	0.0153268	3.12923	0.051	0.00637378	0.0167686	1	Activated	http://www.genome.jp/dbget-bin/show_pathway?hsa04972+3708+490+3778+481+6344+760+113+115
Regulation of lipolysis in adipocytes	04923	55	7	0.00163376	3.14738	0.479	0.00638024	0.0167686	1	Activated	http://www.genome.jp/dbget-bin/show_pathway?hsa04923+113+115+11343+51099+2771+3643+5742
Dilated cardiomyopathy	05414	96	10	0.000894013	0	1	0.00716979	0.0186052	1	Inhibited	http://www.genome.jp/dbget-bin/show_pathway?hsa05414+6546+22801+3685+3693+3696+4000+113+115+60+7124
MAPK signaling pathway	04010	294	20	0.00112488	-0.654767	0.898	0.00797778	0.0204431	1	Inhibited	http://www.genome.jp/dbget-bin/show_pathway?hsa04010+1848+1845+6237+25780+3643+4233+5603+3315+10912+929+7046+3554+7124+5058+3303+3725+2316+6196+8569+3654
Transcriptional misregulation in cancer	05202	192	15	0.00117295	0	1	0.00908829	0.0230012	1	Inhibited	http://www.genome.jp/dbget-bin/show_pathway?hsa05202+3398+4233+1026+1051+2119+4318+6256+3728+597+929+958+5218+4353+1848+10912
Axon guidance	04360	181	13	0.0049826	-7.76085	0.29	0.0108945	0.0272362	1	Inhibited	http://www.genome.jp/dbget-bin/show_pathway?hsa04360+2771+5058+2048+4233+10371+10512+10501+54910+64218+81029+1808+2242+6237
Renal cell carcinoma	05211	69	7	0.00595297	3.62611	0.258	0.0114862	0.0283696	1	Activated	http://www.genome.jp/dbget-bin/show_pathway?hsa05211+2034+3091+2271+4233+5058+3725+1026
Prion diseases	05020	35	5	0.00454156	1.732	0.402	0.0133382	0.0325517	1	Activated	http://www.genome.jp/dbget-bin/show_pathway?hsa05020+5621+3915+713+714+3303
Hepatocellular carcinoma	05225	166	13	0.00237885	-1.95449	0.783	0.0135708	0.0326205	1	Inhibited	http://www.genome.jp/dbget-bin/show_pathway?hsa05225+6934+10023+8321+81029+1026+10912+7046+4233+1728+4257+4259+60+8110
Regulation of actin cytoskeleton	04810	214	14	0.00817731	13.1503	0.23	0.0136847	0.0326205	1	Activated	http://www.genome.jp/dbget-bin/show_pathway?hsa04810+23191+10458+2934+5829+5058+22801+3685+3687+3693+3696+2335+6237+60+1902
Adrenergic signaling in cardiomyocytes	04261	149	11	0.00768695	-4.89152	0.267	0.0147543	0.0347658	1	Inhibited	http://www.genome.jp/dbget-bin/show_pathway?hsa04261+6546+481+2771+113+115+146850+23533+9586+805+5603+490
Cushing syndrome	04934	155	12	0.00377343	-4.57248	0.577	0.0155232	0.0361621	1	Inhibited	http://www.genome.jp/dbget-bin/show_pathway?hsa04934+3708+9586+113+115+84876+8321+6934+2771+1026+1030+2271+81029
IL-17 signaling pathway	04657	94	8	0.00966259	-1.18204	0.243	0.0165633	0.0381514	1	Inhibited	http://www.genome.jp/dbget-bin/show_pathway?hsa04657+4792+3725+5603+1051+6354+4318+7124+6280
NF-kappa B signaling pathway	04064	103	9	0.00526111	3.36632	0.457	0.0169036	0.0385026	1	Activated	http://www.genome.jp/dbget-bin/show_pathway?hsa04064+4792+3654+3554+7124+958+929+597+8837+10912
Antifolate resistance	01523	31	5	0.0026361	0	1	0.0182905	0.0412038	1	Inhibited	http://www.genome.jp/dbget-bin/show_pathway?hsa01523+6573+4363+8714+10057+7124
Neurotrophin signaling pathway	04722	119	10	0.00443249	3.1927	0.644	0.0195788	0.0436266	1	Activated	http://www.genome.jp/dbget-bin/show_pathway?hsa04722+5580+6196+2309+4792+4145+3725+5603+3654+805+5664
cAMP signaling pathway	04024	216	15	0.0036722	-1.23657	0.802	0.020108	0.0443242	1	Inhibited	http://www.genome.jp/dbget-bin/show_pathway?hsa04024+481+338442+8843+2771+113+115+805+490+9586+6237+5338+84876+4792+3725+5058
Insulin resistance	04931	108	9	0.00714457	3.73593	0.453	0.0217922	0.0472931	1	Activated	http://www.genome.jp/dbget-bin/show_pathway?hsa04931+7124+11000+3643+5580+4792+5770+6196+133522+9586
Central carbon metabolism in cancer	05230	70	7	0.00643905	5.682	0.506	0.0219163	0.0472931	1	Activated	http://www.genome.jp/dbget-bin/show_pathway?hsa05230+3091+5160+4233+3099+3101+5223+3418
Relaxin signaling pathway	04926	129	10	0.00775851	-9.65306	0.484	0.0247261	0.0528005	1	Inhibited	http://www.genome.jp/dbget-bin/show_pathway?hsa04926+4792+9586+2771+4318+113+115+3725+2769+7046+5603
EGFR tyrosine kinase inhibitor resistance	01521	79	4	0.237978	-17.0344	0.016	0.0250191	0.0528754	1	Inhibited	http://www.genome.jp/dbget-bin/show_pathway?hsa01521+4233+2621+2309+3084
Epithelial cell signaling in Helicobacter pylori infection	05120	70	6	0.0228627	3.3894	0.185	0.0273471	0.0572056	1	Activated	http://www.genome.jp/dbget-bin/show_pathway?hsa05120+5603+3725+4792+5058+4233+1839
Human cytomegalovirus infection	05163	223	15	0.00492713	-0.956018	0.928	0.0292071	0.0604793	1	Inhibited	http://www.genome.jp/dbget-bin/show_pathway?hsa05163+3685+7124+4792+54205+3708+805+2771+113+115+3554+5829+5603+9586+1026+811
Renin-angiotensin system	04614	23	4	0.00536753	0	1	0.0334257	0.0680554	1	Inhibited	http://www.genome.jp/dbget-bin/show_pathway?hsa04614+1636+290+10159+5547
Renin secretion	04924	69	7	0.00595297	0.244467	0.905	0.0335297	0.0680554	1	Activated	http://www.genome.jp/dbget-bin/show_pathway?hsa04924+2771+84876+3708+1636+3778+3759+805
Human immunodeficiency virus 1 infection	05170	211	14	0.00726194	3.38254	0.809	0.0360547	0.0720465	1	Activated	http://www.genome.jp/dbget-bin/show_pathway?hsa05170+54205+805+2771+7124+5829+811+3708+920+5603+3654+4792+3725+5058+200315
Cholinergic synapse	04725	113	8	0.0265901	-5.99452	0.222	0.036199	0.0720465	1	Inhibited	http://www.genome.jp/dbget-bin/show_pathway?hsa04725+113+115+3708+2771+3759+9586+146850+23533
Type II diabetes mellitus	04930	46	5	0.0144566	2.78331	0.436	0.0382389	0.0753747	1	Activated	http://www.genome.jp/dbget-bin/show_pathway?hsa04930+3643+5580+7124+3099+3101
Oocyte meiosis	04114	127	9	0.0192362	5.83404	0.342	0.0396299	0.0764074	1	Activated	http://www.genome.jp/dbget-bin/show_pathway?hsa04114+10459+6196+3708+805+80315+113+115+7533+5603
Gastric cancer	05226	148	11	0.00732131	-1.30726	0.903	0.0397925	0.0764074	1	Inhibited	http://www.genome.jp/dbget-bin/show_pathway?hsa05226+6934+10023+8321+81029+1026+10912+7046+4233+3728+1030+6256
Thyroid hormone synthesis	04918	75	7	0.00932317	-0.840091	0.711	0.0398809	0.0764074	1	Inhibited	http://www.genome.jp/dbget-bin/show_pathway?hsa04918+113+115+481+9586+3708+432+2936
Basal cell carcinoma	05217	63	5	0.048185	-7.95424	0.145	0.0416675	0.0782345	1	Inhibited	http://www.genome.jp/dbget-bin/show_pathway?hsa05217+81029+8321+6934+1026+10912
HIF-1 signaling pathway	04066	109	9	0.00757629	-0.537433	0.932	0.0420358	0.0782345	1	Inhibited	http://www.genome.jp/dbget-bin/show_pathway?hsa04066+3091+3643+5160+3099+3101+5209+3459+8569+1026
p53 signaling pathway	04115	73	6	0.0274542	2.12503	0.258	0.0421451	0.0782345	1	Activated	http://www.genome.jp/dbget-bin/show_pathway?hsa04115+10912+55240+3732+7057+1026+54205
Human papillomavirus infection	05165	331	19	0.00919592	2.81067	0.775	0.0423611	0.0782345	1	Activated	http://www.genome.jp/dbget-bin/show_pathway?hsa05165+1026+22801+3685+3693+3696+2335+3914+3915+3918+7057+7059+7124+5829+182+4854+9586+8321+6934+81029
Longevity regulating pathway - multiple species	04213	62	6	0.0132118	1.62498	0.55	0.0430503	0.0783156	1	Activated	http://www.genome.jp/dbget-bin/show_pathway?hsa04213+2309+3643+113+115+3303+81570
Melanogenesis	04916	101	7	0.0405035	-14.1876	0.18	0.0431691	0.0783156	1	Inhibited	http://www.genome.jp/dbget-bin/show_pathway?hsa04916+805+2771+8321+6934+113+115+81029
Salivary secretion	04970	93	8	0.00908357	-0.398048	0.816	0.0437663	0.0787025	1	Inhibited	http://www.genome.jp/dbget-bin/show_pathway?hsa04970+113+115+3708+490+805+3778+481+4069
Viral protein interaction with cytokine and cytokine receptor	04061	98	8	0.0122558	1.04101	0.694	0.0490518	0.0874402	1	Activated	http://www.genome.jp/dbget-bin/show_pathway?hsa04061+6354+6355+729230+6369+6367+4283+3606+7124
Vascular smooth muscle contraction	04270	134	8	0.0618123	-7.78706	0.161	0.0558295	0.0976184	1	Inhibited	http://www.genome.jp/dbget-bin/show_pathway?hsa04270+5580+3708+805+3778+113+115+5739+133
Progesterone-mediated oocyte maturation	04914	86	7	0.0188181	1.22735	0.529	0.0558434	0.0976184	1	Activated	http://www.genome.jp/dbget-bin/show_pathway?hsa04914+113+115+10459+6196+2771+5603+23533
Progesterone-mediated oocyte maturation	04914	86	7	0.0188181	1.16697	0.533	0.0561901	0.0976184	1	Activated	http://www.genome.jp/dbget-bin/show_pathway?hsa04914+113+115+10459+6196+2771+5603+23533
Kaposi sarcoma-associated herpesvirus infection	05167	189	12	0.0169862	-5.52697	0.617	0.058253	0.100352	1	Inhibited	http://www.genome.jp/dbget-bin/show_pathway?hsa05167+4792+54205+1026+3091+3708+3725+3055+3459+5603+146850+23533+805
Acute myeloid leukemia	05221	67	6	0.0188176	-0.966669	0.674	0.0680762	0.116297	1	Inhibited	http://www.genome.jp/dbget-bin/show_pathway?hsa05221+3728+6934+597+929+1848+4353
TGF-beta signaling pathway	04350	94	7	0.0289946	-3.86974	0.502	0.0761212	0.128966	1	Inhibited	http://www.genome.jp/dbget-bin/show_pathway?hsa04350+7057+92+91+1030+3398+7046+7124
Platinum drug resistance	01524	72	5	0.0765943	2.79122	0.212	0.083145	0.139561	1	Activated	http://www.genome.jp/dbget-bin/show_pathway?hsa01524+54205+1317+4257+4259+1026
Thyroid cancer	05216	37	4	0.0283421	0.651144	0.578	0.0837367	0.139561	1	Activated	http://www.genome.jp/dbget-bin/show_pathway?hsa05216+6256+6934+1026+10912
Ras signaling pathway	04014	232	11	0.117368	-12.5926	0.142	0.084904	0.140366	1	Inhibited	http://www.genome.jp/dbget-bin/show_pathway?hsa04014+6237+3643+4233+5338+2114+25780+100271927+10156+8437+805+5058
Mitophagy - animal	04137	68	6	0.0201069	0.69291	0.855	0.0870461	0.142756	1	Activated	http://www.genome.jp/dbget-bin/show_pathway?hsa04137+8878+338382+3091+6237+3725+2309
Complement and coagulation cascades	04610	85	6	0.0517187	-2.17235	0.342	0.089056	0.144893	1	Inhibited	http://www.genome.jp/dbget-bin/show_pathway?hsa04610+2162+713+714+7056+3687+11326
Leukocyte transendothelial migration	04670	113	8	0.0265901	-1.9136	0.687	0.0913852	0.147512	1	Inhibited	http://www.genome.jp/dbget-bin/show_pathway?hsa04670+137075+4318+1500+60+5603+5829+2771+7408
Hepatitis B	05161	162	10	0.0328399	17.5312	0.635	0.101561	0.162656	1	Activated	http://www.genome.jp/dbget-bin/show_pathway?hsa05161+54205+3725+4318+9586+4792+7124+7046+1026+3654+5603
PPAR signaling pathway	03320	76	5	0.0915808	-0.705026	0.239	0.105539	0.167717	1	Inhibited	http://www.genome.jp/dbget-bin/show_pathway?hsa03320+6256+2180+4973+5360+1593
Glioma	05214	75	5	0.0877016	-6.45217	0.269	0.111987	0.17589	1	Inhibited	http://www.genome.jp/dbget-bin/show_pathway?hsa05214+805+57118+8536+1026+10912
Hippo signaling pathway - multiple species	04392	29	3	0.0620462	1.41548	0.382	0.112398	0.17589	1	Activated	http://www.genome.jp/dbget-bin/show_pathway?hsa04392+26524+5058+83937
Notch signaling pathway	04330	53	5	0.0253232	0.251122	0.961	0.114762	0.178229	1	Activated	http://www.genome.jp/dbget-bin/show_pathway?hsa04330+5664+23220+182+4854+6310
Hippo signaling pathway	04390	157	8	0.123709	-6.20108	0.233	0.131051	0.201995	1	Inhibited	http://www.genome.jp/dbget-bin/show_pathway?hsa04390+26524+7533+60+7046+81029+8321+6934+3398
Adipocytokine signaling pathway	04920	69	4	0.172602	-2.69499	0.174	0.135312	0.207007	1	Inhibited	http://www.genome.jp/dbget-bin/show_pathway?hsa04920+4792+2180+6256+7124
ErbB signaling pathway	04012	85	6	0.0517187	-3.34684	0.603	0.139334	0.211581	1	Inhibited	http://www.genome.jp/dbget-bin/show_pathway?hsa04012+1026+5058+1839+3084+3725+145957
FoxO signaling pathway	04068	130	7	0.116922	4.69522	0.272	0.141465	0.213237	1	Activated	http://www.genome.jp/dbget-bin/show_pathway?hsa04068+2309+3643+1030+1026+10912+7046+5603
Hepatitis C	05160	156	9	0.0590108	3.19438	0.546	0.142901	0.21383	1	Activated	http://www.genome.jp/dbget-bin/show_pathway?hsa05160+4792+975+137075+1026+7124+6256+7533+54205+8837
Gap junction	04540	88	6	0.0593319	1.75774	0.581	0.15056	0.223657	1	Activated	http://www.genome.jp/dbget-bin/show_pathway?hsa04540+2771+1902+84617+113+115+3708
Cortisol synthesis and secretion	04927	65	5	0.0538528	-0.89159	0.651	0.152529	0.223758	1	Inhibited	http://www.genome.jp/dbget-bin/show_pathway?hsa04927+3708+9586+113+115+84876
AMPK signaling pathway	04152	120	8	0.0361916	0.0963785	0.971	0.15281	0.223758	1	Activated	http://www.genome.jp/dbget-bin/show_pathway?hsa04152+3643+2309+5209+5210+2203+23216+51719+9586
AGE-RAGE signaling pathway in diabetic complications	04933	100	7	0.0387021	0.254972	0.929	0.155521	0.226111	1	Activated	http://www.genome.jp/dbget-bin/show_pathway?hsa04933+5603+7046+7056+7124+3725+5580+2335
Non-small cell lung cancer	05223	68	5	0.0630481	2.47458	0.577	0.15693	0.226553	1	Activated	http://www.genome.jp/dbget-bin/show_pathway?hsa05223+2309+6256+1026+10912+4233
PD-L1 expression and PD-1 checkpoint pathway in cancer	05235	89	6	0.0620101	-3.81471	0.62	0.163723	0.234708	1	Inhibited	http://www.genome.jp/dbget-bin/show_pathway?hsa05235+4792+3725+3459+5603+3091+920
Bladder cancer	05219	41	4	0.0394193	0	1	0.166882	0.235423	1	Inhibited	http://www.genome.jp/dbget-bin/show_pathway?hsa05219+4318+7057+1026+1839
Aldosterone-regulated sodium reabsorption	04960	37	2	0.325816	1.37428	0.121	0.166896	0.235423	1	Activated	http://www.genome.jp/dbget-bin/show_pathway?hsa04960+481+3643
Necroptosis	04217	159	8	0.130238	-5.33191	0.307	0.168701	0.235423	1	Inhibited	http://www.genome.jp/dbget-bin/show_pathway?hsa04217+7124+3459+8837+292+834+8878+7416+7417
Breast cancer	05224	147	9	0.0434044	-1.05998	0.922	0.168816	0.235423	1	Inhibited	http://www.genome.jp/dbget-bin/show_pathway?hsa05224+182+4854+3725+6934+10023+8321+81029+1026+10912
VEGF signaling pathway	04370	59	4	0.114972	3.27622	0.365	0.175031	0.242442	1	Activated	http://www.genome.jp/dbget-bin/show_pathway?hsa04370+8877+3315+5603+5829
Colorectal cancer	05210	62	5	0.0454898	-0.133269	0.936	0.176973	0.243487	1	Inhibited	http://www.genome.jp/dbget-bin/show_pathway?hsa05210+23533+7046+3725+54205+6934
Colorectal cancer	05210	62	5	0.0454898	-0.0517811	0.985	0.183952	0.2514	1	Inhibited	http://www.genome.jp/dbget-bin/show_pathway?hsa05210+23533+7046+3725+54205+6934
JAK-STAT signaling pathway	04630	162	8	0.140357	3.73455	0.337	0.191625	0.259433	1	Activated	http://www.genome.jp/dbget-bin/show_pathway?hsa04630+1438+1441+3459+3597+50615+4170+1026+5008
Longevity regulating pathway	04211	89	5	0.149502	1.92444	0.318	0.19236	0.259433	1	Activated	http://www.genome.jp/dbget-bin/show_pathway?hsa04211+2309+113+115+3643+9586
Morphine addiction	05032	91	4	0.322279	1.83201	0.168	0.212031	0.284093	1	Activated	http://www.genome.jp/dbget-bin/show_pathway?hsa05032+113+115+2771+2869
Endocrine and other factor-regulated calcium reabsorption	04961	53	4	0.0853337	-0.880653	0.653	0.216615	0.288351	1	Inhibited	http://www.genome.jp/dbget-bin/show_pathway?hsa04961+6546+490+115+481
Prostate cancer	05215	97	6	0.0859618	2.07834	0.679	0.224191	0.296511	1	Activated	http://www.genome.jp/dbget-bin/show_pathway?hsa05215+4792+6934+1026+9586+2119+4318
T cell receptor signaling pathway	04660	104	6	0.110528	2.86227	0.544	0.229162	0.301143	1	Activated	http://www.genome.jp/dbget-bin/show_pathway?hsa04660+7124+4792+3725+5058+920+5603
Measles	05162	139	7	0.14993	-3.62025	0.421	0.237504	0.310117	1	Inhibited	http://www.genome.jp/dbget-bin/show_pathway?hsa05162+51284+3654+4792+3303+2213+3725+54205
Apoptosis - multiple species	04215	32	1	0.641111	2.58737	0.104	0.247228	0.318941	1	Activated	http://www.genome.jp/dbget-bin/show_pathway?hsa04215+54205
Wnt signaling pathway	04310	160	7	0.240901	3.1543	0.277	0.247374	0.318941	1	Activated	http://www.genome.jp/dbget-bin/show_pathway?hsa04310+8321+81029+3725+6934+56998+10023+5176
African trypanosomiasis	05143	37	2	0.325816	-0.920239	0.213	0.254547	0.326138	1	Inhibited	http://www.genome.jp/dbget-bin/show_pathway?hsa05143+3606+7124
Ovarian steroidogenesis	04913	51	4	0.0763984	0	1	0.272879	0.346697	1	Inhibited	http://www.genome.jp/dbget-bin/show_pathway?hsa04913+113+115+3643+240
Endometrial cancer	05213	58	4	0.10975	0.651144	0.7	0.273976	0.346697	1	Activated	http://www.genome.jp/dbget-bin/show_pathway?hsa05213+2309+6934+1026+10912
Herpes simplex virus 1 infection	05168	490	18	0.285319	-5.99955	0.273	0.276706	0.348004	1	Inhibited	http://www.genome.jp/dbget-bin/show_pathway?hsa05168+5199+4792+7124+3459+972+3108+3109+3113+3115+3117+3119+3122+3123+3654+811+64170+51385+54205
Glucagon signaling pathway	04922	106	6	0.118141	-0.932796	0.712	0.292351	0.365439	1	Inhibited	http://www.genome.jp/dbget-bin/show_pathway?hsa04922+5160+5223+9586+805+2203+3708
Choline metabolism in cancer	05231	98	6	0.0892686	0.0549516	0.984	0.301488	0.374577	1	Activated	http://www.genome.jp/dbget-bin/show_pathway?hsa05231+6583+56261+5338+8613+3725+3091
mTOR signaling pathway	04150	154	8	0.114248	-2.08115	0.78	0.304576	0.376133	1	Inhibited	http://www.genome.jp/dbget-bin/show_pathway?hsa04150+3643+58528+6196+7124+57600+81029+8321+51719
Chronic myeloid leukemia	05220	76	4	0.217738	1.83793	0.415	0.307584	0.377573	1	Activated	http://www.genome.jp/dbget-bin/show_pathway?hsa05220+7046+4792+1026+10912
Growth hormone synthesis, secretion and action	04935	119	6	0.173505	-6.59866	0.541	0.315943	0.385526	1	Inhibited	http://www.genome.jp/dbget-bin/show_pathway?hsa04935+3708+113+115+9586+5603+2771
Insulin secretion	04911	86	5	0.134971	-0.89159	0.712	0.3212	0.389621	1	Inhibited	http://www.genome.jp/dbget-bin/show_pathway?hsa04911+113+115+9586+481+3778
Thyroid hormone signaling pathway	04919	121	6	0.182844	-1.29508	0.547	0.330295	0.398297	1	Inhibited	http://www.genome.jp/dbget-bin/show_pathway?hsa04919+3685+3091+481+60+6256+4854
Cocaine addiction	05030	49	3	0.200106	-0.888216	0.543	0.349829	0.419385	1	Inhibited	http://www.genome.jp/dbget-bin/show_pathway?hsa05030+2771+3725+9586
Serotonergic synapse	04726	113	5	0.284225	1.36505	0.41	0.367029	0.437447	1	Activated	http://www.genome.jp/dbget-bin/show_pathway?hsa04726+3708+2771+240+247+5742
Circadian entrainment	04713	97	5	0.191186	-1.25096	0.7	0.402988	0.477529	1	Inhibited	http://www.genome.jp/dbget-bin/show_pathway?hsa04713+805+3708+113+115+2771
Melanoma	05218	72	3	0.396631	5.7081	0.341	0.405838	0.477762	1	Activated	http://www.genome.jp/dbget-bin/show_pathway?hsa05218+4233+1026+10912
Vasopressin-regulated water reabsorption	04962	44	2	0.405526	-0.89159	0.336	0.407846	0.477762	1	Inhibited	http://www.genome.jp/dbget-bin/show_pathway?hsa04962+115+9586
Insulin signaling pathway	04910	137	7	0.142246	0.224019	0.978	0.413515	0.481651	1	Activated	http://www.genome.jp/dbget-bin/show_pathway?hsa04910+5770+8569+805+3643+2203+3099+3101
Cytosolic DNA-sensing pathway	04623	62	3	0.310313	-0.492587	0.459	0.42002	0.486464	1	Inhibited	http://www.genome.jp/dbget-bin/show_pathway?hsa04623+834+3606+4792
Prolactin signaling pathway	04917	70	2	0.65167	5.004	0.226	0.429378	0.494508	1	Activated	http://www.genome.jp/dbget-bin/show_pathway?hsa04917+2309+5603
Amphetamine addiction	05031	69	3	0.370911	-1.40418	0.434	0.454998	0.521087	1	Inhibited	http://www.genome.jp/dbget-bin/show_pathway?hsa05031+805+9586+3725
Dopaminergic synapse	04728	132	5	0.402484	1.18368	0.405	0.458694	0.522401	1	Activated	http://www.genome.jp/dbget-bin/show_pathway?hsa04728+3708+2771+9586+5603+805
Alcoholism	05034	185	3	0.933519	-3.68629	0.188	0.480893	0.544658	1	Inhibited	http://www.genome.jp/dbget-bin/show_pathway?hsa05034+9586+805+2771
Carbohydrate digestion and absorption	04973	47	3	0.18401	0	1	0.495496	0.558114	1	Inhibited	http://www.genome.jp/dbget-bin/show_pathway?hsa04973+481+3099+3101
Pancreatic cancer	05212	76	4	0.217738	-0.375328	0.923	0.52345	0.586093	1	Inhibited	http://www.genome.jp/dbget-bin/show_pathway?hsa05212+5338+7046+1026+10912
Autophagy - other	04136	32	1	0.641111	-0.544077	0.317	0.527064	0.586093	1	Inhibited	http://www.genome.jp/dbget-bin/show_pathway?hsa04136+10533
Glutamatergic synapse	04724	114	5	0.290334	0.390525	0.704	0.528913	0.586093	1	Activated	http://www.genome.jp/dbget-bin/show_pathway?hsa04724+113+115+3708+2771+5338
Tight junction	04530	161	7	0.245627	-0.149406	0.952	0.573633	0.632229	1	Inhibited	http://www.genome.jp/dbget-bin/show_pathway?hsa04530+60+7408+137075+3725+911+913+2017
Cell cycle	04110	124	5	0.352381	3.25227	0.707	0.595371	0.652679	1	Activated	http://www.genome.jp/dbget-bin/show_pathway?hsa04110+10459+7533+1026+10912+1030
Spinocerebellar ataxia	05017	132	3	0.789467	0.676699	0.345	0.626608	0.680878	1	Activated	http://www.genome.jp/dbget-bin/show_pathway?hsa05017+3708+6310+10939
GABAergic synapse	04727	89	3	0.534706	0.37588	0.511	0.627736	0.680878	1	Activated	http://www.genome.jp/dbget-bin/show_pathway?hsa04727+113+115+2771
SNARE interactions in vesicular transport	04130	33	2	0.278948	0	1	0.635089	0.685227	1	Inhibited	http://www.genome.jp/dbget-bin/show_pathway?hsa04130+8676+10791
Viral carcinogenesis	05203	201	8	0.300766	0	1	0.662114	0.710646	1	Inhibited	http://www.genome.jp/dbget-bin/show_pathway?hsa05203+5829+3725+9586+1030+7533+1026+2934+4792
Long-term potentiation	04720	67	3	0.353649	-0.116275	0.964	0.707784	0.755707	1	Inhibited	http://www.genome.jp/dbget-bin/show_pathway?hsa04720+805+6196+3708
Phototransduction	04744	28	1	0.592039	0.398048	0.594	0.719188	0.763904	1	Activated	http://www.genome.jp/dbget-bin/show_pathway?hsa04744+805
Fc epsilon RI signaling pathway	04664	68	3	0.362289	0	1	0.730126	0.771525	1	Inhibited	http://www.genome.jp/dbget-bin/show_pathway?hsa04664+7124+5603+240
Neuroactive ligand-receptor interaction	04080	341	10	0.635127	-0.916197	0.583	0.738151	0.776005	1	Inhibited	http://www.genome.jp/dbget-bin/show_pathway?hsa04080+6344+1902+10161+2859+140+5739+2357+2358+2359+133
RIG-I-like receptor signaling pathway	04622	70	3	0.379512	0	1	0.747209	0.78152	1	Inhibited	http://www.genome.jp/dbget-bin/show_pathway?hsa04622+4792+5603+7124
Protein processing in endoplasmic reticulum	04141	166	6	0.424827	0	1	0.78851	0.82053	1	Inhibited	http://www.genome.jp/dbget-bin/show_pathway?hsa04141+811+7095+51465+3303+56681+10970
Vibrio cholerae infection	05110	50	2	0.470085	0	1	0.824925	0.854089	1	Inhibited	http://www.genome.jp/dbget-bin/show_pathway?hsa05110+60+115
Long-term depression	04730	60	2	0.567709	-0.429577	0.882	0.847072	0.872612	1	Inhibited	http://www.genome.jp/dbget-bin/show_pathway?hsa04730+2771+3708
Natural killer cell mediated cytotoxicity	04650	125	3	0.757903	-1.72052	0.747	0.888233	0.910438	1	Inhibited	http://www.genome.jp/dbget-bin/show_pathway?hsa04650+3459+7124+5058
Circadian rhythm	04710	31	1	0.629426	0	1	0.920817	0.939141	1	Inhibited	http://www.genome.jp/dbget-bin/show_pathway?hsa04710+8553
RNA degradation	03018	79	2	0.715656	0	1	0.955083	0.969267	1	Inhibited	http://www.genome.jp/dbget-bin/show_pathway?hsa03018+56915+3313
Olfactory transduction	04740	438	3	0.999913	0.259679	0.956	0.999014	0.999199	1	Activated	http://www.genome.jp/dbget-bin/show_pathway?hsa04740+805+123041+6546
RNA transport	03013	157	2	0.960254	0	1	0.999199	0.999199	1	Inhibited	http://www.genome.jp/dbget-bin/show_pathway?hsa03013+1964+23191
RNA transport	03013	157	2	0.960254	0	1	0.999199	0.999199	1	Inhibited	http://www.genome.jp/dbget-bin/show_pathway?hsa03013+1964+23191
